# Supplementary material for: Lineage-specific rediploidization is a mechanism to explain time-lags between genome duplication and evolutionary diversification
Source: Genome Biol. 2017 Jun 14;18:111. doi: 10.1186/s13059-017-1241-z (PMC5470254; doi:10.1186/s13059-017-1241-z)
Supplement: Supplementary file 2 — Phylogenomic analysis. Full data associated with the 383 ohnologue gene trees used to define LORe and AORe regions, including: (i) NCBI accession number and gene/protein details for sequence capture probes, (ii) genomic location of ohnologues in the Atlantic salmon genome, (iii) the length of each sequence alignment, (iv) the substitution model used for Bayesian phylogenetic analysis, (iv) the number of inferred rediploidization events (v), each gene tree (nexus format), and (vi) alignments used to generate each gene tree (fasta format). (XLSX 1984 kb) [file 13059_2017_1241_MOESM2_ESM.xlsx]

## Sheet: Sheet 1
Gene	Probe Accession	Protein Product	Ohnologue 1 location	Ohnologue 2 location	Pike orthologue location	Alignment Length (bp)	Substitution Model	Mode of ohnologue evolution	Independent rediploidization events	Tree (nexus)	Alignment (fasta)
actn1	NM_001173584	Alpha-actinin-1	Ssa01 : 3.88 Mb into 159 Mb	Ssa09 : 48.34 Mb into 141.7 Mb	Absent from assembly	234	K2+G	AORe	Once in common salmonid ancestor	#NEXUS Begin taxa; Dimensions ntax=6; Taxlabels 'cl_C15799 20.0' 'cl_C17003 20.0' 'ssa01:3885000..3885499 ssa01:3885000..3885499' 'ssa09:48349100..48349599 ssa09:48349100..48349599' 'tb_C25355 24.0' 'tb_C28891 29.0' ; End; Begin trees; Translate 1 'cl_C15799 20.0', 2 'cl_C17003 20.0', 3 'ssa01:3885000..3885499 ssa01:3885000..3885499', 4 'ssa09:48349100..48349599 ssa09:48349100..48349599', 5 'tb_C…	>ssa09:48349100..48349599 ssa09:48349100..48349599 gtttcttacctccatggtatagttggtgtgtttgttgtcgaagatcagagcttcctgaat cagctggtggtctccctccaattggtcaatctttggcttgtagttgactatgttcttctc gtattggcggaggtgggtcagctgatcctccagggttccgtgcatctcgatagagatacg accaatctcctgcagagagaaacacagggagagagagagtacatgaggagaggc >cl_C15799 20.0 ------------------gtagttggtgtgcttgttgtcgaagatcagagcttcctggat cagctggtggtctccctccaattggtcgatctt…	1
pomc	NM_001124718	Pro-opiomelanocortin	Ssa01 : 5.73 Mb into 159 Mb	Ssa09 : 44.54 Mb into 141.7 Mb	scaffold01020	515	T93+G	AORe	Once in common salmonid ancestor	#NEXUS Begin taxa; Dimensions ntax=7; Taxlabels 'el_C193195 40.0' 'sl_C26449 12.0' 'sl_C28981 12.0' 'ssa01:5735400..5736199 ssa01:5735400..5736199' 'ssa09:44544200..44545199 ssa09:44544200..44545199' 'tb_C25053 12.0' 'tb_C26291 18.0' ; End; Begin trees; Translate 1 'el_C193195 40.0', 2 'sl_C26449 12.0', 3 'sl_C28981 12.0', 4 'ssa01:5735400..5736199 ssa01:5735400..5736199', 5 'ssa09:44544200..4454…	>ssa01:5735400..5736199 ssa01:5735400..5736199 caaccctggaaattgtatttccctcactgctctctcttctgctgtccatctttgatgatg acatttttgaacagtgtgagcagtggtttctgactgcgctcgtcccagctcttcatgaac cctccgtagcgcttactggtgggcggtccgctccagcggaagtggttcatcttatacgag ccgtctttcttctcctgaagactaaacactccccccaggccctctgcctcgccccccgca gtcccagcctccagggaggggtacatggcgtcatcggtgcccagctctcgtctcatctcg ctgggaaaggcctcggaggactcctcctccacaccgttggtgtagac…	1
akirin2_2b	NM_001172488	Akirin-2 (salmonid-specific paralogueue 2b)	Ssa01 : 12.07 Mb into 159 Mb	Ssa09 : 9.28 Mb into 141.7 Mb	LG15 : 17.96 Mb into 18.90 Mb	351	K2	AORe	Once in common salmonid ancestor	#NEXUS Begin taxa; Dimensions ntax=7; Taxlabels 'cl_C28381 32.0' 'cl_C30565 32.0' 'el_LG15 sequence' 'ssa01:12072400..12072899 ssa01:12072400..12072899' 'ssa09:9282000..9282399 ssa09:9282000..9282399' 'tb_C27749 35.0' 'tb_scaffold626 31.2' ; End; Begin trees; Translate 1 'cl_C28381 32.0', 2 'cl_C30565 32.0', 3 'el_LG15 sequence', 4 'ssa01:12072400..12072899 ssa01:12072400..12072899', 5 'ssa09:928…	>ssa01:12072400..12072899 ssa01:12072400..12072899 cccaccctggtgagtaggggagatccaaagtgcaggatgaac---------------ctc tcccccaacatgcaaatgacctctctcctcgtgctctgcaggcacttcggctggaggttc ttctccatcaaggaaagaacagcccttatttactctacaagttggaatgatttgacgtct actgaaggagcgaga---agttcgggaggaataggagaccatgacttc---gttggcagg tgtactgtcaaaatacacgattcagaaagtgcaaca---ggtggtatgatttttacagtt ---gacttattaaacccccctcctcccacgtctattacagaac…	1
ip3ka	NM_001141466	Inositol-trisphosphate 3-kinase A	Ssa01 : 16.83 Mb into 159 Mb	Ssa09 : 13.72 Mb into 141.7 Mb	LG15 : 10.71 Mb into 18.90 Mb	531	K2	AORe	Once in common salmonid ancestor	#NEXUS Begin taxa; Dimensions ntax=7; Taxlabels 'cl_C25475 10.0' 'cl_C29319 25.0' 'el_C192785 48.0' 'ssa01:16838000..16838799 ssa01:16838000..16838799' 'ssa09:13725000..13725699 ssa09:13725000..13725699' 'tb_C25607 10.0' 'tb_C27751 15.0' ; End; Begin trees; Translate 1 'cl_C25475 10.0', 2 'cl_C29319 25.0', 3 'el_C192785 48.0', 4 'ssa01:16838000..16838799 ssa01:16838000..16838799', 5 'ssa09:137250…	>ssa09:13725000..13725699 ssa09:13725000..13725699 cgactcaataacaatatgactttatttagaatagtctgtactcacttctcccgtgtgctc acacaaatgttctgtgatattccccttgctccttttctcgttgtcactcagaatgtcatc ctcctc------------ggaggaacctgcggagatagaggagttcatattccgtcg--- aggaccgtccacatcagcccagtcctcctgctcgatctcctgcgagcagcctccatctgg ggttattgtcacctgcggtacacggagcacctccatcatactagattgcgc---aacggc gttaacctcaggccgaacttctgtcatatggcacaattcatcg…	1
siva	NM_001141207	Apoptosis regulatory protein Siva	Ssa01 : 22.28 Mb into 159 Mb	Ssa09 : 19.54 Mb into 141.7 Mb	LG15 : 7.99 Mb into 18.90 Mb	435	K2+I	AORe	Once in common salmonid ancestor	#NEXUS Begin taxa; Dimensions ntax=7; Taxlabels 'cl_C22793 20.0' 'el_C191097 40.0' 'sl_C23751 17.0' 'ssa01:22284700..22285399 ssa01:22284700..22285399' 'ssa09:19544700..19545199 ssa09:19544700..19545199' 'tb_C21235 15.0' 'tb_C24255 14.0' ; End; Begin trees; Translate 1 'cl_C22793 20.0', 2 'el_C191097 40.0', 3 'sl_C23751 17.0', 4 'ssa01:22284700..22285399 ssa01:22284700..22285399', 5 'ssa09:195447…	>ssa01:22284700..22285399 ssa01:22284700..22285399 agcagtttgacacccctgtacacagtaataatttccgaagttggaatgaattccaagttt ga---tagtggtttcccttaagccttctcagatgtgggtgaaaggttgcagtttacagaa gctcattaccttgaacaggtggtctctgtagtttgccatcctgcccaatcagggtctgtc ccctcaggagtgtctggctcacatcaggtttcatacctgaccccgatggctgtattgctg agcacttctcatctatattccagattttccccacagctttggtaccatagagcatgtcct ttgtcttttctggaagaggtgccgagagag------aacacat…	1
kcrt	NM_001140683	Creatine kinase, testis isozyme	Ssa01 : 28.16 Mb into 159 Mb	Ssa09 : 26.16 Mb into 141.7 Mb	LG15 : 5.78 Mb into 18.90 Mb	408	K2+G	AORe	Once in common salmonid ancestor	#NEXUS Begin taxa; Dimensions ntax=7; Taxlabels 'cl_C22457 20.0' 'cl_C22581 13.0' 'el_C191645 38.0' 'ssa01:28164200..28164899 ssa01:28164200..28164899' 'ssa09:26169700..26170199 ssa09:26169700..26170199' 'tb_C23485 16.0' 'tb_C24857 14.0' ; End; Begin trees; Translate 1 'cl_C22457 20.0', 2 'cl_C22581 13.0', 3 'el_C191645 38.0', 4 'ssa01:28164200..28164899 ssa01:28164200..28164899', 5 'ssa09:261697…	>ssa09:26169700..26170199 ssa09:26169700..26170199 aaaaccaagtatttgactgagttacgttttcaagatcatattcacttttacgccactccg tgttgcgtccagggatcagccatgccgttcggaaacacccacaacgcgctaaagatgaag tacacttctagtgaggagtacccagatctcagccagcacaataatcatatggccaagatc ttgactcctgccatctacgagcgcctgaggagcaaacaaacgcccagtggttttacattg gatgatgtcattcaaaccgggattgataacccaggtaaagacccaagcagctttcaacca ttaagccatctgttctgcctcttaaatgtgcgtttagtgagg-…	1
nfkbiab	XM_014211117	NF-kappa-B inhibitor alpha	Ssa01 : 32.61 Mb into 159 Mb	Ssa09 : 31.33 Mb into 141.7 Mb	LG15 : 2.86 Mb into 18.90 Mb	516	K2+G	AORe	Once in common salmonid ancestor	#NEXUS Begin taxa; Dimensions ntax=7; Taxlabels 'cl_C31199 17.0' 'cl_scaffold510 14.9' 'el_LG15 sequence' 'ssa01:32610300..32610799 ssa01:32610300..32610799' 'ssa09:31339200..31339799 ssa09:31339200..31339799' 'tb_C30913 17.0' 'tb_C30937 17.0' ; End; Begin trees; Translate 1 'cl_C31199 17.0', 2 'cl_scaffold510 14.9', 3 'el_LG15 sequence', 4 'ssa01:32610300..32610799 ssa01:32610300..32610799', 5 '…	>ssa09:31339200..31339799 ssa09:31339200..31339799 ------------------------------------------------------------ ---------------------------cctctcgctagtggagagccttgt---tctcgg cgccatcgatgcacaggtatg---tgcaacaacagtctttcttcaaccctaccttcacaa tccactataatgccgtgcacatttaataaaaagcatccaaattgtgtattttccgttaac ttatttggtacttatttgtcccttggtgttccaggagcagtgcaatggccgcagccctct ccacctggctgt---cctacagaacctggacttggtgctgctc…	1
hipl1	NM_001173640	HHIP-like protein 1	Ssa01 : 36.33 Mb into 159 Mb	Ssa09 : 35.26 Mb into 141.7 Mb	scaffold00226	654	K2+G	AORe	Once in common salmonid ancestor	#NEXUS Begin taxa; Dimensions ntax=7; Taxlabels 'cl_C30543 30.0' 'cl_scaffold610 18.4' 'el_C92347 3.0' 'ssa01:36330000..36330899 ssa01:36330000..36330899' 'ssa09:35263400..35264499 ssa09:35263400..35264499' 'tb_C29573 19.0' 'tb_scaffold145 17.2' ; End; Begin trees; Translate 1 'cl_C30543 30.0', 2 'cl_scaffold610 18.4', 3 'el_C92347 3.0', 4 'ssa01:36330000..36330899 ssa01:36330000..36330899', 5 's…	>ssa01:36330000..36330899 ssa01:36330000..36330899 attcaatcattctcatttctaggcatcaacgtagtc---gttcccgcatatcacccctgc gtcctcgtaatgggcacagttatgcattccaatgtctgtgtgttgacagtccagcaggct ctcctctgtgccctcacactgcacatcgtccagaagaatccggagactcttcccttctcc aaactcagagtgcttggatgccttcagggcgaatctgaaccccagctgccgacataccac tgctgcattctttgtattccacaggtcgtcgcacacaccccattcaccgttggcgaagat ctccaccctcccccggtcgtcccgcccctgctcatcccccgcc…	1
stx11	NM_001173666	Syntaxin-11	Ssa01 : 41.51 Mb into 159 Mb	Ssa09 : 40.64 Mb into 141.7 Mb	LG15 : 0.31 Mb into 18.90 Mb	960	K2+G	AORe	Once in common salmonid ancestor	#NEXUS Begin taxa; Dimensions ntax=7; Taxlabels 'cl_C30623 27.0' 'cl_scaffold455 31.4' 'el_LG15 sequence' 'ssa01:41513500..41514599 ssa01:41513500..41514599' 'ssa09:40647100..40648299 ssa09:40647100..40648299' 'tb_C30105 26.0' 'tb_C30501 32.0' ; End; Begin trees; Translate 1 'cl_C30623 27.0', 2 'cl_scaffold455 31.4', 3 'el_LG15 sequence', 4 'ssa01:41513500..41514599 ssa01:41513500..41514599', 5 '…	>ssa01:41513500..41514599 ssa01:41513500..41514599 ctcacattttcctcccattccagggatgagagacagactggtcctgaagggggtggcccc cgcttcttcagacatggacgagggaggtcagggtcagggcaccaaggaacagctggagca ccagtcagtggtgttcgaaggcgaagacatgatggacagcatcttcagacaggtccagtc aatgaggaaggagatcgctctgctccggatggatgtgaagcgcctgggcaagcagaacac ccgattcctcacctctgtccggcggatcagctccatcaaacgagactccaatgccctggc caagggcatcaagacccggggggagggcatctacacacggctg…	1
fosl2	XM_014195898	Fos-related antigen 2	Ssa01 : 45.03 Mb into 159 Mb	Ssa09 : 3.98 Mb into 141.7 Mb	scaffold00106	642	K2+G	AORe	Once in common salmonid ancestor	#NEXUS Begin taxa; Dimensions ntax=7; Taxlabels 'cl_C29345 25.0' 'cl_C30035 20.0' 'el_scaffold00106 sequence' 'ssa01:45037100..45037799' 'ssa09:3984300..3985099' 'tb_C27973 20.0' 'tb_C28361 20.0' ; End; Begin trees; Translate 1 'cl_C29345 25.0', 2 'cl_C30035 20.0', 3 'el_scaffold00106 sequence', 4 'ssa01:45037100..45037799', 5 'ssa09:3984300..3985099', 6 'tb_C27973 20.0', 7 'tb_C28361 20.0' ; tre…	>ssa01:45037100..45037799 tcactcccccagaacctcatcttaactgtccctgctcagagggccaggagggtgggggag ttgagggagtccgaagactccccgctgctgctgctgcgcagg---gccttcgagcaggac tcagaggatggcgaggggctctctggctccagcatgctgggggtgaatatgaggctgggg gcgctgggtgtggatgctggggtggaggctgccaccaccggggtgttgaggctgtcacta tcgcagatcccactaactcccccaaggcagataggcttaatgacagagcgctgggacttg ccgtccacgtcgtcttcttgtggttcttgctttaccacaacggggttgatggggcctcgg ggaccca…	1
ecm1	NM_001173661	Extracellular matrix protein 1	Ssa02 : 7.78 Mb into 72.94 Mb	Ssa05 : 73.10 Mb into 80.50 Mb	scaffold00717	348	JC	LORe	S= Twice; T= Once; C= Twice	#NEXUS Begin taxa; Dimensions ntax=14; Taxlabels 'bl_C15767 17.0' 'bl_scaffold259 17.9' 'cl_C10153 23.0' 'cl_C14475 13.0' 'cr_C13297 22.0' 'cr_C14601 14.0' 'el_gi|662561675|gb|KL593630.1|:77557-77860' 'pc_C30215 29.0' 'ssa02:7789600..7790299' 'ssa05:73103300..73104099' 'tb_C24933 17.0' 'tb_C25691 10.0' 'tg_C18817 20.0' 'tg_C22461 14.0' ; End; Begin trees; Translate 1 'bl_C15767 17.0', 2 'bl_scaff…	>ssa02:7789600..7790299 caggtcccagcccggtccacgtactctcagaggggagaagcccaagaagagcccccaagc tactcccagagactccatcagcttcccccctggacgccccactttcgacaacatcggatt ggtctgccgtctacgcaaccaccgccctttctacacccccaagtgcctgccacgtacagg ctttggctggctggcccgccaatcaaaggccgtgaaccggctggagagagggttcaaaca ctgctgaggacaggaggacgtgctaccctgtgcgggaaaggtaaggagcagtgtgtgtgg ggctatggcctgcctacctgcacttggggatccaattcatacctacac >ssa05:73103300..7310…	1
nol1	NM_001173650	Putative ribosomal RNA methyltransferase NOP2	Ssa02 : 8.93 Mb into 72.94 Mb	Ssa05 : 68.78 Mb into 80.50 Mb	LG20 : 7.74 Mb into 15.71 Mb	315	TN93	LORe	S= Twice; T= Once; C= Twice	#NEXUS Begin taxa; Dimensions ntax=14; Taxlabels 'cl_C28435_43.0' 'cl_scaffold58_26.7' 'cr_C21891 48.0' 'cr_C21893 54.0' 'el_gi|662876540|gb|CM002845.1|:7758215-7758727' 'hh_C7951 50.0' 'hh_C9529 57.0' 'pc_scaffold205 28.8' 'ssa02:10381900..10382799' 'ssa05:68782900..68783499' 'tb_scaffold641_30.2' 'tb_scaffold652_28.4' 'tg_C27501 29.0' 'tg_C27517 31.0' ; End; Begin trees; Translate 1 'cl_C28435_…	>ssa05:68782900..68783499 cactattccagatggagaagaggaaaccgagccatcggcagtagaggttacagcttcctc ggacggaccatcagcagggtcgaacaagtccaagaagcagaagccagtccctggcaagcc agctgtgtcacagaagaccacagccaacgggaagccagccaaaagcatcggcaagaaaac aacaaacccaagcaccttgaaaaaggggaaaccgaccgggcagaaaaaggcaaagattgc gattgggactgtgaaagtggacggagagctacagaggaaatcccccatgcagagcaagaa gagaatggggaagaa >ssa02:10381900..10382799 cactattccagatggagaagaggaaa…	1
epn1	NM_001173696	Epsin-1	Ssa02 : 11.09 Mb into 72.94 Mb	Ssa05 : 70.41 Mb into 80.50 Mb	LG20 : 7.29 Mb into 15.71 Mb	219	JC	LORe	S= Twice; T= Once; C= At least once	#NEXUS Begin taxa; Dimensions ntax=13; Taxlabels 'bl_C10129 37.0' 'bl_scaffold85 16.9' 'cl_scaffold859 14.0' 'cl_scaffold993 12.6' 'cr_scaffold11 13.1' 'cr_scaffold885 14.3' 'el_gi|662876540|gb|CM002845.1|:7291504-7291756' 'ssa02:11098100..11098499' 'ssa05:70417740..70418009' 'tb_scaffold841 16.3' 'tb_scaffold944 15.3' 'tg_C24567 24.0' 'tg_scaffold866 19.3' ; End; Begin trees; Translate 1 'bl_C10…	>ssa05:70417740..70418009 cacccagaactgcgaggtcagttaacg------agtgcgggttctccggtgcccttcctc acatctctgtgctcttcacttcctgtccggacccccgagtcgttcctggggcccaacgca tcgctggtggacctggactccctggtgtcttcacccaaaccacaacctcctcctccatca ---------tcttcaacacacaaccccttcctccagaccacaggtacc >ssa02:11098100..11098499 cacccagaactacgaggtcagttaacgggc------gcgggttctccggtgcccttcctc acatctctgtgctcttcacttcctgtccggacccccgagtcgttcctggggccc…	1
cs061	NM_001139861	SMG9_SALSA	Ssa02 : 13.04 Mb into 72.94 Mb	Ssa05 : 67.00 Mb into 80.50 Mb	LG20 : 8.18 Mb into 15.71 Mb	387	JC	LORe	S= Once; T= Once; C= Twice	#NEXUS Begin taxa; Dimensions ntax=16; Taxlabels 'bl_C26129 16.0' 'bl_C26175 23.0' 'cl_scaffold413 21.4' 'cl_scaffold423 18.2' 'cr_scaffold141 17.1' 'cr_scaffold142 19.9' 'el_C194485 46.0' 'pc_C30665 31.0' 'ssa02:13038800..13040299' 'ssa05:67010500..67011399' 'st_scaffold954 21.2' 'st_scaffold956 17.8' 'tb_C28909 15.0' 'tb_scaffold1061 20.0' 'tg_C24957 19.0' 'tg_C25185 16.0' ; End; Begin trees; T…	>ssa05:67010500..67011399 ctgctcccatgcctctgttttggatctggtagacaggttgagggcgctggccctccctct ctagctttgaggccccagaac------ggagatgggcttctccagggcctggcctccacc gatgggtacactctgggaaggcttggactg------------------tgcattata--- ---gaagaatttactgccaagaactatgcatctgaattcaa------cctttcagcttac agacaacaaccttcagtaagagcatctctccttacccgttctccagggggtttggccagg atgatgggggtcttcaggagtggttggaggctcctcactgccatccttcaaagaccagat gagaact…	1
tm149	NM_001173675	Transmembrane protein 149	Ssa02 : 13.44 Mb into 72.94 Mb	Ssa05 : 66.76 Mb into 80.50 Mb	LG20 : 8.35 Mb into 15.71 Mb	265	K2+I	LORe	S= Once; T= Once; C= Ambiguous	#NEXUS Begin taxa; Dimensions ntax=14; Taxlabels '_R_bl_C21053 28.0' '_R_bl_C21187 21.0' '_R_cl_C22903 18.0' '_R_cr_C30529 14.0' '_R_ssa05:66761000..66761799 ssa05:66761000..66761799' '_R_tb_C25829 20.0' '_R_tg_C21349 14.0' 'cl_C20621 17.0' 'cr_C24471 31.0' 'el_C194119 40.0' 'pc_C20247 52.0' 'ssa02:13408300..13409199 ssa02:13408300..13409199' 'tb_C22423 15.0' 'tg_C23029 17.0' ; End; Begin trees; …	>ssa02:13408300..13409199 ssa02:13408300..13409199 catctcttccagacccaacacagaacacacccagactagaacaccttaagcaagctgagc ttggtgagcaccgccactgcgtcgttccggtccatctctctcagcaacctggccaggtgt cctacagtccactc-tgggtgcttggtggtgaccccctccagcacggccctcaaggggct cttgctctccctcagggagtaggtgtaggtaatccaggtggcggggaatgagcagcgaga tgctaggtggctggtgttcttcacc >_R_bl_C21187 21.0 aattttttccggacccaacacagaacacacccagactagaacaccttaagcaagccgag…	1
tm147	NM_001141826	Transmembrane protein 147	Ssa02 :14.19 Mb into 72.94 Mb	Ssa05 :65.98 Mb into 80.50 Mb	LG20 : 9.15 Mb into 15.71 Mb	345	K2	LORe	S= Once; T= Ambiguous; C= Single copy	#NEXUS Begin taxa; Dimensions ntax=12; Taxlabels 'bl_scaffold1034 19.4' 'bl_scaffold1068 20.1' 'cl_C20223 57.0' 'cr_C32665 31.0' 'el_C194585 49.0' 'pc_C30095 33.0' 'ssa02:14192700..14193399 ssa02:14192700..14193399' 'ssa05:65987700..65988399 ssa05:65987700..65988399' 'tb_scaffold414 24.8' 'tb_scaffold419 20.5' 'tg_scaffold357 20.7' 'tg_scaffold384 23.6' ; End; Begin trees; Translate 1 'bl_scaffol…	>ssa02:14192700..14193399 ssa02:14192700..14193399 tgttccagatgctatttctagccacattcttccccacatgggagggaggagctggcgtgt atgactttgttggtgagtttatgaaggctacggtggacctagctgaccttctgggcctgc atctggtcatgtccaggaacgcagggaagggagagtacaagatcatggtggcagcgatgg gatgggccacagcagagctcattactctttcaattttctgtgagtcattcactacccaag ctcactagtatagttgccattatgtttatttgcaatgctgtctaggtgtatacctctatg ggtgggtgccagaggcattgagtttgattggaagtacgtacag…	1
ppox	NM_001173888	Protoporphyrinogen oxidase	Ssa02 : 14.58 Mb into 72.94 Mb	Ssa05 : 65.74 Mb into 80.50 Mb	LG20 : 9.32 Mb into 15.71 Mb	450	K2+G	LORe	S= Once; T= Once; C= Once	#NEXUS Begin taxa; Dimensions ntax=14; Taxlabels 'bl_scaffold631 20.3' 'bl_scaffold671 18.8' 'cl_scaffold196 15.5' 'cl_scaffold683 14.2' 'el_C193585 24.0' 'pc_scaffold95 25.0' 'sl_scaffold142 11.8' 'sl_scaffold565 11.3' 'ssa02:14580300..14581099 ssa02:14580300..14581099' 'ssa05:65741400..65742099 ssa05:65741400..65742099' 'tb_scaffold1098 16.9' 'tb_scaffold269 17.0' 'tg_scaffold103 15.6' 'tg_scaf…	>ssa05:65741400..65742099 ssa05:65741400..65742099 tccaggtccacaggcagaacagggactgcatttagaatcactgtttgaagttaaaagatt taggctcagtgatcaagtttagtaaaagttaatttaccttttgccggtagagcagcaatg atatgatcagctttgatggtgccgtcctccagttgaatctgtgttaaaaataaattgcac agacatcagttgattcatttactggatttaataaaaaatacatataccaccacaagtcca gtgcaatggcagtacacatatctcaacccccaggtctccagcagtctcacctcccagccg cattcctcatcctctcctccagggcttctggaaggttctgtaa…	1
rn146	NM_001173902	E3 ubiquitin-protein ligase RNF146	Ssa02 : 16.58 Mb into 72.94 Mb	Ssa05 : 64.10 Mb into 80.50 Mb	LG20 : 10.16 Mb into 15.71 Mb	467	K2	LORe	S= Once; T= Once; C= Ambiguous	#NEXUS Begin taxa; Dimensions ntax=13; Taxlabels 'bl_scaffold719 16.9' 'bl_scaffold729 19.3' 'cr_C12907 29.0' 'cr_C12909 28.0' 'el_gi|662876540|gb|CM002845.1|:10863759-10864850' 'pc_C30575 29.0' 'ssa02:16584300..16585199' 'ssa05:64101800..64102999' 'st_scaffold107 24.7' 'st_scaffold108 19.3' 'tb_scaffold605 12.0' 'tg_C20739 18.0' 'tg_scaffold925 14.9' ; End; Begin trees; Translate 1 'bl_scaffold7…	>ssa05:64101800..64102999 ctgcctgctctggttccagtggctcatcacctgccctgcctgccccagagtgtgccatct gcctgcagagctgtgtccaccctgtccagctaccctgccgccacgtcttctgcttcctgt gtgtgaaaggggcgtcctggcagagcaagcgctgtgctctctgtagacaggaggttcccg aggacttcctggagcaccccactctgctgtcccccgaagagcttaagaccggagggcggg gtgccacaggggacaacgcctggtactacgaggggagaaacggctggtggcagtatgacg agaggaggcggcacgcaggggtccgctgcggccgggagagggaactctgcagacggggct gatactt…	1
ima5	NM_001173690	Importin subunit alpha-5	Ssa02 : 17.07 Mb into 72.94 Mb	Ssa05 : 63.78 Mb into 80.50 Mb	LG20 : 10.54 Mb into 15.71 Mb	238	K2	LORe	S= Once; T= Once; C= Single copy	#NEXUS Begin taxa; Dimensions ntax=12; Taxlabels 'bl_C21979 20.0' 'bl_C22275 27.0' 'cl_scaffold435 25.2' 'cr_C31851 15.0' 'el_C141773 2.0' 'pc_C17711 23.0' 'ssa02:17075800..17076699 ssa02:17075800..17076699' 'ssa05:63775600..63776599 ssa05:63775600..63776599' 'tb_C26205 19.0' 'tb_C29703 13.0' 'tg_C19401 30.0' 'tg_scaffold760 20.2' ; End; Begin trees; Translate 1 'bl_C21979 20.0', 2 'bl_C22275 27.…	>ssa05:63775600..63776599 ssa05:63775600..63776599 gtatttaagctagtagtgtgatgtcattgtcatgcactcttctctctcatcagagcccaa ccccccgatcgatgaggtcatcctcaccccaggggtcgtcaataagtttgtggagtttct caagaggagtgagaactgcactcttcaggtgggtcaggtggctgggtctgtaagttggat gtgctgggaattcttggtttggtctgttagaaatcgtaaaatgtaatatcacatcctg >bl_C21979 20.0 gtatttaagctagtagtgtgatgtcattgtcatgctctcttctctctcttcagagcccaa ccccccaatcgatgaggtcatcctcaccc…	1
cg024	NM_001141211	C7orf24 homolog	Ssa02 : 17.34 Mb into 72.94 Mb	Ssa05 : 63.46 Mb into 80.50 Mb	Absent from assembly	189	JC	LORe	S= Once; T= Single copy; C= Single copy	#NEXUS Begin taxa; Dimensions ntax=9; Taxlabels 'bl_scaffold280 27.4' 'bl_scaffold416 19.6' 'cl_scaffold812 18.4' 'cr_C21947 9.0' 'pc_C29297 27.0' 'ssa02:17343300..17343999 ssa02:17343300..17343999' 'ssa05:63462800..63463699 ssa05:63462800..63463699' 'tb_C22919 22.0' 'tg_C20585 19.0' ; End; Begin trees; Translate 1 'bl_scaffold280 27.4', 2 'bl_scaffold416 19.6', 3 'cl_scaffold812 18.4', 4 'cr_C21…	>ssa05:63462800..63463699 ssa05:63462800..63463699 ccttcagcagattactgccataatacataaagtagtcagacaccgatgtgtttgaaacac tcgttccattattttcagcggtggcaggaaccgcttttgacgcaatttgttgatggaaca gtgcaagtaaaatcgtgtaagtaaggtatgacatggtctatccgctttgtgacggtgagt atgttaacc >ssa02:17343300..17343999 ssa02:17343300..17343999 ccttcaacagattactgccataatacataaagtagtcggacacagatgtgtttgaaacac ttgttccattattttcagcggtggcaggaaccgcttttgacgc…	1
dpys	NM_001173939	Dihydropyrimidinase	Ssa02 : 19.34 Mb into 72.94 Mb	Ssa05 : 61.26 Mb into 80.50 Mb	LG20 : 11.54 Mb into 15.71 Mb	276	JC	LORe	S= Twice; T= Once; C= Ambiguous	#NEXUS Begin taxa; Dimensions ntax=13; Taxlabels 'TB_C29003 13.0' 'cl_scaffold111 14.4' 'cl_scaffold112 11.6' 'cr_C11879 16.0' 'cr_C16529 21.0' 'el_gi|662876540|gb|CM002845.1|LG20' 'hh_C26613 11.0' 'pc_scaffold737 26.6' 'ssa02:19331000..19331499' 'ssa05:61264800..61265299' 'tb_scaffold683 14.6' 'tg_C25307 11.0' 'tg_C25461 16.0' ; End; Begin trees; Translate 1 'TB_C29003 13.0', 2 'cl_scaffold111 1…	>ssa02:19331000..19331499 ctctctctctctctctctctctctctctctctgtcactttcccacctacagttcctccca gcagg------cgggccccctcaccatttctgcgtgcgttggacaccacctcggcagact tgctcacgtggacaacatagagcgggcagtcagcgtgggcgatggtggctctctgggtgg cctcagcctccacctcctcaggacgacacaactcatgaccctccggacctgtgcccaggg acagcatcttctccccctgccaaggagaaggtcagt >cl_scaffold111 14.4 ctctctcattctctctcactttctctctctctgtcactttcccacccacagttcctccca gcaggcagtg…	1
stea4	NM_001173898	Metalloreductase STEAP4	Ssa02 : 20.55 Mb into 72.94 Mb	Ssa05 : 59.99 Mb into 80.50 Mb	scaffold00299	393	JC	LORe	S= Ambiguous; T= Once; C= Twice	#NEXUS Begin taxa; Dimensions ntax=15; Taxlabels 'EL_gi|662561912|gb|KL593393.1|:652499-652992' 'bl_C22195 23.0' 'bl_C25391 19.0' 'cl_C28981 43.0' 'cl_C29181 23.0' 'cr_C30619 25.0' 'cr_C31625 23.0' 'pc_C27303 50.0' 'pc_scaffold32 30.8' 'ssa02:20468100..20468699' 'ssa05:59993300..59993999' 'tb_C27991 16.0' 'tb_C29787 22.0' 'tg_C24739 24.0' 'tg_C25291 18.0' ; End; Begin trees; Translate 1 'EL_gi|66…	>ssa05:59993300..59993999 ctgacctgtacttggtgcctctgtagagctgcaggaaggaagcaaggacaccaggcaggt aacagaga-gacagcatcagagacacgatgggacacacctggggagaacgcacacacctt gaacagctggcacacagagaaac------accacaaccactcagagggcct---tgccag taccttgttggccagtgagaccatgattctgaaggagatgtctttgcccgtgacgtatgc aatgatgtctctgatcagcaggaagaagaaggcagcactgaggccaatggcgatgcgcag ggggagcctccactgggggaacagctgtagggggaagtcctccagctcccgggccactga gatagag…	1
nt5c3	NM_001139679	Cytosolic 5-nucleotidase 3A	Ssa02 : 22.73 Mb into 72.94 Mb	Ssa05 : 57.80 Mb into 80.50 Mb	LG20 : 12.65 Mb into 15.71 Mb	258	K2+G	LORe	S= Ambiguous; T= Once; C= Twice	#NEXUS Begin taxa; Dimensions ntax=13; Taxlabels 'bl_C24435 22.0' 'bl_C24655 26.0' 'cl_C9743 44.0' 'cl_scaffold170 26.2' 'cr_C23145 24.0' 'cr_C29205 23.0' 'el_C163761 58.0' 'pc_C17303 51.0' 'ssa02:22731000..22731699 ssa02:22731000..22731699' 'ssa05:57811200..57811799 ssa05:57811200..57811799' 'tb_scaffold637 19.6' 'tg_C10107 32.0' 'tg_scaffold893 18.7' ; End; Begin trees; Translate 1 'bl_C24435 2…	>ssa02:22731000..22731699 ssa02:22731000..22731699 accttgtcgttgaggaagcattgggcacgccgtcagccatgttgaggtcacctaacgagt ctcccaacagcacgatgttgcagttgtccttcacctgtttgaagtactc-cgtgttgcgc agggcgccgtcgtgcttgttgaacacatggatcagctctcccttgaagcccctcagctca ccctgagagaagaaaaatacttgactttaaatggaacggagccaactgatgcgaatgcaa tgcatccacccaggcaga >ssa05:57811200..57811799 ssa05:57811200..57811799 accttgtcattgaggaagcgttgggcacgccgtc…	1
atg5	NM_001173812	Autophagy protein 5	Ssa02 : 22.75 Mb into 72.94 Mb	Ssa05 : 57.78 Mb into 80.50 Mb	LG20 : 12.69 Mb into 15.71 Mb	213	JC	LORe	S= Ambiguous; T= Once; C= Ambiguous	#NEXUS Begin taxa; Dimensions ntax=12; Taxlabels 'bl_C13761 15.0' 'bl_C9619 26.0' 'cl_C24787 25.0' 'cr_C17871 28.0' 'el_C181011 34.0' 'pc_C18851 42.0' 'ssa02:22754400..22755299 ssa02:22754400..22755299' 'ssa05:57787700..57788399 ssa05:57787700..57788399' 'tb_C24391 26.0' 'tb_C25865 21.0' 'tg_C11343 34.0' 'tg_C18107 22.0' ; End; Begin trees; Translate 1 'bl_C13761 15.0', 2 'bl_C9619 26.0', 3 'cl_C…	>ssa02:22754400..22755299 ssa02:22754400..22755299 aaaaagcagtcctgcctgtgtggtttctctgagggcgtgacctcctctaactctgtgatc gaggcccacttcatgtccagcatcaaggaggcggatgccctcaaacacaagagccaggtc atcaacgacatgcagagcagctgtggatgggcctgcagaacggtgaggggactctgtacc cttatttcgtccctctactcttacacaccctac >bl_C9619 26.0 aaaaagcagtcctgcctgtgtggtttctctgagggcgtgacctcctctaactctgtgatc gaggcccacttcatgtccagcatcaaggaggcggatgccctcaaacacaagagcc…	1
cl026	NM_001173885	C12orf26 homolog	Ssa02 : 23.88 Mb into 72.94 Mb	Ssa05 : 56.77 Mb into 80.50 Mb	scaffold00613	462	k2	LORe	S= Once; T= Once; C= Twice	#NEXUS Begin taxa; Dimensions ntax=14; Taxlabels 'bl_scaffold1110 22.1' 'bl_scaffold1137 31.7' 'cl_scaffold260 29.9' 'cl_scaffold261 30.2' 'cr_C30511 34.0' 'cr_scaffold279 26.8' 'el_ gi|662561741|gb|KL593564.1|:257983-258567' 'pc_C28079 64.0' 'ssa02:23881400..23882599' 'ssa05:56772800..56774199' 'tb_C30973 25.0' 'tb_C31071 27.0' 'tg_scaffold1007 23.8' 'tg_scaffold1021 25.5' ; End; Begin trees; Tr…	>ssa05:56772800..56774199 tctcgtttccaaaacgtctttgcaagactgaagccgggcaaggcccatatgtccacccac tctgccaagagagttcatccacagaagttgttgtctgccctgtggaagaggggcagggat gtccagattttatcccgggcctccatgcctgcggggacctcagtgccaccctccttcgcc actttgccagctgccctcacgttcgtggcatcacctcagtggcgtgctgctacaagatca ccaccagtgagaaccccaacccccctggcctcacccctcctgcccaccagtgaggcatct cactcagagtttggctacccaatgagctcctgggtgcaggggttgccgggacaccagctg tcctata…	1
rbm8a	NM_001141696	RNA-binding protein 8A	Ssa02 : 24.90 Mb into 72.94 Mb	Ssa05 : 55.90 Mb into 80.50 Mb	LG20 : 13.31 Mb into 15.71 Mb	244	K2+G	LORe	S= Once; T= Once; C= Twice	#NEXUS Begin taxa; Dimensions ntax=13; Taxlabels 'bl_scaffold310 11.8' 'bl_scaffold586 12.2' 'cl_C25611 40.0' 'cr_C16109 12.0' 'cr_C17389 12.0' 'el_C190357 39.0' 'pc_C23607 25.0' 'ssa02:24908100..24908899 ssa02:24908100..24908899' 'ssa05:55907500..55908099 ssa05:55907500..55908099' 'tb_C19387 22.0' 'tb_C23973 21.0' 'tg_C19823 17.0' 'tg_C19967 17.0' ; End; Begin trees; Translate 1 'bl_scaffold310 …	>ssa02:24908100..24908899 ssa02:24908100..24908899 cattctgttcccctcttcatatagacccaaacaagcagctccaaacccctacagttaccc tccacagcagactaccgctcactgacactcacctcctcttgctcttgggtggtcctctga caaagccccagtccacactgataggctggcccatcatgtcctggccattcaacccttcca tggctgcctgggcttctttgtacgtctcatactccaccagcgcataaccctgtgaaaatt gatg >tb_C19387 22.0 -------------------tatagagccaaacaaacagcgccaaacccctacaattaccc tccacagcagattactgctcac…	1
tnfa1	NM_001124357	Tumour Necrosis Factor	Ssa02 : 26.57 Mb into 72.94 Mb	Ssa05 : 54.27 Mb into 80.50 Mb	scaffold00986	323	K2	LORe	S= Once; T= Single copy; C= Twice	#NEXUS Begin taxa; Dimensions ntax=12; Taxlabels 'bl_C24219 38.0' 'bl_C24433 42.0' 'cr_C12283 37.0' 'cr_scaffold189 24.3' 'el_C193961 43.0' 'pc_scaffold978 34.1' 'ssa02:26572900..26573599' 'ssa05:54271200..54271799' 'st_C16333 59.0' 'st_C16335 62.0' 'tb_C23567 55.0' 'tg_C27277 25.0' ; End; Begin trees; Translate 1 'bl_C24219 38.0', 2 'bl_C24433 42.0', 3 'cr_C12283 37.0', 4 'cr_scaffold189 24.3', …	>ssa05:54271200..54271799 caccaaaaaagttcttgccctgctctggctccacgttggtcagtcgattggtctcagtcc acagtttgtccccttcattcagctgaaacactgcaccaaggtaaaccgcattgtaccagg cttcgccgatattggactcagcatcaccgtagtttcgttgacaaactgaccttaccccgc gaagatcatccccgatggagtccgaatagcgccaaacgtgactcagaggagtggtattct cgcccgggccattgcactcccacgaagcctggctgtaaacgaagaagagcccagtgtgtg ggaggatttggttcccctgtagc >bl_C24433 42.0 caccaaaaaagttcttgccttgctctgt…	1
srr35	NM_001173914	Serine racemase	Ssa02 : 28.36 Mb into 72.94 Mb	Ssa05 : 52.36 Mb into 80.50 Mb	LG20 : 13.61 Mb into 15.71 Mb	225	K2	LORe	S= Twice; T= Once; C= At least once	#NEXUS Begin taxa; Dimensions ntax=13; Taxlabels 'cl_C27221 24.0' 'cl_C27979 22.0' 'cr_C25327 19.0' 'cr_C30207 20.0' 'el_gi|662876540|gb|CM002845.1|:13615111-13615315' 'ht_C19540 20.0' 'ht_C21464 18.0' 'ssa02:28368700..28369299' 'ssa05:52361700..52362199' 'tb_C18003 15.0' 'tb_C25693 22.0' 'tg_C17891 18.0' 'tg_C18325 27.0' ; End; Begin trees; Translate 1 'cl_C27221 24.0', 2 'cl_C27979 22.0', 3 'cr…	>ssa05:52361700..52362199 gatacttcaaaacaggcaaactcaagacgtgtgacattgtcaataccccacgtgataata ataatgcaccgaatgaaagacatgttcattaatacattacatgagtataaaatatatggc aaatcctcttggtcgccgtgtagagaagtcaagtggaatgacatctacaataggcccacg accaaattcacggcgttcctctggcctaaagtgttaaatgacaggaca >ssa02:28368700..28369299 attacttcaaaaaaggcaaactcaagacgtgtgacattgtcaataccccacgtgataata ataatgcaccgaatgaaagacatgttcattaatacattacatcagtataaaata…	1
csn7a	NM_001140817	COP9 signalosome complex subunit 7a	Ssa02 : 31.03 Mb into 72.94 Mb	Ssa05 :49.70 Mb into 80.50 Mb	scaffold00552	267	JC	LORe	S= Once; T= Once; C= Ambiguous	#NEXUS Begin taxa; Dimensions ntax=12; Taxlabels 'bl_C17833 9.0' 'bl_C19007 10.0' 'cl_C21297 9.0' 'cr_C26271 10.0' 'el_C194569 42.0' 'pc_C21187 18.0' 'ssa02:31031400..31032299 ssa02:31031400..31032299' 'ssa05:49708700..49709399 ssa05:49708700..49709399' 'tb_C12895 13.0' 'tb_C20037 9.0' 'tg_C12127 11.0' 'tg_C13253 9.0' ; End; Begin trees; Translate 1 'bl_C17833 9.0', 2 'bl_C19007 10.0', 3 'cl_C212…	>ssa02:31031400..31032299 ssa02:31031400..31032299 ccaagtcggcctgtttgaatcaggcacatctgttctcttcattagtttaccttctctctc aggtgtcaaacctccagaaaacgctaaaggccagctccgccttaccgtcgtccggccccg ctgccgctggagccgcatccaatcaggatgcagaccagccggccgagccacgggaccccg cctcctctcaggaaccacggcaaccgggcaagaagagttcaaaggtcaaagggtaagtaa ggtgatattccttaggtcaatcccata >ssa05:49708700..49709399 ssa05:49708700..49709399 ccgagtcggcctgtttgattcaggc…	1
nrb02	NM_001140650	nuclear receptor subfamily	Ssa02 : 31.21 Mb into 72.94 Mb	Ssa05 : 49.59 Mb into 80.50 Mb	LG20 : 15.18 Mb into 15.71 Mb	297	K2	LORe	S= Ambiguous; T= Once; C= Single copy	#NEXUS Begin taxa; Dimensions ntax=11; Taxlabels 'bl_C10371 108.0' 'bl_scaffold745 28.7' 'cl_C9201 63.0' 'cr_C17959 54.0' 'el_C185903 47.0' 'ssa02:31211500..31212599' 'ssa05:49591500..49592699' 'tb_scaffold1034 28.4' 'tb_scaffold1050 33.1' 'tg_C23697 42.0' 'tg_C24257 40.0' ; End; Begin trees; Translate 1 'bl_C10371 108.0', 2 'bl_scaffold745 28.7', 3 'cl_C9201 63.0', 4 'cr_C17959 54.0', 5 'el_C185…	>ssa02:31211500..31212599 agtcaaatgctatcctttacaacatcctcaatcgagaaaattacaagtcaagccacaaca accactacaacttgcctcgtagatgcaactgtgagatgcgacggacagtgtgctaaagtc cagcagacatttgccaaggggcatcgggagtactggaaacaattcactagaacttacctg ctttcaaccaactcccac---acgatcaactatcgctcctccaaagttgctgggtgccac tctttattttgggtctggcccaggaaggcaacttcatcatcgacacccctgccgaca >ssa05:49591500..49592699 agtcaaatgctatcctttacaacatcctcaatcaagaaaattcca…	1
eif3ea	NM_001141695	eukaryotic translation initiation factor 3	Ssa02 : 32.87 Mb into 72.94 Mb	Ssa05 : 47.94 Mb into 80.50 Mb	scaffold00965	351	K2+G	LORe	S= Once; T= Once; C= Single copy	#NEXUS Begin taxa; Dimensions ntax=12; Taxlabels 'bl_C14665 17.0' 'bl_C18079 13.0' 'cl_C23561 22.0' 'cr_C23343 19.0' 'el_gi|662561437 scaffold00965' 'pc_C22669 28.0' 'ssa02:32870000..32870899' 'ssa05:47943900..47944899' 'tb_C18503 11.0' 'tb_C19619 11.0' 'tg_C15613 9.0' 'tg_C15985 10.0' ; End; Begin trees; Translate 1 'bl_C14665 17.0', 2 'bl_C18079 13.0', 3 'cl_C23561 22.0', 4 'cr_C23343 19.0', 5 …	>ssa02:32870000..32870899 gggaatgggtctagtcttcaagggatgggagggtgggtagtggtg---ctcgcttacctc gttcctgctggcgtgggccatcttcttctcgatgttcatggccagcatctggctcctgaa ggacaggctctttgtcttctcaatcacctgctggtacggcgacacagcgttgttccccat caccacgtgaccctggataagaacaggacagggcgaggggcacacagtgcctcacacagc ggggagagccaatcacatctggtctcacagacacgccaccgtgtcgccaaccg------- --cgggacacatttatgtaaatttcagtgcacatctaggttctatgtcatt >bl_C14665 17.0 …	1
hebp1	NM_001173667	Heme-binding protein 1	Ssa02 : 39.35 Mb into 72.94 Mb	Ssa12 : 28.65 Mb into 91.88 Mb	LG09 : 6.68 Mb into 7.26 Mb	384	K2	LORe	S= Once; T= Single copy; C= Twice	#NEXUS Begin taxa; Dimensions ntax=12; Taxlabels 'TB_C25329 42.0' 'TG_C23121 35.0' 'bl_C24955 23.0' 'bl_C25095 22.0' 'cl_C23743 24.0' 'cl_C30203 26.0' 'cr_C29037 18.0' 'cr_C32583 26.0' 'el_C195095 38.0' 'pc_C24857 31.0' 'ssa02:39356100..39356999' 'ssa12:28658400..28659199' ; End; Begin trees; Translate 1 'TB_C25329 42.0', 2 'TG_C23121 35.0', 3 'bl_C24955 23.0', 4 'bl_C25095 22.0', 5 'cl_C23743 24…	>ssa12:28658400..28659199 tgtttcaactatattgtaatcactcattgttccaccctacttacagcagtaaccccaacc cttatcataaccctaacttgtatagtaagaacagtgcaagtaattataatagcacactct catatcaacaggacgctatttaggaatgactgtacccattgtgaacagtatccaaatgct ggaggacggcaatggctttcagaaggacatcttgacggcatactacctgcctgcgttcca ggccaacccgccccagccaaccccagacatcaccatactccaaagggaggctttacgagt catcaccctgtaaggatactcccacctctgcttcggtactcaagccccaggcttgatttg aggccta…	1
ugpa	XM_014131112	UTP--glucose-1-phosphate uridylyltransferase	Ssa02 : 42.16 Mb into 72.94 Mb	Ssa12 : 26.42 Mb into 91.88 Mb	LG09 : 3.02 Mb into 7.26 Mb	309	K2 + G	LORe	S= Once; T= Once; C= Twice	#NEXUS Begin taxa; Dimensions ntax=13; Taxlabels 'bl_C13581 19.0' 'bl_C16099 20.0' 'cl_C20513 19.0' 'cl_C20949 16.0' 'cr_C19119 7.0' 'cr_C19133 30.0' 'el_C195343 50.0' 'pc_scaffold174 22.5' 'ssa02:42160100..42160599' 'ssa12:26423000..26423999' 'tb_C9761 21.0' 'tb_C9763 19.0' 'tg_scaffold901 14.5' ; End; Begin trees; Translate 1 'bl_C13581 19.0', 2 'bl_C16099 20.0', 3 'cl_C20513 19.0', 4 'cl_C2094…	>ssa12:26423000..26423999 gacttacctgtgataaaggtaaataacattattaaactctcctcctgcccctctagatac ccgaggatcaacaaggagtccctactgcccgtggctaaggacctgggggtgcacggcgac cacggcgacgcctggtacccgcccggccacggcgacatctacgccagcttttacaactcc ggcctgctggaccagctgatcgccgcgggcaaggagtacatctttgtgtccaacatagac aacctgggcgccaccgtggacctgttcatcctcaaccacctgatgacgcaacccaaagac aagcgctgc >ssa02:42160100..42160599 gacttacctgtgataaaggtaaataacgttat…	1
axin 2	XM_014172050	Axin-2	Ssa02 : 43.35 Mb into 72.94 Mb	Ssa12 : 25.10 Mb into 91.88 Mb	LG20 : 2.25 Mb into 3.02 Mb	345	K2	LORe	S= Ambiguous; T= Single copy; C= Once	#NEXUS Begin taxa; Dimensions ntax=12; Taxlabels 'cl_C16765 40.0' 'cl_C16767 40.0' 'cr_C19699 41.0' 'cr_C19701 39.0' el_gi|662562024|LG09 'hh_C8299 45.0' 'hh_C8311 45.0' 'pc_C30327 50.0' 'ssa02:43350000..43350899' 'ssa12:25103300..25104299' 'tb_C29669 46.0' 'tg_C26715 43.0' ; End; Begin trees; Translate 1 'cl_C16765 40.0', 2 'cl_C16767 40.0', 3 'cr_C19699 41.0', 4 'cr_C19701 39.0', 5 el_gi|662562…	>ssa02:43350000..43350899 ttccgagaagatgctccccgtcccccggtgccgggggaggagggagaggcgtcatgtcat actcccagtaaacatgccaaaatgagagcccaaaataaggctaaagctgtcaccgtcgcg tctcccggctccacgccgaggaggaacgaggatggactcggggaacctgagggtagcgcg tcgccggattcacccctcgcccggtggaccaagtcgttgcattttctcctgggtgaccaa gacggtgctcacctgttcaggacctttctggagcgggagaaatgcgtggacactttggac ttttggttcgcctgcaacgggtttaggcaaatggacctcaatgat >hh_C8311 45.0 -------…	1
acox1	NM_001173847	Peroxisomal acyl-coenzyme A oxidase 1	Ssa02 : 44.63 Mb into 72.94 Mb	Ssa12 : 24.41 Mb into 91.88 Mb	LG09_random2 : 0.89Mb into 1.06Mb	269	K2+G	LORe	S= Twice; T= Single copy; C= Once	#NEXUS Begin taxa; Dimensions ntax=11; Taxlabels 'bl_scaffold174 21.4' 'bl_scaffold411 15.3' 'cl_C22317 21.0' 'cl_C25679 21.0' 'cr_C15647 18.0' 'cr_C25549 17.0' 'el_C190715 36.0' 'ssa02:44632100..44632999 ssa02:44632100..44632999' 'ssa12:24412300..24413099 ssa12:24412300..24413099' 'tb_C26263 26.0' 'tg_C22349 29.0' ; End; Begin trees; Translate 1 'bl_scaffold174 21.4', 2 'bl_scaffold411 15.3', 3 …	>ssa12:24412300..24413099 ssa12:24412300..24413099 tgggtctgtgtcccagccttacctcttgtagcagtagatttcctcagggtctgagatgcc atactctctgagcttcaggatcatctgggcactcttcttcaccgcggcatcatatcgctc gctcctggacaggaagttgaggtcctcactttggctgatcaccagtgactctgtggagga tatagaagattggggggttaagacatcatctg-aaccagggcttctcacataagacggga ttttggaagggtggccatgcgagactagg >cl_C22317 21.0 tgggtctgtgccccaaccttacctcttgtagcagtagatttcctcagggtctgagatg…	1
jupa	BT045980	Junction plakoglobin 1b	Ssa02 : 46.57 Mb into 72.94 Mb	Ssa12 : 22.54 Mb into 91.88 Mb	LG11 : 13.64 Mb into 20.25 Mb	513	K2	LORe	S= Ambiguous; T= Single copy; C= Single copy	#NEXUS Begin taxa; Dimensions ntax=11; Taxlabels 'bl_scaffold168 15.6' 'bl_scaffold254 20.0' 'cl_C28067 33.0' 'cr_C27583 42.0' el_gi|662876565|LG11 'pc_C27605 34.0' 'sl_C26075 40.0' 'ssa02:46575800..46576599' 'ssa12:22545800..22546799' 'tb_C24265 44.0' 'tg_scaffold932 20.5' ; End; Begin trees; Translate 1 'bl_scaffold168 15.6', 2 'bl_scaffold254 20.0', 3 'cl_C28067 33.0', 4 'cr_C27583 42.0', 5 el…	>ssa12:22545800..22546799 acacccctccatcctgcctcccccatcctctcacctcaggccagtagcgggctcctgcct cccccatcctctcaccttgatgacaggccagtagtagggctggttgagcagcttgacgat cgcgggaatgccataatgcatgcgcacggcattctgggccacctcggcgtcggagtggcg cgacgtcaggtgacgcagggcgcacacggctggctccgccacgtcctccttctctcccgc cctcaggacggcgtggatgagcgcctcgataccgttgctctgggtgaccacggccttgtt gcgagcgttgttgcaggtgaggttggagaggatgccagtggagcaggtcagcatgttgac gtcatca…	1
rssa	BT050357	40S ribosomal protein SA	Ssa02 : 48.69 Mb into 72.94 Mb	Ssa12 : 19.80 Mb into 91.88 Mb	scaffold00564	216	HKY	LORe	S= Once; T= Single copy; C= Twice	#NEXUS Begin taxa; Dimensions ntax=11; Taxlabels 'cl_C10763 19.0' 'cl_C13537 20.0' 'cr_C15187 12.0' 'cr_C17683 21.0' el_gi|662561770|scaffold00564 'ht_C5297 59.0' 'pc_C29483 28.0' 'ssa02:48691600..48691999' 'ssa12:19807400..19807799' 'tb_C28733 25.0' 'tg_C20719 30.0' ; End; Begin trees; Translate 1 'cl_C10763 19.0', 2 'cl_C13537 20.0', 3 'cr_C15187 12.0', 4 'cr_C17683 21.0', 5 el_gi|662561770|sca…	>ssa12:19807400..19807799 ctttccgtgagccccgcctcctcgcagacccccgtgccgaccaccagccccctgaggcct cctacgtcaacatccccaccatcgccatgtgcaacactgactctcccctcagatacgtgg acatcgccatcccctgcaacaacaaggtacagacaggccatagactacagatgtatgttc tggtcttacattttacagcc---------------- >ht_C5297 59.0 ctttccgtgagccccgcctcctcgcagacccccgtgccgaccaccagccccctgaggcct cctacgtcaacatccccaccatcgccatgtgcaacactg--------------------- ----------------…	1
cp063	NM_001141564	LisH domain-containing protein C16orf63 homolog	Ssa02 : 52.75 Mb into 72.94 Mb	Ssa12 : 16.98 Mb into 91.88 Mb	LG20 : 3.59 Mb into 15.71 Mb	331	K2	LORe	S= Twice; T= Single copy; C= Single copy	#NEXUS Begin taxa; Dimensions ntax=10; Taxlabels 'bl_C25239 17.0' 'bl_C25249 16.0' 'cl_C29543 29.0' 'cr_C32171 32.0' 'el_C194003 34.0' 'pc_C29633 32.0' 'ssa02:52749000..52749899 ssa02:52749000..52749899' 'ssa12:16987200..16988099 ssa12:16987200..16988099' 'tb_scaffold632 16.1' 'tg_C18881 22.0' ; End; Begin trees; Translate 1 'bl_C25239 17.0', 2 'bl_C25249 16.0', 3 'cl_C29543 29.0', 4 'cr_C32171 3…	>ssa02:52749000..52749899 ssa02:52749000..52749899 ttttcaacaacttatcttctctcccagctctgagagagagcctggagtctcgaggtgtgt tgggtcagctgaaggctcggatcagagctgaggtgttcaatgcgctcgatgatcagagcg agccgcgtcctgcgctgtcgcacgacaaccttctaatcaacgagctcatccgcgagtacc tggaattcaacaagtatcgatacacagcgtcagtgttgacagcaggtgaatatt------ ---------------------------atttcagaactgaatataagtgccgttggtagg ttcacagttattcaattaaaagttggatttt >ssa12:1698…	1
rs15a	BT050296	40S ribosomal protein S15a	Ssa02 : 53.35 Mb into 72.94 Mb	Ssa12 : 16.03 Mb into 91.88 Mb	LG09 : 3.53 Mb into 7.26 Mb	201	JC	LORe	S= Ambiguous; T= Once; C= Single copy	#NEXUS Begin taxa; Dimensions ntax=10; Taxlabels 'cl_C30955 27.0' 'cr_C30937 24.0' 'el_C189795 45.0' 'hh_scaffold303 12.9' 'hh_scaffold351 12.9' 'ssa02:53355800..53356199' 'ssa12:16035800..16036199' 'tb_C4029 58.0' 'tb_scaffold492 24.0' 'tg_scaffold962 21.2' ; End; Begin trees; Translate 1 'cl_C30955 27.0', 2 'cr_C30937 24.0', 3 'el_C189795 45.0', 4 'hh_scaffold303 12.9', 5 'hh_scaffold351 12.9',…	>ssa12:16035800..16036199 TGGTTGCCTTACAACTCC---ACT--TATTTTTTATGTATCTCTCGACAGGCATCATGGT GCGCATGAACGTTCTTGCGGATGCGCTCAAAAGCATCAACAATGCGAAACGTGGGAAACG CCAGGTTCTGATCCGGCCGTGTTCGAAGGTCATTGTACGTTTCCTGACCGTCATGATGAA GCACGGGTTACTGAAATGTAT >ssa02:53355800..53356199 TGGCTACCTTACAACTCC---ACT--TATTTTTTATGTATCTCTCGACAGGCATCATGGT GCGCATGAACGTTCTTGCGGATGCGCTCAAAAGCATCAACAATGCGAAACGTGGGAAACG CCAGGTTCTGATCCGGCCGT…	1
prdx1	XM_014179684	Peroxiredoxin-1	Ssa02 : 54.49 Mb into 72.94 Mb	Ssa12 : 15.51 Mb into 91.88 Mb	Absent from assembly	304	K2	LORe	S= Twice; T= Single copy; C= Single copy	#NEXUS Begin taxa; Dimensions ntax=9; Taxlabels 'bl_C12869 10.0' 'bl_C15471 8.0' 'cl_C23995 12.0' 'cr_C25469 16.0' 'sl_C19179 9.0' 'ssa02:54489400..54489899' 'ssa12:15513100..15513599' 'tb_C14185 14.0' 'tg_C18725 23.0' ; End; Begin trees; Translate 1 'bl_C12869 10.0', 2 'bl_C15471 8.0', 3 'cl_C23995 12.0', 4 'cr_C25469 16.0', 5 'sl_C19179 9.0', 6 'ssa02:54489400..54489899', 7 'ssa12:15513100..155…	>ssa02:54489400..54489899 tactctgtgtttttgctgtcccaagagactcaacatgtacccaaa---cacacacttctg actcctctcctgcatgtgtcccctccagggaagtacgtggtgttcttcttctacccgctg gacttcactttcgtgtgccccactgagatcgtggccttcagtgaccaggctgaggagttc cgcaagatcggctgtgaggtcatcggcgcctccacagactctcacttcagccacctggcc tgggaactggatacttttgagcat---tcatttctgttgacg---actttaaag >ssa12:15513100..15513599 tactcagcgttattgctctcccaagagactcaacatgtacccaaa---…	1
cs056	NM_001140789	UPF0139 membrane protein C19orf56 homolog	Ssa02 : 57.59 Mb into 72.94 Mb	Ssa12 : 12.10 Mb into 91.88 Mb	LG09 : 1.20 Mb into 7.26 Mb	318	JC	LORe	S= Twice; T= Single copy; C= Single copy	#NEXUS Begin taxa; Dimensions ntax=10; Taxlabels 'bl_C12327 23.0' 'bl_C17343 21.0' 'cl_C23825 32.0' 'el_C192847 30.0' 'pc_C23231 22.0' 'sl_C22211 26.0' 'ssa02:57588800..57589399' 'ssa12:12102500..12102899' 'tb_C19289 13.0' 'tg_C16805 39.0' ; End; Begin trees; Translate 1 'bl_C12327 23.0', 2 'bl_C17343 21.0', 3 'cl_C23825 32.0', 4 'el_C192847 30.0', 5 'pc_C23231 22.0', 6 'sl_C22211 26.0', 7 'ssa02…	>ssa02:57588800..57589399 agctacttagctaaatcacacgtcatcagcactattctaacgcgattaactagccaagct agc---ctagcattttgtgaactaactagatgttgttacgctgacgtactaagtaaggta actagttgcgttatttgtggtagggtcattcatatcttggttgttgttacagatacaagc cccccagcacggaagcaaaccccaccctggaagacccgactccagactacaacctactcg gcatcttcagcatgtgtggcctgcaggcccagagacatctgtttttaccacagaccttgc ccctcccccattgtggtg >ssa12:12102500..12102899 agctacttagctaaatcagacgt…	1
ved	NM_001173756	Ventrally expressed dharma	Ssa02 : 59.77 Mb into 72.94 Mb	Ssa12 : 9.37 Mb into 91.88 Mb	LG09 : 0.94 Mb into 7.26 Mb	345	K2	LORe	S= Twice; T= Single copy; C= Single copy	#NEXUS Begin taxa; Dimensions ntax=9; Taxlabels 'bl_C7645 55.0' 'bl_scaffold392 24.9' 'cr_C32299 64.0' 'el_gi|662876569|gb LG09' 'sl_C29979 44.0' 'ssa02:59771600..59772699' 'ssa12:9375400..9376399' 'tb_C29955 62.0' 'tg_C26397 45.0' ; End; Begin trees; Translate 1 'bl_C7645 55.0', 2 'bl_scaffold392 24.9', 3 'cr_C32299 64.0', 4 'el_gi|662876569|gb LG09', 5 'sl_C29979 44.0', 6 'ssa02:59771600..59772…	>ssa12:9375400..9376399 agcagagaaccagacggaaaccccgggtcctcttctcccaagtccaggtgttcgagt--- agcggcgcttcaagcagcagcggtacctgtccgctccgagaacacctggcgagcactctc aaactcacctccacgcaggtcaaaatctggttccagaaccgggtagtggcggcagcggca ggacaagtccctggagctggcaggacaccaccctcccccgccaagacgagtcgcggtgcc ggtcctggtccgggatgggaagccctgtctgggcgggactcagaactacaatgctccgta cgggtcgaacccctattacaacggatacccggcctacacgtacaa >ssa02:59771600..5977269…	1
afmid	NM_001141098	Kynurenine formamidase	Ssa02 : 62.6 Mb into 72.94 Mb	Ssa12 : 8.67 Mb into 91.88 Mb	LG09 : 0.16 Mb into 7.26 Mb	237	K2	LORe	S= Twice; T= Single copy; C= Single copy	#NEXUS Begin taxa; Dimensions ntax=11; Taxlabels 'bl_C24663 28.0' 'cl_scaffold896 23.9' 'cr_C31983 14.0' 'el_C195623 38.0' 'hh_C5861 46.0' 'hh_C5863 12.0' 'sl_scaffold1082 19.5' 'ssa02:62598100..62598399' 'ssa12:8672200..8672899' 'tb_C27593 18.0' 'tg_C8277 10.0' ; End; Begin trees; Translate 1 'bl_C24663 28.0', 2 'cl_scaffold896 23.9', 3 'cr_C31983 14.0', 4 'el_C195623 38.0', 5 'hh_C5861 46.0', 6…	>ssa12:8672200..8672899 GTCCCAGACAATGTCTGTTTTTCCATCCATGGAACTCGGACACATTCTATTCATCAGCTC TTCCGTGTTCTACTTCTATGTGTTCAGTCTGTACTGACTTTGTCCTCCGACTGCTTCCGG AACTCTGGCGAGTCGTTCTGCGCCACGGCAACCACGATGTCACAGTTGGAGGAAGAGAGT TTGAGCTGCGGAACCAGCCTAGGACTGTTCCTCAGAGCCACCTCTCTG---GGAGAC >ssa02:62598100..62598399 GTCCCAGACAATGTCTGTTTTACCATCCATGGAACTCGGACACATTCTATTCATCAGCTC TTCGGTGTTCTACGTCTATGTGTTCAGTCTGTACTGACTTTGTCCTC…	1
rl37a	BT125326	60S ribosomal protein L37a	Ssa03 : 0.45 Mb into 92.5 Mb	Ssa14 : 45.26 Mb into 93.6 Mb	scaffold01594	261	K2+I	AORe	Once in common salmonid ancestor	#NEXUS Begin taxa; Dimensions ntax=8; Taxlabels 'el_C174859 56.0' 'sl_C26837 17.0' 'ssa03:451300..451799 ssa03:451300..451799' 'ssa14:45268800..45269299 ssa14:45268800..45269299' 'tb_C15619 18.0' 'tb_C25857 22.0' 'tg_C11465 14.0' 'tg_scaffold18 14.5' ; End; Begin trees; Translate 1 'el_C174859 56.0', 2 'sl_C26837 17.0', 3 'ssa03:451300..451799 ssa03:451300..451799', 4 'ssa14:45268800..45269299 ss…	>ssa14:45268800..45269299 ssa14:45268800..45269299 agatgggggttgctagttcta---------------gtgttaatttggtgtatccctttt cctcaggccaagcgcaccaagaaggtggggatcgtgggtaaatacggcacgcgttacggc gcgtcgctcaggaagatggtgaagaagattgagatcagccagacgccaagtacacctgct ccttctgtggcaaggtacagttaccacatacagccagtactgtggcaaggtacagtccac acctctaccacaagccagtat >tg_C11465 14.0 aga---gggttgctagttgtaattgagtatgaagtggtgttaatttggtgtctcccccat cctca…	1
ubf1	NM_001173633	Nucleolar transcription factor 1	Ssa03 : 5.97 Mb into 92.5 Mb	Ssa14 : 5.20 Mb into 93.6 Mb	scaffold00238	330	K2+G	AORe	Once in common salmonid ancestor	#NEXUS Begin taxa; Dimensions ntax=7; Taxlabels 'cl_C12325 10.0' 'cl_C22099 11.0' 'el_C194137 25.0' 'ssa03:5976400..5976899 ssa03:5976400..5976899' 'ssa14:5203200..5203699 ssa14:5203200..5203699' 'tb_C21231 10.0' 'tb_C22903 11.0' ; End; Begin trees; Translate 1 'cl_C12325 10.0', 2 'cl_C22099 11.0', 3 'el_C194137 25.0', 4 'ssa03:5976400..5976899 ssa03:5976400..5976899', 5 'ssa14:5203200..5203699 s…	>ssa03:5976400..5976899 ssa03:5976400..5976899 ctactactgttagtagagtgtatatattttattgcctatgccatcagtttatat---cta tgtgggtataat---------------acaggagcggctaccagatgttctctcaggagc tgtccaacggcgagcatcacttcagtcaggagcgcatggtggagatcggcaagcgctggc acaagctcagccagagtcacaaggacaagtacaagaagctgg---aggagctgcagattg agtacaaggccgagctggaggcctgggtcaagg---------------gtcataggtaaa atatgtatttctgcacctttcaatgtggac >tb_C22903 11.0 …	1
jak1	XM_014139300	Tyrosine-protein kinase JAK1	Ssa03 : 9.58 Mb into 92.5 Mb	Ssa14 : 8.78 Mb into 93.6 Mb	LG03 : 16.28 Mb into 17.78 Mb	294	K2+G	AORe	Once in common salmonid ancestor	#NEXUS Begin taxa; Dimensions ntax=7; Taxlabels 'cl_C20151 8.0' 'cl_C22113 10.0' 'el_C187259 38.0' 'ssa03:9588700..9589299 ssa03:9588700..9589299' 'ssa14:8785100..8785699 ssa14:8785100..8785699' 'tg_C10701 10.0' 'tg_C9311 7.0' ; End; Begin trees; Translate 1 'cl_C20151 8.0', 2 'cl_C22113 10.0', 3 'el_C187259 38.0', 4 'ssa03:9588700..9589299 ssa03:9588700..9589299', 5 'ssa14:8785100..8785699 ssa14…	>ssa14:8785100..8785699 ssa14:8785100..8785699 ggaaaagagaaagag---acaaag---ggggacataaactatgattatgttactgtattt ccatatatttctttgtat------acactcagactcaccacacttcttggctgcctctgt gcacagctcctcagcagtgtaacaaccccggagaaactccagctggtgagagtctcgcag gtagaagtggacctcgaggccctgtgg---tacagggattggcgtgaacttgcccttcct cgtcctctgcatctttaccaacagttgcctgcccatgtccattgccttgtttcg >cl_C22113 10.0 gagcgagccaaagag---acaaagaggggggacataa…	1
rab2a	BT058710	Ras-related protein Rab-2A	Ssa03 : 16.81 Mb into 92.5 Mb	Ssa14 : 16.26 Mb into 93.6 Mb	scaffold01028	231	K2	AORe	Once in common salmonid ancestor	#NEXUS Begin taxa; Dimensions ntax=7; Taxlabels 'cl_C16421 24.0' 'cl_C17335 14.0' 'el_scaffold01028 sequence' 'ssa03:16813100..16813599 ssa03:16813100..16813599' 'ssa14:16265900..16266399 ssa14:16265900..16266399' 'tb_C14035 15.0' 'tb_C23271 15.0' ; End; Begin trees; Translate 1 'cl_C16421 24.0', 2 'cl_C17335 14.0', 3 'el_scaffold01028 sequence', 4 'ssa03:16813100..16813599 ssa03:16813100..168135…	>ssa14:16265900..16266399 ssa14:16265900..16266399 cagggtttcggtaaatatgaggggagaatccctcttgttcccaatgagcatgatgaccat gttggagttggaatgttggcgagcgtcctcccaggttgtcaagtggttgaaggtgtccct tctgtaaaaggaacattggagcaacacgcagaacacaatacattgctttccactaatgca tacaaacgtaatattaggatggtcttttggaacaacaaaagttctacagca >tb_C23271 15.0 cagggttttggtaaccatgaggggagaatccctcttgttcccaatgagcatgatgaccat gttggagttggaatgttggcgagcgtcctcccaggt…	1
pappa2	XM_014140037	Pappalysin-2	Ssa03 : 21.99 Mb into 92.5 Mb	Ssa14 : 22.19 Mb into 93.6 Mb	scaffold01629	453	K2	AORe	Once in common salmonid ancestor	#NEXUS Begin taxa; Dimensions ntax=7; Taxlabels 'cl_C25279 30.0' 'cl_C26431 28.0' 'el_C191361 45.0' 'ssa03:21994300..21995099 ssa03:21994300..21995099' 'ssa14:22193500..22194199 ssa14:22193500..22194199' 'tb_C25843 27.0' 'tb_C26295 29.0' ; End; Begin trees; Translate 1 'cl_C25279 30.0', 2 'cl_C26431 28.0', 3 'el_C191361 45.0', 4 'ssa03:21994300..21995099 ssa03:21994300..21995099', 5 'ssa14:221935…	>ssa14:22193500..22194199 ssa14:22193500..22194199 gctattactcaggatccgtgggagaaatatgtgatgcattcattgttacctgttacaaat agcagctaccactgttctataacacgttattggagcagagcaaaaaaaacacacattact cactttctggactttgtttttaggctgccagtaacacctgggttacatttgcggcatacg gtacccacatcatgccctgtaccttcgcactggggcactaggagcttggcgttgggtact gttggaggctctgagcactctatcttacaggcttcagggaaggaccatagaccatcatct aaacacaccaacctatcactgtctcctgcaaaacaaataaggc…	1
prkag2	XM_014140286	5-AMP-activated protein kinase subunit gamma-2	Ssa03 : 26.91 Mb into 92.5 Mb	Ssa14 : 26.84 Mb into 93.6 Mb	LG03 : 5.20 Mb into 17.78 Mb	330	K2	AORe	Once in common salmonid ancestor	#NEXUS Begin taxa; Dimensions ntax=7; Taxlabels 'el_C183249 18.0' 'sl_C15759 7.0' 'sl_C16965 10.0' 'ssa03:26911500..26911999 ssa03:26911500..26911999' 'ssa14:26845800..26846399 ssa14:26845800..26846399' 'tb_C14057 10.0' 'tb_C14531 17.0' ; End; Begin trees; Translate 1 'el_C183249 18.0', 2 'sl_C15759 7.0', 3 'sl_C16965 10.0', 4 'ssa03:26911500..26911999 ssa03:26911500..26911999', 5 'ssa14:26845800…	>ssa14:26845800..26846399 ssa14:26845800..26846399 ccaccccacccagcacccccagcctgcacatgctgttcccccaggaggtccaccagagtg ccccagagcgcctggaatgctccctctcatcacccccaccagacaccggacagcgcctca gcctgccatcctctgccaagccccccatgtcgtcctcctctccgataccctacgctttcc cactgccccaagctacctcacagccaggtaatacctcgtactacctactacaccaaccgc tgggttactgtgtttgttagtggcagtgataatctg---attgaagcaatatttcagggt tgccaaagaaatgtggttggaaagctgatg >tb_C14531 1…	1
pcmd1	NM_001173825	Protein-L-isoaspartate O-methyltransferase domain-containing protein 1	Ssa03 : 30.89 Mb into 92.5 Mb	Ssa14 : 30.37 Mb into 93.6 Mb	LG03 : 6.70 Mb into 17.78 Mb	450	K2+G	AORe	Once in common salmonid ancestor; T = single copy	#NEXUS Begin taxa; Dimensions ntax=8; Taxlabels 'cl_C28255 24.0' 'cl_C28661 14.0' 'el_LG03 sequence' 'sl_C26909 13.0' 'sl_C28193 20.0' 'ssa03:30896500..30897099 ssa03:30896500..30897099' 'ssa14:30368200..30368699 ssa14:30368200..30368699' 'tb_C27661 20.0' ; End; Begin trees; Translate 1 'cl_C28255 24.0', 2 'cl_C28661 14.0', 3 'el_LG03 sequence', 4 'sl_C26909 13.0', 5 'sl_C28193 20.0', 6 'ssa03:30…	>ssa14:30368200..30368699 ssa14:30368200..30368699 ---ctctgtataacatcttcagcgattcaggcagaggtaaagtcattttgtctctcagca cattcactgccttcagtatctcaacgctgccaatgtctctctcctcctcctcctgctcct cctgcgtctcttgctgctcctggtcctccttgtgctgctcctggtcaatccgttcgtcct cctcgctctccatggcttgggggatcagctggttacccacaaagacgtacgtgttgcgtc gcagccggcaacgcctgcgcttgcgtttctggggcgccctctgcaccagacctttgtcag gacattcttcattggtcagatctcggagggtgcggcggacgcg…	1
hgv2	NM_001173907	Protein HGV2	Ssa03 : 34.54 Mb into 92.5 Mb	Ssa14 : 33.75 Mb into 93.6 Mb	LG03 : 11.22 Mb into 17.78 Mb	378	K2	AORe	Once in common salmonid ancestor	#NEXUS Begin taxa; Dimensions ntax=7; Taxlabels 'cl_C10939 5.0' 'cl_C30663 14.0' 'el_C194263 53.0' 'ssa03:34548500..34548899 ssa03:34548500..34548899' 'ssa14:33754100..33754599 ssa14:33754100..33754599' 'tb_C19021 6.0' 'tb_C29923 14.0' ; End; Begin trees; Translate 1 'cl_C10939 5.0', 2 'cl_C30663 14.0', 3 'el_C194263 53.0', 4 'ssa03:34548500..34548899 ssa03:34548500..34548899', 5 'ssa14:33754100.…	>ssa03:34548500..34548899 ssa03:34548500..34548899 ---aaggtgaaatcaaacttcatgctagccgtattgcataagctcaaacctagagagcct aaaaaggtaagggggctagaactaggt---tcaatctggttagatccccctccatctcaa tcccctgctcaccagtgtctcctgcatcacagcctctgctgcagcagaggcagccatctt ctgtcccactgtggcgtcttccaccttctcctggatctctgtcag---atccttcagctc caccatttccttcctctcttcaactgctgcatcgggcccctctgc---ttt---cacccc ctgatgcttggtggagacaaacaa---aagagtgtttgttaca…	1
stk11	XM_014216319	Serine/threonine-protein kinase STK11	Ssa03 : 38.99 Mb into 92.5 Mb	Ssa14 : 38.98 Mb into 93.6 Mb	LG03 : 9.65 Mb into 17.78 Mb	396	K2+G	AORe	Once in common salmonid ancestor	#NEXUS Begin taxa; Dimensions ntax=7; Taxlabels 'cl_C16125 30.0' 'cl_C20745 33.0' 'el_LG03 sequence' 'ssa03:38992300..38992899 ssa03:38992300..38992899' 'ssa14:38983700..38984399 ssa14:38983700..38984399' 'tb_C24211 22.0' 'tb_C25769 22.0' ; End; Begin trees; Translate 1 'cl_C16125 30.0', 2 'cl_C20745 33.0', 3 'el_LG03 sequence', 4 'ssa03:38992300..38992899 ssa03:38992300..38992899', 5 'ssa14:3898…	>ssa14:38983700..38984399 ssa14:38983700..38984399 actgtatccctgagccaccaggatacacag------aaaggcttgaggtcacagtcc--- tatattggactgtctggagcacgc---------agtaacgttgatttaaccatgagtgtc ggggagctgcagcacctggactatctgactgagaatgagctgatgggcatggacaccttc atccaccgcatcgactccacagaggtgatataccaaccgcgcaggaagagggccaagcta attgggaagtacctgatgggagacctgttaggggagggctcctacggtaaggtgaaggag atgctggactctgacacgctgtgtcgca--gccgtcaagatcc…	1
prkab2	XM_014192021	5-AMP-activated protein kinase subunit beta-2	Ssa03 : 44.05 Mb into 92.5 Mb	Ssa14 : 43.62 Mb into 93.6 Mb	LG03 : 9.99 Mb into 17.78 Mb	312	K2+G	AORe	Once in common salmonid ancestor	#NEXUS Begin taxa; Dimensions ntax=7; Taxlabels 'cl_C17923 16.0' 'cl_scaffold827 21.4' 'el_C193145 41.0' 'ssa03:44051300..44051699 ssa03:44051300..44051699' 'ssa14:43629000..43629399 ssa14:43629000..43629399' 'tb_C30347 26.0' 'tb_C30849 26.0' ; End; Begin trees; Translate 1 'cl_C17923 16.0', 2 'cl_scaffold827 21.4', 3 'el_C193145 41.0', 4 'ssa03:44051300..44051699 ssa03:44051300..44051699', 5 'ss…	>ssa03:44051300..44051699 ssa03:44051300..44051699 ttgaaggagatgacgccacct---agctcaggt---------------------gccgca cgtaaacgccatggacaagagctaagaacagacccggtcattcccatagtgtttcagctg ---------ctcccctcaggcgtcggacaaggaggagcccctggacttggtgaagacagg gcctcagtccaggcctacagtcatccgctgggccggaggagggaaggaggtctacatcgc gggctccttcaacaactggggcaacaagatccccctcaagaggtagga------aggaga ggccctggc--- >tb_C30347 26.0 gtgaaggagatgag…	1
mk03	NM_001173796	Mitogen-activated protein kinase 3	Ssa03 : 51.44 Mb into 92.5 Mb	Ssa23 : 2.29 Mb into 49.8 Mb	LG11 : 0.622 Mb into 20.25 Mb	345	JC+G	LORe	S= Ambiguous; T= Ambiguous; C= Twice	#NEXUS Begin taxa; Dimensions ntax=14; Taxlabels 'cl_C28711 21.0' 'cl_C28845 26.0' 'cr_C30181 27.0' 'cr_C30235 23.0' 'el_LG11 sequence' 'ht_C19498 24.0' 'ht_C21748 27.0' 'pc_C16299 23.0' 'ssa03:51442400..51442999 ssa03:51442400..51442999' 'ssa23:2298100..2298699 ssa23:2298100..2298699' 'tb_scaffold196 29.3' 'tb_scaffold295 26.3' 'tg_C21169 37.0' 'tg_C21455 39.0' ; End; Begin trees; Translate 1 'c…	>ssa23:2298100..2298699 ssa23:2298100..2298699 cgtttttacggcgaacattgtttattttctcttaccaaaccattcccccttccccgatgt acgagaggtgggggccaacgtcaaagttctgcccctttaccacctccaaaacgggctccg ctcc------agctccctcggcagccccggcggcaccagtattcgagcct---gctccag tcgaagcagcactgttgctcgaatccgccaagtctagaaatctac---tttcagtcaggg gggcctggcgcatcttcaggt---gaaggttatccctgttcgtttcgtcggaatcgttca aggcccccctccagagtgtggattcgtttcttc------------ >…	1
prl	NM_001124599	Prolactin	Ssa03 : 52.8 Mb into 92.5 Mb	Ssa23 : 0.14 Mb into 49.8 Mb	scaffold00576	536	K2+G	LORe	S= Once; T= Once; C= Single copy	#NEXUS Begin taxa; Dimensions ntax=15; Taxlabels 'Bl_C20567 20.0' 'Bl_C21613 19.0' 'Cr_scaffold496 20.3' 'Cr_scaffold631 21.2' El_KL593543 'Sl_C26591 20.0' 'Sl_C27185 21.0' 'Tb_C15633 14.0' 'Tb_C21257 24.0' 'Tg_C21237 28.0' 'Tg_C21537 21.0' 'pc_C28413 23.0' 'pc_C29131 19.0' 'ssa03:52879600..52880899' 'ssa23:148300..150099' ; End; Begin trees; Translate 1 'Bl_C20567 20.0', 2 'Bl_C21613 19.0', 3 'C…	>ssa03:52879600..52880899 agaatgagctgatctccctggctcgctccctcctcctggcctggaacgatcccctgctgc tgctctcctcggaggcgcccactctaccacacccctccaatggcgacatcagcagtaaga tcagggaactgcaggactactccaagagcctgggagatggactggacataatggtcaaca aggtgggtgactgacgctgtgtatctgtgtgtgtgtttttatgtgaagcataccaaactg tatatgtacgagtgggttgagttcaacaattgaacactgtgttcaaggtgacaacctttt ggcacgatcttctgctttaaaaaaaagtctctctttctctctctaaagatgggcccctcc tcccagt…	1
tralpha	NM_001123628	Thyroid hormone receptor alpha	Ssa03 : 52.91 Mb into 92.5 Mb	Ssa23 : 0.128 Mb into 49.8 Mb	LG05 : 7.70 Mb into 11.53 Mb	251	K2+G	LORe	S= Once; T= Once; C= At least once	#NEXUS Begin taxa; Dimensions ntax=11; Taxlabels 'bl_C15569 24.0' 'bl_scaffold906 22.2' 'cl_C26529 32.0' 'cr_scaffold289 16.9' 'pc_C25619 26.0' 'ssa03:52914900..52915699 ssa03:52914900..52915699' 'ssa23:127800..128499 ssa23:127800..128499' 'tb_C16337 24.0' 'tb_C22025 24.0' 'tg_C12329 26.0' 'tg_C9777 28.0' ; End; Begin trees; Translate 1 'bl_C15569 24.0', 2 'bl_scaffold906 22.2', 3 'cl_C26529 32.0…	>ssa03:52914900..52915699 ssa03:52914900..52915699 ggagcacagcctgcagcagggccacctccgagtcgtccaggtactgtgccagactcttgc ccaaatcaaagatggcgtccgacaccacgcccaggccgccattcttcagctgctccctct tcaccgccatctcgccgctcaggggcgtctcgctctctgggtcgtagcgcacggcggcgc gcagcgacatctccatacagcagcctttcaataggatctggtcctcacaaggcagctgga gggaggagagg >bl_C15569 24.0 ggagcacagcctgcagcagggccacctccgagtcgtccaggtactgcgccagactcttgc ccaaatcaaagatgg…	1
syf	NM_001173818	pre-mRNA-splicing factor SYF1-like	Ssa03 : 53.4 Mb into 92.5 Mb	Ssa06 : 44.4 Mb into 87.0 Mb	scaffold00112	634	K2	LORe	S= Once; T= Once; C= At least once	#NEXUS begin trees; tree TREE1 = [&R] ((((('Bl_C24915 31.0'[&length_range={0.005223860387443336,0.06486186251181879},height_95%_HPD={0.0,2.7755575615628914E-17},rate_95%_HPD={0.5376967179857687,1.2764404241794625},length_95%_HPD={0.011719789402189552,0.02747164610346863},rate=0.9386523168460267,length=0.019364492726732605,rate_median=0.9672296895221252,length_median=0.019034061600063223,height_me…	>Tb_scaffold449 35.8 agtatctcaatcacagaggagtaaatcttctcaaaatgtcctcttaccttgaggtacctg cgatagacacggatggcggtctcaggcaggggcaggttccgggcaaagcggaggtacagg ggccagatgcgaggatgctgagtgacaggcagggctcggagtgctcggtcaaacgtgcgt ctgctcctggtgatcttacactgagacaccaggaactggcagtagtccagccatatccnn nnnnnnnnnnnnnnnnnnnnnnnnnnnaggttatgtgacatactactcctacaatctcag attacaaaatctacttcaaagtttgttttctcccaacaggatatggacggacaacaaaaa ccagtgctcttt…	1
gh	JX277098	Growth hormone precursor	Ssa03 : 55.7 Mb into 92.5 Mb	Ssa06 : 42.2 Mb into 87.0 Mb	scaffold00112	664	K2	LORe	S= Once; T= Once; C= At least once	#NEXUS begin trees; tree TREE1 = [&R] (((('ssa03:55681500..55682499'[&length_range={0.012171833246771006,0.08113908409718754},height_95%_HPD={0.0,2.7755575615628914E-17},rate_95%_HPD={0.6645733782816229,1.2436644034619881},length_95%_HPD={0.018998346885463962,0.03816275689872511},rate=0.9810775439919417,length=0.028530791189015393,rate_median=0.9920943507890855,length_median=0.028236238931960145,…	>Tb_C29891 25.0 tccctctctgtctcccataggggagccaggatggcgtactgagcctggatgacaatgactctcagcagctgcccccctacgggaactactaccagaacctggggggagacggcaacgtcaggaggaactacgagctgttggcctgcttcaagaaggacatgcacaaggtggaaaaccatgttgccttcaattgcatatgccttcctatattttctacagtgcattttttgtgttctttattgtaaagtatcattactattattgttcattgatcaagactggtcttgagaaagggctaatgacctagaacattggcattcaaatgtgtcaactataacccattctttttttttctcaaggtcgagacctacctgaccgttgcc…	1
gcsf	NM_001195184	Granulocyte-colony stimulating factor	Ssa03 : 56 Mb into 92.5 Mb	Ssa06 : 41 Mb into 87.0 Mb	scaffold01584	300	K2	LORe	S= Once; T= Once; C= At least once	#NEXUS begin trees; tree TREE1 = [&R] ((((('Sl_C12527 15.0'[&length_range={2.365728229620243E-5,0.08382029746001875},height_95%_HPD={0.0,2.7755575615628914E-17},rate_95%_HPD={0.018735596533143,2.1129900667276873},length_95%_HPD={2.365728229620243E-5,0.014233132669829247},rate=0.9439042347108201,length=0.005226057515961628,rate_median=0.8637408306662845,length_median=0.003791592963000198,height_me…	>Tb_scaffold205 14.9 TTTTGTGTTGTTCAGATGAAGGAGCCGGGCCAGATGAACAGTGTGGCCCAGTTCGAGGCC TCTGGACTGGCCTCTCGCCTCCCAGGGGACTACGAGGTCCAGGTTGCCACTCACTTTACC CTGGTGCAGCTCCGTGACTTCACACAGAACCTAAAACGCAGCCTACGTAACGTCGAACAC CTGACTTCCAGGCCAGGATAGAGGGGCTGAAC-ACACTCTACAGCAGCAGCAAAACCTGT GCAGACATGGATGGAGTACCGGAGGAGGGTTGTCCGTGCCAGAAACCTATTGGAATACTG >Tb_C22215 14.0 TTTTGTGTTGTTCAGATGCAGGAGCCGGGCCAGATGAGCAGCGTGGCCCAGTTCGAG…	1
psd3	NM_001140044	PH and SEC7 domain-containing protein 3	Ssa03 : 56.58 Mb into 92.5Mb	Ssa06 : 41.60 Mb into 87.0 Mb	scaffold01584	214	K2	LORe	S= Ambiguous; T= Once; C= Single copy	#NEXUS Begin taxa; Dimensions ntax=12; Taxlabels 'cl_C26103 34.0' 'cr_C29913 41.0' 'el_C192537 48.0' 'hh_scaffold216 25.7' 'hh_scaffold450 24.0' 'pc_C25103 48.0' 'ssa03:56585400..56586099 ssa03:56585400..56586099' 'ssa06:41602500..41603299 ssa06:41602500..41603299' 'tb_C25661 20.0' 'tb_C27133 27.0' 'tg_C12609 30.0' 'tg_C14579 32.0' ; End; Begin trees; Translate 1 'cl_C26103 34.0', 2 'cr_C29913 41…	>cl_C26103 34.0 cattaatagaaaagcaggcatgcagtcctcaactgtcctaagccacaagtggcaatggaa cactaccgcagtctctctctcccaacctccatccctctcttccaggctatccgtgatgga gtgattgaggccagcatcaaccattctaccagggagccccagctggccttccacccaggc ttacaacaaggacctagaatatgtaactccttgag >cr_C29913 41.0 cattaatagaaaagcaggcatgcagtcctcaactgtcctaagccacaagtggcaatggaa cactaccgcagtctctctctcccaacctccatccctctcttccaggctatccgtgatgga gtgattgaggccagcatcaaccattc…	1
HoxB1A	NM_001139583	Homeobox protein Hox-B1a	Ssa03: 57.34 Mb into 92.5 Mb	Ssa06 : 40.78 Mb into 87.0 Mb	LG11 13.18 Mb into 20.3 Mb	622	K2+G	LORe	S= Once; T= Once; C= Twice	#NEXUS begin taxa; dimensions ntax=21; taxlabels Esox_CM002836 Salmo_hoxb1aa 'Onc_kit_C29815 45.0' 'B_lenok_C24189 44.0' 'H_hucho_C26623 42.0' 'H_taimen_C25040 40.0' 'Pros_coult_C26569 42.0_C23481 43.0' 'C_lav_C14177 53.0' 'St_leuch_C13303 56.0' 'St_leuch_C13305 49.0' 'C_lav_C14141 53.0' 'Pros_coult_scaffold980 37.5' 'T_grub_C25621 45.0' 'T_baic_C27905 49.0' 'T_grub_C25781 42.0' 'T_baic_C27829 48…	>Ss_B1a_alpha_NM_001139577.1 ATGAACTCTTTCTTAGAGTACTCAATTTGTAGCCGTGGACCGAACGCCTACTCACCCAAG TCCGGATACCACCACTTGGACCAAGGCTTCCCGGTCCCTTTTCCTTCGGGCTCCGGCACA ACAAGTG------ATAACGGTGATGGACGGCTTTACGTGGCGGGCAGCGCCCAGGCAGTG GTGGCCCAACATCAGCACCAGAGCAGTAGCTACGCGCATCATCATCAGCCCCAGTCGCAT CATGCCAACATGGTCCTTCCATATGGCAGTACAGGGACTGCGGGATACGGGACGGAAGCG TGCGCAAACCCGGACTATGGACACCCACAATACTTTATCAACGAGCAGGACGGGATGTAC TATC…	1
HoxB2A	NM_001139582	Homeobox protein Hox-B2a	Ssa03: 57.36 Mb into 92.5 Mb	Ssa06 : 40.76 Mb into 87.0 Mb	LG11 13.21 Mb into 20.3 Mb	516	K2+I	LORe	S= Once; T= Once; C= Absent	#NEXUS begin taxa; dimensions ntax=17; taxlabels 'T_baic_scaffold894 34.5' 'T_grub_scaffold821 34.5' 'T_baic_scaffold921 35.5' 'T_grub_C16759 39.0_C18807 37.0' Salmo_HoxB2aa_EF695331 'B_lenok_scaffold234 21.7' 'H_hucho_scaffold297 22.2' 'H_taimen_scaffold153 22.0' 'Salv_alp_scaffold350 27.7' 'Onc_kit_scaffold662 26.7' 'B_lenok_scaffold434 25.4' 'H_taimen_scaffold155 22.5' 'H_hucho_scaffold400 26.…	>Ss_B2a_alpha_EF695331 AATGCACGTGTGGTAGGCCTATTGGGATTTTGATACGCCTCGTTCATTTTTATGGTTTTC AGTAGCTGCGTGCCAAATGTCTAGGCTCAACCCCATTAGCTTGCTATTTTGGACTTATTT ATGTTCTATGTCTGGGCTCTTGCAGAGGCGCAGGGTGGACTGGACAGCGGAAACTGGAGC TGGAGAAGGAGTTCCACTTCAACAAATATCTCTGTCGGCCCCGGCGAGTGGAGGCGACCC CGGTGGGTTCGAGCCCCTGGAAGGTGCCGATGCTTCCTCGCCTTACTCGAGCCGGAGGAG ACGTGTAACTCGGCAGCCTCCTACACGAACAGCAGTGACAATAACCAGCCCACGCCTGAG GAGGGCCAGC…	1
HoxB4a	NM_001141908	Homeobox protein Hox-B4a	Ssa03: 57.39 Mb into 92.5 Mb	Ssa06 : 40.72 Mb into 87.0 Mb	LG11 13.24 Mb into 20.3 Mb	381	HKY	LORe	S= Once; T= Once; C= Once	#NEXUS Begin taxa; Dimensions ntax=21; Taxlabels 'B_lenok_C21719 32.0' 'B_lenok_C22193 29.0' 'C_lav_C9595 45.0' 'C_lav_C9597 45.0' 'C_ren_C28127 39.0' Danio_BX927395 Esox_CM002836 'H_hucho_C24113 34.0' 'H_hucho_C24901 29.0' 'H_taimen_C22298 28.0' 'H_taimen_C22996 32.0' 'Onc_kit_scaffold618 32.0' 'Onc_kit_scaffold869 29.4' 'Pros_coult_C13905 47.0' 'Pros_coult_scaffold416 23.8' Salmo_hoxb4aa Salmo_…	>El_B4a CCAAATTTCCACCCTGCGAGGAATATTCACAGAATGACTACCTACCCAGTCACTCTCCGG ACTACTACAGCGCCCAGAGGCAAGAGCCAGCGTTTCAGCATGAGTCGATCTACCACCAGC GGTCGGGCTGCGCCGACCCTCCTTACACGACGTGCCAGGGTCCGGGGCAGCCCGCGGTGG TGATGTCTCCACGGGGTCACGTCCTCCCCCAAGCCGGACTCCCAACCCCTCTCCCGGAGC CTAGCCACCATTGCGACTCGGTAACTCCAAGCCCTCCACCCGCATGTGGCCAAAATCCCC TCAACCAAAGCCCGTCCACGGTCAGCTCTCGCAAGGATCCGGTGGTTTACCCCTGGATGA AAAAAGTCCACGTAAACATCG >Ss…	1
HoxB5a	NM_001141673	Homeobox protein Hox-B5a	Ssa03: 57.41 Mb into 92.5 Mb	Ssa06 : 40.71 Mb into 87.0 Mb	LG11 13.25 Mb into 20.3 Mb	357	JC	LORe	S= Once; T= Once; C= Once	#NEXUS begin taxa; dimensions ntax=21; taxlabels 'Pros_coult_C22983 38.0' 'C_lav_C27907 39.0' 'St_leuch_C23221 28.0' 'C_lav_C27909 38.0' 'St_leuch_C23219 33.0' 'Pros_coult_C22985 35.0' 'H_taimen_scaffold435 23.8' 'H_taimen_C12387 27.0' 'B_lenok_C9645 34.0' Salmo_HOXB5ab_EU025707 'Salv_alp_C29411 20.0' 'Salv_alp_C28659 23.0' Salmo_hoxb5aa 'B_lenok_C9647 38.0' 'H_taimen_C12389 33.0' 'H_taimen_C1330…	>El_B5a TCCAGTCTCCGGCCCCTGAGACGCGGTTCAGGCAGCCGTCAAGCTGCTCGCTCGCGTCCC CGGAGCCGCTGCCATGCTCCAACACGGAGAGTCTGGGACCCAAATGCTCCTCGCCCCCTT CCGATCAGAGCGCA---ACGACGGGCAGTAACCTCACCAACAACACACATTTCACTGAAA TAGACGAGGCGAGCGCTTCCTCCGAGACCGAGGAAGGCACCCATAGATCCAGCGCAAATC CCACTGCCCGGACGCAGCAGAAG---GAGTCCACAGGAACCTCAACCACCACGGCGTCGA GCGATGGCCAAGCACCACAGATATTCCCCTGGATGCGGAAACTACACATTAGCCATG >Ss_B5a_alpha_NM_001141673 T…	1
HoxB6A	NM_001139575	Homeobox protein Hox-B6a	Ssa03: 57.41 Mb into 92.5 Mb	Ssa06 : 40.70 Mb into 87.0 Mb	LG11 13.26 Mb into 20.3 Mb	307	K2	LORe	S= Once; T= Once; C= Once	#NEXUS begin taxa; dimensions ntax=20; taxlabels 'St_leuch_C12801 47.0' 'Pros_coult_C26193 33.0' 'St_leuch_C12803 52.0' 'Pros_coult_C25895 51.0' 'B_lenok_C12827 54.0' 'Salv_alp_C28637 38.0' 'Onc_kit_C15409 59.0' 'H_taimen_C17752 37.0' Salmo_hoxb6ab 'B_lenok_C12829 52.0' 'Salv_alp_C30155 30.0' 'Onc_kit_C15443 46.0' 'H_taimen_C16956 37.0' Salmo_hoxb6aa 'T_baic_C12997 57.0' 'T_gru_C9557 53.0' 'T_bai…	>Ss_B6a_alpha_NM_001139575.1 GGTGCTGCCTATGGCGCTACCAGCGTTCAAGACAAGGCGTACCCACCCTCGTATTACCAG CAGGCGAATGGTGCCTATGGCCGGGCCAGCGCCGCCGGTGCATGCGACTACGCAGCAGCC AGCTTTTACAGGGAAAAGGACCCCGCCTGCACCCTCGCCAGCATAGAGGAACATTCGCTC GTCCTGAGCCAAGACCATCGCAAGACGGACTGCTCGGGGCAAAATAAAAGCATATTCGGG GACAGCGAGGACCAGAAGCCCTCGACGCCCGTCTATCCGTGGATGCAGAGGATGAACTCG TGTAACG >Bl_B6a_alpha GGTGCTGCCTATGGCGCTACCAGCGTTCAAGACAAGGCGTACC…	1
HoxB7a	NM_001141674	Homeobox protein Hox-B7a	Ssa03: 57.43 Mb into 92.5 Mb	Ssa06 : 40.69 Mb into 87.0 Mb	LG11 13.27 Mb into 20.3 Mb	542	K2	LORe	S= Once; T= Once; C= Once	#NEXUS begin taxa; dimensions ntax=20; taxlabels Esox_CM002836 'B_lenok_scaffold160 29.4' 'H_hucho_C25903 36.0' 'H_taimen_C24552 29.0' 'O_kit_C28251 27.0' Salmo_HoxB7ab_EU025707 'H_hucho_C26835 30.0' 'H_taimen_C24968 29.0' 'B_lenok_scaffold415 27.7' 'O_kit_C28629 28.0' Salmo_HoxB7aa_EU025706 'St_leuch_C11759 43.0' 'C_lav_C11899 47.0' 'St_leuch_C11757 41.0' 'Pros_coult_C27765 51.0' 'C_lav_C11901 4…	>El_B7a TCACGTGGCCCCTGAGGAAAAAGGGGTGATTTTTGGTGTAAATCTAGACTGTAATTCTGT AATATATCACAGTACCTCGTAAAACCGACACTAAAACCTCCCGGCCTACAAATCACCGGT CAAATTATGAGTTCATTGTATTATGCGAACGCTTTGTTTTCCAAATATCAAGCAGCAAGT TCGGGTTTTCCAACTGGGGTCTTTCCTGAGCAAACTTCTTGCGCATTTGCGTCCAGTTCA CCGCGAGCCAGCGGCTATGTCTCGGGCTCTGGCGGCGCAGCCTTTTCCTCCTCTTCCTCC ACACTGTCGGGACTGTACAATAACGCAGGGAACATGCCCACCCAGACCCACAGCGTGTAT CCCTCTGCGTACGGTCTGGGC----…	1
HoxB8a	NM_001139574	Homeobox protein Hox-B8a	Ssa03: 57.43 Mb into 92.5 Mb	Ssa06 : 40.69 Mb into 87.0 Mb	LG11 13.27 Mb into 20.3 Mb	336	K2+I	LORe	S= Once; T= Once; C= Absent	#NEXUS Begin taxa; Dimensions ntax=13; Taxlabels 'B_lenoK_scaffold388 33.5' 'B_lenok_scaffold529 31.0' Esox_CM002836 'Onc_nerk_C23847 40.0' 'Onc_nerk_scaffold552 28.5' Salmo_HoXB8aa_EU025706 Salmo_HoXB8ab_EU025707 'Salv_alp_C26379 31.0' 'Salv_alp_C28223 36.0' 'T_baic_C17959 51.0' 'T_baic_C19071 57.0' 'T_gru_C20057 45.0' 'T_gru_C21007 43.0' ; End; Begin trees; Translate 1 'B_lenoK_scaffold388 33.5…	>El_B8a GAAATTATCGTTTATGTGTATTTCTCAAAAATGCTTCCTC-TTTTGCCAGTAGCTGCCGG ACGGAGGCGAGGTCGACAGACCTACAGCCGTTACCAGACACTGGAGCTAGAAAAGGAGTT CCTATTTAACCCCTACCTGACCCGCAAGCGGCGAATCGAGGTATCGCATGCACTGGGACT GACCGAGAGACAGGTCAAAATCTGGTTTCAGAACAGGAGGATGAAATGGAAAAAGGAAAA CAACAAGGACAAATTCCCTAGCAGTAAGACAGAGCAGGAGGAGATCGAGAAGGAGAAACG GGAGAAGGAGCAGGGCGCGGGGACACAGTCATCCGG >Ok_B8a_beta GTTATGGTTATTTGTATGTTTTCCTCAAACATGTCC…	1
HoxB9a	NM_001139577	Homeobox protein Hox-B9a	Ssa03: 57.44 Mb into 92.5 Mb	Ssa06 : 40.68 Mb into 87.0 Mb	LG11 13.29 Mb into 20.3 Mb	300	K2+G	LORe	S= Once; T= Once; C= Ambiguous	#NEXUS Begin taxa; Dimensions ntax=19; Taxlabels 'Bl_C9885 41.0' 'Bl_C9887 46.0' 'Cl_C14937 44.0' 'Cl_scaffold480 39.2' El_CM002836 'Ht_scaffold190 25.8' 'Ht_scaffold191 28.9' 'Pc_C21201 45.0' 'Pc_C22733 45.0' 'Sa_C17003 37.0' 'Sa_C17005 40.0' 'Sl_C15899 39.0' 'Sl_scaffold225 24.9' Ss_EU025706_hoxb9aa Ss_NM_001141626_hoxb9ab 'Tb_C21943 26.0' 'Tb_scaffold583 19.5' 'Tg_C17657 24.0' 'Tg_C9919 36.0' …	>El_B9a -----TCCAATGGCTTACCCGCGGTATACCATCCCTACATCCCGACTCAGCCCGTCCCTT CCACGGACACCCGATACCTACGCAGTTGGCTCGACTGCGCTCCTCGCTCTGAGTCCCTCC CCAGCCAGGGGCAGGTCAAGATGGAGCCGCTACTGGGACACCTCGGGGAACCCCCAAAAA TCGGTGGACACGAGTACATTTTGGAGTCCTCCTCGGCGAGAGAAATGAATTCCGGCCAAG GCTCCGGTTTCGAGGACAATAAGGACATTTGTGAAGGTAGCGAAGACAAAGAAGGACCAG >Ss_B9a_alpha_EU025706.1 ATGCCTCCAATGGCTTACCAGCCGTTTACCATCCATACATCCCGACTCAGCCCGTGCCTT …	1
HoxB13a	NM_001139573	Homeobox protein Hox-B13a	Ssa03: 57.48 Mb into 92.5 Mb	Ssa06 : 40.65 Mb into 87.0 Mb	LG11 : 13.32 Mb into 20.3 Mb	799	K2+I	LORe	S= Once; T= Once; C= Ambiguous	#NEXUS Begin taxa; Dimensions ntax=21; Taxlabels Bl_B13a_alpha Bl_B13a_beta Cl_B13a_delta Cl_B13a_gamma El_B13a Ht_B13a_alpha Ht_B13a_beta Ok_B13a_alpha Ok_B13a_beta Sa_B13a_alpha Sa_B13a_beta Sl_B13a_delta Sl_B13a_gamma 'Ss_B13a_alpha_NM_001139573.1' 'Ss_B13a_beta_NM_001139573.1' Tb_B13a_epsiolon Tb_B13a_zeta Tg_B13a_epsilon Tg_B13a_zeta 'pc_C19091 37.0' 'pc_C20563 37.0' ; End; Begin trees; Tran…	>El_B13a atttatcacgtggtaagcgttgcatccaatggagacgtgccattccatgtc--------t tgcgtcaatgcagcagtgaatgtaaccgggtgtcctacagtggacttgggtctttgtaac agaattttccgtccgaatggtgagcgtgatatgaccacctccttagtcctgaatcctcgc tgggcggacacggttatgtttgtgtatgaaaacaacttggatgagctgaataagaacatg gagggtctggttggtagtggcaatttcgcagccaaccagtgcaggaatctaatggcccat tccgctctcgggggtcacccatctagcttggtgcacagctccggctactcctctgtggat gtatcgggctcaagctccggagaa…
ube2z	NM_001173853	Ubiquitin-conjugating enzyme E2 Z	Ssa03 : 57.57 Mb into 92.5Mb	Ssa06 : 40.55 Mb into 87.0 Mb	LG11 : 13.42 Mb into 20.3 Mb	330	K2	LORe	S= Once; T= Once; C= Once	#NEXUS Begin taxa; Dimensions ntax=14; Taxlabels 'bl_C24041 25.0' 'bl_C24121 17.0' 'cl_C26837 19.0' 'cl_C27757 19.0' 'cr_C28405 17.0' 'cr_C29631 16.0' 'el_C193251 48.0' 'pc_scaffold125 19.9' 'ssa03:57573800..57574499 ssa03:57573800..57574499' 'ssa06:40554300..40555099 ssa06:40554300..40555099' 'tb_C28103 23.0' 'tb_C28171 19.0' 'tg_scaffold395 17.4' 'tg_scaffold477 19.6' ; End; Begin trees; Transl…	>ssa06:40554300..40555099 ssa06:40554300..40555099 ttgggtcccaggacgttgcgtgaatctgggacaagaggcccgctccggccacccccaaac cgataccgcccggcagagcattggtggccgagtaagggggtatcagagcccactaccgcg ctaagaacacctgcacctccaaacccgctcccagtccccacggttgaggtagttccaggg gccatgacggctaggccagtctccgcagccgctgctgggggtggtgaggccggtttagcg ccactcgtcgagtggcccggcagagaattacccaaactcggtaacagcggagctccattt ccctgactaccaacacctaacccaatttca >ssa03:57573…	1
ubc12	NM_001173918	NEDD8-conjugating enzyme Ubc12	Ssa03 : 58.3 Mb into 92.5 Mb	Ssa06 : 39.9 Mb into 87.0 Mb	LG11 : 14.0 Mb into 20.3 Mb	380	K2+G	LORe	S= Once; T= Once; C= Once	#NEXUS Begin taxa; Dimensions ntax=15; Taxlabels 'Bl_C21951 16.0' 'Bl_C21969 15.0' 'Cl_C25433 12.0' 'Cl_C26059 11.0' 'El_C192081 45.0' 'Sl_C21207 15.0' 'Sl_C22649 12.0' 'Tb_C25309 18.0' 'Tb_C25315 13.0' 'Tg_C8861 18.0' 'Tg_C8919 17.0' 'pc_C11499 17.0' 'pc_C11501 12.0' 'ssa03:58258200..58258999' 'ssa06:39850400..39851199' ; End; Begin trees; Translate 1 'Bl_C21951 16.0', 2 'Bl_C21969 15.0', 3 'Cl_…	>Tb_C25309 18.0 ctcatgaccccccgaaggtgaagtgtgagacgatggtgtaccacccaaacattgacctgg agggcaatgtctgcctaaatatcttgaggtataccacctgctctgtgtccgctttgtttt cggtgtcttgtttgatcactcagaatgactacagaattttacatttttactattatactg agcagtgctttttaacatctctttttctcttacagagaggactggaagcctgtgttgaca gtaaactccatcatatatggactacagtatctatttctagtgagtatagggaatgctata tttccaatttagcctagccaagtttgattactctttcttgttcatcatgcttggaatcag gaatgtagcaggatgta…	1
sta5b	NM_001173817	Signal transducer and activator of transcription 5B	Ssa03 : 60.46 Mb into 92.5Mb	Ssa06 : 37.66 Mb into 87.0 Mb	Absent from assembly	226	K2	LORe	S= Ambiguous; T= Single copy; C= Once	#NEXUS Begin taxa; Dimensions ntax=11; Taxlabels 'bl_C17247 54.0' 'bl_C21727 42.0' 'cl_C24255 25.0' 'cl_C24653 23.0' 'cr_C27529 25.0' 'pc_scaffold198 28.6' 'pc_scaffold274 35.0' 'ssa03:60467400..60468099 ssa03:60467400..60468099' 'ssa06:37665700..37666399 ssa06:37665700..37666399' 'tb_scaffold479 27.0' 'tg_scaffold55 22.3' ; End; Begin trees; Translate 1 'bl_C17247 54.0', 2 'bl_C21727 42.0', 3 'c…	>ssa03:60467400..60468099 ssa03:60467400..60468099 cctcacacagctggggccacagcaccttgtcaggcactatgaagggcacccgaccctggg gaggaggagaggaaaccagggcaacgctagaacgtccatcaagagaaaaacaaaacaaga tcacactgaacttacgggttcggcaaaagcgttgtcccacagcactgttgctgtggcgtt attgtcttggctaccatggacaatcacccagagagagagagagaga >bl_C17247 54.0 cctcacacagctggggccacagcaccttgtcaggcactatgaagggcacccgaccctggg gaggaggagaggaaaccagggcaacgcaagagcgtccatca…	1
stat3	NM_001124708	Signal transducer and activator of transcription 3	Ssa03 : 60.58 Mb into 92.5Mb	Ssa06 : 37.56 Mb into 87.0 Mb	LG11 : 15.88 Mb into 20.3 Mb	158	K2+G	LORe	S= Once; T= Once; C= Single copy	#NEXUS Begin taxa; Dimensions ntax=13; Taxlabels 'bl_C5259 55.0' 'cl_C25107 53.0' 'cr_C27787 65.0' 'el_gi|884960335|ref|XM_010874820.2' 'hh_C12007 81.0' 'hh_C12767 28.0' 'pc_C12797 61.0' 'ssa03:60582500..60583299 ssa03:60582500..60583299' 'ssa06:37563000..37563799 ssa06:37563000..37563799' 'tb_C18685 40.0' 'tb_C19827 40.0' 'tg_C15431 40.0' 'tg_C16459 38.0' ; End; Begin trees; Translate 1 'bl_C525…	>ssa03:60582500..60583299 ssa03:60582500..60583299 acctctgctcttcccagaggcagcgggctacaatgcgggcaatctccataggtttctcca ggtacttggactgcaggtgttgcttaatgcgccgcaggttgtgctggtagagcacgttgt tctcctgcaggaagcggctgtactgctggtcaatctcc >ssa06:37563000..37563799 ssa06:37563000..37563799 gcctctgctcctcccagaggcagcgggctacaatgcgggcgatctccataggtttctcca ggtacttggactgcaggtgctgcttaatgcgccgcaggttgtgctggtagagcacgttgt tctcctgcaggaag…	1
psmg3	NM_001140788	Proteasome assembly chaperone 3	Ssa03 : 62.01 Mb into 92.5Mb	Ssa06 : 36.15 Mb into 87.0 Mb	LG11 : 12.38 Mb into 20.3 Mb	284	K2	LORe	S= Twice; T= Once; C= Twice	#NEXUS Begin taxa; Dimensions ntax=13; Taxlabels 'bl_C17219 60.0' 'bl_C17221 59.0' 'cl_C14581 52.0' 'cr_C13367 46.0' 'el_C189391 49.0' 'pc_C29415 46.0' 'pc_C29687 45.0' 'ssa03:62016800..62017499 ssa03:62016800..62017499' 'ssa06:36154400..36155199 ssa06:36154400..36155199' 'tb_C30085 44.0' 'tb_scaffold947 35.2' 'tg_C25911 48.0' 'tg_C26823 39.0' ; End; Begin trees; Translate 1 'bl_C17219 60.0', 2 '…	>ssa03:62016800..62017499 ssa03:62016800..62017499 cagcactcccatgttcaccaccaaagtattgctgggaaaagaagaggtaagcagctagac accactggaatttttcataatattagtagcattgtattaccgtaatggactactatgagt atgtatatggctggctacactcttcctcacacacggtcttgttttatttctctctgcagg ctttgacacacgtctgtgccaaaaacttggcaacatttgtgtcacaagaggcaggcaaca ggcctgttctactggggttggcactcaaggatacataggcaaat >ssa06:36154400..36155199 ssa06:36154400..36155199 cagcactg…	1
axin1	XM_014159374	Axin-1	Ssa03 : 62.27 Mb into 92.5Mb	Ssa06 : 35.91 Mb into 87.0 Mb	LG11 : 12.68 Mb into 20.3 Mb	368	HKY+G	LORe	S= Twice; T= Once; C= Twice	#NEXUS Begin taxa; Dimensions ntax=13; Taxlabels 'bl_C24975 19.0' 'bl_C25313 20.0' 'cl_C26333 34.0' 'cr_C30129 26.0' el_gi|742113223 'pc_scaffold463 17.8' 'pc_scaffold464 18.8' 'ssa03:62273300..62273999 ssa03:62273300..62273999' 'ssa06:35915200..35915899 ssa06:35915200..35915899' 'tb_C28509 18.0' 'tb_scaffold982 13.4' 'tg_C21315 19.0' 'tg_C22733 23.0' ; End; Begin trees; Translate 1 'bl_C24975 19…	>ssa03:62273300..62273999 ssa03:62273300..62273999 tcagcgggcagccgggtgtggcggattcagccctgccatgtttgcccgggcctgtgggcg gtggcatcccaggtccgggcaccttgccacc---agggaagccgtcgggtgagcgggact tgggagagtggcggccggtgcccggggactggcagccgggggtcttcatgactcgcagga cgtggtcgtccaggatgctctcggggttctcctcgtgggcgtcaggatgcagtgccaggc cgttgtagcccatgtcagagtagcgggggttgttgtagtgctgtgggtgggcaccagggg gcagtctgtgactggagaacgaggtggatgtggagatgtctgc…	1
smarca4	NM_001165315	Transcription activator BRG1	Ssa03 : 62.34 Mb into 92.5Mb	Ssa06 : 35.83 Mb into 87.0 Mb	LG11 : 12.77 Mb into 20.3 Mb	254	K2	LORe	S= Twice; T= Once; C= Twice	#NEXUS Begin taxa; Dimensions ntax=14; Taxlabels 'bl_C25429 30.0' 'bl_C25875 33.0' 'cl_C14047 46.0' 'cl_C28007 43.0' 'cr_C15859 51.0' 'cr_C17235 44.0' 'el_C194219 41.0' 'pc_C30107 28.0' 'pc_C30269 29.0' 'ssa03:62348900..62349599 ssa03:62348900..62349599' 'ssa06:35838800..35839399 ssa06:35838800..35839399' 'tb_C27579 27.0' 'tb_C28355 32.0' 'tg_C25105 30.0' ; End; Begin trees; Translate 1 'bl_C2542…	>ssa03:62348900..62349599 ssa03:62348900..62349599 tgttaatctaaagagtgtattgttctct---ctctaggtcattcccaccatgaagggccc tatcccttttccaaccagtgccccctcaaattccatgtctagtcctttccttatgccatc tcacatgaacccctttatgcatgtggcatcacagtgcacagtgactctgcctcctcccta ccacaagccacaagccagcgggtactctttaggtctggagctcctttggctgtagtcttt ccatgtcaccagtt >ssa06:35838800..35839399 ssa06:35838800..35839399 tgttaatctaaagagtgtattgttctctctcctctagg…	1
snn	NM_001173624	Stannin	Ssa03 : 62.4 Mb into 92.5 Mb	Ssa06 : 35.8 Mb into 87.0 Mb	LG11 : 9.9 Mb into 20.3 Mb	457	K2+G	LORe	S= Twice; T= Once; C= Twice	#NEXUS Begin taxa; Dimensions ntax=15; Taxlabels 'Bl_C15377 20.0' 'Bl_C15701 22.0' 'Cl_C25909 18.0' 'Cl_C26907 17.0' 'El_C189325 40.0' 'Sl_C24601 17.0' 'Sl_C25169 15.0' Ss_NM_001173624_ssa06 Ss_XM_014192943_ssa03 'Tb_C25139 18.0' 'Tb_C25867 20.0' 'Tg_C11633 21.0' 'Tg_C13627 22.0' 'pc_C22027 17.0' 'pc_C25533 15.0' ; End; Begin trees; Translate 1 'Bl_C15377 20.0', 2 'Bl_C15701 22.0', 3 'Cl_C25909 1…	>Ss_NM_001173624_ssa06 tggtctcccaagcagaaccgtaagacaccaaaatcagcaagggatcataccactccctgt tctgtgacaatgctctgagtcaccttcctgttgcaacatgtacatcacagaccacagccc cactactggggtggtgacaatcgtagtgatcctcattgctgttgctgccctcggtgttct catctgcggatgttggtgctacctgctcctgcagcggattggccagtctgaagatgagga gagtattgtaggagagggcgagaccaaggagcccttcctgatggtacagtactccaccag gggccctcacgtcgagcacaaaaccaagctcacccataacggcactgagaatcacactta actgagtcat…	1
f100a	NM_001140786	fam100a	Ssa03 : 63.51 Mb into 92.5Mb	Ssa06 : 34.70 Mb into 87.0 Mb	Absent from assembly	189	JC	LORe	S= Twice; T= Once; C= Twice	#NEXUS Begin taxa; Dimensions ntax=14; Taxlabels 'bl_C22277 18.0' 'bl_C22579 18.0' 'cl_C10381 63.0' 'cl_scaffold206 15.0' 'cr_C18269 23.0' 'cr_C20793 22.0' 'pc_C22353 22.0' 'pc_C23623 23.0' 'ssa03:63511800..63512599 ssa03:63511800..63512599' 'ssa06:34709100..34709999 ssa06:34709100..34709999' 'tb_C15275 30.0' 'tb_C17247 28.0' 'tg_scaffold212 22.1' 'tg_scaffold227 21.5' ; End; Begin trees; Transla…	>ssa06:34709100..34709999 ssa06:34709100..34709999 agtgtcaagatggtatgtcaattagacgccagtagaagtaatatgcaagaaatgcttaca gatcgatgttctcttattaatggttctctcctttctccacagatgcacactccagccaac acaccagcaacacctcccaacttcccagacgcactgccagcagtcccatagcctccatgg cgacctctc >ssa03:63511800..63512599 ssa03:63511800..63512599 agtgtcaagatggtatgtcaattagattccagtaaaagtaatatgcaataaatgcttaca gattgatgttctcttattaatggttctctcctttctccacaga…	1
hbae	NM_001140924	Hemoglobin alpha 4	Ssa03 : 63.79 Mb into 92.5Mb	Ssa06 : 34.42 Mb into 87.0 Mb	scaffold02649	167	JC	LORe	S= Ambiguous; T= Once; C= Once	#NEXUS Begin taxa; Dimensions ntax=16; Taxlabels 'bl_C21541 44.0' 'bl_scaffold1023 29.5' 'cl_scaffold233 11.0' 'cl_scaffold924 14.7' 'cr_C33301 12.0' 'cr_scaffold996 11.9' 'el_C175535 42.0' 'hh_C5023 54.0' 'hh_scaffold103 32.3' 'pc_scaffold520 16.5' 'ssa03:63790300..63790999 ssa03:63790300..63790999' 'ssa06:34421900..34422499 ssa06:34421900..34422499' 'tb_C15121 7.0' 'tb_C21463 7.0' 'tg_C10167 8.…	>ssa03:63790300..63790999 ssa03:63790300..63790999 tttccgaccctggtggtgtacccccagaccaagacctacttctcccactggacggacctg agccccggctctgcaccagtcaagaagcacggtctgaccgtcatgggaggcgtcctggat gccgtgaccaagatcgacgacctggccagtggtcttgatacgctgctt >bl_scaffold1023 29.5 tttccgaccctggtggtgtacccccagaccaagacctacttctcccactggacggacctg agacccggctctgctcaggtcaagaagcacggtctgaccgtcatgggaggcgtcctggat gccgtgaccaagatcgacgacctggccggtggt…	1
srebf2	NM_001195819	Sterol regulatory element-binding protein	Ssa03 : 65.1 Mb into 92.5 Mb	Ssa06 : 34.1 Mb into 87.0 Mb	scaffold00281	1491	K2+G	LORe	S= Twice; T= Once; C= At least once	#NEXUS begin trees; tree TREE1 = [&R] (((('Tg_C27325 22.0'[&length_range={0.00964882736792416,0.11346479753401013},height_95%_HPD={0.0,2.7755575615628914E-17},rate_95%_HPD={0.5093398632407709,1.7048993768688971},length_95%_HPD={0.01389586603309757,0.044131544536028446},rate=1.0770663427761906,length=0.027657425061930228,rate_median=1.0401346680305406,length_median=0.026285072871940058,height_medi…	>Tg_scaffold250 22.7 aactctaggaaataccaaaagtctgtgattgcatgtagcctaattacgtttgacacctgt gaaacattcaaactgttctagcatgctcctctttccaacttggaccacaaaataaaacta aacccactgttcctttcaggtcaaatagtccatattgattattgaatcacttggttttcc tgaccttggcgtcgccgcccatgaccaggtctctcagctccaggatcttgtcattgatgg aggagcggtaccgcttctcgatgatgttgtgggtggtcctcctctccccctccttcatct accatcccctggtccatcagctgcctgttcccacctacacagtgggaagtgcctgacgac agctgtttgatg…	1
rpc8	NM_001140994	DNA-directed RNA polymerase III subunit RPC8	Ssa03 : 65.48 Mb into 92.5Mb	Ssa06 : 33.68 Mb into 87.0 Mb	scaffold00281	196	K2+I	LORe	S= Ambiguous; T= Once; C= Once	#NEXUS Begin taxa; Dimensions ntax=15; Taxlabels 'bl_C22945 21.0' 'bl_C23075 21.0' 'cl_C26317 20.0' 'cl_C26319 22.0' 'cr_C28481 21.0' 'cr_C28483 19.0' 'el_C193335 43.0' 'pc_C24153 25.0' 'pc_C24167 22.0' 'ssa03:65482600..65483399 ssa03:65482600..65483399' 'ssa06:33680100..33680799 ssa06:33680100..33680799' 'tb_C17631 6.0' 'tb_C19595 22.0' 'tg_C24345 16.0' 'tg_C24817 19.0' ; End; Begin trees; Trans…	>ssa03:65482600..65483399 ssa03:65482600..65483399 ctgtgagtggtaggggctcatactgccgtcgctgaggcagcagtcaaggagcgcttgctt ttaccaattgtattccagagccatcagctttaagcaacaaattgtcaaatatgcacattg gtaagaaacacacatcactgggcaggatacaattttgcaggctgctgtagggactctggg ggaatgacgatatcat >ssa06:33680100..33680799 ssa06:33680100..33680799 ctgtgagtggtaggggctcataccgccatcgctgaggcagcagtcaagtagcgcttgctt ttaccaattgtattccagagccatcagctttaagca…	1
tyk2L	XM_014188483	Tyrosine kinase 2-like	Ssa03 : 67 Mb into 92.5 Mb	Ssa06 : 32 Mb into 87.0 Mb	scaffold00504	570	K2+G	LORe	S= Twice; T= Once; C= Twice	#NEXUS Begin taxa; Dimensions ntax=15; Taxlabels 'Bl_scaffold926 24.3' 'Bl_scaffold943 25.6' 'Cl_scaffold371 26.7' 'Cl_scaffold421 25.4' El_XM_010900071 'Sl_scaffold83 21.4' 'Sl_scaffold952 22.8' 'Ss_ssa036..31977374' 'Tb_C30557 28.0' 'Tb_C31119 24.0' 'Tg_scaffold1060 19.6' 'Tg_scaffold731 22.6' 'pc_scaffold137 25.4' 'pc_scaffold156 25.0' 'ssa06:31976600..31977699' ; End; Begin trees; Translate 1…	>Tb_C30557 28.0 cttcctgcgctgcattccaagatccttctccaaacacatagcgaaggacaacttcctgac caagatccgtatccggcgtgtgtttgctgactttgtgaggactttccaggagcacactgt ggacgtaggacgcctgggttcccaggaggtcatgtataaatacctgtctaccctggagca cctagctccgcgctttggcaccgagaccttcctcgcggcccacctggagctgaggcagga cgggggcgatgggagcggctcctacct---caccagcaacgccaacggggcctctgaccc tgagaactttgtccctcaggccacgcatgaggtcatggtgtctggtaccaaagggattca ttggaggaagatcacag…	1
mip2a	NM_001141422	Macrophage inflammatory protein 2a	Ssa03 : 69.1 Mb into 92.5Mb	Ssa06 : 29.7 Mb into 87.0 Mb	Absent from assembly	520	K2	LORe	S= Twice; T= Once; C= Twice	#NEXUS Begin taxa; Dimensions ntax=16; Taxlabels 'Bl_C12219 50.0' 'Bl_C23019 47.0' 'Cr_C22359 24.0' 'Cr_C28637 21.0' 'Ht_C12917 42.0' 'Ht_C23168 40.0' 'St_C17929 23.0' 'St_C24817 22.0' 'Tb_C28899 24.0' 'Tb_scaffold31 23.5' 'Tg_C25299 24.0' 'Tg_C26513 22.0' 'pc_C15689 12.0' 'pc_C15715 25.0' 'ssa03:69071200..69072899' 'ssa06:29733700..29734999' ; End; Begin trees; Translate 1 'Bl_C12219 50.0', 2 'B…	>Tg_C26513 22.0 cctcccagctcgcactgcagagacactgagatcatgtgagtcctgctgcttcctgattat agtcctattccactggcaaatgcttactgtaaaa-atggctattatatgatgttgacatt aaatgtggttactatataacatgaacttaaaaatatataactgaaattaatcagtcctac tccctgactaccatcccatttcactagctaatgctgacactaaaatgtagctattaccag gtttcatgattgtctgactgtgctgtgtgtctgtcctgcagtgccactctgagcaagagt ggtcaggagatttgtctggatgtcagcgctccttgggtcaagagggtcattgagaagatg ctggccaagtaagtaca…	1
tnfrsf14	NM_001124567	Tumor Necrosis Factor Receptor	Ssa03 : 72.6 Mb into 92.5Mb	Ssa06 : 23.1 Mb into 87.0 Mb	LG11 9.0 Mb into 20.3 Mb	441	K2	LORe	S= Twice; T= Ambiguous; C= Twice	#NEXUS Begin taxa; Dimensions ntax=14; Taxlabels 'Bl_scaffold531 29.7' 'Bl_scaffold532 29.0' 'Cl_C29799 27.0' 'Cl_scaffold813 26.2' El_AZJR02001698 'St_scaffold450 23.6' 'St_scaffold451 27.3' 'Tb_scaffold529 20.1' 'Tb_scaffold699 23.7' 'Tg_scaffold320 21.0' 'Tg_scaffold338 25.7' 'pc_C29755 41.0' 'ssa03:72558700..72559299' 'ssa06:23086400..23087099' ; End; Begin trees; Translate 1 'Bl_scaffold531 …	>Cl_scaffold813 26.2 aaatagaagtatgtagtagtacataagatagtatggtgtatgaaatagtacatgaaaata aatgaaaatgagctcttatgacagaactnnnnnnnnatattgtcctgtttttgttctcca gctggacctcaagctccccatggagatggagtcttggtatgggatatgcagccacaaccg ctcctccatgaaatggagtacaaagatgggaagcttgtcatccagaaggaagggtactac tacgtctactctaaggtcttcttcagtgaggtcaatggtgcgttcacacattcggtctgc aaaactactccacggtaccttgggaaggacattgaactgcttaagtccatgagatatcac cccaagtctggg…	1
ppct	NM_001141138	Phosphatidylcholine transfer protein	Ssa03 : 73.16 Mb into 92.5Mb	Ssa06 : 26.66 Mb into 87.0 Mb	scaffold00074	254	K2	LORe	S= Twice; T= Single copy; C= Twice	#NEXUS Begin taxa; Dimensions ntax=13; Taxlabels 'bl_C16231 58.0' 'cl_C27091 21.0' 'cl_C27691 19.0' 'cr_scaffold462 16.6' 'cr_scaffold558 12.0' 'el_C193613 44.0' 'ht_C12313 23.0' 'ht_C8045 28.0' 'pc_C28315 36.0' 'ssa03:73159800..73160399 ssa03:73159800..73160399' 'ssa06:26665400..26666099 ssa06:26665400..26666099' 'tb_C27953 19.0' 'tg_C23201 21.0' ; End; Begin trees; Translate 1 'bl_C16231 58.0',…	>ssa03:73159800..73160399 ssa03:73159800..73160399 ctatagtagtgccacaggtctgctattcactcgctgcaccccactctggtaacggggact gtggggagctcttagccaggaccacccagatcttcctgctgtccacgtcaacgtccctcc gctccctgacgtacacgtactgaggtttacactgttaaagaagcctggtagagaaatgtg gtccacaccttgtgactggatcagttactccttgagaaaatataccgtcccgtgttgtcg cctaaagaacaata >ssa06:26665400..26666099 ssa06:26665400..26666099 ctatagtagtgccacaggtctgctaatcactcgctgca…	1
hlf	NM_001173748	Hepatic leukemia factor	Ssa03 : 73.3 Mb into 92.5Mb	Ssa06 : 27 Mb into 87.0 Mb	scaffold00074	343	K2	LORe	S= Twice; T= Once; C= Twice	#NEXUS Begin taxa; Dimensions ntax=15; Taxlabels 'Cr_C20085 25.0' 'Cr_C22397 16.0' El_XM_010891708 'Ht_scaffold186 20.8' 'Ht_scaffold438 25.7' 'Ss_NM_001173748_ssa03:73301500..73301999' 'Ss_XM_014203446_ssa06:26608300..26608799' 'St_C20101 24.0' 'St_C22301 18.0' 'Tb_C27257 27.0' 'Tb_C27315 26.0' 'Tg_C23229 24.0' 'Tg_C24087 22.0' 'pc_C15019 40.0' 'pc_C25559 35.0' ; End; Begin trees; Translate 1 'C…	>El_XM_010891708 aggttttggaaaagaggaaaaggagaaagagaaaaagttggacgatgaaggcagcactaa cactccgcagtctgctttcctgggacctaccctgtgggacaagaccttgccttacgatgg ggacagctttcagctagtacatggacctggaggagttcctgtcagagaacggcattccgg caaacctcagaatgaacagaacctg-cacagcagcccagcgtccaggcagctccgcctac acctccaacaccgtctgtggtcagcctgagcagccgtgctgccacctctgttcacacagc catggtcccccagaactgtctgcagagccccccggccagggca >Tb_C27257 27.0 aggtttcggaaaagaga…	1
map2k4a	NM_001141912	mitogen-activated protein kinase kinase 4a	Ssa03 : 74.06 Mb into 92.5Mb	Ssa06 : 26.10 Mb into 87.0 Mb	scaffold00074	217	K2	LORe	S= Twice; T= Single copy; C= Ambiguous	#NEXUS Begin taxa; Dimensions ntax=13; Taxlabels 'bl_C18579 22.0' 'bl_C19599 17.0' 'cl_C26337 25.0' 'cr_C29251 18.0' el_gi|884959553 'pc_C15783 30.0' 'pc_C17271 26.0' 'sl_C10559 21.0' 'sl_C29823 47.0' 'ssa03:74068000..74068599 ssa03:74068000..74068599' 'ssa06:26101600..26102299 ssa06:26101600..26102299' 'tb_C24097 23.0' 'tg_C11385 33.0' ; End; Begin trees; Translate 1 'bl_C18579 22.0', 2 'bl_C195…	>ssa03:74068000..74068599 ssa03:74068000..74068599 tcccacctatttctgtggccagagagaggctgcgtacgcatagtatcgagtcatcaggga agttgaagaccgccggtggcgattgtgacttcacggctgaggacctcaaggacctggggg agattgggcggggcgcgtacggctctgtcaacaagatggtgcacaaacccagcaaccaga taatggctgtcaaggtgactgcccttactgaccttac >ssa06:26101600..26102299 ssa06:26101600..26102299 tcccacctatttctgtggccagagagaggctgcgtacgcatagtatcgagtcgtcaggga agttgaagaccgccg…	1
akts1	NM_001173769	Proline-rich AKT1 substrate 1	Ssa03 : 74.38 Mb into 92.5Mb	Ssa06 : 24.55 Mb into 87.0 Mb	LG11 : 4.62 Mb into 20.3 Mb	202	JC	LORe	S= Twice; T= Once; C= Single copy	#NEXUS Begin taxa; Dimensions ntax=13; Taxlabels 'bl_C11259 41.0' 'bl_scaffold635 29.9' 'cl_C25147 28.0' 'cl_scaffold65 28.7' 'cr_scaffold404 25.3' 'el_C194707 43.0' 'pc_C22783 27.0' 'ssa03:75221200..75221999 ssa03:75221200..75221999' 'ssa06:24551800..24552599 ssa06:24551800..24552599' 'tb_scaffold171 22.5' 'tb_scaffold946 29.2' 'tg_scaffold203 17.7' 'tg_scaffold57 25.1' ; End; Begin trees; Trans…	>ssa03:75221200..75221999 ssa03:75221200..75221999 gaagtcaggctgcgacctggctattcttacagcctgtaagaagttctggccatctgtagt ggagggagatgagaggaaaagggagagtggcttgcctgctggaggccggaagtgggattt ctcctatcacgtgtggggtcagggggctttagcttctgcgatctaatctacttttttgcc attcatagtgctgtgtgatcgt >bl_scaffold635 29.9 gaagtcaggctgcgacctggctattcttacagcctgtaagaagttctggccatctgtagt ggagggagatgagaggaaaagggagagtggctggccggccggaggccggaagtgggattt…	1
mfs11	NM_001173595	UNC93-like protein MFSD11	Ssa03 : 74.61 Mb into 92.5Mb	Ssa06 : 26.89 Mb into 87.0 Mb	LG11 : 4.34 Mb into 20.3 Mb	236	K2	LORe	S= Twice; T= Once; C= Once	#NEXUS Begin taxa; Dimensions ntax=13; Taxlabels 'bl_scaffold222 23.0' 'bl_scaffold227 22.8' 'cl_C17477 29.0' 'cl_scaffold239 22.9' 'cr_scaffold126 14.2' 'cr_scaffold511 20.7' 'el_C195571 55.0' 'pc_C27171 55.0' 'ssa03:74617000..74617599 ssa03:74617000..74617599' 'ssa06:26896500..26897199 ssa06:26896500..26897199' 'tb_C29539 23.0' 'tg_C25991 26.0' 'tg_scaffold30 22.3' ; End; Begin trees; Translate…	>ssa03:74617000..74617599 ssa03:74617000..74617599 cacgtgaggtttggaaagcagattgatgagaagtcaacgcttctgtttttgctgtgtctc tgtttgtccaggagggggcgtgtttgggatgctgaacaagtgcaaccggtttgggaggaa cccggtcgtgctgctggggctgatcactcacttcatggccttttacctgatcttcttgaa catcgccagtgatgcccctattgccccagaagagggcacacacctgcaggcaacca >bl_scaffold222 23.0 cacgtgaggtttggaaagcagatggatgagaagtcaacgtttctgtttttgctgtgcctc tgtttgtccaggagggggcgtgtttg…	1
rl3	NM_001141606	Ribosomal protein L3	Ssa03 : 75.0 Mb into 92.5Mb	Ssa06 : 25.6 Mb into 87.0 Mb	scaffold02124	314	K2	LORe	S= Twice; T= Ambiguous; C= Once	#NEXUS Begin taxa; Dimensions ntax=15; Taxlabels 'Bl_scaffold1098 22.2' 'Bl_scaffold1108 21.8' 'Cl_C27421 18.0' 'Cr_C14049 13.0' 'Cr_C28321 15.0' El_KL595006 'St_C14911 12.0' 'St_C24689 16.0' 'Tb_scaffold734 17.7' 'Tb_scaffold783 19.5' 'Tg_C12301 15.0' 'Tg_scaffold798 18.7' 'pc_scaffold316 19.9' 'ssa03:75003300..75007499' 'ssa06:25634200..25635199' ; End; Begin trees; Translate 1 'Bl_scaffold1098…	>ssa03:75003300..75007499 tgagtgcagtgttcttccgctggccccctggggttatgaaggacctgtgccaacccgtgt gcctcttctcccctaccct-cggtcacgctgcatgctctcaggtacaagtccaagaagaa ggccttcacaaagtactgtaagaagtggcaggatgacgagggcaagaagcagctggagaa ggacttcgcctccatgaagaagtactgccaggtcgtccgcatcatcgcccacacgcaggt gagtgagcaggatagaatacgctctgcaatgccccgtagttttaatgaatcagatctccc tctgactgtctgtg >ssa06:25634200..25635199 tgagtgcagtgttcttccgctggcccc…	1
leg	NM_001141159	Beta-galactoside-binding lectin-like	Ssa03 : 78.1 Mb into 92.5 Mb	Ssa06 : 22.1 Mb into 87.0 Mb	scaffold00168	452	K2+G	LORe	S= Ambiguous; T= Once; C= Single copy	#NEXUS Begin taxa; Dimensions ntax=12; Taxlabels 'Bl_C8491 10.0_C18665 12.0' 'Bl_scaffold500 9.9' 'Cr_C27421 12.0' El_KL593335 'St_C28451 18.0' 'Tb_C26619 12.0' 'Tb_scaffold201 8.7' 'Tg_C22667 11.0' 'Tg_C23013 11.0' 'pc_C29399 29.0' 'ssa03:78098300..78099299' 'ssa06:22108500..22109799' ; End; Begin trees; Translate 1 'Bl_C8491 10.0_C18665 12.0', 2 'Bl_scaffold500 9.9', 3 'Cr_C27421 12.0', 4 El_KL…	>St_C28451 18.0 ctcctcttcccttcctgtagttttgtcatcaacgtgggcaacagcgaggatgacctcgcc ctgcacatgaaccctcgcttcgacgcccacggagacacccgggccgtggtgtgtaactcc taccatggaggcaagtggtgtgaggagcacagagagggaggattccccttcaaccaggga gaggagtttaatgtgtgtttgtgtgctcacaggtggatgtgtgtgttttcaatttaaacc atgctgatgcgaatgtcctcctctctttccatgtgtgtaagggagttctactagggacct ctggtggcaataacttgcaatcactgcatcccaaatacctaagcacttctgtagataaca atgtgtaattacttctc…	1
crop	NM_001173971	Cisplatin resistance-associated overexpressed protein	Ssa03 : 79.8 Mb into 92.5 Mb	Ssa06 : 19.5 Mb into 87.0 Mb	scaffold00168	319	K2	LORe	S= Twice; T= Once; C= Single copy	#NEXUS Begin taxa; Dimensions ntax=12; Taxlabels 'Cr_C26819 14.0' 'El_C193445 39.0' 'Ht_C11211 10.0' 'Ht_C13699 9.0' 'St_C25069 10.0' 'Tb_C15637 9.0' 'Tb_C16427 11.0' 'Tg_C11615 8.0' 'Tg_C15335 10.0' '_R_pc_C13329 16.0' 'ssa03:79861100..79862399' 'ssa06:19503300..19504299' ; End; Begin trees; Translate 1 'Cr_C26819 14.0', 2 'El_C193445 39.0', 3 'Ht_C11211 10.0', 4 'Ht_C13699 9.0', 5 'St_C25069 10…	>ssa06:19503300..19504299 gaccataatggtccctaccgaattcacaaatgtgatctgaagtgtgtcctactctagaag tctttgacatgactctgtttcatacctccatccctcccagagcgtaaggagccggaggag aggaggagcagctccaagaaggacgaggtgttagaggaagacaagccttcctctgacgtg gccaagcctgggcccgtggaggctgaggctcctgcctccactctgggcctggcccttctg gccagggtcaacggggctgctcaagacgacctccattctgaaggtgacactcagtccaat taaaactgatctgatagga >ssa03:79861100..79862399 gaccataatgctccttactgaa…	1
rs2	NM_001139912	40S ribosomal protein S2	Ssa03 : 82.1 Mb into 92.5 Mb	Ssa06 : 16.3 Mb into 87.0 Mb	LG11 9.8 Mb into 20.3 Mb	597	K2+I	LORe	S= Twice; T= Once; C= Twice	#NEXUS Begin taxa; Dimensions ntax=14; Taxlabels 'Bl_C25193 20.0' 'Bl_C25939 19.0' 'Cr_scaffold781 13.1' 'Cr_scaffold782 12.9' El_CM002836 'Sl_scaffold583 12.0' 'Sl_scaffold584 14.4' 'Tb_C28185 15.0' 'Tb_C30093 14.0' 'Tg_C23771 14.0' 'Tg_scaffold692 14.4' 'pc_scaffold939 25.4' 'ssa03:82146100..82148499' 'ssa06:16676800..16679099' ; End; Begin trees; Translate 1 'Bl_C25193 20.0', 2 'Bl_C25939 19.0…	>Cr_scaffold781 13.1 gttcttccagtgggtgccagtgaccaagctgggccgccttgtcaaggacatgaagatcaa gtctctggaggagatatatctctactccctgcccatcaaggtaaatgacaaattagcggt ttccatagttgttcatgctcttttgaaaccgaaagcactatgggtagctcgctcccacga catgtttatacaagtagtgttt-cgtcactgcatcctgcatttgctgaaagt-------- -----------------------------aacggccatgtgggcctgggggtgaagtgct ccaaggaggtggccaccgccattcgaggagccatcatcctggctaagctgtcaatcgtgc ctgtgaggagag…	1
srebf1	NM_001195818	Sterol regulatory element-binding protein	Ssa03 : 83.0 Mb into 92.5 Mb	Ssa06 : 15.3 Mb into 87.0 Mb	LG11 6.4 Mb into 20.3 Mb	315	K2	LORe	S= Twice; T= Once; C= At least once	#NEXUS begin trees; tree TREE1 = [&R] ('El_C195373 32.0'[&length_range={0.03026123882907161,0.30212467730831133},height_95%_HPD={0.0,2.7755575615628914E-17},rate_95%_HPD={0.5886749830272926,5.568790273486038},length_95%_HPD={0.03988716730693551,0.1697215111818354},rate=2.6006905765775663,length=0.09997804725455255,rate_median=2.3350156573269136,length_median=0.09465981080982633,height_median=0.0,…	>ssa06:15339400..15340499 ttccctacatagtgcactactttggaaggtagtgcactatatagggaataggatgccatt t-tgacgaaatcacattctcacccgtgccaggtcaaggtctgcctgcttgcggtgcctcc agaacagcacggaggatccagagtgaggcctggtgactggctctccatagaccaacactc tgaccagaaccccagccaccagcacaccattcagcagccacaccaacagagtgggtagca cccagtccatccagccccacgagtcagctaggaggagaacacagagagaggatgactttt ggagtcacccacaca >Bl_C24271 12.0 ttccctacatagtgcactactttggaaggtagtgca…	1
fa10	NM_001173786	Coagulation factor X	Ssa03 : 83.8 Mb into 92.5 Mb	Ssa06 : 13.3 Mb into 87.0 Mb	LG11 : 3.0 Mb into 20.3 Mb	254	K2	LORe	S= Twice; T= Once; C= Single copy	#NEXUS Begin taxa; Dimensions ntax=14; Taxlabels 'Bl_C10285 16.0' 'Bl_C12391 16.0' 'Cl_C22417 31.0' El_CM002836 'Ht_C13055 17.0' 'Ht_C18832 11.0' 'St_C23563 18.0' 'Tb_C20443 16.0' 'Tb_C25167 14.0' 'Tg_C17853 12.0' 'Tg_C20217 13.0' 'pc_C24515 28.0' 'ssa03:83797800..83798799' 'ssa06:13246700..13247499' ; End; Begin trees; Translate 1 'Bl_C10285 16.0', 2 'Bl_C12391 16.0', 3 'Cl_C22417 31.0', 4 El_CM…	>ssa06:13246700..13247499 agtgttcctggacaagcaggaggccactgaagtgatcaccctgtcccgccagaagagggc cagcgtgggcaacgaggagagcctgctccctgccaacctggaaagggagtgtctggagga ggtctgcaactacgaggaggccagggagatcttccaggactcctaccgcacggtgggcca atgctccctcttcccactgagcagatttctttcctcacacctccctctattagactccct tctttcctcacctc >ssa03:83797800..83798799 agtgttcctggacaaacaggaggccagtgaagtgatcaccctgtcccgccagaagagggc cagcgtgggcaacgaggagagcctgct…	1
sstrb2	NM_001195182	Somatostatin receptor subtype 2	Ssa03 : 85.39 Mb into 92.5Mb	Ssa06 : 7.78 Mb into 87.0 Mb	LG11 : 2.74 Mb into 20.3 Mb	291	K2+G	LORe	S= Twice; T= Once; C= Single copy	#NEXUS Begin taxa; Dimensions ntax=12; Taxlabels 'bl_C21439 54.0' 'bl_C21441 52.0' 'cl_C9635 89.0' 'cr_C28663 77.0' 'el_C195533 46.0' 'pc_C30343 52.0' 'ssa03:85395100..85395999 ssa03:85395100..85395999' 'ssa06:7781900..7782899 ssa06:7781900..7782899' 'tb_C27387 55.0' 'tb_C27389 56.0' 'tg_C22947 50.0' 'tg_C22949 53.0' ; End; Begin trees; Translate 1 'bl_C21439 54.0', 2 'bl_C21441 52.0', 3 'cl_C963…	>ssa03:85395100..85395999 ssa03:85395100..85395999 cgccacttggtggaccggatggggtgcaccacggccaggtagcggtcgatgctcatgacc ataaggcagaagatggaggtgaactggttgagtgagtccacggtcatgaccacccggcac agcaccgcaccgaacggccagtggaccagcgccagctgaatggcgatgaacggtaacccc aacatgaacagaacatctgcgactgccaaattcatgatgtaaatattcgtgaccgtcttc atcttggcaaggagaaatggcgtggcggtattcgtccccaagtttgggagg >bl_C21439 54.0 cgccacttggtggaccggatggggtgcaccacggcc…	1
nar4	NM_001140859	Ecto-ADP-ribosyltransferase 4	Ssa04 : 2.5 Mb into 82.4 Mb	Ssa08 : 21.4 Mb into 26.43 Mb	Absent from assembly	339	JC+G	LORe	S= Once; T= Once; C= Ambiguous	#NEXUS Begin taxa; Dimensions ntax=11; Taxlabels 'bl_C23253 14.0' 'cl_C16905 19.0' 'cl_C28887 27.0' 'cr_C24215 12.0' 'cr_C30139 21.0' 'ssa04:3396900..3397499 ssa04:3396900..3397499' 'ssa08:21503300..21504099 ssa08:21503300..21504099' 'tb_C13759 11.0' 'tb_C27863 14.0' 'tg_C13367 18.0' 'tg_C23711 9.0' ; End; Begin trees; Translate 1 'bl_C23253 14.0', 2 'cl_C16905 19.0', 3 'cl_C28887 27.0', 4 'cr_C2…	>ssa04:3396900..3397499 ssa04:3396900..3397499 cacgttgttatctcaaagcaagacttttctccaaatagagagctggaggcaaagaagccg aatctgattactttgttaactttaccatcaaactccatgttggttctccggtatgtggtg cagttcttttgttttagtttcaggatgcgaatggcatcagtcagcaggaaatgc------ tggaactggaaggaggttgtgtactctgctctattggtccggacagcttggttgaacgct gggtatatcttaggtcctcctgtggcacagatagctttgatgttg---ctaagtttgtct attttattgttgttttttgaggcacaattttgtgcgttt >bl_C23…	1
zn135	NM_001173793	Zinc finger protein 135	Ssa04 : 4.9 Mb into 82.4 Mb	Ssa08 : 20.2 Mb into 26.43 Mb	LG25 : 6.05 Mb into 8.66 Mb	315	K2+G	LORe	S= Twice; T= Ambiguous; C= Twice	#NEXUS Begin taxa; Dimensions ntax=15; Taxlabels Cl_C13811 Cl_C23733 El_C194967 Ht_C26434 Ht_scaffold398 Sl_C26531 Sl_C28501 Tb_C29457 Tb_C30385 Tg_C13823 Tg_C26703 'pc_C17103 53.0' 'pc_C29143 37.0' 'ssa04_NC_027303.1' 'ssa08_NC_027307.1' ; End; Begin trees; Translate 1 Cl_C13811, 2 Cl_C23733, 3 El_C194967, 4 Ht_C26434, 5 Ht_scaffold398, 6 Sl_C26531, 7 Sl_C28501, 8 Tb_C29457, 9 Tb_C30385, 10 Tg_C…	>ssa04_NC_027303.1 gaccagcagggcaacagacacagagctccagacacctcactcaatatagaacctgaaaac cagacgttccagcatccagcatcacaatacagcagagcgagacaggaccatcaggttgct gagtgtgtgacctgggaaactgaccatcaacccatatcatacagcctgtctcaatggaca gagaaccaagagactgacaacccaactgtgaatgctcctcacaatgccgggccagactcc aagaggctgtctggacatccagagaggagaggggctcctggtaactctggggtctgcatg tctgctttgggctct >ssa08_NC_027307.1 gaccagcagggcaacagacacagagctccagacacctcac…	1
gstcd	NM_001173910	Glutathione S-transferase C-terminal domain-containing protein	Ssa04 : 6.6 Mb into 82.4 Mb	Ssa08 : 18.6 Mb into 26.43 Mb	LG25 : 6.62 Mb into 8.66 Mb	327	K2	LORe	S= Twice; T= Single copy; C= Twice	#NEXUS Begin taxa; Dimensions ntax=11; Taxlabels Cl_C22007 Cl_C25217 El_C194915 Ht_C23012 Ht_C23242 Sl_C29097 Tb_C29533 Tg_C27095 'pc_C28409 40.0' 'ssa04_NC_027303.1' 'ssa08_NC_027307.1' ; End; Begin trees; Translate 1 Cl_C22007, 2 Cl_C25217, 3 El_C194915, 4 Ht_C23012, 5 Ht_C23242, 6 Sl_C29097, 7 Tb_C29533, 8 Tg_C27095, 9 'pc_C28409 40.0', 10 'ssa04_NC_027303.1', 11 'ssa08_NC_027307.1' ; tree TRE…	>ssa08_NC_027307.1 cgccggcagaagctccagcagcagcagaagaagaaccagaagaaaatctctgacctccag gaggaccaagggacagacatcacccagccccaggattcgcagtccgtcgacgggttagaa ctccgagcagccctggccaagctgtatgtggatagtggtgcagttccgtccacgaccact agggagagctctgacatcaggaaagtgaagaccacagagctgccacagctggaacatgtg tttgctgaggggctgtacttcactctgactgatgtggtgttgctgccttgtatccatcaa tacctggtaaggaaggcccttggaggt >Ht_C23012 cgccggcagaagctccagcagcagaagaagaagaac…	1
abcg2	NM_001173655	ATP-binding cassette sub-family G member 2	Ssa04 : 8.2 Mb into 82.4 Mb	Ssa08 : 17.0 Mb into 26.43 Mb	LG25 : 4.50 Mb into 8.66 Mb	270	JC	LORe	S= Twice; T= Single copy; C= Single copy	#NEXUS Begin taxa; Dimensions ntax=9; Taxlabels 'bl_scaffold245 17.8' 'bl_scaffold410 19.3' 'cl_C26415 37.0' 'cr_C21235 13.0' 'el_C176323 33.0' 'ssa04:8212700..8213399 ssa04:8212700..8213399' 'ssa08:16994400..16995199 ssa08:16994400..16995199' 'tb_C24977 36.0' 'tg_C17219 43.0' ; End; Begin trees; Translate 1 'bl_scaffold245 17.8', 2 'bl_scaffold410 19.3', 3 'cl_C26415 37.0', 4 'cr_C21235 13.0', 5…	>ssa08:16994400..16995199 ssa08:16994400..16995199 agtggagctgggtgaagaaggagctgttgtaggtgatggtacgggacgtgggcttggtga cctgggtgtctctgaagtaggagcagttcctgtactcctccactagacgctcctcgatgg tctgcctggagccactcagctcctcaaagtcaatgtctaggatgggagagaaccaagagt caatacacagttaaaggttggagaccatcaccccttaattcacccatgacaacaacccat ttttcaatccacaagacccagacaaattca >bl_scaffold410 19.3 agtggagctgggtgaagaaggagctgttgtaggtgatggtacgggacgtggg…	1
il15	NM_001124395	Interleukin-15	Ssa04 : 8.9 Mb into 82.4 Mb	Ssa08 : 15.3 Mb into 26.43 Mb	Absent from assembly	291	T93+G	LORe	S= Twice; T= Single copy; C= Twice	#NEXUS Begin taxa; Dimensions ntax=10; Taxlabels Cl_C30521 Ht_C23620 Ht_C24132 Sl_C21825 Tb_scaffold306 Tg_C21449 'pc_C22955 13.0' 'pc_C22957 7.0' 'ssa04_NC_027303.1' 'ssa08_NC_027307.1' ; End; Begin trees; Translate 1 Cl_C30521, 2 Ht_C23620, 3 Ht_C24132, 4 Sl_C21825, 5 Tb_scaffold306, 6 Tg_C21449, 7 'pc_C22955 13.0', 8 'pc_C22957 7.0', 9 'ssa04_NC_027303.1', 10 'ssa08_NC_027307.1' ; tree TREE1 =…	>ssa04_NC_027303.1 attaattcattgtgttgtgtgttacgttgtgtatcatccctgtattcatccgtacttctt ctattaaagctgcctgagtgccaccgcacatttgcccattgctggtgctgcaactcatgg gatgacaatagacgacgtagagcttcagtcggagttgctaaacttgaaaagtaccataga agtaagactacagctaatgaatatcctgtagtcctagtagcatgtttggtgaatggtaaa gggaattttcaaaggactagtaacgtgtgtgtgacattgaaggataagaaa >ssa08_NC_027307.1 attagttcattgtgttgtgtgttacgttgtgtatcatccctgtattcatccgtagttctt ctat…	1
mra	NM_001124483	Mineralocorticoid receptor form A	Ssa04 : 9.5 Mb into 82.4 Mb	Ssa08 : 13.4 Mb into 26.43 Mb	LG25 : 3.20 Mb into 8.66 Mb	349	HKY+G	LORe	S= Twice; T= Single copy; C= Single copy	#NEXUS Begin taxa; Dimensions ntax=10; Taxlabels 'bl_C23651 39.0' 'bl_scaffold611 38.0' 'cl_C31521 54.0' 'cr_C31649 50.0' 'el_C194695 57.0' 'pc_C29945 48.0' 'ssa04:9557300..9559299 ssa04:9557300..9559299' 'ssa08:13414200..13416199 ssa08:13414200..13416199' 'tb_C29981 49.0' 'tg_C27543 56.0' ; End; Begin trees; Translate 1 'bl_C23651 39.0', 2 'bl_scaffold611 38.0', 3 'cl_C31521 54.0', 4 'cr_C31649 …	>ssa08:13414200..13416199 ssa08:13414200..13416199 agcctgccgggctgcaggtggccgagttcctcctgtggacgtggttgtgggccagagctg gtccagcagcattatgctggttgacggggttactgatggtcgaacaggcgaacggccccc caaagcaggtggggctggtggtggacgaaactaggttgttgctgcccccggggctggaga tggagctgggcgtctgggggctgcaggacagagacatgcctaagacggctgaccctgctg gggttccagatgagcagcaatcccctggggtggagctaggctgcttcgggaaccccgtag gggacttcgcggacgcagcacactggctgtcctcgagacagag…	1
rs3a	BT058206	40S ribosomal protein S3a	Ssa04 : 10.0 Mb into 82.4 Mb	Ssa08 : 12.7 Mb into 26.43 Mb	LG25 : 2.88 Mb into 8.66 Mb	213	K2+G	LORe	S= Ambiguous; T= Single copy; C= Once	#NEXUS Begin taxa; Dimensions ntax=12; Taxlabels Cl_C24035 Cl_C28857 El_C194855 Ht_C26114 Ht_scaffold877 Sl_C27237 Sl_scaffold422 Tb_C29393 Tg_C26415 'pc_C24245 35.0' 'ssa04_NC_027303.1' 'ssa08_NC_027307.1' ; End; Begin trees; Translate 1 Cl_C24035, 2 Cl_C28857, 3 El_C194855, 4 Ht_C26114, 5 Ht_scaffold877, 6 Sl_C27237, 7 Sl_scaffold422, 8 Tb_C29393, 9 Tg_C26415, 10 'pc_C24245 35.0', 11 'ssa04_NC_…	>ssa08_NC_027307.1 cagaccatgattgaggcccatgtggacgtgaagaccaccgacggctacctcttgcgtcta ttctgtgttggcttcaccaagaagcgcaccaaccagatcaggaagacgtcgtacgcccag caccagcaggtccgtcagatcaggaagaagatgatggagatcatgacccgtgaggtccag accaacgacctgaaggaagttgtcaacaagctg >ssa04_NC_027303.1 cagaccatgattgaggcccatgtggacgtgaagaccacagacggctacctcttgcgtcta ttctgtgttggcttcaccaagaagcgcaccaaccagatcaggaagacgtcgtacgcccag caccagcaggtccgtcagatca…	1
hmgb2	NM_001139698	High mobility group protein B2	Ssa04 : 11.1 Mb into 82.4 Mb	Ssa08 : 11.7 Mb into 26.43 Mb	Absent from assembly	287	K2	LORe	S= Ambiguous; T= Single copy; C= Twice	#NEXUS Begin taxa; Dimensions ntax=10; Taxlabels 'bl_scaffold501 26.8' 'bl_scaffold524 26.3' 'cl_C31465 33.0' 'cr_C32893 37.0' 'pc_C13249 28.0' 'pc_C13295 13.0' 'ssa04:11115000..11115799 ssa04:11115000..11115799' 'ssa08:11741500..11742199 ssa08:11741500..11742199' 'tb_C30875 38.0' 'tg_C6847 44.0' ; End; Begin trees; Translate 1 'bl_scaffold501 26.8', 2 'bl_scaffold524 26.3', 3 'cl_C31465 33.0', 4…	>ssa04:11115000..11115799 ssa04:11115000..11115799 gtctttgggagtctgtttgccccacagcagacccagctgcttggcgatgtcaccaatgcc catgcctgggttatcagccttgattcttccacggtgttcagcacagaacacgaaaaatgc agaactattggggatagaatgttgagaacacatttagttccaaaatctgaacag--aaag ctacagaaatcaat--agctgtataagtggagtacttacggtggcctcttgggggcattg gggtccttctttctctttcctgctgccttagatcccttggggggcac >ssa08:11741500..11742199 ssa08:11741500..11742199 gtctt…	1
spcs3	NM_001140682	Signal peptidase complex subunit 3	Ssa04 : 11.6 Mb into 82.4 Mb	Ssa08 : 11.1 Mb into 26.43 Mb	scaffold00209	249	K2+G	LORe	S= Ambiguous; T= Single copy; C= Single copy	#NEXUS Begin taxa; Dimensions ntax=10; Taxlabels Cl_C26919 El_C189885 Ht_C17672 Ht_C20362 Sl_C25411 Tb_C26905 Tg_C22487 'pc_C23067 31.0' 'ssa04_NC_027303.1' 'ssa08_NC_027307.1' ; End; Begin trees; Translate 1 Cl_C26919, 2 El_C189885, 3 Ht_C17672, 4 Ht_C20362, 5 Sl_C25411, 6 Tb_C26905, 7 Tg_C22487, 8 'pc_C23067 31.0', 9 'ssa04_NC_027303.1', 10 'ssa08_NC_027307.1' ; tree TREE1 = [&R] ((((8[&length_…	>ssa08_NC_027307.1 tccacgtggaagaaatgtcttggcctaattctaggatgcaatgcactgcacacaactaac tcgacctttccatttgacaggaaaaacgtagatgacttcacaggacccagggagagaagt gacctggggttcatcacctttgacctctctgctgacataaagcccatatttgactggaac gtcaagcagctcttcctctacttgtctgccgagtacgccaccaagagcaacgtaagtgtc ttacaa--- >ssa04_NC_027303.1 tccacgtggaagaaatgtcttggcctaattctaggatgcaatgcgctgcacgcaactaac tcggcctttccatttgacaggaaaaacgtggatgacttcacaggac…	1
pdli3	NM_001140645	PDZ and LIM domain protein 3	Ssa04 : 16.9 Mb into 82.4 Mb	Ssa08 : 1.4 Mb into 26.43 Mb	scaffold00068	239	K2	LORe	S= Once; T= Single copy; C= Single copy	#NEXUS Begin taxa; Dimensions ntax=9; Taxlabels 'bl_C20329 20.0' 'bl_C20573 22.0' 'cl_C11543 32.0' 'cr_C25147 31.0' 'el_C184899 45.0' 'ssa04:16967500..16968199 ssa04:16967500..16968199' 'ssa08:1427300..1427999 ssa08:1427300..1427999' 'tb_C26699 30.0' 'tg_C22495 33.0' ; End; Begin trees; Translate 1 'bl_C20329 20.0', 2 'bl_C20573 22.0', 3 'cl_C11543 32.0', 4 'cr_C25147 31.0', 5 'el_C184899 45.0', …	>ssa04:16967500..16968199 ssa04:16967500..16968199 gttacaatcaaaggtgcctcactggcagatttttaggctggtgcgtgctgagaagggtcc tatgccgaggggaaagcggtgacaaggtcatggccctccgtgggtctcgtccgggctcta gcgtgggtctcgcagtacagttggccttccacgaagaagtagcccttctgtttaaggttg acgtcacagtcggtgcacacgaagcagccagggtgacggaacttgtccctcgcttttaa >ssa08:1427300..1427999 ssa08:1427300..1427999 gttacaatcaatggtgcctcactggcagatttttaggatggtgcgtgttgaggagggt…	1
acy3	BT049934	N-acyl-aromatic-L-amino acid amidohydrolase (carboxylate-forming)	Ssa04 : 18.7 Mb into 82.4 Mb	Ssa08 : 3.0 Mb into 26.43 Mb	scaffold01759	315	K2	LORe	S= Ambiguous; T= Single copy; C= Single copy	#NEXUS Begin taxa; Dimensions ntax=10; Taxlabels Cl_C25073 El_C190885 Ht_C18002 Ht_C20738 Sl_C22415 Tb_C22931 Tg_C19329 'pc_C19729 24.0' 'ssa04_NC_027303.1' 'ssa08_NC_027307.1' ; End; Begin trees; Translate 1 Cl_C25073, 2 El_C190885, 3 Ht_C18002, 4 Ht_C20738, 5 Sl_C22415, 6 Tb_C22931, 7 Tg_C19329, 8 'pc_C19729 24.0', 9 'ssa04_NC_027303.1', 10 'ssa08_NC_027307.1' ; tree TREE1 = [&R] ((((4[&length_…	>ssa08_NC_027307.1 tctctctctctctctccagcagatggagccagtctctctcccagctctgtcccgtgtcgc cctctgcggcggtacccatggcaacgagatgtcgggcgtgtacctggtgagggagctgca gaggcagaagctggagaaggcagggtcagcgaccttgaccactatcatatccaacccgcg tgctgtccaagtgtgcaaaagatacaccgacatggacctcaaccgctgtttcac---cgc catactcaggtaaacgttgccataagcacaaatgaaactgtacatgcaagtgtgatccat aaaggg---tcacct >Ht_C18002 tctctctctgtctgtccagcagatggagccagtctctctcccagcgct…	1
ctnna2	XM_014208971	Catenin alpha-2	Ssa04 : 21.2 Mb into 82.4 Mb	Ssa08 : 4.6 Mb into 26.43 Mb	LG25 : 7.51 Mb into 8.66 Mb	312	T93+G	LORe	S= Ambiguous; T= Single copy; C= Single copy	#NEXUS Begin taxa; Dimensions ntax=10; Taxlabels Cl_C26231 El_C178655 Ht_C16773 Ht_C22228 Sl_C26959 Tb_C27081 Tg_C21741 'pc_C23845 33.0' 'ssa04_NC_027303.1' 'ssa08:NC_027307.1' ; End; Begin trees; Translate 1 Cl_C26231, 2 El_C178655, 3 Ht_C16773, 4 Ht_C22228, 5 Sl_C26959, 6 Tb_C27081, 7 Tg_C21741, 8 'pc_C23845 33.0', 9 'ssa04_NC_027303.1', 10 'ssa08:NC_027307.1' ; tree TREE1 = [&R] ((((3[&length_…	>ssa04_NC_027303.1 catttcctaactcacccgtctcgtcttcaggagctgaaagacccccaatgccgggacgaa atggcggcggcgcgcggcgccctgaagaagaacgccaccatgctctacacggcctcgcag gccttcctgcgccacccggacgtggcagccacgcgcgccaaccgcgactacgtcttcaag caggtgcaggaggccatcgggggcatcagcagcgccgcccaggccacctcgcccggcgac gagaagcacggccacgctggcatcggcgagctggccgcggccctcaacgagtttgacgtg agtaccaaccaa >Ht_C16773 catttcctaactcacccgtctcgtcttcaggagctgaaagacccccagtgc…	1
glha2	NM_001123574	Glycoprotein hormones alpha chain	Ssa04 : 23.0 Mb into 82.4 Mb	Ssa08 : 6.6 Mb into 26.43 Mb	Absent from assembly	278	JC	LORe	S= Ambiguous; T= Single copy; C= Single copy	#NEXUS Begin taxa; Dimensions ntax=9; Taxlabels 'bl_scaffold443 13.9' 'bl_scaffold605 15.9' 'cl_C29727 28.0' 'cr_C32889 24.0' 'pc_C30171 26.0' 'ssa04:23080700..23081499 ssa04:23080700..23081499' 'ssa08:6678200..6678999 ssa08:6678200..6678999' 'tb_C28741 28.0' 'tg_C10725 37.0' ; End; Begin trees; Translate 1 'bl_scaffold443 13.9', 2 'bl_scaffold605 15.9', 3 'cl_C29727 28.0', 4 'cr_C32889 24.0', 5 …	>ssa04:23080700..23081499 ssa04:23080700..23081499 ttggtatattaccgccttattcccaaactgtgtgtttacaaggaagagagccacacattg gtgatgcatagtcaagcttaagatcagactattcataagaatttatg---tcattatctt cccagtgggctgtgaggaatgcacactgaagccaaacacaatcttccccaacatcatgca gtgtacaggctgctgcttctccagagcttatccaaccccactacggtccaagcaaaccat gctggtccccaagaacatcacctctgaagccacatgct >cl_C29727 28.0 ttggtatattacctccttattcccaaactgtgtgcttacaaggaagaga…	1
acsl1	NM_001173571	Long-chain-fatty-acid--CoA ligase 1	Ssa04 : 23.9 Mb into 82.4 Mb	Ssa08 : 7.2 Mb into 26.43 Mb	LG25 : 8.52 Mb into 8.66 Mb	258	K2	LORe	S= Ambiguous; T= Single copy; C= Single copy	#NEXUS Begin taxa; Dimensions ntax=10; Taxlabels Cl_C20253 El_C188309 Ht_C14059 Ht_C17260 Sl_C21009 Tb_C17449 Tg_C7233 'pc_C23059 22.0' 'ssa04_NC_027303.1' 'ssa08_NC_027307.1' ; End; Begin trees; Translate 1 Cl_C20253, 2 El_C188309, 3 Ht_C14059, 4 Ht_C17260, 5 Sl_C21009, 6 Tb_C17449, 7 Tg_C7233, 8 'pc_C23059 22.0', 9 'ssa04_NC_027303.1', 10 'ssa08_NC_027307.1' ; tree TREE1 = [&R] (2[&length_range…	>ssa08_NC_027307.1 ctctctagacaacagagagaagt------gatgcaggcccaggagctcctgagacagctg caaatcccagagctggaggatgtgtgccagttcatgcacagcctgcccgccaacatcctg atgggtgtgggcgcccttgccgccctcaccacctactggtacgccacgcggcccaaggcc ctcaagccgccctgcgacctcaacatgcagtcagtggccatgacggtaagggaatgc--- ------------------ >ssa04_NC_027303.1 ------------------------------atgcaggcccaggagctcctgagacggctg cggatcccagagctggaggatgtgcgccaatacatgc…	1
moes	NM_001173823	Moesin	Ssa04 : 43.7 Mb into 82.4 Mb	Ssa13 : 80.9 Mb into 107.8 Mb	scaffold01204	384	K2+G	AORe	Once in common salmonid ancestor	#NEXUS begin taxa; dimensions ntax=13; taxlabels El_C195283 Sl_C30301 Cl_C30719 Tb_C28417 Tg_C25773 Ht_C26324 'ssa04_NC_027303.1' Tb_C27949 Tg_C24687 Cl_C29665 Sl_C28575 'ssa13_NC_027312.1' Ht_C24706 ; end; begin trees; tree TREE1 = [&R] (El_C195283[&rate_range={0.11748081353190334,5.976360231696943},height_95%_HPD={0.0,1.3877787807814457E-17},height_median=0.0,length_range={0.017956256030466137,…	>ssa13_NC_027312.1 TCTAAGAGTGTAGGTAAAAGA---ACTGCTCCTGGTGCCTCCACTCAGCTGTATGACCCCTCCGTGACTGCCCAGGATGTGAGGAAGGAAAGCCCACTGCTGTTCAAGTTCCGTGGAAAGTTCTTCCCTGAGGACGTGTCAGAGGAGCTGATCCAGGAGGCCACCCAGAGGCTGTTCTTCTTGCAGGTGAAGGAGGGGATCCTCAACGATGACATTTACTGCCCCCCGGAGACTGCTGTGCTGCTGGCCTCCTACGCTGTGCAGGCCAAGTATGCTGACTACAACAAGGACATCCACTCGACAGGATACCTGTCCAGCGACAAACTGCTGCCTCAGAGGGGCCTCCACCATCTCAGTTTACATAACACCTTTTTGGACCT…	1
mmp7	NM_001140524	Matrilysin	Ssa04 : 48.2 Mb into 82.4 Mb	Ssa13 : 76.3 Mb into 107.8 Mb	scaffold01100	306	JC+G	AORe	Once in common salmonid ancestor	#NEXUS begin taxa; dimensions ntax=12; taxlabels El_C117647 Cl_C15699 Sl_C20425 Tg_C7079 Ht_C16301 'ssa04_NC_027303.1' Sl_C17173 Cl_C30457 'ssa13_NC_027312.1' Ht_C13455 Tb_C16353 Tg_C14799 ; end; begin trees; tree TREE1 = [&R] ((El_C117647[&rate_range={0.2407334872315431,5.094668500097497},height_95%_HPD={0.0,1.3877787807814457E-17},height_median=0.0,length_range={0.015214951849916414,0.230074347…	>ssa13_NC_027312.1 TCATCTCTGATGGCTTCTACTATTATTTCTCCTGTCTGTGTAGATCATGGTGATTTCTACCCCTTCGATGGCCCTGATGGTACCCTGGCCCATGCCTTCTCCCCCGGCGCTGACATTGGAGGAGATGCTCATTTTGATGATGACGAGTACTTCACCTTCAGCTCAACCAGAGGTGAGAACCTCTATCACAACAATAAATGTGGAACACTTAATTTACTACATTAC---TGTTTCAATTGTAGGACAATCCTGGGTGAAGTGTCAGGTAGCCTAGCGGTTAAGAGCATTGGGCCAGTAACAAAGGTT >ssa04_NC_027303.1 TCATCTCTGATGGCTCAAATGATGATTTCTCCTGTCTGTGTAGATCATGGTGAT…	1
eral	BT059676	GTP-binding protein era homolog	Ssa04 : 52.0 Mb into 82.4 Mb	Ssa13 : 72.5 Mb into 107.8 Mb	scaffold00930	783	K2+G	AORe	Once in common salmonid ancestor	#NEXUS begin taxa; dimensions ntax=13; taxlabels Cl_C30517 Sl_scaffold888 Tg_scaffold950 Tb_scaffold98 'ssa04_NC_027303.1' Ht_scaffold924 Ht_scaffold1135 'ssa13_NC_027312.1' Tb_scaffold120 Tg_scaffold762 Cl_scaffold468 Sl_scaffold1017 El_C195631 ; end; begin trees; tree TREE1 = [&R] ((((Cl_C30517[&rate_range={0.03011169090402182,6.646228357219973},height_95%_HPD={0.0,2.7755575615628914E-17},heigh…	>ssa04_NC_027303.1 ttgtgtttatgtcctcttcttgttgttatctcttcagtggtgataatggtggatgtgtcggacaagtgggcctgcaacaagctagactttgaggtcctgatatgcctgacccagtacccagatgtcccagcagtcctagttctcaaaaaggtactctatttatgtagcaaacacatgcaaatctcatcctctctccatggcctcatcttaaagtcaatcatagcactgatcatatgcactgaggtgagatcgtggttgtcatatgatataatgcattattaccatgtaatatacgaactgtctactacatatgaattgttacatgaaccctctactgtgatggcacaggttgactcgctgaagagcaagagcaggttgtt…	1
prr11	NM_001173794	Proline-rich protein 11	Ssa04 : 56.0 Mb into 82.4 Mb	Ssa13 : 68.0 Mb into 107.8 Mb	scaffold00144	290	JC	AORe	Once in common salmonid ancestor, T = single copy	#NEXUS begin taxa; dimensions ntax=11; taxlabels 'ssa13_NC_027312.1' Ht_C24274 Cl_scaffold406 Sl_scaffold950 Cl_C31233 Sl_scaffold1068 Tg_scaffold933 Tb_scaffold1055 'ssa04_NC_027303.1' Ht_scaffold1069 El_C194859 ; end; begin trees; tree TREE1 = [&R] (((('ssa13_NC_027312.1'[&rate_range={0.13177103801771045,6.6557616244745805},height_95%_HPD={0.0,2.7755575615628914E-17},height_median=0.0,length_ra…	>ssa04_NC_027303.1 ACTGACCCAATTTCTACTTCCATCTATCTATTGCAGTCATTTGCTGGATTCTTGAAAACATTTTTCTTCTGGCGGGGGTATGCCAAACAATTAGAGACCCTCCAGAATCAAATGGCTGAGCTGCAGAGGGAGATGGATGCCTTGCATTCTGCTCTTCAG------GACCAACAATTACACTCAACTGAATGTACCTTATGGTGTGATCATGATGTGACAAACAGCCACATGCAGTACTACGTCACTAAAGCCTGTCTTATTTCAGCAGAGGGGCACTGCATGCCACTGCCA >ssa13_NC_027312.1 ---GACCCAATTTCTACTTCCATCTGTCTATTGCAGTCATTTGCTGGATTTTTGAAAACATTTTCCGTC…	1
i2bp1	NM_001173600	Interferon regulatory factor 2-binding protein 1	Ssa04 : 61.2 Mb into 82.4 Mb	Ssa13 : 62.4 Mb into 107.8 Mb	NC_ 025974.2	1848	T93+G	AORe	Once in common salmonid ancestor	#NEXUS begin taxa; dimensions ntax=13; taxlabels 'El_NC_025974.2' Cl_C31579 Sl_C31207 'ssa13_NC_027312.1' Ht_C27218 Tb_C31147 Tg_scaffold189 'ssa04_NC_027303.1' Ht_C27242 Tb_C31157 Tg_C27515 Cl_C31581 Sl_C31231 ; end; begin trees; tree TREE1 = [&R] ('El_NC_025974.2'[&rate_range={0.2671161400211284,4.638871302336125},height_95%_HPD={0.0,1.3877787807814457E-17},height_median=0.0,length_range={0.024…	>ssa04_NC_027303.1 AAAGAAAAGACTGAAACGCGTTGGCCGCTCAAGAAAGTTTGTGCGAGGGCCAACAACATGTCGTCCGCCTCACAGGCATCCTCTAGGCGGCAATGGTGCTATCTCTGCGATCTGCCCAAGATGCCCTGGGCCATGCTCTGGGAATTCAGCGAAGCTGTTTGCCGGGGATGCGTGAACTACGACGGGGCAGACAGAATCGAGCATCTAATTGAGACGGCCAGGCAGTTGAAGAGCAGCCACGGTGTTTTGGACGGAAGGTCCCCAGGCCCTCAGCAAGGCAAACCCAGCTCAGGTGGGCCAATGGAAGGAGGGAGGCAGCACGCAGAGCGTTTAGACAGGGTTAGGGGAGAGTATGGAGTTTCCCCCCGCCTCCCCAATGG…	1
dact31	XM_014136969	Dapper homolog 3	Ssa04 : 67.4 Mb into 82.4 Mb	Ssa13 : 56.6 Mb into 107.8 Mb	LG07 : 7.72 Mb into 16.98 Mb	309	T93+G	AORe	Once in common salmonid ancestor	#NEXUS begin taxa; dimensions ntax=13; taxlabels El_C194033 Tb_C17593 Tg_C12537 Sl_C20191 Cl_C18535 'ssa04_NC_027303.1' Ht_scaffold795 'ssa13_NC_027312.1' Ht_C25590 Sl_C20847 Cl_C17093 Tb_C29607 Tg_C26101 ; end; begin trees; tree TREE1 = [&R] (El_C194033[&rate_range={0.2391056231265745,4.330625795670474},height_95%_HPD={0.0,1.3877787807814457E-17},height_median=0.0,length_range={0.024679712633197…	>ssa04_NC_027303.1 AGCGGCCAG---GTTCCAAGATGCCTGGAAGACGAGCCTGCAGGTCCCAGTCTGAGAACAGCCTCAATGGGCAACGGGGCATCCCTGAACGCAAGTACAACACGGTGGAGAGAGACGGGGGAGGATCAGGGTCAGGGAGCGGCCGCGGAAGCCAGTCCAAGGGGAAGAGGCCCCAGCCGGGCAGCACAGGCTACCGCCGCTGGCGCTCCACCCTTGAGCTCAGCCAGGATGAAGCTGAGCAGCCTCCAC------------CGCCCCCAGCTGACCAGGGCTCCAGGCGCACCCGCAAACCCCGGCCGC >ssa13_NC_027312.1 AGCGGCCGGGAAGCTCCAAGAAGCCAGGAAGACGGGCCTGCAGGTCCCAGT…	1
sept8	NM_001173763	Septin-8	Ssa04 : 71.2 Mb into 82.4 Mb	Ssa13 : 52.8 Mb into 107.8 Mb	LG07 : 14.60 Mb into 16.98 Mb	345	K2+I	AORe	Once in common salmonid ancestor	#NEXUS begin taxa; dimensions ntax=13; taxlabels Tg_C21717 Tb_C24457 Ht_C19300 'ssa13_NC_027312.1' Cl_C24827 Sl_C24253 Cl_C26037 Sl_C26079 Tb_C25495 Tg_C20205 'ssa04_NC_027303.1' Ht_C19646 El_C164135 ; end; begin trees; tree TREE1 = [&R] ((((Tg_C21717[&rate_range={0.03051897488752304,4.243789454338773},height_95%_HPD={0.0,2.7755575615628914E-17},height_median=0.0,length_range={8.352991633950833E-…	>ssa13_NC_027312.1 ATATCCCCACTGGCAACTGAAAGAAACAAAGAAAGCACAGATAGTGGGATCAAAAGG---CCAAAGAACTTTGTTTTACACACCGTAAAACTACATTGCGTTCTTTTGCAGTTAACCGATAGTGGACTATATCGACACACAGTTAAACTACCTTCAGGAAGAGCTGAAAATCAAGCGCTCCCTCTTCAACTACCACGACGGGAGGATCCACATCTGTCTGTACTTCATCGCTCCCACTGGGCATTCACTGAAGTCCTTGGATTTAGTTACCATGAAGAAACTGGACAGCAAGGTAAAGGATCACTACCACCAATGCCTTGTGGGAAAAACAGACTGCATCCTATT >ssa04_NC_027303.1 ATATCCCCACTGGCA…	1
143g1	NM_001140200	14-3-3 protein gamma-1	Ssa04 : 76.3 Mb into 82.4 Mb	Ssa13 : 47.9 Mb into 107.8 Mb	scaffold00503	399	K2+G	AORe	Once in common salmonid ancestor	#NEXUS begin taxa; dimensions ntax=13; taxlabels Ht_C22068 'ssa13_NC_027312.1' Tb_C28427 Tg_C22951 Sl_C28615 Cl_C29783 'ssa04_NC_027303.1' Ht_C18132 Tb_scaffold212 Tg_scaffold267 Cl_C28961 Sl_scaffold687 El_C187931 ; end; begin trees; tree TREE1 = [&R] ((((Ht_C22068[&rate_range={0.13728459370311297,3.739654188704773},height_95%_HPD={0.0,1.3877787807814457E-17},height_median=0.0,length_range={0.00…	>ssa04_NC_027303.1 ACTCTGAACCATTCCTGTCTC---------GTCTCCGTGACAGAGTTAAACGAGGCCTTGTCCAATGAGGAGAGGAACCTGCTCTCTGTGGCCTATAAGAACGTGGTGGGGGCACGGCGCTCGTCCTGGCGCGTCATCTCCAGCATCGAGCAGAAGACCTCGGCGGACGGCAACGAGAAGAAGATTGAGATGGTGCGTGCGTACCGCGAGAAGATCGAGAAGGAACTGGAGACCGTGTGTCAGGACGTGCTCAACCTCCTGGACAACTTCCTGATCAAGAACTGCAACGACACGCAGCACGAGAGCAAAGTGTTTTACCTGAAGATGAAGGGCGACTACTACCGCTACCTGGCCGAGGTGGCCACGGGCGAGAAGAGGGC…	1
cr3l2	NM_001173779	Cyclic AMP-responsive element-binding protein 3-like protein 2	Ssa07 : 35.4 Mb into 58.79 Mb	Ssa17 : 37.4 Mb into 57.68 Mb	scaffold00274	249	K2	LORe	S= Ambiguous; T= Once; C= Twice	#NEXUS Begin taxa; Dimensions ntax=14; Taxlabels 'bl_C21137 10.0' 'bl_C9123 26.0' 'cl_C29465 9.0' 'cr_C25889 13.0' 'el_C185029 14.0' 'pc_C14039 6.0' 'pc_C26117 8.0' 'sl_C28887 11.0' 'ssa07 :35387600..35387999 ssa07 :35387600..35387999' 'ssa17 :37401000..37401499 ssa17 :37401000..37401499' 'tb_C26377 9.0' 'tb_scaffold274 7.8' 'tg_scaffold407 7.7' 'tg_scaffold694 12.0' ; End; Begin trees; Translate…	>ssa07 :35387600..35387999 ssa07 :35387600..35387999 atacgtttgtgtgtgtattgtgagtgcatgtgggtctctgcatgtgtgactctagacgtc ctattaccttgccggtcttgccctgtgtggcggtctgtgggttgggctgggctggtgccg gggcctcagtgtggccctcaggggccagggagagggttagggtgggcagcagggctggag ggtcacacagcaacacctccatctgttcctcctgctccacgggccaatcctcaccatctg attctaatagagagaaagagacacgacacatcggcatcaacactgtcattagatactgta cgtattgtttgtgtcttgtgcggcact >bl_C21137 10…	1
atp5c1	NM_001139678	ATP synthase subunit gamma, mitochondrial	Ssa07 : 39.7 Mb into 58.79 Mb	Ssa17 : 49.1 Mb into 57.68 Mb	scaffold00591	246	K2	LORe	S= Ambiguous; T= Once; C= Twice	#NEXUS Begin taxa; Dimensions ntax=14; Taxlabels Cl_C24191 Cl_scaffold751 El_C193121 Ht_scaffold541 Ht_scaffold807 Sl_C19641 Sl_C19731 Tb_C26091 Tb_C27061 Tg_C23417 Tg_C25211 'gi|925216709|ref|NC_027316.1|:41993693-41993931 Salmo salar isolate Sally breed double haploid chromosome ssa17, ICSASG_v2, whole genome shotgun sequence' 'gi|925216751|ref|NC_027306.1|:39743129-39743371 Salmo salar isolate…	>Ht_scaffold541 tctgtaacagagaacatgggcatctatgatgacattgatgctgacgtgctgaggaactac caggagttttccctggtcaacaccatctattttggcctgaaggagtccacaaccagcgag cagagtgccaggatgaccgctatggacagcgccagcaagaacgcctgtgagcatctcc-- ----------------cgctgcctcaaggcttactgctcatcttcctcacttgtctatta agtcgt >gi|925216751|ref|NC_027306.1|:39743129-39743371 Salmo salar isolate Sally breed double haploid chromosome ssa07, ICSASG_v2, whole g…	1
s41a2	NM_001173587	Solute carrier family 41 member 2	Ssa07 : 40.8 Mb into 58.79 Mb	Ssa17 : 43.0 Mb into 57.68 Mb	LG23 : 3.19 Mb into 12.46 Mb	303	HKY	LORe	S= Ambiguous; T= Once; C= At least once	#NEXUS Begin taxa; Dimensions ntax=11; Taxlabels 'bl_C22817 21.0' 'bl_C22941 19.0' 'cl_C14713 12.0' 'cr_C20771 23.0' 'cr_C29549 16.0' 'el_C195387 34.0' 'ssa07 :40860200..40860999 ssa07 :40860200..40860999' 'ssa17 :43034600..43035299 ssa17 :43034600..43035299' 'tb_C22913 24.0' 'tb_C25469 25.0' 'tg_C24501 19.0' ; End; Begin trees; Translate 1 'bl_C22817 21.0', 2 'bl_C22941 19.0', 3 'cl_C14713 12.0'…	>ssa17 :43034600..43035299 ssa17 :43034600..43035299 cgggatacaccaagctccaggaggagcgtggtctggccatggtcgacctggggcccaaac ctgatgggaacggctaccggcccgaccccactcacctggaggtgcgccggcactcagacc gggtagcgcggacatccgttagcctgtcagacggtggggatgtgcggtactctgagactg agcccatgctccctgaggggacgctctcaggggaggagggtgatgacgaggagaatgagg aagaggagagtcagaggccccccacacggaacatgcccaaggagtcgcccctggccatgg cgc >cl_C14713 12.0 cgggatacaccaagctccagg…	1
mapk9	BT049447	Mitogen-activated protein kinase 9	Ssa07 : 41.9 Mb into 58.79 Mb	Ssa17 : 43.8 Mb into 57.68 Mb	LG23 : 3.70 Mb into 12.46 Mb	351	T92+G	LORe	S= Ambiguous; T= Once; C= At least once	#NEXUS begin taxa; dimensions ntax=13; taxlabels Cl_C22927 Sl_C19939 Cl_C25081 Sl_C20287 Ht_scaffold1010 'ssa07_NC_027306.1' 'ssa17_NC_027316.1' Ht_C25786 Tb_scaffold608 Tg_C24277 Tb_C28895 Tg_C25559 El_C191955 ; end; begin trees; tree TREE1 = [&R] (((((Cl_C22927[&rate_range={0.017623477599230983,6.293510906288005},height_95%_HPD={0.0,2.7755575615628914E-17},height_median=0.0,length_range={1.8251…	>ssa17_NC_027316.1 TATAATGCTATTCTATTTATTTTCTGTTATTCTTTGATTGGCTTGGATGTGATTGGACTGCTGGATGTGTTCACTTCTGAGATCTCATTGGACAGGTTTCATGACTTGGTACCTCTTTGTCCAATACCCTTCCTGTTCATATAT---------------ATGTTTTTATTCACAGTGAAGTATACATTT------------------TCCTTTTCTCCTGTCATTCTCAGTTACCTGGTAATGCCATTCATGGGTACTGATCTGGGGAAACTGATGAAGATGGAGAGATTGTCACAGGACAGGGTGCAATTCCTCGTCTATCAAATGCTGAAAGGACTCAAGGTTAGAGTT >ssa07_NC_027306.1 TATAATGCT…	1
camkk2	NM_001140056	Calcium/calmodulin-dependent protein kinase kinase 2	Ssa07 : 42.2 Mb into 58.79 Mb	Ssa17 : 44.2 Mb into 57.68 Mb	LG23 : 4.03 Mb into 12.46 Mb	384	K2	LORe	S= Once; T= Once; C= Twice	#NEXUS Begin taxa; Dimensions ntax=13; Taxlabels 'bl_C25323 25.0' 'bl_C25343 20.0' 'cl_C30129 26.0' 'cr_C32325 31.0' 'el_C169057 34.0' 'pc_C23805 38.0' 'pc_scaffold880 31.7' 'ssa07 :42230300..42231199 ssa07 :42230300..42231199' 'ssa17 :44243500..44244199 ssa17 :44243500..44244199' 'tb_scaffold913 18.6' 'tb_scaffold974 22.7' 'tg_C21487 27.0' 'tg_scaffold851 17.2' ; End; Begin trees; Translate 1 'b…	>ssa07 :42230300..42231199 ssa07 :42230300..42231199 tgtgtgtgtatgtgtgtttgtgcgtatttttttctcgcacattttccttctgctagttgt gccacaactacagcaacggtgttggagagtatggcaaatgccaggatggtgagacatgca agaggctccacatctgtgagatgtatctcaggggtagctgcaactgtcccaggtgtcatg atttctacgaaccccacccattaaaaatcctaaaggacagaggggtgcccaacgagctca ttgcctccctaaagtctgtgtacatgaacatggagtggttgcaaaagcaaaaccatgcca agcggcaacatcaaagaggtaaagctaatgcaaccgctaag…	1
igf1	NM_001124696	Insulin-like growth factor I	Ssa07 : 42.5 Mb into 58.79 Mb	Ssa17 : 44.6 Mb into 57.68 Mb	scaffold00815	220	JC	LORe	S= Once; T= Once; C= Single copy	#NEXUS Begin taxa; Dimensions ntax=11; Taxlabels 'bl_C10089 19.0' 'bl_C8637 22.0' 'cl_C22527 34.0' 'cr_C30441 39.0' 'el_C192477 41.0' 'pc_C26511 31.0' 'ssa07 :42560600..42561299 ssa07 :42560600..42561299' 'ssa17 :44662000..44662599 ssa17 :44662000..44662599' 'tb_C12639 35.0' 'tg_C13881 24.0' 'tg_C16657 25.0' ; End; Begin trees; Translate 1 'bl_C10089 19.0', 2 'bl_C8637 22.0', 3 'cl_C22527 34.0', …	>ssa17 :44662000..44662599 ssa17 :44662000..44662599 tgtgcccctgtcaagtctggcaaggcagctcgctctgtgcgcgcacagcgccacacagac atgccaagaacacctaaggttagtactgcagtgcaaaacgtggacagaggcacagagcgt aggacagcacagcacccagacaagacaaaaaccaagaaggtgagcacagcaccaaacaga tatacattttaagagcatacacagttgacatcagcgaaac >ssa07 :42560600..42561299 ssa07 :42560600..42561299 tgtgcccctgtcaagtctggcaaggcagctcgctctgtgcgcgcacagcgccacacagac atgccaag…	1
myf	NM_001123644	Myogenic factor 5	Ssa07 : 43.9 Mb into 58.79 Mb	Ssa17 : 46.0 Mb into 57.68 Mb	LG23 : 5.38 Mb into 12.46 Mb	261	JC	LORe	S= Once; T= Ambiguous; C= Ambiguous	#NEXUS Begin taxa; Dimensions ntax=13; Taxlabels 'cl_C24405 17.0' 'cl_C25483 15.0' 'cr_C13131 48.0' 'cr_C16381 10.0' 'el_C193913 45.0' 'hh_C23143 22.0' 'pc_C28759 33.0' 'ssa07 :43996300..43997199 ssa07 :43996300..43997199' 'ssa17 :46017700..46018799 ssa17 :46017700..46018799' 'tb_C23521 27.0' 'tb_C25095 25.0' 'tg_C10201 11.0' 'tg_C6951 34.0' ; End; Begin trees; Translate 1 'cl_C24405 17.0', 2 'cl…	>ssa17 :46017700..46018799 ssa17 :46017700..46018799 gggaactggatggctcagaggaagacgagcatgtccgggtccctggggctcctcaccagg cgggtcactgccttcagtgggcctgcaaggcctgcaagcgtaagtccagcacggtggacc ggcggcgggctgccaccatgagggaacgacgccggctgaaaaaggtgaaccacggcttcg aggctctgaggcgctgcacctcagccaaccccagccagaggctgcctaaggtggagatcc tgcgcaacgccatccagtaca >ssa07 :43996300..43997199 ssa07 :43996300..43997199 gggaactggatggctcagaggaggacg…	1
cl031	NM_001140937	C12orf31 homolog	Ssa07 : 44.3 Mb into 58.79 Mb	Ssa17 : 46.3 Mb into 57.68 Mb	scaffold00113	249	T93+G	LORe	S= Ambiguous; T= Once; C= Twice	#NEXUS Begin taxa; Dimensions ntax=15; Taxlabels Cl_scaffold528 Cl_scaffold552 El_C193541 Ht_C24854 Ht_C25614 Sl_scaffold752 Sl_scaffold789 Tb_C15223 Tb_C25747 Tg_C20263 Tg_C20347 'pc_C17567 42.0' 'pc_C23559 50.0' 'ssa07_NC_027306.1' 'ssa17_NC_027316.1' ; End; Begin trees; Translate 1 Cl_scaffold528, 2 Cl_scaffold552, 3 El_C193541, 4 Ht_C24854, 5 Ht_C25614, 6 Sl_scaffold752, 7 Sl_scaffold789, 8 T…	>ssa17_NC_027316.1 ggaaagatggacatggacagcaagcgcagtaagacgacccaattggacgagcacggacag tacccaacatggatgagccaacgacaggccaagaaactgaaaggcaaacgcatgactaag aaatcgggaggaaaggccaacaaaaaaaagaagggcattgcctggctggagaaaaccaaa ggacttctgttagaacctgtgacacacatgagccttgaatatcatgtatcggcgattgaa tacatgatctttgtggacttgagtccttgtgttcaaatggtgataggcaaa--- >Ht_C25614 ggaaagatggacatggacagcaagcgcagtaagaccacccaattggacgagcatggacag tacccaaca…	1
apex1	NM_001141755	DNA-(apurinic or apyrimidinic site) lyase	Ssa07 : 52.8 Mb into 58.79 Mb	Ssa17 : 55.0 Mb into 57.68 Mb	LG23 : 5.89 Mb into 12.46 Mb	299	K2	LORe	S= Twice; T= Once; C= Single copy	#NEXUS Begin taxa; Dimensions ntax=12; Taxlabels 'cr_scaffold297 24.6' 'el_C193483 58.0' 'hh_C11197 47.0' 'hh_C21139 38.0' 'pc_C30583 46.0' 'sl_C12583 61.0' 'ssa07 :52702200..52703299 ssa07 :52702200..52703299' 'ssa17 :55039900..55040799 ssa17 :55039900..55040799' 'tb_C30561 35.0' 'tb_C30687 33.0' 'tg_C26667 31.0' 'tg_scaffold493 31.0' ; End; Begin trees; Translate 1 'cr_scaffold297 24.6', 2 'el_…	>ssa17 :55039900..55040799 ssa17 :55039900..55040799 gctcgcggaagctgtcggtgaagcctgcagccagcagctgattgaagccctcacgctcct ctgctgtgaagcctgcgttttttttgttgcctttggagttcttcaggtcgacacacagca ccaggggcttgcgcttgtccaggtcgctcaggtaggccttgaactccacgtcccaggtct tgcgatagtccaggcgcaccaggcctcggccagagttgggcacgtaggcggtgaccagga agaaggtggggaactcagcagtgataacacggccctccttatcatgctcctctttacct >ssa07 :52702200..52703299 ssa07 :52702200…	1
gcp	NM_001173906	Gcp glycoprotease homolog	Ssa07 : 52.8 Mb into 58.79 Mb	Ssa17 : 55.0 Mb into 57.68 Mb	LG23 : 5.89 Mb into 12.46 Mb	330	K2+G	LORe	S= Twice; T= Once; C= Once	#NEXUS Begin taxa; Dimensions ntax=14; Taxlabels Cl_C17925 Cl_C27837 El_C194163 Ht_C9111 Ht_scaffold98 Sl_scaffold425 Sl_scaffold426 Tb_C26427 Tb_C31219 Tg_C19239 Tg_scaffold1040 'pc_scaffold18 24.4' 'ssa07_NC_027306.1' 'ssa17_NC_027316.1' ; End; Begin trees; Translate 1 Cl_C17925, 2 Cl_C27837, 3 El_C194163, 4 Ht_C9111, 5 Ht_scaffold98, 6 Sl_scaffold425, 7 Sl_scaffold426, 8 Tb_C26427, 9 Tb_C31219…	>ssa07_NC_027306.1 tattatttaactaatacaagtaaaatggcttatgttgatgct-aatttcataatgtacta cactttgtacatccttctgttattaaaatgtgatattctgttttgttgtgtcacagcttt tgtatcgataacggagcaattgcacaggctggctgggagatgttccggtccggtcagacg actgagctgtcagactcttggatcactcaaaggtaattccactatacctgcaactcaaat tattccctttcattatattctagtacagtacagt-attccctttcattatattctatttt acagtacagtgatt------ >ssa17_NC_027316.1 tattatttaactaatacaagtaaaatggcatatgt…	1
b2m	BT058362	Beta-2-microglobulin	Ssa07 : 57.8 Mb into 58.79 Mb	Ssa17 : 57.6 Mb into 57.68 Mb	Absent from assembly	201	JC	LORe	S= Twice; T= Once; C= Twice	#NEXUS Begin taxa; Dimensions ntax=13; Taxlabels Cl_C7099 Cl_scaffold222 Ht_C3615 Ht_C8685 Sl_C11895 Sl_C24787 Tb_C13947 Tg_C13191 Tg_C15179 'pc_C10205 26.0' 'pc_C6587 90.0' 'ssa07_NC_027306.1' 'ssa17_NC_027316.1' ; End; Begin trees; Translate 1 Cl_C7099, 2 Cl_scaffold222, 3 Ht_C3615, 4 Ht_C8685, 5 Sl_C11895, 6 Sl_C24787, 7 Tb_C13947, 8 Tg_C13191, 9 Tg_C15179, 10 'pc_C10205 26.0', 11 'pc_C6587 90…	>ssa07_NC_027306.1 cccccccatcagcatccagctcctgaagaatggtgtggagatcccagacgccaagcagac agacctggccttcgaacagggatggcagttccacctcaccaagagtgttggattcacacc agacagcggagaggagtacacctgcagagtccgccacctgaagaatctgaagacctacac ctgggggttactagtgtagtt >Ht_C3615 ------------------------------------------------------------ ---cctggccttcgaacagggatggcagttccacctcaccaagagtgttggcttcacacc agacagcggagaggagtacacctgcagagtccgtcacctgaag…	1
bbs7	NM_001173636	Bardet-Biedl syndrome 7 protein	Ssa09 : 23.92 Mb into 141.70 Mb	Ssa05 : 53.13 Mb into 80.50 Mb	scaffold00311	312	HKY+G	AORe	Once in common salmonid ancestor	#NEXUS Begin taxa; Dimensions ntax=10; Taxlabels 'bl_C21527 12.0' 'bl_C25277 24.0' 'el_C192369 37.0' 'hh_C23503 12.0' 'hh_scaffold10 21.3' 'sl_C31107 20.0' 'sl_C31137 22.0' 'ssa05:23931200..23931599' 'ssa09:53135200..53135899' 'tg_scaffold689 18.0' ; End; Begin trees; Translate 1 'bl_C21527 12.0', 2 'bl_C25277 24.0', 3 'el_C192369 37.0', 4 'hh_C23503 12.0', 5 'hh_scaffold10 21.3', 6 'sl_C31107 20…	>ssa05:23931200..23931599 ttttcagctatcgcccttgcc------------tatcctgggtgctcagtatgg------ ---acaatgacagtagtgtgtttttccgtttccaggtatgataaccctcttcatcgacaa attcaaattcaaaggacagaatgtgaagacaaaggtgtcattgcttctggaagttttcta cgatttggattctttaatgaatttcttatatcaaacttgagcaaagaggatgcaaacttt tacactccatttgtaatagcttttgttttgagagtaagagtttat---------tttttg tgtaagatacaa >sl_C31137 22.0 tgttcagcgatcgcccttgccagggat------------…	1
tma20	NM_001141426	Translation machinery-associated protein 20	Ssa09 : 51.75 Mb into 141.70 Mb	Ssa05 : 22.79 Mb into 80.50 Mb	LG04 : 0.45 Mb into 14.57 Mb	285	JC+G	AORe	Once in common salmonid ancestor	#NEXUS Begin taxa; Dimensions ntax=7; Taxlabels 'cl_C23997 22.0' 'cl_C25071 24.0' 'el_C192059 55.0' 'ssa05:22795300..22795799' 'ssa09:51753500..51753999' 'tb_C11571 23.0' 'tb_C14613 24.0' ; End; Begin trees; Translate 1 'cl_C23997 22.0', 2 'cl_C25071 24.0', 3 'el_C192059 55.0', 4 'ssa05:22795300..22795799', 5 'ssa09:51753500..51753999', 6 'tb_C11571 23.0', 7 'tb_C14613 24.0' ; tree TREE1 = [&R] (…	>ssa05:22795300..22795799 cagctagttagcctaccacttagcctaactataacatgttcttcttccaaaactcaactg ataactcttgatcttttgaat---gggtcaaacacaaatgtgtttctattgtctcgtttc agatttgatgagaaggaaaatgtttccaactgtattcagctgaagacctctgtaatcaaa ggcatcaaaaaccagctgttggaccagtttccagacattgagtcatggctcaaccatatc atgccaaaaaaggaccctgtcaaaatagtgcgatgggtcaagaag >tb_C14613 24.0 cagctagttagcctaccagttagcctatctacaaaatgtttttcttccaaaacgcaactg ataact…	1
dmb	NM_001173936	HLA class II histocompatibility antigen, DM beta chain	Ssa09 : 55.50 Mb into 141.70 Mb	Ssa05 : 25.86 Mb into 80.50 Mb	LG04 : 7.25 Mb into 14.57 Mb	363	K2+G	AORe	Once in common salmonid ancestor	#NEXUS Begin taxa; Dimensions ntax=7; Taxlabels 'cl_C15451 7.0' 'cl_C21201 10.0' 'el_C190035 31.0' 'ssa05:25865400..25865999' 'ssa09:55501500..55501999' 'tb_C18487 8.0' 'tb_C18645 10.0' ; End; Begin trees; Translate 1 'cl_C15451 7.0', 2 'cl_C21201 10.0', 3 'el_C190035 31.0', 4 'ssa05:25865400..25865999', 5 'ssa09:55501500..55501999', 6 'tb_C18487 8.0', 7 'tb_C18645 10.0' ; tree TREE1 = [&R] (((6[…	>ssa09:55501500..55501999 ctgtttcctgtatatagtgacaattcccttttatctttcatgagtgtcaccttctctgtc tctcttcgctgtgggtgctcaggatgcctggagtgctgcatcaaatgcctgggtggcatc ccatacccgtcgctcatcgctaccatcctgctgtacgctggggtggcactgttctgcggc tgcggtcacgaggccctctccgggaccgtcaccatcctacagaactactttgaggtggtc cggggacccgtggattccttggacgtgttcaccatggtaggcacacctaggagctacact ggaaacattcaagatatacggctgtgtaccaacaaagttactcttataccaagtagctgc tat >cl…	1
nbp1a	NM_001165342	Nuclear cap-binding protein subunit 1-A	Ssa09 : 59.55 Mb into 141.70 Mb	Ssa05 : 29.11 Mb into 80.50 Mb	LG04 : 9.49 Mb into 14.57 Mb	411	K2+G	AORe	Once in common salmonid ancestor	#NEXUS Begin taxa; Dimensions ntax=7; Taxlabels 'cl_scaffold530 20.1' 'cl_scaffold623 18.7' 'el_C195223 53.0' 'ssa05:29119500..29119999' 'ssa09:59558500..59558999' 'tb_C31161 17.0' 'tb_scaffold892 17.4' ; End; Begin trees; Translate 1 'cl_scaffold530 20.1', 2 'cl_scaffold623 18.7', 3 'el_C195223 53.0', 4 'ssa05:29119500..29119999', 5 'ssa09:59558500..59558999', 6 'tb_C31161 17.0', 7 'tb_scaffold8…	>ssa09:59558500..59558999 TCAGGTTTGGACAGCAGAGAAGCCACACCCACAAGAGGAGGTAAGGAGATATGTATA--- ------CCCTGCCATCACCTCTTCCGCTCGCCCTCAGTACCTGGACTGCCTGTGGGCTCA GATCCAGAAGCTGAAGAAGGACCGCTGGCAGGAGCGCCACATCCTGCGGCCGTACATCGC CTTCAGCGTGCTGTGGGCCCTGCAGCACAACCTGCCACCCTTCACCCCGCCTGCCCACAT GCCCGACTGCCAGTACCCCATGCCCCGCGTCATCTTCCGCATGTTCGACTACACCGATGC CCCCGAGGTAGAAAGAGGAACGTTGGGAATGGGGTGGCCTTGGAATGCTCTCTAGTCTCT CTCTCTC…	1
prp19	NM_001173881	Pre-mRNA-processing factor 19	Ssa09 : 65.55 Mb into 141.70 Mb	Ssa05 : 34.63 Mb into 80.50 Mb	LG04 : 14.20 Mb into 14.57 Mb	300	HKY+G	AORe	Once in common salmonid ancestor	#NEXUS Begin taxa; Dimensions ntax=7; Taxlabels 'cl_C27645 9.0' 'cl_C30905 22.0' 'el_LG04 sequence' 'ssa05:34639600..34639999' 'ssa09:65556200..65556599' 'tb_C28875 12.0' 'tb_scaffold63 17.0' ; End; Begin trees; Translate 1 'cl_C27645 9.0', 2 'cl_C30905 22.0', 3 'el_LG04 sequence', 4 'ssa05:34639600..34639999', 5 'ssa09:65556200..65556599', 6 'tb_C28875 12.0', 7 'tb_scaffold63 17.0' ; tree TREE1 …	>ssa05:34639600..34639999 ---caaactggccaagtccttcaaagtcacggctgctggtgttgggcgtgtgtggtctgt gtgacacgaaagatgggttactattttttgcatatctctttc---ccccccactcagctc cttgtgctcagttccaccctgacggtctcttcgggacgggaacctccgactcccagatca agatctgggatcaggagcgcacaaatgtggccaacttccccggccactctggccctgtca cctccatcgccttctctgagaacggatactacctggccacaggtcagtcgctctccaacc >tb_scaffold63 17.0 atccaaactggcagagtccttcaaagtcacggctgctggtgtagggtg…	1
damm1a	NM_001140055	Dual specificity protein kinase CLK4	Ssa09 : 69.37 Mb into 141.70 Mb	Ssa05 : 39.04 Mb into 80.50 Mb	scaffold00290	498	JC	AORe	Once in common salmonid ancestor	#NEXUS Begin taxa; Dimensions ntax=7; Taxlabels 'cl_C30043 18.0' 'cl_scaffold266 10.7' 'el_C194795 45.0' 'ssa05:39051900..39052299' 'ssa09:69375600..69376299' 'tb_scaffold764 14.6' 'tb_scaffold876 20.0' ; End; Begin trees; Translate 1 'cl_C30043 18.0', 2 'cl_scaffold266 10.7', 3 'el_C194795 45.0', 4 'ssa05:39051900..39052299', 5 'ssa09:69375600..69376299', 6 'tb_scaffold764 14.6', 7 'tb_scaffold8…	>ssa05:39051900..39052299 ------atgccttctaaatcacattcatct---ggtgttcaggcttctttctatgcaagg gtagatcagtgtgtcctggatgtagcctcatctccatctcttctctcctccagacccatg acagtaaagaacacctggctatggagagagtccttggccccatacctggacacctcctgc agaaaaccaggaagcgtcggtacgtccatcgttacaagctggactgggacgcacacagct cttctggcagatatgggaaacactgcaaaccactcaaggggagggcctcttgcaataggt gaacctattttgtatgtgataaagccatctgaatcacagtgttggtgtctgatgtcgatg aatctaa…	1
ctbp1	NM_001173805	C-terminal-binding protein 1	Ssa09 : 74.44 Mb into 141.70 Mb	Ssa05 : 43.21 Mb into 80.50 Mb	LG04 : 4.55 Mb into 14.57 Mb	318	K2+G	AORe	Once in common salmonid ancestor	#NEXUS Begin taxa; Dimensions ntax=7; Taxlabels 'cl_scaffold687 17.0' 'cl_scaffold883 20.8' 'el_LG04 sequence' 'ssa05:43219100..43219499' 'ssa09:74443800..74444299' 'tb_C30107 23.0' 'tb_scaffold862 15.2' ; End; Begin trees; Translate 1 'cl_scaffold687 17.0', 2 'cl_scaffold883 20.8', 3 'el_LG04 sequence', 4 'ssa05:43219100..43219499', 5 'ssa09:74443800..74444299', 6 'tb_C30107 23.0', 7 'tb_scaffol…	>ssa09:74443800..74444299 tataacattgtactg---tatctcacactaaccgaggccgatgatgccaagtgtctcccc acggatccgcgccgccccagacgccacctccctgatctgctccacactctggacccgggt gccctcgcgcagcgcctggtggagccacgtggtccgtctgtacaggttaaggatgtgaca cagtgtggagtccgctgtctcctccaccgatgctgctggcatgttacacactgctatccc tattggaggacaggacgaatgacagctactcctaatgtaaggtggatactacagtaccag tcaaaagttacacctatt >ssa05:43219100..43219499 tacaacattgtactgaaagatct…	1
4ebp	NM_001139720	Eukaryotic translation initiation factor 4E-binding protein 1	Ssa09 : 79.09 Mb into 141.70 Mb	Ssa05 : 13.01 Mb into 80.50 Mb	scaffold00331	384	JC+G	AORe	Once in common salmonid ancestor	#NEXUS Begin taxa; Dimensions ntax=13; Taxlabels 'bl_C20725 22.0' 'bl_C20841 26.0' 'cr_C28785 20.0' 'cr_C28911 24.0' 'el_scaffold00331 sequence' 'sl_C23421 21.0' 'sl_C25151 24.0' 'ssa05:13019000..13019399' 'ssa09:79096300..79096799' 'tb_C25373 22.0' 'tb_C25511 28.0' 'tg_C18593 24.0' 'tg_C22029 26.0' ; End; Begin trees; Translate 1 'bl_C20725 22.0', 2 'bl_C20841 26.0', 3 'cr_C28785 20.0', 4 'cr_C2…	>ssa05:13019000..13019399 ------------------ttgtttggtaaacgttggaacaatccaatttgcaagatcaac cgatcttcacac---gcatctgtctgcggttcagaagacgccaaa---acccaggatgac gaccaacgctcaggaggcgaagagttgcccaatccctacccgggttctcaccctgaaaga ctggtctcagctcccggactgctacagtcagactcccgggggtactctcttctccacaac gcccggagggcacctccgtgtttatcaaccgtg---cacgcacaacacgttttgtaccag tggtttagcggtccagcaaaagtt------ataaaaactaactatattctggggaaaggg gaactaa…	1
psd10	BT125412	26S proteasome non-ATPase regulatory subunit 10	Ssa09 : 80.70 Mb into 141.70 Mb	Ssa05 : 11.60 Mb into 80.50 Mb	scaffold00203	438	JC+G	LORe	S= Once; T= Once; C= single copy	#NEXUS Begin taxa; Dimensions ntax=12; Taxlabels 'bl_C26333 18.0' 'bl_C26483 22.0' 'cl_C25023 15.0' 'cr_C31451 23.0' 'el_C194877 42.0' 'pc_C28181 27.0' 'ssa05:11603600..11604299' 'ssa09:80700200..80700699' 'tb_C26433 23.0' 'tb_C30103 19.0' 'tg_C22365 21.0' 'tg_C26575 18.0' ; End; Begin trees; Translate 1 'bl_C26333 18.0', 2 'bl_C26483 22.0', 3 'cl_C25023 15.0', 4 'cr_C31451 23.0', 5 'el_C194877 4…	>bl_C26483 22.0 cccgataatatagaggataggtcaaagcaatatagaagagtttatcctgttttctcaaat cagtgcagagatgagaggatgatgaggaagcccattccggtcgact---tctcactgctt cagtgtgtagtcagatggatcagacgtttcctc---ctacgatcctccgcagcagtgtgg ccagaccaccttagatctgtgtcttctcctccttgttctctatgtagatgctggctccgt tctccaccaggagttcggcctccacacgctcctcgtcacacgccaggtggctgggggaca aatattgtgaaagtgaaaacataccatcaacacacttcaatacacacactccagtgctta cagtgcagtgtttccct…	1
gr2	NM_001124482	Glutathione reductase	Ssa09 : 83.72 Mb into 141.70 Mb	Ssa05 : 8.40 Mb into 80.50 Mb	LG04 : 2.27 Mb into 14.57 Mb	411	K2	LORe	S= Once; T= Once; C= Single copy	#NEXUS Begin taxa; Dimensions ntax=11; Taxlabels 'bl_C5365 16.0' 'bl_scaffold139 14.4' 'cl_C23055 16.0' 'cl_C9191 5.0' 'el_C195491 53.0' 'ssa05:8400300..8400899' 'ssa09:83730800..83731399' 'tb_scaffold342 18.8' 'tb_scaffold463 21.8' 'tg_scaffold315 19.5' 'tg_scaffold327 16.0' ; End; Begin trees; Translate 1 'bl_C5365 16.0', 2 'bl_scaffold139 14.4', 3 'cl_C23055 16.0', 4 'cl_C9191 5.0', 5 'el_C195…	>ssa05:8400300..8400899 ggaagacagaacctaaaggttccatttccctac------gtactgctatctatggtagat actatgcagatttccaacagtgtctctagatacctggcagggccttggcccactcggctg atacaacctgtcgtccccccagcctgtgggtggtcatgcgtgtggaggtgtctggaaggg tgccgtcgccagagatggtgtctggctcgatggcctttagtagagacagcatggtggggg gctggggcatggactggaccagcgacctggcctctgggagcggacggggggacagctcga ccgtggtgggctgctgcaccccctttaaacggttcagcttcttggttttacgagctgtgg cgaaaggga…	1
peam3	NM_001173879	Phosphoethanolamine N-methyltransferase 3	Ssa09 : 88.87 Mb into 141.70 Mb	Ssa05 : 6.65 Mb into 80.50 Mb	scaffold01499	258	K2+G	LORe	S= Ambiguous; T= Single copy; C= single copy	#NEXUS Begin taxa; Dimensions ntax=10; Taxlabels 'bl_C13699 14.0' 'bl_C7851 14.0' 'cl_C12985 8.0' 'cr_C18809 7.0' 'el_C188797 34.0' 'pc_C22725 17.0' 'ssa05:6663200..6663599' 'ssa09:88878300..88878699' 'tb_C17893 13.0' 'tg_C14281 18.0' ; End; Begin trees; Translate 1 'bl_C13699 14.0', 2 'bl_C7851 14.0', 3 'cl_C12985 8.0', 4 'cr_C18809 7.0', 5 'el_C188797 34.0', 6 'pc_C22725 17.0', 7 'ssa05:6663200…	>ssa05:6663200..6663599 agatctacctgcaacagtgtcaaaaaagtatttcatgccctgatgaatgttgatactttg ttggactgtacccatgttatcgtatcttgggtttccgagttctcagaggaagactacctg gccatcaacggctggagcgacaaacaacgctgcaaaactggagaccaacgctggggccta ttccatgcaacaaggaacgagagatggagagaggagaatagaaaaatatcccttcaggag ggagagttcagtgcctgg >bl_C13699 14.0 agatctacctgcaacagtggccaaaaggtattttattccctggtgaatgttgatactttg ttggactgtactcatgttaccgtatcttgggttcc…	1
ctnna1	XM_014198531	Catenin alpha-1	Ssa09 : 89.64 Mb into 141.70 Mb	Ssa05 : 3.23 Mb into 80.50 Mb	LG24 : 7.13 Mb into 8.66 Mb	174	K2+G	LORe	S= Twice; T= Single copy; C= Twice	#NEXUS Begin taxa; Dimensions ntax=10; Taxlabels 'cr_C23985 19.0' 'el_LG25 sequence' 'hh_C10209 20.0' 'hh_C21931 16.0' 'pc_C20733 20.0' 'pc_C20921 17.0' 'sl_C18839 17.0' 'ssa09:89464400..89464999' 'tb_C20769 24.0' 'tg_C9731 32.0' ; End; Begin trees; Translate 1 'cr_C23985 19.0', 2 'el_LG25 sequence', 3 'hh_C10209 20.0', 4 'hh_C21931 16.0', 5 'pc_C20733 20.0', 6 'pc_C20921 17.0', 7 'sl_C18839 17.0…	>ssa09:89464400..89464999 caggctatcatggcccagctgccccaggagcagaaggctaagatcgctgagcaggtggag tttccaggaggagaagagcaagctggacgctgaggtgtccaagtgggacgaccggcaacg acatcatcgtcctggccaaacagatgtgtatcatggagacggacttcaccaggt >cr_C23985 19.0 caggctatcatggcccagctgccccaggagcagaaggctaagatcgctgagcaggtggag tttccaggaggagaagagcaagctggacgctgaggtgtccaagtgggacgaccggcaacg acatcatcgtcctggccaaacagatgtgtatcatggagaccgacttcaccaggt >sl…	1
psmd1	XM_014149759	Proteasome 26S subunit, non-ATPase 1	Ssa10 : 8.27 Mb into 116.10 Mb	Ssa16 : 52.93 Mb into 87.80 Mb	scaffold00255	303	JC	AORe	Once in common salmonid ancestor	#NEXUS Begin taxa; Dimensions ntax=6; Taxlabels 'cl_C31125 31.0' 'el_C97679 6.0' 'ssa10:8270400..8270899' 'ssa16:52934100..52934599' 'tb_C26293 50.0' 'tb_C29317 44.0' ; End; Begin trees; Translate 1 'cl_C31125 31.0', 2 'el_C97679 6.0', 3 'ssa10:8270400..8270899', 4 'ssa16:52934100..52934599', 5 'tb_C26293 50.0', 6 'tb_C29317 44.0' ; tree TREE1 = [&R] ((((3[&length_range={0.0048196968392695515,0.1…	>ssa16:52934100..52934599 ---ttgttctctcctcacagtgaggtcctgtatgaagatgagacatttaggagcagggca tttgctgccttggtggcttccaaagtgttctaccacctcggggcgtttgatgagtcgttg aactacgctctgggtgcaggagaccttttcaatgtcacagacgacactgaatatgtggag accattattggtgagtgtcacaactgcatgttttggtatccccaagtataccatcttaat aatcac---tgctccataggcttaccttttgttacattacacatagtcctcaacaatgtt aaatttatgtatacccac >ssa10:8270400..8270899 atggtgttctctcctcacagcgagg…	1
rab3b	NM_001173892	Ras-related protein Rab-3B	Ssa10 : 12.51 Mb into 116.10 Mb	Ssa16 : 46.89 Mb into 87.80 Mb	LG08 : 3.00 Mb into 21.03 Mb	300	K2	AORe	Once in common salmonid ancestor	#NEXUS Begin taxa; Dimensions ntax=7; Taxlabels 'cl_C26515 26.0' 'cl_C26877 26.0' 'el_LG08 sequence' 'ssa10:12512800..12513399' 'ssa16:46898300..46898899' 'tb_C25713 19.0' 'tb_C26313 29.0' ; End; Begin trees; Translate 1 'cl_C26515 26.0', 2 'cl_C26877 26.0', 3 'el_LG08 sequence', 4 'ssa10:12512800..12513399', 5 'ssa16:46898300..46898899', 6 'tb_C25713 19.0', 7 'tb_C26313 29.0' ; tree TREE1 = [&R]…	>ssa10:12512800..12513399 cacttctctccaaccccttttgactcatccacccatctg------gcacacatgatgctc caatgctccacagatggcgaaggcagaccagcgctttgggcagagagatggctccgacca gaacttctacatgttcaagctcctcatcattggcaacagcagcgtgggcaagaccagctt tctgttccgatatgccgacgactcgttcagcaactctttcgtcagcacggtgggcatcga cttcaaagtcaagaccgtctacaggaaaaagagggtcaagctccagatatgggtgag--- >el_LG08 sequence cacttctcaccaacctcctgtgactcatccacccatccg------gccca…	1
gamt	NM_001141523	Guanidinoacetate N-methyltransferase	Ssa10 : 15.53 Mb into 116.10 Mb	Ssa16 : 42.59 Mb into 87.80 Mb	scaffold00721	330	K2	AORe	Once in common salmonid ancestor	#NEXUS Begin taxa; Dimensions ntax=6; Taxlabels 'cl_C16645 20.0' 'cl_C18677 14.0' 'el_scaffold00721 sequence' 'ssa10:15533000..15533499' 'ssa16:42597700..42598199' 'tb_C24525 18.0' ; End; Begin trees; Translate 1 'cl_C16645 20.0', 2 'cl_C18677 14.0', 3 'el_scaffold00721 sequence', 4 'ssa10:15533000..15533499', 5 'ssa16:42597700..42598199', 6 'tb_C24525 18.0' ; tree TREE1 = [&R] (((2[&length_range…	>ssa10:15533000..15533499 ggaacatgaattacagtcaggaatgttattatggaacta---atcatagagtaccaaaat ccactgtctagtcgtcct---gcgttcatatggcccactagcttgcacattgtgtgttgt acctttggaggctacaattgccagcgagtgcatgtacggagtctcccaacgttccataac gggcttgcccaaaatctcgagatgagtgtcggtctcattgtaaccagcaccagcgtcgtg ccagccagctttgcagtcttctcccttggaaaatatgggttgtgccgtagtcattttggt ggttggttctttattagatggggg---gac >tb_C24525 18.0 ggacaattcattacagtcagg…	1
Stk11-1	XM_014216319	Serine/threonine-protein kinase STK11	Ssa10 : 19.06 Mb into 116.10 Mb	Ssa16 : 37.63 Mb into 87.80 Mb	LG08 : 5.95 Mb into 21.03 Mb	369	K2	AORe	Once in common salmonid ancestor	#NEXUS Begin taxa; Dimensions ntax=7; Taxlabels 'cl_C30227 33.0' 'cl_C31181 28.0' 'el_C195129 53.0' 'ssa10:19062500..19062799' 'ssa16:37644100..37644499' 'tb_C27549 31.0' 'tb_C30593 29.0' ; End; Begin trees; Translate 1 'cl_C30227 33.0', 2 'cl_C31181 28.0', 3 'el_C195129 53.0', 4 'ssa10:19062500..19062799', 5 'ssa16:37644100..37644499', 6 'tb_C27549 31.0', 7 'tb_C30593 29.0' ; tree TREE1 = [&R] (…	>ssa10:19062500..19062799 tcgtcctctgcaaatgggtgcagcgccttgggagggaaa------aggaatacacagata ---tcattcggccccaaaggtaacccaattaaagggataaagtggatatctgaaaacagt gaggacgggctcacctctgctacacccaggtcggagattcttagtgcgccatccgtcgtc agcagtagattccctggtttaatatctttgactattccttggctgtgcaaatattccaag ccgtctagcagctggcaaaagtacctggggaaaaatagcaatacatgt------------ ------------------------------------------------------------ -------…	1
map2k1	XM_014169272	Dual specificity mitogen-activated protein kinase kinase 1	Ssa10 : 20.07 Mb into 116.10 Mb	Ssa23 : 32.26 Mb into 49.70 Mb	LG08 : 6.74 Mb into 21.03 Mb	453	HKY	AORe	Once in common salmonid ancestor	#NEXUS Begin taxa; Dimensions ntax=7; Taxlabels 'cr_C26961 9.0' 'cr_C33617 9.0' 'el_LG08 sequence' 'ssa10:20070400..20070899' 'ssa23:32265600..32266099' 'tb_C30717 13.0' 'tb_scaffold858 10.3' ; End; Begin trees; Translate 1 'cr_C26961 9.0', 2 'cr_C33617 9.0', 3 'el_LG08 sequence', 4 'ssa10:20070400..20070899', 5 'ssa23:32265600..32266099', 6 'tb_C30717 13.0', 7 'tb_scaffold858 10.3' ; tree TREE1 …	>ssa23:32265600..32266099 gctgaggccgtacccagtagagggctgtgtcgcacggaggcagccgctgccagccctgtc cccttcccccagacacctggagggagcgatgcacag------------tgcccgcccact tggcccact------gggtgtgactgcatgtgttcctcaacagccggagagactgcaggg cacacactactctgtgcagtcagacgtgtggagcatgggcctgtccctggtggagctggc catcggccgctaccccatccccccgcccgccaaggagctggaagccatctttggccggcc agtacaggatggagc---gggggaaccacaggccccctccaaccgcctccccagaccacc aggagga…	1
gsh0	NM_001173943	Glutamate--cysteine ligase regulatory subunit	Ssa10 : 24.64 Mb into 116.10 Mb	Ssa23 : 27.27 Mb into 49.70 Mb	LG08 : 11.75 Mb into 21.03 Mb	366	K2+I	AORe	Once in common salmonid ancestor	#NEXUS Begin taxa; Dimensions ntax=7; Taxlabels 'cl_C30439 23.0' 'cl_C30917 22.0' 'el_C191001 61.0' 'ssa10:24645900..24646299' 'ssa23:27276900..27277299' 'tb_C29957 22.0' 'tb_scaffold1095 21.1' ; End; Begin trees; Translate 1 'cl_C30439 23.0', 2 'cl_C30917 22.0', 3 'el_C191001 61.0', 4 'ssa10:24645900..24646299', 5 'ssa23:27276900..27277299', 6 'tb_C29957 22.0', 7 'tb_scaffold1095 21.1' ; tree TR…	>ssa10:24645900..24646299 ttctgtctgttcctggacacccaattcatgtttgca---cctcaaccaattttgtgcgtt tcatgctcagatggactgtttctgacagcttgccaggccctggctgtgtcccagctggac tcagtgatcattgcgccccctgctctgcctgaggaagagagccagaccctggccaacctg cagcctgcctggagggaactggagggtctggtgcaaagccacaagatcgctaccatcggc acctccgacctggacaaggagctcctggagcagctctacaactgggcccaggtgagtgtt gat--------------------------------------------------------- ------ …	1
tnfl6	NM_001141318	Tumor necrosis factor ligand superfamily member 6	Ssa10 : 28.32 Mb into 116.10 Mb	Ssa23 : 23.17 Mb into 49.70 Mb	LG08 : 11.29 Mb into 21.03 Mb	552	K2	AORe	Once in common salmonid ancestor	#NEXUS Begin taxa; Dimensions ntax=7; Taxlabels 'cl_C27481 16.0' 'cl_C29055 21.0' 'el_LG08 sequence' 'ssa10:28323200..28323999' 'ssa23:23179500..23180099' 'tb_C28969 24.0' 'tb_C29681 14.0' ; End; Begin trees; Translate 1 'cl_C27481 16.0', 2 'cl_C29055 21.0', 3 'el_LG08 sequence', 4 'ssa10:28323200..28323999', 5 'ssa23:23179500..23180099', 6 'tb_C28969 24.0', 7 'tb_C29681 14.0' ; tree TREE1 = [&R]…	>ssa23:23179500..23180099 ---------catcagggccttgatttgaat---gcatgcactcctgat------------ ---ccagtggagtgtcatctccaccatccctgctgtctccctttgtctccctcaggccgg attgagaagcatgtttcacagaataccttgcgttgggagccaaaggcggggcgggccttc acagaggggggcgtggtctatcgggatggcggtctgcaagtcaacgagactgggctctac cacatctactcccgggtgcagtttgaagccaatcactgcacccctacagatgccttggtt cactctgtgtttgtgagaaggccagggaatttcaagtctctcaccctgatggaggggcac agggagg…	1
psa7	BT047827	Proteasome subunit alpha type-7	Ssa10 : 35.93 Mb into 116.10 Mb	Ssa23 : 14.66 Mb into 49.70 Mb	Absent from assembly	399	K2+G	AORe	Once in common salmonid ancestor	#NEXUS Begin taxa; Dimensions ntax=6; Taxlabels 'cl_C30943 30.0' 'cl_scaffold999 32.9' 'ssa10:35938100..35938599' 'ssa23:14665000..14665499' 'tb_C31205 42.0' 'tb_scaffold918 32.5' ; End; Begin trees; Translate 1 'cl_C30943 30.0', 2 'cl_scaffold999 32.9', 3 'ssa10:35938100..35938599', 4 'ssa23:14665000..14665499', 5 'tb_C31205 42.0', 6 'tb_scaffold918 32.5' ; tree TREE1 = [&R] (((5[&length_range={…	>ssa10:35938100..35938599 gacagcatgacttgcatgattgctaacctaccaactagcccagctagc------caacag gttttgttccacgtcttattgcagtcgcaatgcgcatttcagaacatggtaatatgt--- ctaatcattgttattttgtgcaggtgggcatcagagggaaagacattgtcgtcttgggtg ttgagaaaaagtctg---ctaaactccaagaggagaggactgtacgcaagatatgtgcac ttgatgatcatgtctgtatggcatttgcaggtaagaccatccttagcc---ttagctagt ttttatgatttcagatgcaga------ttttgt---tcaaaaagcaggtttgtgtcagtt ttgagta…	1
igfbp-3a1	NM_001279147	Insulin-like growth factor binding protein 3 paralogueue A1	Ssa10 : 38.41 Mb into 116.10 Mb	Ssa23 : 11.99 Mb into 49.70 Mb	LG08 : 18.53 Mb into 21.03 Mb	591	K2+G	AORe	Once in common salmonid ancestor	#NEXUS Begin taxa; Dimensions ntax=7; Taxlabels 'cr_C29613 15.0' 'cr_C31101 17.0' 'el_LG08 sequence' 'ssa10:38413500..38414399' 'ssa23:11993300..11994099' 'tg_C22645 18.0' 'tg_C22783 18.0' ; End; Begin trees; Translate 1 'cr_C29613 15.0', 2 'cr_C31101 17.0', 3 'el_LG08 sequence', 4 'ssa10:38413500..38414399', 5 'ssa23:11993300..11994099', 6 'tg_C22645 18.0', 7 'tg_C22783 18.0' ; tree TREE1 = [&R]…	>ssa10:38413500..38414399 caacccgcagcctatagccctagactacagtggttctctaacagaaacagaccacccagc tcagaaccttca---aaagagcgacatttagaactgggcgcttaccttgtttctgcgcgg ggagcagaaaggtgtgttttttggacgcggcgctggagcacgctccccttccctctagca aggcttgcagtggtcgggtctccccgggttggaactgacaaatcagcccggagccacagc gcccggtgtacactccacacgcctgaccctcagcaagggcgcacgacagacagcacccgc agccgggctcccgcaccctctctgcgcagtcttttggcagcggcttgcactccagagccc cggcgtc…	1
insr	XM_014141344	Insulin receptor	Ssa10 : 49.05 Mb into 116.10 Mb	Ssa23 : 3.13 Mb into 49.70 Mb	scaffold01083	396	K2+G	AORe	Once in common salmonid ancestor	#NEXUS Begin taxa; Dimensions ntax=7; Taxlabels 'cl_C25653 10.0' 'cl_scaffold566 12.6' 'el_C193181 52.0' 'ssa10:49050400..49051099' 'ssa23:3138100..3138699' 'tb_C23237 9.0' 'tb_scaffold530 11.2' ; End; Begin trees; Translate 1 'cl_C25653 10.0', 2 'cl_scaffold566 12.6', 3 'el_C193181 52.0', 4 'ssa10:49050400..49051099', 5 'ssa23:3138100..3138699', 6 'tb_C23237 9.0', 7 'tb_scaffold530 11.2' ; tree …	>ssa10:49050400..49051099 tgt---------tgtaccatcacagagagaatcacagtttggtacgtcttaatgtactgt acctccgatcttgacggtgttgtcctcagccaccatgcagttcctagcagc---atctct gtggacaaacttcttggcgttgaggtaggccatgccgtctgctatctctcc---catctg gatcatctctttcagtgtgggagggggcttccctgtggggttactctcggagtctgggcg gagggcccgcaggaagctcttcagatctccatgggtcatcagctccatcaccaccagagt gggctggcccttagacaccacacccagcagacgcacctacagagagaacagggagactta ------c…	1
pdia3	NM_001168519	Protein disulfide isomerase, PDI	Ssa10 : 65.89 Mb into 116.10 Mb	Ssa23 : 41.70 Mb into 49.70 Mb	scaffold00594	297	K2	AORe	Once in common salmonid ancestor	#NEXUS Begin taxa; Dimensions ntax=9; Taxlabels 'bl_C25693 14.0' 'bl_scaffold932 15.5' 'cr_scaffold1110 12.0' 'cr_scaffold780 12.1' 'el_C195169 33.0' 'ssa10:65890500..65890899' 'ssa23:41707300..41707799' 'tg_C19879 14.0' 'tg_scaffold311 17.7' ; End; Begin trees; Translate 1 'bl_C25693 14.0', 2 'bl_scaffold932 15.5', 3 'cr_scaffold1110 12.0', 4 'cr_scaffold780 12.1', 5 'el_C195169 33.0', 6 'ssa10:…	>ssa23:41707300..41707799 catcctttgttgtcctccagactgtggtggctgagaactttgacgccattgacgaggagg acaaggacgtgcttgagttctacgccccctggtgtggccactgcaagagcctggagccca agtggaaagagctgggagagaagggggctactgactatgatg---atggccgttctacat tggcat------------------------------------------------------ --------------------------------------------------------- >bl_C25693 14.0 ---cctcctttgttctccagactgtggtggctgagaactttgacgcggttgacga…	1
myod1b	NM_001124728	Myoblast determination protein 1 (paralogueue 1B)	Ssa10 : 71.12 Mb into 116.10 Mb	Ssa23 : 36.36 Mb into 49.70 Mb	Absent from assembly	852	K2	AORe	Once in common salmonid ancestor	#NEXUS Begin taxa; Dimensions ntax=6; Taxlabels 'cl_C30915 40.0' 'cl_C31587 36.0' 'ssa10:71124800..71125799' 'ssa23:36367700..36368799' 'tb_C30235 37.0' 'tb_C31111 36.0' ; End; Begin trees; Translate 1 'cl_C30915 40.0', 2 'cl_C31587 36.0', 3 'ssa10:71124800..71125799', 4 'ssa23:36367700..36368799', 5 'tb_C30235 37.0', 6 'tb_C31111 36.0' ; tree TREE1 = [&R] (((5[&length_range={0.006569888068288937…	>ssa23:36367700..36368799 caccagggaaagcttgtt---gccacagcatcagcaacaggtacccaaggggtgcacgat acaggt---ggaaagacaaccaaattcctacacaaactaatactaattgcaaggtttttg gttgctttaaggatacctttatttttgcccaaagtttctggtaacctcacgtttgtgaca aatacagagccaggattacactcgttacagggctggtct---aatttgacaagatggagt tgtcggatatttcgttccctgtcacctctgctgatgacttttatgacgacccgtgcttca acaccagcgacatgcatttcttcgaggacctggacccccggttccacgtgggactcctca agccaga…	1
wnt7b	JN187950	Protein Wnt-7b	Ssa10 : 72.41 Mb into 116.10 Mb	Ssa23 : 35.03 Mb into 49.70 Mb	Absent from assembly	366	K2+G	AORe	Once in common salmonid ancestor	#NEXUS Begin taxa; Dimensions ntax=6; Taxlabels 'cr_C29411 22.0' 'cr_C29647 20.0' 'ssa10:72410700..72411199' 'ssa23:35036200..35036899' 'tb_C25649 23.0' 'tb_C26855 28.0' ; End; Begin trees; Translate 1 'cr_C29411 22.0', 2 'cr_C29647 20.0', 3 'ssa10:72410700..72411199', 4 'ssa23:35036200..35036899', 5 'tb_C25649 23.0', 6 'tb_C26855 28.0' ; tree TREE1 = [&R] ((1[&length_range={0.00842240987091593,0…	>ssa23:35036200..35036899 gtgtgtgtgtgtatgtatgtatgtgcatgtgtctttacctcccgctccatagggccctgt cttccgtggtggcattgggtgccaacatcatctgcaacaagatccctgggctggcccctc gtcagagggccatctgccagagccgcccggatgccatcatcgtggtgggggagggcgccc agctgggcatcaacgagtgtcagtaccagtttcgctacggccggtggaactgttccgccc tgggggagaggactgtcttcggacaggagctgcgaggtcagtctgggcaccttgggcgag atccttgtctgctgcactatggtccgctgtaatgtcttcaactcagaaagacatgtatgt cagatt …	1
saps3	NM_001173592	Serine/threonine-protein phosphatase 6 regulatory subunit 3	Ssa10 : 74.41 Mb into 116.10 Mb	Ssa16 : 36.76 Mb into 87.80 Mb	scaffold00367	435	K2	AORe	Once in common salmonid ancestor	#NEXUS Begin taxa; Dimensions ntax=7; Taxlabels 'cl_C31539 21.0' 'cl_C31583 25.0' 'el_scaffold00367 sequence' 'ssa10:74416200..74416999' 'ssa16:36765500..36766199' 'tb_C31089 22.0' 'tb_C31135 32.0' ; End; Begin trees; Translate 1 'cl_C31539 21.0', 2 'cl_C31583 25.0', 3 'el_scaffold00367 sequence', 4 'ssa10:74416200..74416999', 5 'ssa16:36765500..36766199', 6 'tb_C31089 22.0', 7 'tb_C31135 32.0' ;…	>ssa10:74416200..74416999 atattgactgtccaagtcatgtttgcccattgtgattgtagggggaattccggtaatgca agggaaactgaaagaaaacaaatcgttctcaaaattgtgaatcccacttacttgtacttg atcttctcctccacatcatcacatggctcctgcgtgatggttaccaggtcctccatgtac ggccgtaccaggaagtccaccagcttgtggttctgggccttgcactcttgcaggacatcc tcctcgtccatcacctctgtcagagtcacatcttccttctccaggagggtgtcgatgtgg gacgttgtgtgtaaatcaaacttccaaaacatgatgcttctgcaaggaaggaaatcagac tgggaaa…	1
IGF1R	XM_014149105	Insulin-like growth factor 1 receptor	Ssa10 : 81.06 Mb into 116.10 Mb	Ssa16 : 29.58 Mb into 87.80 Mb	scaffold00119	837	K2	AORe	Once in common salmonid ancestor	#NEXUS Begin taxa; Dimensions ntax=7; Taxlabels 'cr_C30925 46.0' 'cr_scaffold581 21.8' 'el_scaffold00119 sequence' 'ssa10:81060100..81061299' 'ssa16:29579500..29580799' 'tb_C29619 32.0' 'tb_C29789 18.0' ; End; Begin trees; Translate 1 'cr_C30925 46.0', 2 'cr_scaffold581 21.8', 3 'el_scaffold00119 sequence', 4 'ssa10:81060100..81061299', 5 'ssa16:29579500..29580799', 6 'tb_C29619 32.0', 7 'tb_C297…	>ssa10:81060100..81061299 ggagaacatggagaatgtactggaccctgcacccagcagaccccccactgccgtccctca gccctcccagggacctatgggggccacacggggctcagcgccccctcctccccagcagtt atctccaatacaaggcccttctaccctgatgggacctggttccccctccacctcagcccc tgctgcctctgcctcggcctccccaagcctggctttggacaagcattcagcacaggtatc ggccaacgggccagtggtggtgctacggccgaacttggacacgcagaactacgctcacat gaacggggggcgcaagaacgagcgggcgctgccactgccccagtcttcagcctgctgatc cctagcc…	1
ell2	NM_001141407	RNA polymerase II elongation factor ELL2	Ssa10 : 84.57 Mb into 116.10 Mb	Ssa16 : 26.01 Mb into 87.80 Mb	scaffold00621	324	K2+G	AORe	Once in common salmonid ancestor	#NEXUS Begin taxa; Dimensions ntax=7; Taxlabels 'cl_C19525 17.0' 'cl_C21691 12.0' 'el_scaffold00621 sequence' 'ssa10:84573500..84573999' 'ssa16:26014700..26015199' 'tg_C11845 9.0' 'tg_C20053 14.0' ; End; Begin trees; Translate 1 'cl_C19525 17.0', 2 'cl_C21691 12.0', 3 'el_scaffold00621 sequence', 4 'ssa10:84573500..84573999', 5 'ssa16:26014700..26015199', 6 'tg_C11845 9.0', 7 'tg_C20053 14.0' ; t…	>ssa10:84573500..84573999 cgtgatcacggcaacgcatgcaacgttaactccgccgtccaagtgacgtttcacagagaa tgtcgccaatttacctcagttgtagacatggcagcgctgagacaggagcatcggtatggg ctctcctgtgcaaaaatcaacaaaaacgttccaaataaaactctgtatcacgtcaagcta actgataccgccattcgaacgcttgaagcctatcaaaatcttaaggtatgtccc---cgg tttaatttgctcttgcttgggtgtttgtttaattggatactccgactagtctcgcaaaaa agatgtagaccactg---aaagtt >tg_C20053 14.0 cgtgatcacggcaacgcatgcaatggt…	1
sps1	NM_001173937	Selenide, water dikinase 1	Ssa10 : 87.15 Mb into 116.10 Mb	Ssa16 : 23.34 Mb into 87.80 Mb	scaffold00017	297	K2+G	AORe	Once in common salmonid ancestor	#NEXUS Begin taxa; Dimensions ntax=7; Taxlabels 'cr_C30177 18.0' 'cr_scaffold1011 23.6' 'el_C192473 59.0' 'ssa10:87152500..87152899' 'ssa16:23347800..23348199' 'tg_scaffold558 19.5' 'tg_scaffold640 17.9' ; End; Begin trees; Translate 1 'cr_C30177 18.0', 2 'cr_scaffold1011 23.6', 3 'el_C192473 59.0', 4 'ssa10:87152500..87152899', 5 'ssa16:23347800..23348199', 6 'tg_scaffold558 19.5', 7 'tg_scaffol…	>ssa10:87152500..87152899 ---------cacacaaccaatgtgcacccagccactaaa---tccctcccatgtctctgt gtccctgtcaggagcgggacaaggtgcctctcatccaggggttcaaagatgcgtcggagg aagcaggcacgtctgcggggggacagacagttcttaacccctgggtggtcctgggggggg tggccactacggtctgtcaacccaatgagttcatcatgtaagaaccctctcctcacagac agctgccctcctgtctttcaccttttggggatttcactattattcagatctctctct >cr_scaffold1011 23.6 ggcgatacacacacaaccaatgtgcacccagccactaaa---tccctcc…	1
nedd1	NM_001173638	Protein NEDD1	Ssa10 : 92.68 Mb into 116.10 Mb	Ssa16 : 18.01 Mb into 87.80 Mb	LG19 : 10.02 Mb into 19.14 Mb	420	K2+G	AORe	Once in common salmonid ancestor	#NEXUS Begin taxa; Dimensions ntax=10; Taxlabels 'cr_scaffold1025 13.6' 'el_C195421 51.0' 'hh_scaffold776 12.6' 'hh_scaffold987 18.8' 'ssa10:92686200..92686799' 'ssa16:18014800..18015299' 'tb_scaffold1141 14.5' 'tb_scaffold976 18.4' 'tg_C26235 19.0' 'tg_scaffold648 16.0' ; End; Begin trees; Translate 1 'cr_scaffold1025 13.6', 2 'el_C195421 51.0', 3 'hh_scaffold776 12.6', 4 'hh_scaffold987 18.8', …	>ssa10:92686200..92686799 aatgtcaggtcacaccaaaatattgagcatatgactgaaatggtcacacttgagcccgtc aataacactcctcccaccagcccatccacgaccagtactctgtggagcgctccctgctgg gcagtgtgtcagatagtggctctgtggtcctgtgggacgccaacactcagaaagagctgc acgtatttgatggagcccacaaggcccccgcctctggcctggccttctccccagccaacg acctgctctttgtcaccgtgggcctggacaagaagatcatctgctacgacacctccagca agatgtaagaaaatgggatttagtattgacctcacaagtatagagactgtactgagagag agcctgt…	1
tmem5	NM_001173886	Transmembrane protein 5	Ssa10 : 95.69 Mb into 116.10 Mb	Ssa16 : 15.21 Mb into 87.80 Mb	LG19 : 2.93 Mb into 19.14 Mb	357	K2	AORe	Once in common salmonid ancestor	#NEXUS Begin taxa; Dimensions ntax=7; Taxlabels 'cr_C26415 13.0' 'cr_C29587 22.0' 'el_C194229 46.0' 'ssa10:95695100..95695699' 'ssa16:15214400..15215099' 'tb_C20401 16.0' 'tb_C26821 23.0' ; End; Begin trees; Translate 1 'cr_C26415 13.0', 2 'cr_C29587 22.0', 3 'el_C194229 46.0', 4 'ssa10:95695100..95695699', 5 'ssa16:15214400..15215099', 6 'tb_C20401 16.0', 7 'tb_C26821 23.0' ; tree TREE1 = [&R] (…	>ssa16:15214400..15215099 acaaagcccaccaacaaaagtatttccactgaagtgagccaggatgcaaaaattggactg aaaaccattattgtgaatcagtgcttgacagtgacaacacatagtgaaatacttctctct gccagtagtgatgcactctttgtccagtcctgtttgtttcaagatccccatgagtgtttc cctcgaggagttcttgtagacagttcccaggaagttacagaggaagggccttgcggagct caccatatgggagtttggcatgaccacaggaaactgcctgtatctgaacagagc---gca tacaaatccacttttaaaatatgcctctctggtgcaatg---atacctaaagtgtta >cr_C29587…	1
wt1	NM_001173778	Wilms tumor protein	Ssa10 : 100.48 Mb into 116.10 Mb	Ssa16 : 11.05 Mb into 87.80 Mb	scaffold00833	468	HKY	AORe	Once in common salmonid ancestor	#NEXUS Begin taxa; Dimensions ntax=7; Taxlabels 'cr_C26413 12.0' 'cr_C29031 14.0' 'el_scaffold00833 sequence' 'ssa10:100482100..100482899' 'ssa16:11058100..11058799' 'tb_C26453 11.0' 'tb_C27693 13.0' ; End; Begin trees; Translate 1 'cr_C26413 12.0', 2 'cr_C29031 14.0', 3 'el_scaffold00833 sequence', 4 'ssa10:100482100..100482899', 5 'ssa16:11058100..11058799', 6 'tb_C26453 11.0', 7 'tb_C27693 13.…	>ssa10:100482100..100482899 gtccgttttcagagcgatcctgtcgggtttttggacagactggtttccaggtgcggttgc tccaacagagatgggctcagacgtacgcctcaacgccctgctacccccggtgccagccct gccaggggggaatgggaactgtaccctgcccgtcagcagtgcccctcagtggggccctgt actggacttccacactggcgccccctacagctcactggccccccactccttcatcaagca ggagcccagctggagctctggggatccccaggaggaccctcactgtggcctgagtgcctt caccctgcacttctctggccagttcactggcacaggggcctgcaggtacggggccttcgg ggccc…	1
capza2	BT046594	F-actin-capping protein subunit alpha-2	Ssa10 : 103.38 Mb into 116.10 Mb	Ssa16 : 8.67 Mb into 87.80 Mb	scaffold00751	354	K2+G	AORe	Once in common salmonid ancestor	#NEXUS Begin taxa; Dimensions ntax=7; Taxlabels 'cl_C27839 16.0' 'cl_C28729 23.0' 'el_C193047 43.0' 'ssa10:103385100..103385599' 'ssa16:8673700..8674199' 'tb_C26201 16.0' 'tb_C28107 23.0' ; End; Begin trees; Translate 1 'cl_C27839 16.0', 2 'cl_C28729 23.0', 3 'el_C193047 43.0', 4 'ssa10:103385100..103385599', 5 'ssa16:8673700..8674199', 6 'tb_C26201 16.0', 7 'tb_C28107 23.0' ; tree TREE1 = [&R] (…	>ssa10:103385100..103385599 ggagatttgacacattttcagactcagttaattcac------tacatgataaaacaaatt ---cagcgcaggatcaagatgggtgttatgcagcccagacgtacagtgcagactccgctg gggtgctccttgacggcccggacagcaccatccacagcactcctccagccctccatggcg ccatccacatcgtggggccgcgggtcactggcctccttcctcaggtggtcaaacttaaaa gagatcttgtttttagggtcaagaacccgcccattgcccaggtctccatgctctgtgatt aagacctggagagagattaggggagatccgggaaggcaagaagagggagataaa >ssa16:8673…	1
cd82	NM_001140991	CD82 antigen	Ssa10 : 110.24 Mb into 116.10 Mb	Ssa16 : 1.20 Mb into 87.80 Mb	LG19 : 7.63 Mb into 19.14 Mb	219	K2	AORe	Once in common salmonid ancestor	#NEXUS Begin taxa; Dimensions ntax=9; Taxlabels 'cr_C21049 8.0' 'el_C164075 20.0' 'hh_C7975 6.0' 'hh_C9353 10.0' 'ht_C10189 5.0' 'ht_C9889 11.0' 'ssa10:110244200..110244799' 'ssa16:1208100..1208599' 'tg_C8215 5.0' ; End; Begin trees; Translate 1 'cr_C21049 8.0', 2 'el_C164075 20.0', 3 'hh_C7975 6.0', 4 'hh_C9353 10.0', 5 'ht_C10189 5.0', 6 'ht_C9889 11.0', 7 'ssa10:110244200..110244799', 8 'ssa16…	>ssa10:110244200..110244799 tttagcagtgtgtgtgtttactcaccaggcccagcaggcagcgtatcccgtagatggctc ctatacagcccaggaagccca---ccatggagagagaacccacggtcagaatataggacg ccactttcagagtggtggaggactcctctgagaagatgtacacgagcaacattcaccaca ------cactcactgccaggctacaataccatcctaaac >ht_C9889 11.0 tatagcagtgtgtgtgtttactcaccaggcccagcaggcagcgtatctcgtagatggctc ctatacagcccaggaagccca---ccatggagagagagcccacagtcagaatataggacg ccactttcaga…	1
zdh13	NM_001173682	Palmitoyltransferase ZDHHC13	Ssa11 : 8.16 Mb into 93.89 Mb	Ssa26 : 8.22 Mb into 47.9 Mb	scaffold00574	687	JC	LORe	S= Ambiguous; T= Once; C= Twice	#NEXUS Begin taxa; Dimensions ntax=13; Taxlabels El_KL593542 'cr_C25995 20.0' 'cr_C27891 23.0' 'ht_C20134 23.0' 'ht_C20612 13.0' 'pc_C23717 42.0' 'sl_C24961 32.0' 'ssa11 :8191500..8192399 ssa11 :8191500..8192399' 'ssa26 :8219400..8220099 ssa26 :8219400..8220099' 'tb_C23075 23.0' 'tb_C24911 27.0' 'tg_C19661 24.0' 'tg_C22587 19.0' ; End; Begin trees; Translate 1 El_KL593542, 2 'cr_C25995 20.0', 3 '…	>ssa26 :8219400..8220099 ssa26 :8219400..8220099 ---aaagatccatctatagttgataatgtacccattctctctttgtgtatttgacaggtc aaccatgacagttgccaaggccacgggggctcgcatgggcctgcggtgcatggattcggg ggcggcggtggtttggcgcacgggttcatgcctgctttccatggccaatttggcccacga gctgaccagatgatagaccccacgcagcccaagaaacggtcgcatatggatgatagcagc agctgggacattgtcaaagcaacacagtaagatttaccactgttgtcatatcaaacccta ttaatgcccacactgtgcaattgttctgctcccagccccatagct…	1
p26SsATP3	NM_001140593	26S protease regulatory subunit 6A	Ssa11 : 9.94 Mb into 93.89 Mb	Ssa26 : 9.96 Mb into 47.9 Mb	Absent from assembly	450	K2	LORe	S= Once; T= Once; C= Twice	#NEXUS Begin taxa; Dimensions ntax=18; Taxlabels 'Bl_C22485_20.0' 'Bl_C22893_24.0' Cl_C7671 Cl_C7673 Ht_C25150 Ht_C26508 Ok_C27137 Ok_C27479 Sa_C33277 Sl_scaffold1019 Sl_scaffold967 'Ssa11_NC_027310.1' 'Ssa26_NC_027325.1' Tb_C29947 Tb_C9467 Tg_scaffold156 Tg_scaffold51 'pc_C30499 37.0' ; End; Begin trees; Translate 1 'Bl_C22485_20.0', 2 'Bl_C22893_24.0', 3 Cl_C7671, 4 Cl_C7673, 5 Ht_C25150, 6 Ht_…	>Ssa26_NC_027325.1 tgtcattctattaaaacagtttttaataggagttattcagcagttgtattgacagcagtt gccttgtgctcttgcagacatacttcctcccggtcattggcttggtggatgcagagaaac agccgggagacctcgtgggccccttatgttcacttgagtgtccttgaacagctccctctg ctcaacaagctatggatttatttttgt---tgcttgagtgtc---atttttctctttccc tgtggtgatgaccagggggtaaacaaggactcatacttgatcctggaaaccctgcccacg gagtatgattccagggtcaaagccatggaggtggacgagcgccccactgaacagtacagt gacattggtggatt…	1
ula1	NM_001139883	NEDD8-activating enzyme E1 regulatory subunit	Ssa11 : 10.33 Mb into 93.89 Mb	Ssa26 : 15.04 Mb into 47.9 Mb	scaffold01066	213	JC+G	LORe	S= Once; T= Single copy; C= Once	#NEXUS Begin taxa; Dimensions ntax=11; Taxlabels 'bl_C26913 23.0' 'bl_scaffold723 10.4' 'cl_scaffold235 17.3' 'cl_scaffold909 13.8' 'cr_C23481 8.0' 'el_C195691 54.0' 'pc_C28423 41.0' 'ssa11 :10341900..10342799 ssa11 :10341900..10342799' 'ssa26 :15038400..15038899 ssa26 :15038400..15038899' 'tb_scaffold623 16.0' 'tg_scaffold1008 18.8' ; End; Begin trees; Translate 1 'bl_C26913 23.0', 2 'bl_scaffol…	>ssa11 :10341900..10342799 ssa11 :10341900..10342799 ctgtagattcccagcagcgttgacgacctcttcaatggagagcaatgcaatgacattaca tcacaggttaatcaaaatatgacacctctactcaggccatgattgaagcatcctgtgaag gatttatttgtacgtttaatacgtgactgttctgtctttctctgctgtacgcagactcca gccttctgggtgatgacgcgagcagtgagggaa >bl_C26913 23.0 ctgtagatttcaagtggcgttgacgacatcttcaatggagagcaatgcaatgacattacg tcacaggtgaatctaaatatgacaagtttactcgggccatgattgaagcatc…	1
t53i2	NM_001252358	Tumor protein p53-inducible nuclear protein 2	Ssa11 : 12.7 Mb into 93.89 Mb	Ssa26 : 12.7 Mb into 47.9 Mb	Absent from assembly	546	K2+G	LORe	S= Once; T= Once; C= Twice	#NEXUS Begin taxa; Dimensions ntax=19; Taxlabels 'Bl_C25275_18.0' 'Bl_scaffold239_18.0' Cl_C27133 Cl_C28583 Ht_C25116 Ht_scaffold344 Ok_C30223 Ok_C30515 Sa_scaffold442 Sa_scaffold485 Sl_scaffold740 Sl_scaffold771 'Ssa11_NC_027310.1' 'Ssa26_NC_027325.1' Tb_C30037 Tb_C30119 Tg_C25777 Tg_C26225 'pc_scaffold357 27.7' ; End; Begin trees; Translate 1 'Bl_C25275_18.0', 2 'Bl_scaffold239_18.0', 3 Cl_C271…	>Ssa11_NC_027310.1 tttccttatggggccaacatatataacactatgttaactcattttctttgcagactgcaa gagggccaagggaggcaaaatatatacacaatgattggaaagatatttgcccatttcctt ggtagcacagatgacgattttcccacagatgacaatgaaacctatgaggagctcattgag tttgaggagggaggatgggtcgttatcaacattcaaggtaagccgataattttgttcact gaaagtaatcacaagttagttgttaaactggtatgggcattgttgtctgcagttttgttt tgtaaatggtattgtagttatttggatagtagatctaatggtcactat---------tgt ttttcctctttggt…	1
s7a6o	NM_001140835	Probable RNA polymerase II nuclear localization protein SLC7A6OS	Ssa11 : 14.5 Mb into 93.89 Mb	Ssa26 : 10.6 Mb into 47.9 Mb	NC_025969.2 32890739-32890961	516	K2+G	LORe	S= Once; T= Once; C= Twice	#NEXUS Begin taxa; Dimensions ntax=20; Taxlabels 'Bl_C18771_22.0' 'Bl_C19837_22.0' Cl_C25637 Cl_C26011 'El_NC_025969.2' Ht_C19986 Ht_C21818 Ok_C25431 Ok_C26401 Sa_C27389 Sa_C27673 Sl_C15657 Sl_C16759 'Ssa11_NC027310.1' 'Ssa26_NC_027325.1' Tb_C15925 Tb_C16905 Tg_C19135 Tg_C21723 'pc_C25645 35.0' ; End; Begin trees; Translate 1 'Bl_C18771_22.0', 2 'Bl_C19837_22.0', 3 Cl_C25637, 4 Cl_C26011, 5 'El_N…	>Ssa26_NC_027325.1 agtctagtaggtggcggcaacgcaacatttattggatgccaaccgccg---aacctaatc gaagaagttaccatagtagtagaagaatcctgcctcctctttcacaagtgcgactatagc caagttacggtagcgccagctgg------agccatggatccaagcaccactattctccgg gtgaaaagaaagagaggaactgaccctgccgatgcgttgctgcttgcttgtaaacgtatt cggccagagaccacatcccagatcgctggggaaactgtgcctgagcccgatgatacagag gttgagaattcagtcttcaaactcgtggcaaccgtagcgtcacaggtatgggccgctgtc aaaccacggtttct…	1
cyclind1	XM_014175183	G1/S-specific cyclin-D1	Ssa11 : 14.77 Mb into 93.89 Mb	Ssa26 : 10.28 Mb into 47.9 Mb	LG02 :13.51 Mb into 14.83 Mb	299	K2+G	LORe	S= Ambiguous; T= Once; C= Twice	#NEXUS Begin taxa; Dimensions ntax=16; Taxlabels 'bl_C22781 29.0' 'bl_C22851 30.0' 'cl_C11987 53.0' 'cl_C11989 54.0' 'cr_C15173 48.0' 'cr_C15175 46.0' 'el_ref|NC_025969.1|' 'hh_scaffold255 30.8' 'hh_scaffold375 24.4' 'pc_C27505 39.0' 'ssa11 :14772300..14773099 ssa11 :14772300..14773099' 'ssa26 :10285400..10285999 ssa26 :10285400..10285999' 'tb_C26485 34.0' 'tb_C26691 29.0' 'tg_C22407 32.0' 'tg_C2…	>ssa26 :10285400..10285999 ssa26 :10285400..10285999 gggtatatgtagaagattgacattgctcatttaccaatagatcgctgggccggatggagt tgtcggtgtaaatgcacaacttctctgcagttaaagggaccgtttccttcatctttgagg ccaaaaacatacaagtagctcccaggagttgtaatctggttttatttgtgggctccacag acaaaaatctatccaagtagttcatagccaggggaaaaacctcctcctcgcatttctgtt cctcgcagacctagaagtgaaaacagcaatttagcctatatccccaaattacagtagct >bl_C22851 30.0 gggtatatttagaagattgacattgc…	1
ubl7	NM_001173787	Ubiquitin-like protein 7	Ssa11 : 16.82 Mb into 93.89 Mb	Ssa26 : 17.1 Mb into 47.9 Mb	LG02 : 8.16 Mb into 14.83 Mb	255	K2+G	LORe	S= Ambiguous; T= Once; C= Ambiguous	#NEXUS Begin taxa; Dimensions ntax=12; Taxlabels 'bl_C5799 14.0' 'bl_scaffold516 13.1' 'cl_C24151 27.0' 'cl_C9663 12.0' el_LG02 'pc_C30567 23.0' 'ssa11 :16826700..16827199 ssa11 :16826700..16827199' 'ssa26 :17181000..17181599 ssa26 :17181000..17181599' 'tb_scaffold275 8.9' 'tb_scaffold808 13.8' 'tg_C21745 8.0' 'tg_scaffold834 13.0' ; End; Begin trees; Translate 1 'bl_C5799 14.0', 2 'bl_scaffold51…	>ssa11 :16826700..16827199 ssa11 :16826700..16827199 aggaatgcggcctgtgtcccttggccatggagctacaggccctcgacccataacacagag gctggccactgccctggccctggctactccgagcagtgctgttactcccatagcaggggc tcaggtaaagaatggcccatcatcctccctcacacaaacccactcctctaccagcacaga gcagacacttgcccttctaactgcgtgccctttgttctgtgttgcagcaggacacctcat ctggagtgcctccca >bl_scaffold516 13.1 aggaatgcggcctgtgtcccttggccatggagctacaggccctcgacccataacacagag gctg…	1
ctr9	NM_001173654	RNA polymerase-associated protein CTR9 homolog	Ssa11 : 18.12 Mb into 93.89 Mb	Ssa26 : 18.44 Mb into 47.9 Mb	LG02 :12.51 Mb into 14.83 Mb	180	K2	LORe	S= Once; T= Once; C= Twice	#NEXUS Begin taxa; Dimensions ntax=13; Taxlabels 'bl_scaffold530 21.0' 'bl_scaffold718 21.4' 'cl_C29841 44.0' 'cr_C30145 43.0' 'el_C193503 42.0' 'pc_C10055 58.0' 'pc_C9541 21.0' 'ssa11 :18131500..18132499 ssa11 :18131500..18132499' 'ssa26 :18451300..18452199 ssa26 :18451300..18452199' 'tb_C29071 17.0' 'tb_scaffold1040 18.7' 'tg_C27029 21.0' 'tg_C27225 23.0' ; End; Begin trees; Translate 1 'bl_sca…	>ssa26 :18451300..18452199 ssa26 :18451300..18452199 attcgtacataaaatgctacatgaaaatacaactccgaagggttttgtgccactaattca tgattcttttgaccacccagaaaccccagagacagtggttcaggttctgataatgagggc ggccacaagaagcgcatcgcctctgacagtgagtccgacgggggccggaaccactctggc >bl_scaffold530 21.0 attcgaacataaagtgctacatgaaaatacaactctgaagggttttgtgccactaattca tgattcttttgaccacccagaaaccccagagacagtggttcaggctctgataacgagggc ggccacaagaagcgcatcgc…	1
ddk3a	XM_014175296	Dickkopf-related protein 3-like	Ssa11 : 18.60 Mb into 93.89 Mb	Ssa26 : 18.9 Mb into 47.9 Mb	LG02 : 11.96 Mb into 14.83 Mb	321	JC	LORe	S= Once; T= Single copy; C= Single copy	#NEXUS Begin taxa; Dimensions ntax=12; Taxlabels 'Bl_C19595_22.0' 'Bl_scaffold1008_16.6' Cl_C24223 El_C194717 Ht_C21192 Ht_scaffold1018 Sl_C19141 'Ssa11_NC_027310.1' 'Ssa26_NC_027325.1' Tb_C23695 Tb_C29073 'pc_C20115 41.0' ; End; Begin trees; Translate 1 'Bl_C19595_22.0', 2 'Bl_scaffold1008_16.6', 3 Cl_C24223, 4 El_C194717, 5 Ht_C21192, 6 Ht_scaffold1018, 7 Sl_C19141, 8 'Ssa11_NC_027310.1', 9 'Ss…	>Ssa11_NC_027310.1 gcacacacccagtgcgcagatgggacgtcc---aaacctaattcattc---tgccttttt gcagcagcaatgatgttgtatttctctcttctaactctgagcctaacgtccatccatggc atcctccttcctgaatctgccaggcccgtggttttggacatcaaccagatccctgaggat aatttggcacaaggacacacgacattaaacgacatgtttgaggaggtagagcaactgacg gaggacacgcataataaactggaggacgcggtgcaccaggtcggttggttaggtctactc agatgtatatttgcagagctt >Ssa26_NC_027325.1 gcacacacccaatgcgcagaggcgacgaccaaag…	1
rl13	NM_001141291	60S ribosomal protein L13	Ssa11 : 18.89 Mb into 93.89 Mb	Ssa26 : 19.25 Mb into 47.9 Mb	scaffold00816	287	K2+G	LORe	S= Ambiguous; T= Once; C= Single copy	#NEXUS Begin taxa; Dimensions ntax=11; Taxlabels 'bl_C20257 13.0' 'bl_C20633 14.0' 'cl_C23115 20.0' 'cr_C27475 19.0' 'el_C194143 44.0' 'ssa11 :18893600..18894099 ssa11 :18893600..18894099' 'ssa26 :19257800..19258499 ssa26 :19257800..19258499' 'tb_C14881 14.0' 'tb_C18107 14.0' 'tg_C12169 15.0' 'tg_C7555 19.0' ; End; Begin trees; Translate 1 'bl_C20257 13.0', 2 'bl_C20633 14.0', 3 'cl_C23115 20.0',…	>ssa11 :18893600..18894099 ssa11 :18893600..18894099 gttatgtgcaagccttcactcctaaaagtccaggcatggctagcaactaaatgcccaaca gtcctcaaatatttggttcactgctgtactctaggccgccggtatccacaagaagacagc ccgcaccattggcatctcagttgacacccgccgtcgcaacaggtcatcggagtccctgca ggccaatgtacagcgcctgaaagagtatcgctccaagctcatcctcttccccaggaaggc ctccgcacccaagaagggagacagcactgtaagtgtcagtcgtagaa >bl_C20257 13.0 gttatgtgcaagccttcactcttaaaagtccaggcatg…	1
ccpg1	NM_001173565	Cell cycle progression protein 1	Ssa11 : 21.0 Mb into 93.89 Mb	Ssa26 : 22.0 Mb into 47.9 Mb	LG02 : 10.44 Mb into 14.83 Mb	411	K2	LORe	S= Once; T= Once; C= Ambiguous	#NEXUS Begin taxa; Dimensions ntax=16; Taxlabels 'Bl_C26547_44.0' 'Bl_scaffold279_27.9' Cl_C9505 Cl_C9507 El_C194903 Ht_C22644 Ht_C22646 Sl_C9283 Sl_C9285 Tb_C30363 Tb_C30389 Tg_C14337 Tg_C14339 'pc_C30957 44.0' 'ssa11_NC_027310.1' 'ssa26_NC_027325.1' ; End; Begin trees; Translate 1 'Bl_C26547_44.0', 2 'Bl_scaffold279_27.9', 3 Cl_C9505, 4 Cl_C9507, 5 El_C194903, 6 Ht_C22644, 7 Ht_C22646, 8 Sl_C92…	>ssa26_NC_027325.1 aggaagttctcagattctgtaaaatccaccttccgccacttcaaggactctgcttcgcgt atgatggacaagacttaccggcctcacaatcggaggtttcacgagaggaaggatgccaag actg------------agcaggagcatcatagagatcatggaaacaagcactcagaggag gaaccatggcagcccagaacccacaagcccctgcatcgtcaccctcgtaaatccactgac gactctttccaggcacaccgtaacacccggaagtcagggagtaaagttgaggaggaccca gacgctgagcaacaacaaagaggagtgcccaaaggttgctctggggttttcgactgtgcc taccaagaatccat…	1
defi8	NM_001173570	Differentially expressed in FDCP 8 homolog	Ssa11 : 21.7 Mb into 93.89 Mb	Ssa26 : 23.0 Mb into 47.9 Mb	LG02 : 9.60 Mb into 14.83 Mb	357	K2+G	LORe	S= Once; T= Ambiguous; C= Single copy	#NEXUS Begin taxa; Dimensions ntax=14; Taxlabels 'Bl_scaffold208_20.8' 'Bl_scaffold216_16.7' Cl_C24789 El_C195227 Ht_scaffold936 Ht_scaffold944 Sl_scaffold792 Tb_C11475 Tb_scaffold186 Tg_C11413 Tg_scaffold305 'pc_C25047 34.0' 'ssa11 NC_027310.1' 'ssa26 NC_027325.1' ; End; Begin trees; Translate 1 'Bl_scaffold208_20.8', 2 'Bl_scaffold216_16.7', 3 Cl_C24789, 4 El_C195227, 5 Ht_scaffold936, 6 Ht_sca…	>ssa26 NC_027325.1 cattcacacactgagaatgagtgggttgaaagtgctgcagtgaactcgtccagtttaata acagagactgtagtggtctctgacacaatgctgtgctcttgtgctgcgttcttgactctg ctccttgtcactcaacaggaccctgaagaggatgagccaaacctgagggtgctattggag catcgtttctccaaggagaagagcaagagtgtgaaacagacgtgtgacaagtgcagcact atcatctggggcctcatccagacctggtacacctgcacaggtagg------------tta agccaaaatgttctcagtggtaaaacctcatggacactgaacggtaacagctgtatg >Bl_scaffold216_1…	1
frih	NM_001139722	Ferritin heavy chain	Ssa11 : 24.24 Mb into 93.89 Mb	Ssa26 : 25.77 Mb into 47.9 Mb	scaffold00768	255	K2+G	LORe	S= Ambiguous; T= Once; C= Single copy	#NEXUS Begin taxa; Dimensions ntax=11; Taxlabels 'bl_C6415 10.0' 'bl_C7549 9.0' 'cl_C22893 21.0' 'cr_C23905 44.0' 'el_C152481 31.0' 'pc_C18125 23.0' 'ssa11 :24244900..24245399 ssa11 :24244900..24245399' 'ssa26 :25773400..25773999 ssa26 :25773400..25773999' 'tb_C21197 12.0' 'tg_C13761 11.0' 'tg_C7861 12.0' ; End; Begin trees; Translate 1 'bl_C6415 10.0', 2 'bl_C7549 9.0', 3 'cl_C22893 21.0', 4 'cr…	>ssa11 :24244900..24245399 ssa11 :24244900..24245399 ttcaaggataaactttattgatgccagtccgacag--aaacagacgagtcagatctatca agcaagacagaaccacagctataagatatagcaag-aagatggagggtctatctatgtgc tctccttccccaaagtgtgtttgtcaaacaggtactcggccatgccgttctggggggcac ccatgcggcggaggttggtcacccagtcacccagctcctttatggacttcacctgctcgt ccaggtagtgggtct >bl_C6415 10.0 ttcaaggataaactttattgatgtcagtccgacagaaaaacagacaagtcagatatatca agcaagacag…	1
rps13	NM_001139592	40S ribosomal protein S13	Ssa11 : 24.4 Mb into 93.89 Mb	Ssa26 : 26.5 Mb into 47.9 Mb	scaffold00025	306	K2	LORe	S= Ambiguous; T= Once; C= Twice	#NEXUS Begin taxa; Dimensions ntax=13; Taxlabels 'bl_C19399 20.0' 'bl_scaffold496 17.7' 'cr_C14971 11.0' 'cr_C16919 41.0' 'el_C191373 50.0' 'pc_C20601 35.0' 'sl_C25677 24.0' 'ssa11 :24463000..24463499 ssa11 :24463000..24463499' 'ssa26 :26512700..26513199 ssa26 :26512700..26513199' 'tb_C25339 19.0' 'tb_C25619 20.0' 'tg_C19831 22.0' 'tg_C21057 21.0' ; End; Begin trees; Translate 1 'bl_C19399 20.0',…	>ssa11 :24463000..24463499 ssa11 :24463000..24463499 agtcttttccctccctggaagttaactggagacagaaatcta------ccgttacctttc tgttcctctccagatgcttccttacgacagccttctggtggtacagatcctcaggcaggt caggggccaggcccttggactggatcctcaggatcttgtttccagcgaagcgcacctggg caacaccatgagagtcccggatcacacctggaaagagtagtatcagcctttcctaactta cgtctcctggtagcttcccctctgtggtttgtactttgtgtgggggtcagccaaactcga aatggt >tg_C19831 22.0 agtttcttccctccctgg…	1
st5	NM_001173687	Suppression of tumorigenicity 5 protein	Ssa11 : 25.78 Mb into 93.89 Mb	Ssa26 : 28.05 Mb into 47.9 Mb	LG02 :6.45 Mb into 14.83 Mb	345	K2	LORe	S= Ambiguous; T= Once; C= Single copy	#NEXUS Begin taxa; Dimensions ntax=12; Taxlabels 'bl_C20627 30.0' 'bl_C20653 34.0' 'cl_C27963 42.0' 'cr_C15267 37.0' 'el_ ref|NC_025969.1' 'pc_C29697 58.0' 'ssa11 :25765000..25766499 ssa11 :25765000..25766499' 'ssa26 :28045500..28047199 ssa26 :28045500..28047199' 'tb_C30885 32.0' 'tb_C30987 32.0' 'tg_C23727 32.0' 'tg_scaffold1035 34.4' ; End; Begin trees; Translate 1 'bl_C20627 30.0', 2 'bl_C2065…	>ssa26 :28045500..28047199 ssa26 :28045500..28047199 tctccccgagctgcccctgacggctgtttagcccgaggcgaccacactctggtcctcctg tttctggttctctttctgctcctcctggcccccctgggcctcctgacccacctgagcccc accagagggcttgtagatggagagcttgttgtccaggcagctaatgctcttggacttggt aagtcggctctgggacggtaagtcacaggagagggaggctccgctgcagaggctagcggt cttgctgctccagccggcccggcccaagagtctgccgtctgttttgacgtatctgacgtg ctgcctgttgtcctcgctgtcgctgagcggggcgtggcacc…	1
wee1	NM_001173941	Wee1-like protein kinase	Ssa11 : 25.98 Mb into 93.89 Mb	Ssa26 : 28.23 Mb into 47.9 Mb	LG02 :6.63 Mb into 14.83 Mb	378	K2+I	LORe	S= Once; T= Once; C= Twice	#NEXUS Begin taxa; Dimensions ntax=15; Taxlabels 'bl_C24717 23.0' 'bl_C26367 30.0' 'cl_C19629 32.0' 'cl_C21263 29.0' 'cr_C30771 23.0' 'el_C195229 46.0' 'hh_C28475 26.0' 'hh_scaffold739 33.0' 'pc_C30639 36.0' 'ssa11 :25983700..25984499 ssa11 :25983700..25984499' 'ssa26 :28234700..28235799 ssa26 :28234700..28235799' 'tb_C28989 21.0' 'tb_C30173 18.0' 'tg_C24485 25.0' 'tg_C26773 22.0' ; End; Begin tr…	>ssa11 :25983700..25984499 ssa11 :25983700..25984499 gtacgtccccgaaaatgggacctattcgacagagactagacttcaaccagagtgacggag aggacgatggcaacaacagcattggagccgaaatggactctccagtgcaatcgccgagac agaactcctacttaaaccaagacgtctgtaacagcatcatgaagactgctaccgcggagg atcgcgttgaacattgggatgagggatttggatgtcttttccccctaaaatcaccaggga ctgacttgatgaaggggtcactttctcctagaaaaggggcccggccctactacaacagct cgtccccggaattttcctacaatcaggaggacgggagctct…	1
cyp1a	NM_001123694	Cytochrome P450	Ssa11 : 26.1 Mb into 93.89 Mb	Ssa26 : 28.3 Mb into 47.9 Mb	Absent from assembly	258	JC	LORe	S= Once; T= Once; C= Twice	#NEXUS Begin taxa; Dimensions ntax=13; Taxlabels 'bl_C25717 42.0' 'bl_C25835 49.0' 'cl_C15413 42.0' 'cl_C19037 46.0' 'cr_C19421 46.0' 'cr_C19721 37.0' 'pc_C19747 49.0' 'ssa11 :26100500..26101099 ssa11 :26100500..26101099' 'ssa26 :28328200..28328799 ssa26 :28328200..28328799' 'tb_C25517 36.0' 'tb_C31209 48.0' 'tg_C25601 40.0' 'tg_C25835 41.0' ; End; Begin trees; Translate 1 'bl_C25717 42.0', 2 'bl…	>ssa11 :26100500..26101099 ssa11 :26100500..26101099 ---------tataaaagaagtcccattcttacttttaagtacagagaaacggagttctct tatagcaagagaaaaaactttgtaatacatcacctgcaaacttcttcgatctccctgcaa gacggctcatttggctcacggaaggtaataaaaatgtactgcatgtatatttatattctt aagaacaagacatatgttggaatagcaggtgtcttattgtggatgaagtgtcgaaataac atttatttcgtttgcaca >ssa26 :28328200..28328799 ssa26 :28328200..28328799 ---------tataaaagaagtcccattctt…	1
tm188	NM_001141446	Transmembrane protein 188	Ssa11 : 27.0 Mb into 93.89 Mb	Ssa26 : 29.1 Mb into 47.9 Mb	scaffold00276	372	K2+G	LORe	S= Once; T= Once; C= Once	#NEXUS Begin taxa; Dimensions ntax=13; Taxlabels Cl_scaffold354 Cl_scaffold382 El_C192167 Ht_C23040 Ht_scaffold762 Sl_scaffold77 Tb_C26677 Tb_scaffold596 Tg_scaffold215 Tg_scaffold234 'pc_C29601 33.0' 'ssa11_NC_027310.1' 'ssa26_NC_027325.1' ; End; Begin trees; Translate 1 Cl_scaffold354, 2 Cl_scaffold382, 3 El_C192167, 4 Ht_C23040, 5 Ht_scaffold762, 6 Sl_scaffold77, 7 Tb_C26677, 8 Tb_scaffold596,…	>ssa11_NC_027310.1 ttcaatatctcacatgtttcagtgattctaatagttatctctgtttgtacggcaactgga gcctggaactggttgatagaccctgacacacagaaggtcagtatgtttgtgatggcagct ttgtgtatg---agtaggatacctttcacaaagatcagtgtgt------ttagtttggtt gtctgtgtttgcctgtctgatctctctgtacctctggct------ctttctcaggtgtct ttcttctcatcgttgtggaaccatccgtttttcaccatcagctgcatcactttgatcgct ctgttctttgctggaatacacaaaagagtcgttgcaccatcaatgtatccttcctcttgt ttaaagttccac >…	1
myod1a	NM_001123637	Myogenic differentiation 1 (paralogueue 1a)	Ssa11 : 32.7 Mb into 93.89 Mb	Ssa26 : 41.4 Mb into 47.9 Mb	scaffold00351	408	K2	LORe	S= Twice; T= Once; C= At least once	#NEXUS begin taxa; dimensions ntax=11; taxlabels El_C183633 'ssa11_NC_027310.1' 'ssa26_NC_027325.1' Ht_C27046 Sl_C9199 Cl_C28299 Sl_C26965 Tb_C17611 Tg_C22693 Tb_C17607 Tg_C23025 ; end; begin trees; tree TREE1 = [&R] (El_C183633[&rate_range={0.07484059836748874,6.31969091529203},height_95%_HPD={0.0,6.938893903907228E-18},height_median=0.0,length_range={0.00912861683226855,0.1054697410863897},rate…	>ssa11_NC_027310.1 ATGGAGTTGCCGGATATTCCTTTCCCTATCACCTCTCCAGATGACTTCTACGACGACCCTTGCTTCAACACCAGCGACATGCATTTCTTTGAGGACCTGGACCCGAGACTCGTTCATGTGGGTCTCCTCAAGCCGGACGACCACCATCACAAAGAGGACGAGCACATCCGGGCACCGAGTGGGCACCACCAGGCCGGCAGGTGCCTCCTGTGGGCCTGCAAAGCCTGCAAGAGGAAGACCACCAATGCTGATCGCAGGAAAGCGGCTACCATGCGGGAAAGAAGGCGACTGAGCAAGGTGAACGACGCCTTCGAGACACTGAAGAGATGTACGTCCACTAACCCAAACCAGAGGCTGCCCAAAGTAGATATCCTGCGGAA…	1
psl2	NM_001173826	Signal peptide peptidase-like 2A	Ssa11 : 32.97 Mb into 93.89 Mb	Ssa26 : 37.78 Mb into 47.9 Mb	Absent from assembly	331	K2+G	LORe	S= Twice; T= Ambiguous; C= Single copy	#NEXUS Begin taxa; Dimensions ntax=11; Taxlabels 'cl_scaffold35 20.4' 'cr_scaffold432 19.3' 'hh_scaffold50 15.1' 'hh_scaffold51 14.3' 'pc_scaffold1029 24.2' 'ssa11 :32974600..32975499 ssa11 :32974600..32975499' 'ssa26 :37787300..37787899 ssa26 :37787300..37787899' 'tb_scaffold518 15.5' 'tb_scaffold874 18.3' 'tg_scaffold413 14.5' 'tg_scaffold455 13.3' ; End; Begin trees; Translate 1 'cl_scaffold35…	>ssa26 :37787300..37787899 ssa26 :37787300..37787899 attgattgtctaactgtacctgttgtcctgtgttagactgcgtatcccctggtgaacctg tcgtccaggcaactgtgtagctctgcaggggtgagcccagccatagtgagaggcaaggtg gtggtggtcatgggaggggagtgtaacttcagccagaaggctgtggtagcccaagacctg ggggctgccgctctgatcgttgccagcactgaatctatggtaatactttgataatggatc aacaatgtatcctccaatgtgtttatgatgcaacacttaatttacatctatggtataacg ctctcatttgattgcttctaaagagtccaat >ssa11 :3…	1
lysm2	NM_001173878	LysM and putative peptidoglycan-binding domain-containing protein 2	Ssa11 : 33.8 Mb into 93.89 Mb	Ssa26 : 40.3 Mb into 47.9 Mb	LG02 : 6.32 Mb into 14.83 Mb	273	K2	LORe	S= Twice; T= Once; C= Single copy	#NEXUS Begin taxa; Dimensions ntax=12; Taxlabels Cl_C28889 El_C193093 Ht_C6797 Ht_C6799 Sl_C28547 Tb_C22011 Tb_C22761 Tg_C19601 Tg_C19701 'pc_C27555 35.0' 'ssa11_NC_027310.1' 'ssa26_NC_027325.1' ; End; Begin trees; Translate 1 Cl_C28889, 2 El_C193093, 3 Ht_C6797, 4 Ht_C6799, 5 Sl_C28547, 6 Tb_C22011, 7 Tb_C22761, 8 Tg_C19601, 9 Tg_C19701, 10 'pc_C27555 35.0', 11 'ssa11_NC_027310.1', 12 'ssa26_NC_…	>ssa11_NC_027310.1 ctcaacatccctgtggtctcagagaagacctctcccttcaacggcctgtctctagagtcc cccgacggagatccccaggaccaggacttcaagcccctgtgtgtgggggacagggacact gaggaggacccctcgccgccggcccctggccctggggataaggacagtagtagttataaa cggccccagacagaagagctgtcggctcaagacttcctgcacagactggacttgcagatt aaacagtcaaagcaggcagcacgcaggctcaaa >ssa26_NC_027325.1 ctcaacatccctgtggtctcagagaagacctctcccttcaacggcctgtctctagagtcc cccgacggagatccccaggacc…	1
eif3m	NM_001139700	Eukaryotic translation initiation factor 3 subunit M	Ssa11 : 35.58 Mb into 93.89 Mb	Ssa26 : 19.67 Mb into 47.9 Mb	Absent from assembly	197	JC	LORe	S= Twice; T= Once; C= Single copy	#NEXUS Begin taxa; Dimensions ntax=12; Taxlabels 'bl_C26185 33.0' 'cl_C31111 30.0' 'cr_C20573 12.0' 'hh_scaffold146 21.0' 'hh_scaffold323 22.6' 'pc_scaffold760 37.0' 'ssa11 :36852700..36853399 ssa11 :36852700..36853399' 'ssa26 :19673300..19673799 ssa26 :19673300..19673799' 'tb_C28151 21.0' 'tb_scaffold475 22.8' 'tg_C26499 19.0' 'tg_scaffold811 18.3' ; End; Begin trees; Translate 1 'bl_C26185 33.0…	>ssa26 :19673300..19673799 ssa26 :19673300..19673799 agaaacaggagaccctgatcgagagtctgtgtgagaagctggtcaagtcccgagagggag agaggccttccctcaggatgcagctgtaagtccacacattcatctatttccctgaccggt gaagtatgcagccacccactctagatgcctggatcactaggacatagttaatggagtcag cgaccaaagatttggga >ssa11 :36852700..36853399 ssa11 :36852700..36853399 agaaacaggagaccctgatcgagagtctgtgtgagaagctggtcaagtcccgagagggag agaggccttccctcaggatgcagctgtaagt…	1
psa4	NM_001141043	Proteasome subunit alpha type-4	Ssa11 : 38.38 Mb into 93.89 Mb	Ssa26 : 32.94 Mb into 47.9 Mb	Absent from assembly	276	JC	LORe	S= Twice; T= Once; C= Single copy	#NEXUS Begin taxa; Dimensions ntax=11; Taxlabels 'bl_C26991 41.0' 'cl_C26687 34.0' 'cr_C33003 45.0' 'hh_scaffold507 29.6' 'hh_scaffold574 30.1' 'pc_scaffold350 32.3' 'ssa11 :38382300..38382999 ssa11 :38382300..38382999' 'ssa26 :32940900..32941599 ssa26 :32940900..32941599' 'tb_C18851 23.0' 'tg_scaffold681 26.2' 'tg_scaffold801 26.5' ; End; Begin trees; Translate 1 'bl_C26991 41.0', 2 'cl_C26687 3…	>ssa26 :32940900..32941599 ssa26 :32940900..32941599 tgggtgctgtcttgggaaattgataacacttatttgtttttgtagtctcgtagatatgat tcccggactaccattttctcacctgaaggcaagtgttatctttctaataaagatttactg tccataatcaattatcacattcaagactatactgtcaagtgttctctgaccaaccatgtc agacaacaattcattgttgctgttttacaggacgcttatatcaggtggagtatgccatgg aggctattggccacgccggctcatgtcttgggattt >ssa11 :38382300..38382999 ssa11 :38382300..38382999 tgggtgctgtct…	1
snrpa1	NM_001123704	U2 small nuclear ribonucleoprotein A	Ssa11 : 38.8 Mb into 93.89 Mb	Ssa26 : 35.1 Mb into 47.9 Mb	Absent from assembly	336	K2	LORe	S= Twice; T= Once; C= Twice	#NEXUS Begin taxa; Dimensions ntax=13; Taxlabels Cl_C6955 Cl_scaffold328 Ht_C22518 Ht_C23402 Sl_C14727 Sl_scaffold546 Tb_C11499 Tb_C23773 Tg_C16739 Tg_C18615 'pc_C29271 21.0' 'ssa11_NC_027310.1' 'ssa26_NC_027325.1' ; End; Begin trees; Translate 1 Cl_C6955, 2 Cl_scaffold328, 3 Ht_C22518, 4 Ht_C23402, 5 Sl_C14727, 6 Sl_scaffold546, 7 Tb_C11499, 8 Tb_C23773, 9 Tg_C16739, 10 Tg_C18615, 11 'pc_C29271 …	>ssa26_NC_027325.1 ---gtcctgcgttg---tgagtatttaaat---gagccatcgatggacaaagtaaacagc attatggggcagaggggtttgcatatatggttctttgactgtttccgatctttatttctc ttgtgttgcagtccccccggaaatggt---------ggaggtggaagaggaggagaacgg ggttgtgcatatggaacgagagatacagacagaggaaggaaatggagtggaggagatgga agaggatgtagtgga---ggtacagggaaaggtggaggaggtacagggggtggagga--- ------------------------------------ >Ht_C22518 tatgtcctgcgttg---tgagtattta…	1
drd4a	XM_014186702	Dopamine D4a receptor	Ssa11 : 39.5 Mb into 93.89 Mb	Ssa26 : 42.0 Mb into 47.9 Mb	scaffold01447	327	K2+G	LORe	S= Twice; T= Once; C= Single copy	#NEXUS Begin taxa; Dimensions ntax=11; Taxlabels 'Bl_C21627_31.0' Cl_C22477 El_C184267 Sl_C24591 Tb_C20169 Tb_C21537 Tg_C17279 Tg_C18415 'pc_C23893 33.0' 'ssa11_NC_027310.1' 'ssa26_NC_027325.1' ; End; Begin trees; Translate 1 'Bl_C21627_31.0', 2 Cl_C22477, 3 El_C184267, 4 Sl_C24591, 5 Tb_C20169, 6 Tb_C21537, 7 Tg_C17279, 8 Tg_C18415, 9 'pc_C23893 33.0', 10 'ssa11_NC_027310.1', 11 'ssa26_NC_027325…	>ssa11_NC_027310.1 ---------atccctctgaactacaacaggaagcacgttgaccagcgtcagatcatcctg ctgtcaggcacctggctcatagccctggccgtggcctccccagtcatgttgggtatcaac aacatcccacaccgagataccaccgagtgtaaactggaagatgacaactacgtagtgtac tcctctgtctgctccttcttcatcccctgccccatcatgctcctcctctacttcggcatg ttccagggcctgaagaggtgggaggaggcgcgcaaggccaagctgaggaacagcatccag acatgtaggaagctt------------ >ssa26_NC_027325.1 gctgtgtcaatccctctgaactacaaca…	1
bat1	NM_001173819	Spliceosome RNA helicase DDX39B	Ssa11 : 41.3 Mb into 93.89 Mb	Ssa26 : 47.3 Mb into 47.9 Mb	LG17 : 0.08 Mb into 22.37 Mb	411	K2+G	LORe	S= Twice; T= Single copy; C= Twice	#NEXUS Begin taxa; Dimensions ntax=10; Taxlabels Cl_C27449 El_C195437 Ht_C16389 Ht_C16583 Sl_scaffold599 Tb_C24349 Tg_C20497 'pc_C26105 37.0' 'ssa11_NC_027310.1' 'ssa26_NC_027325.1' ; End; Begin trees; Translate 1 Cl_C27449, 2 El_C195437, 3 Ht_C16389, 4 Ht_C16583, 5 Sl_scaffold599, 6 Tb_C24349, 7 Tg_C20497, 8 'pc_C26105 37.0', 9 'ssa11_NC_027310.1', 10 'ssa26_NC_027325.1' ; tree TREE1 = [&R] ((((…	>ssa26_NC_027325.1 ---------ctgtctgtctctgagcctgtctgtctgcctgcaggggcgctgtgctacgcg gagctgggcaccatgatcactaagtctggaggggcataccagtacctgatggaagcctat gggtcagtgatggcctacctctactcatggagcaccatcatggtcctacagccctccgcc ttcgccatcatcgccctaagcttcgcagagtacacctccacgccgttctacccaggatgc actcctcccatagtggtcaccaagtgcctggctgtagtgtgcatatgtgagtgtgaattc ttcttgaattatgaaaaatccaaaacaattggc--------------------------- --------------…	1
rl7a	BT149983	60S ribosomal protein L7a	Ssa11 : 47.1 Mb into 93.89 Mb	Ssa01 : 144.0 Mb into 159 Mb	Absent from assembly	288	K2	AORe	Once in common salmonid ancestor	#NEXUS begin taxa; dimensions ntax=12; taxlabels Ht_scaffold941 'ssa01_NC_027300.1' Sl_C29111 Cl_scaffold870 Tb_scaffold312 Tg_scaffold469 Cl_scaffold720 Sl_scaffold342 'ssa11_NC_027310.1' Ht_C14939 Tg_scaffold246 Tb_C28869 ; end; begin trees; tree TREE1 = [&R] (((Ht_scaffold941[&rate_range={0.139490838494227,5.152089542776674},height_95%_HPD={0.0,1.3877787807814457E-17},height_median=0.0,length_…	>ssa11_NC_027310.1 TGTATAGGTCAGGACATTCAGCCCAAGCGTGATCTGACACGCTTTGTGAAATGGCCCCGC TACATCCGCCTGCAGAGGCAGCGCTCCATCCTGTACAAGCGTCTGAAGGTCCCCCCTGCG ATCAACCAGTTCACCCAGGCACTGGACCGCCAGACAGGTAAGTCT---TGC--------- ---ATATCACTGAGTTGTGTATTGGCATGGGGGAATTGTTTC---AGATGGCTGGTATAT TGT---GTTTTGCAGATGATGAAGAATATTTGCCTGAACAGCAATGTT >ssa01_NC_027300.1 TGTATAGGTCAGGACATCCAGCCAAAGCGTGATTTGACACGCTTTGTGAAATGGCCCCGC TACATCC…	1
btf3	NM_001141109	Transcription factor BTF3	Ssa11 : 51.5 Mb into 93.89 Mb	Ssa01 : 141.2 Mb into 159 Mb	scaffold00446	669	K2+G	AORe	Once in common salmonid ancestor	#NEXUS begin taxa; dimensions ntax=13; taxlabels 'ssa11_NC_027310.1' Ht_C25810 Cl_scaffold857 Sl_C30197 Tg_scaffold543 Tb_C29433 'ssa01_NC_027300.1' Ht_scaffold981 Cl_scaffold736 Sl_scaffold748 Tb_scaffold1029 Tg_scaffold737 El_C192391 ; end; begin trees; tree TREE1 = [&R] ((((('ssa11_NC_027310.1'[&rate_range={0.2196581147887926,3.330414920189489},height_95%_HPD={0.0,2.7755575615628914E-17},heigh…	>ssa01_NC_027300.1 TGTTTAGAAAAA------GTCAATATGAAGCTCATGTCTCAC---GTGTTAAAATATCAG GTACTTGATTCTATCTGTTCTCTTTTACAGGGCACTGCTCGCAGAAAGAAGAAGGTTGTG CACAGAACTGCAACTGCAGATGACAAGAAACTTCAGTTCTCCCTAAAGAAACTAGGAGTC AACAACATCTCTGGCATTGAAGAGGTAAGGTCTGGTCCAGGG------ACTGGTCCTCTC TCCCTCTGTAACCATCCCTTTTTAAATGGATGTTTGAGTTTTGAGAGCAAAGGAGGGTTC ATTTCAAGGCCCACTTTAGCTAGCTGTTGTTTTGAGTCTTCAGAAAGGGAGGTGTCTAGT CTTTCAGAGTGTAT…	1
fgfr2	XM_014128283	Fibroblast growth factor receptor 2	Ssa11 : 56.22 Mb into 93.89 Mb	Ssa01 : 136.9 Mb into 159 Mb	LG14 : 12.21 Mb into 16.44 Mb	318	K2	AORe	Once in common salmonid ancestor	#NEXUS Begin taxa; Dimensions ntax=7; Taxlabels 'cl_C31391 17.0' 'cl_C31533 16.0' el_LG14 'ssa01:136942500..136942999 ssa01:136942500..136942999' 'ssa11 :56219400..56219899 ssa11 :56219400..56219899' 'tg_scaffold216 16.0' 'tg_scaffold987 14.2' ; End; Begin trees; Translate 1 'cl_C31391 17.0', 2 'cl_C31533 16.0', 3 el_LG14, 4 'ssa01:136942500..136942999 ssa01:136942500..136942999', 5 'ssa11 :56219…	>ssa11 :56219400..56219899 ssa11 :56219400..56219899 agagacagacagagaaacaataacactggtctcttctctgaccttctgggcgaggtaagc catgcccctggccacctggtaggcagcagacaccagctccctgacctccagcgtgtccaa gggggcctgggtaggcccagaccagtactccagacccacaggcctccgacaccgcaggta ctctctcaggttgccctgagatgcatactctaccaccacgtggagagggcctggagagag aag------ttattaggcttgggcagtatgccg------------acagaggtattc--- aaaagccacgattatatt >tg_scaffold216 16.0 a…	1
copt1	NM_001173944	High affinity copper uptake protein 1	Ssa11 : 58.2 Mb into 93.89 Mb	Ssa01 : 135.0 Mb into 159 Mb	LG14 : 10.09 Mb into 16.44 Mb	441	K2+G	AORe	Once in common salmonid ancestor	#NEXUS begin taxa; dimensions ntax=13; taxlabels El_C193619 Ht_C19030 'ssa11_NC_027310.1' Tg_C19325 Tb_C22409 Cl_C24707 Sl_C22569 Tb_C23727 Tg_scaffold905 Cl_scaffold902 Sl_scaffold1050 _R_Ht_C20194 'ssa01_NC_027300.1' ; end; begin trees; tree TREE1 = [&R] (El_C193619[&rate_range={0.050521919090340074,7.269212514752044},height_95%_HPD={0.0,2.7755575615628914E-17},height_median=0.0,length_range={0…	>Ht_C19030 CACCACCCGACTTGCAGAGTGCTG---ATGAAT------GAAAAC------CTCTTAATA TTCTGTTTCCTTCTCTCTCCCCTGCAGCCAGCGGATGCTGAGTCTGTCCCACTTGCTGCA GACGGTGTTACACATCATCCAGGTGGTGGTCAGCTACTTCCTTATGTTGGTCTTCATGAC CTACAACGCTTACCTGTGTATCGCCGTGGCAGCGGGGGCCGGGGTGGGATACTTCTTATT CAGCTGGAAAAAGGCTGTGGTTGTCATCACCGAACACTGTCACTAACACCCCCACCTGGT CTCTATTCATCCTACCACACACACAAAACA---------------------------TAC ATACAGGCATTCTCCTTTCAAT…	1
ghr1	NM_001124535	Growth hormone receptor	Ssa11 : 63.8 Mb into 93.89 Mb	Ssa01 : 129.7 Mb into 159 Mb	LG14 : 8.78 Mb into 16.44 Mb	960	K2	AORe	Once in common salmonid ancestor	#NEXUS begin taxa; dimensions ntax=13; taxlabels El_C194739 'ssa11_NC_027310.1' Ht_C27152 Tb_C31099 Tg_C27435 Cl_C31563 Sl_C31177 Cl_C31567 Sl_C31187 'ssa01_NC_027300.1' Ht_C27128 Tb_scaffold1116 Tg_scaffold679 ; end; begin trees; tree TREE1 = [&R] (El_C194739[&rate_range={0.3758517718747102,2.9386011625394284},height_95%_HPD={0.0,1.3877787807814457E-17},height_median=1.3877787807814457E-17,lengt…	>ssa01_NC_027300.1 atgggaaggcaatatgaattaccagcaaggttggtgtatgttgcctttaaactaactctgaggtattatctgccgtttaccatagaaagggttggcgctgacctccatcctgggcggcatccccttgaggccagagctgtacagcgacccctgggtggagttcatcgagctggacatggaggagcccaacaacaggctgactgtgctggacacccagtgcttgatggaccactgtgcctcctcagactgtccccctatcaccattggcttcaggga---ctcgggccgggccagctgctgccctctgcccccagaggcctcccccttccactccctcctctccaacaccagctgcgccctggagccctcttgcctggcca…	1
kad	BT056782	adenylate kinase	Ssa11 : 68.1 Mb into 93.89 Mb	Ssa01 : 125.6 Mb into 159 Mb	LG14 : 9.82 Mb into 16.44 Mb	426	K2+I	AORe	Once in common salmonid ancestor	#NEXUS begin taxa; dimensions ntax=13; taxlabels Cl_C26947 Sl_scaffold729 Tb_C26697 Tg_C23717 'ssa01_NC_027300.1' Ht_scaffold240 Cl_scaffold874 Sl_C30087 Ht_C26170 'ssa11_NC_027310.1' Tb_C30249 Tg_C26501 El_C190797 ; end; begin trees; tree TREE1 = [&R] ((((Cl_C26947[&rate_range={0.048059776463071295,4.287223016653286},height_95%_HPD={0.0,2.7755575615628914E-17},height_median=0.0,length_range={1.0…	>ssa11_NC_027310.1 ---AACCTATGCATTGCGTCCCGTCCTTTCAAAATTCACCAATCAACATCTCTCAATTTCCCATTCTTCTCTCAAATATTTTTC---CACATCACCTCCCAGTTAAAAGGACTATATCATTTCAACAACCTTTTTAAAGTTGTCCTGACCATT---TTTGTCTTCTCACAGATCGGAGCCCCCTGCCTGCTGCTGTACATTGACGCCAAGGGTGAGACCATGGTCAAGAGGCTGATGAAGCGCGGTGAGACCAGCGGTCGCGCTGACGACAACGAGGAGACCATCAAAAAGCGCTTAGACCTGTACTACAAAGCCACTGAGCCAGTCATCGCCTTCTACTCCAGCCGCGGCATTGTCAGGAAGGTAAAACTGGTGCCACT…	1
star7	NM_001173824	StAR-related lipid transfer protein 7, mitochondrial	Ssa11 : 72.2 Mb into 93.89 Mb	Ssa01 : 121.6 Mb into 159 Mb	LG14 : 6.23 Mb into 16.44 Mb	519	K2+G	AORe	Once in common salmonid ancestor	#NEXUS begin taxa; dimensions ntax=13; taxlabels 'ssa11_NC_027310.1' Ht_C23590 Cl_C28655 Sl_C25341 Tb_C27715 Tg_C23883 _R_Cl_C28997 Sl_C28103 'ssa01_NC_027300.1' Ht_scaffold942 Tb_scaffold790 Tg_scaffold952 El_C185015 ; end; begin trees; tree TREE1 = [&R] (((('ssa11_NC_027310.1'[&rate_range={0.07547624991766262,4.983135589565356},height_95%_HPD={0.0,2.7755575615628914E-17},height_median=0.0,lengt…	>ssa01_NC_027300.1 ---gctgtcacttctagtggtcgaacttactcttccacaatcagcagaatgtttcagtctacaccacggcgacttataaaattatgtgaaatcagtgtgtgtgctgtttggtttcaaagcagtaatacagtgagacagggaatt---------aatggcaaatccgaaaccacgacatggatgagaagacgcatgggcctgttgttatcatggctccagagatccggggtgggcaccagtaaaaaagtggcgtctgacaataagaagcaaggcctgctgtcaatttttgccaaccattgcagctttgtgacaggccagaggcttcgacgcgcctatcagattggagagctttacgcaaacctgtactcagagcgaactag…	1
mpp1	NM_001139627	55 kDa erythrocyte membrane protein	Ssa11 : 73.8 Mb into 93.89 Mb	Ssa04 : 38.4 Mb into 82.4 Mb	scaffold00214	525	K2+G	AORe	Once in common salmonid ancestor	#NEXUS Begin taxa; Dimensions ntax=7; Taxlabels 'cl_C31113 31.0' 'cl_scaffold360 23.4' el_scaffold00214 'ssa04:38469800..38470399 ssa04:38469800..38470399' 'ssa11 :73810400..73810999 ssa11 :73810400..73810999' 'tb_C30491 31.0' 'tb_C31047 26.0' ; End; Begin trees; Translate 1 'cl_C31113 31.0', 2 'cl_scaffold360 23.4', 3 el_scaffold00214, 4 'ssa04:38469800..38470399 ssa04:38469800..38470399', 5 'ss…	>ssa04:38469800..38470399 ssa04:38469800..38470399 ---tgcaccaggtgtaggaaggagccatatcaaaagctcgttgctgaccaaatacccaga gaagtttgcctacccagcaccacggta---cctttacttctaatgatcttctgtctg--- ------------ttgatccaccaacctgcattaactggggctcgatccaaacaacagaca ccaccagacccccacgtaaggacgaggagaacgggcaggagtactacttcatctccaacg acaccaccaagtgcatcactgggaatgagctgctggagtacggcagcttccaggggttca tgtttggaaccaaaatggagactatccagaagatccatgagca…	1
hnrl1	NM_001173934	Heterogeneous nuclear ribonucleoprotein U-like protein 1	Ssa11 : 77.3 Mb into 93.89 Mb	Ssa04 : 35.7 Mb into 82.4 Mb	LG07 : 3.53 Mb into 16.98 Mb	657	K2+G	AORe	Once in common salmonid ancestor	#NEXUS begin taxa; dimensions ntax=13; taxlabels Tb_C29015 Tg_C25271 Cl_C30425 Sl_C30129 Ht_C25826 'ssa11_NC_027310.1' 'ssa04_NC_027303.1' Ht_scaffold305 Cl_C31203 Sl_scaffold707 Tb_C30719 Tg_C26949 'El_NC_025974.2' ; end; begin trees; tree TREE1 = [&R] (((((Tb_C29015[&rate_range={0.04196201556351066,3.828401375791951},height_95%_HPD={0.0,2.7755575615628914E-17},height_median=0.0,length_range={2.…	>ssa04_NC_027303.1 CTATCAGATAGTAATAATGATTTTCTT---CTTTCGACGGCGCCGCTATACTCGTCCCAACGC---ACCCCTCTGCTTCCTGTAGCCAACTTTGTGCTCCCAGAAGCTGGTGAGTTTCTTGACAACGTGACCTTCATCGAGCTGCAACGAGAACAGGCTGACACACTGGTAAAGCAATACAATGAGGAGGGCCGCAAGGCCGGCCCACCCCCAGACAAACGCTTCGACAACCGCCAAGGAGGATTCCGTGGTCGCGGTGCACCTTACCAGCGCTATGACAACCGTGGTGGCCCCCAAGGAGGAAGGGGAGGCTATCAGAGT------------CAAGGTGGCAACTTCAGAGGAGGTGAGGTGGAAGGTTTCTGCGGAAT…	1
atg4a	NM_001141602	Cysteine protease ATG4A	Ssa11 : 81.7 Mb into 93.89 Mb	Ssa04 : 33.1 Mb into 82.4 Mb	scaffold00216	315	T93+G	AORe	Once in common salmonid ancestor	#NEXUS begin taxa; dimensions ntax=11; taxlabels 'ssa04_NC_027303.1' Ht_C25232 Cl_C29235 Sl_C28261 Tb_C28259 Tg_C25005 Cl_C27511 Sl_C26227 'ssa11_NC_027310.1' Ht_C17492 'EL_NW_013184343.1' ; end; begin trees; tree TREE1 = [&R] ((((('ssa04_NC_027303.1'[&rate_range={0.15703716591138533,3.7951506565688984},height_95%_HPD={0.0,1.3877787807814457E-17},height_median=0.0,length_range={0.0013176047055802…	>ssa11_NC_027310.1 TTTTTCATGTCTCCCTTTCCATGTCTCGTT---GTATTAGCCAAGTATGAAAACCAGATAAACGTGTTTTCGGAGTTCCTTGAAGACTTGCCTGACACAGATGAACCTGTGTGGGTTTTAGGAGAGTGTTACAATGCTAAAACAGGTAGACTGGCATCTTCTAGCAGTCATATTGTGATTTATATGGAAAGGCATGACAGTCTTTCATGC---GTGTTCACAGAAAAGATAGAGCTACTATCAGACGTCCACTCGCGGTTATGGTTTACCTACAGGAAAAAATTCTCTCCCATAGGTGAGAACAGGCAGATGTTA >ssa04_NC_027303.1 ---TTTATGTCTCCCTTTCCATGTCTTGTTTCAGTATTAGCCAAG…	1
rs14	BT058105	40S ribosomal protein S14	Ssa11 : 82.9 Mb into 93.89 Mb	Ssa04 : 32.2 Mb into 82.4 Mb	Absent from assembly	624	K2+G	AORe	Once in common salmonid ancestor	#NEXUS begin taxa; dimensions ntax=12; taxlabels Tb_C29269 Tg_scaffold594 Cl_C29507 Sl_C28671 Ht_C24874 'ssa04_NC_027303.1' Ht_C24758 'ssa11_NC_027310.1' Sl_scaffold558 Cl_C29035 Tb_scaffold949 Tg_scaffold800 ; end; begin trees; tree TREE1 = [&R] (((Tb_C29269[&rate_range={0.018321539182066863,3.3133737986362357},height_95%_HPD={0.0,2.7755575615628914E-17},height_median=0.0,length_range={3.7221686…	>Ht_C24758 aatgccaggattggtaactgcttaaac---atgctgacaaacgtgcattcctttgcagctatggcacctcgcaagggtaaggaaaagaaggaagaacaggtcatcgccctgggacctcaggttgccgaaggcgagaatgtctttggagtctgccacatctttgcatccttcaatgacacctttgttcatgtcactgacctctccggcaaggtactggagacattggaaccgtgcatgctc-ttaaatattcaagtaccaaatattcaagtgacctgatacattatcaatcaacccatgcttcttacagcaatcgatgt---tcacattattggctgtgc------------------ttcagcgttgatttcaaatgctttgccctaa…	1
bmp1	NM_001173597	Bone morphogenetic protein 1	Ssa13 : 85.9 Mb into 107.8 Mb	Ssa01 : 121.1 Mb into 159 Mb	LG13 : 5.77 Mb into 18.94 Mb	339	K2+G	AORe	Once in common salmonid ancestor	#NEXUS begin taxa; dimensions ntax=13; taxlabels Tb_C20035 Tg_C14375 El_C193929 Tb_scaffold718 Tg_C25465 Cl_scaffold752 Sl_C29919 'ssa13_NC_027312.1' Ht_C25162 'ssa01_NC_027300.1' Ht_C21658 Cl_C25587 Sl_scaffold403 ; end; begin trees; tree TREE1 = [&R] (((Tb_C20035[&rate_range={0.017799983222516726,4.508671511559129},height_95%_HPD={0.0,5.551115123125783E-17},height_median=0.0,length_range={4.182…	>ssa01_NC_027300.1 GACTGTGGAGGAAGCATTAAAGCTGAGGTCAAGACCAAAGATCTTTACTCCCACGCCCAGTTTGGGGATAACAACTACCCAGGGGTGTCTGACTGCCAATGGGTGGTCTCTGCTGAGAAGGGCTACAGAGTAGAGCTCATATTCCAAACCTTTGAGATTGAGGAAAAGCCAGACTGCGGCTACGACTACGTGGAGCTATTTGACGGTGCTGATATCAAGGCCCCAAGGCTTGGCTGTTACTGTGAATCTGGGGTAAGGACAACCAAAGGTTTCAGTACACCTACTAGACTGCAGCTACTGTAC------ATTTTTACTGTATGTAGTGTTTCACAAAAT >ssa13_NC_027312.1 GAGTGTGGAGGAAGCCTGAAA…	1
ccd98	NM_001139965	Coiled-coil domain-containing protein 98	Ssa13 : 89.3 Mb into 107.8 Mb	Ssa01 : 118.0 Mb into 159 Mb	LG14 : 0.30 Mb into 16.44 Mb	648	K2+G	AORe	Once in common salmonid ancestor	#NEXUS begin taxa; dimensions ntax=13; taxlabels 'ssa15_NC_027312.1' Ht_C26762 Tb_C30827 Tg_C26567 Cl_C31337 Sl_C30859 Tb_C30969 Tg_C27291 Cl_C30723 Sl_C29799 'ssa01_NC_027300.1' Ht_scaffold283 El_C195527 ; end; begin trees; tree TREE1 = [&R] (((('ssa15_NC_027312.1'[&rate_range={0.2345842731241938,4.756069599874267},height_95%_HPD={0.0,2.7755575615628914E-17},height_median=0.0,length_range={0.003…	>ssa01_NC_027300.1 GATGGCATGGAAAGTGGAGGAGAGGCGATTGGTCGAGGAGCTGCTTGCAGATGTTTCGTCTGTAAGGAGGACTGTCAGGAGGAAACGAGT---GAAAAAAAGTATGAC--GAACTTCTGCTGTTCTATTTATCAATACTTGATTTCTGTTATTATCTTACTTTTGAGTGTTAAGCATGTTTTACTTACTTTTGTGTTCCCCAACTCAGCAGATGGAGACTCCACTCCAGCC---TCTCAGGAGAATGTACTGCTC------GCCATTAAGACACTGTTCCCTGGGGCAGCTCTACTCCAAACACAGGCTCTAACCTTCCAGGGGTTCCCTGTGCCTGAATTCTGCTGCAACACTGACCATGGCATAGACATCACCACAAC…	1
csn4	NM_001173855	COP9 signalosome complex subunit 4	Ssa13 : 92.1 Mb into 107.8 Mb	Ssa01 : 114.4 Mb into 159 Mb	scaffold01048	429	JC	AORe	Once in common salmonid ancestor	#NEXUS begin taxa; dimensions ntax=13; taxlabels Sl_C30763 Cl_C31291 Tg_scaffold1059 Ht_C26956 'ssa01_NC_027300.1' Ht_C27188 'ssa13_NC_027312.1' Cl_C31387 Sl_C30973 Tb_C7887 Tb_scaffold1144 Tg_scaffold88 El_C195305 ; end; begin trees; tree TREE1 = [&R] (((((Sl_C30763[&rate_range={0.07999638619370672,2.910124585115229},height_95%_HPD={0.0,1.3877787807814457E-17},height_median=0.0,length_range={1.1…	>Ht_C26956 TTAGTCCAGTTTCCAGATCTATTGCTGGGGCCCGCCGGGAGTGTCCAGTTTGGTTCTAGCGCACTAACACGTATGATTCAAGTAACCAACCGTCTTGTCCTCTTGTTCAGGCAGTACAACGTAGACTATAAGTTGGACACGTACCTGAAGATCGCCCGTCTGTACCTGGAGGATGACGACCCTGTCCAGGCCGAGGCCTACATCAACAGAGCCTCTCTGCTCCAGAACGAGTCCACCAACGAACAGCTACAGGTCCACTACAAAGTGTGCTACGCCAGAGTGTTGGACTACAGGAGGAAGTTTATTGAGGCGGCGCAGCGGTACAACGAGCTCTCCTACAAGTCCATCGTCCACGAGACCGAGCGTCTGGAGGCCCTGAAGCACGCTC…	1
jak2	XM_014125511	Tyrosine-protein kinase JAK2	Ssa13 : 96.9 Mb into 107.8 Mb	Ssa01 : 110.0 Mb into 159 Mb	LG13 : 18.60 Mb into 18.94 Mb	183	K2	AORe	Once in common salmonid ancestor	#NEXUS begin taxa; dimensions ntax=13; taxlabels Tb_scaffold633 Tg_scaffold970 Ht_scaffold512 'ssa13_NC_027312.1' Cl_scaffold651 Sl_scaffold534 'ssa01_NC_027300.1' Ht_C25640 Cl_C25035 Sl_scaffold861 Tg_C25671 Tb_C29799 El_C194983 ; end; begin trees; tree TREE1 = [&R] ((((Tb_scaffold633[&rate_range={0.006157470045384614,6.847828872507255},height_95%_HPD={0.0,2.7755575615628914E-17},height_median=0…	>ssa13_NC_027312.1 CTTCTTGTCCTCTGTAGAAACAGCTGTTCTATGAAGACCACCACCAGCTGCCTGCACCTAAGTGGACAGAGCTGGCCAACC---TCAACAGCTGTATGGACTATGAGCCCTCCAACAGACCGTCCTTCAGAGCTGTTATCAGAGACCTCAACAGCCTCTTCACTCCTGGTCGGTTGTCTCCTC >ssa01_NC_027300.1 ---------CTCTGTAGAAACGCCTGTTCTATGAGGACCGCCACCAGCTACCTGCTCCGAAGTGGACAGAGTTGGCCAATCTCATCAACAGCTGTATGGACTATGAGCCCTCCAACAGACCTTCTTTCAGAGCTGTCATCAGAGACCTCAACAGCCTCTTCACTCCTGGTCAGTAGC…	1
lppr1	NM_001173894	Lipid phosphate phosphatase-related protein type 1	Ssa13 : 105.9 Mb into 107.8 Mb	Ssa01 : 155.7 Mb into 159 Mb	scaffold00370	207	K2+G	AORe	Once in common salmonid ancestor	#NEXUS begin taxa; dimensions ntax=13; taxlabels El_C188073 Sl_C25617 Cl_C26707 'ssa01_NC_027300.1' Tb_C17139 Tg_C16289 Ht_C25968 Sl_C21869 Cl_C21565 Tb_C24731 Tg_C17501 Ht_C19196 'ssa13_NC_027312.1' ; end; begin trees; tree TREE1 = [&R] (El_C188073[&rate_range={0.11290718164852462,7.947321282704664},height_95%_HPD={0.0,1.3877787807814457E-17},height_median=0.0,length_range={0.014530951959588074,…	>ssa13_NC_027312.1 TTGTTCCAGATGTACATCACTAGCACCATAAAGACTAAGAGTAGCCGCCTGGCCAAACCGGTGCTGTGCCTGGGTACCCTGTGTACAGCCTTCCTCACCGGGCTCAACCGGGTCTCGGAGTACCGGAACCACTGTTCTGATGTCATCGCTGGGTTCGTCCTGGGCAGCTCTATCGCTCTCTTCCTGGTGAGGACTAAC---TTTATC >ssa01_NC_027300.1 ------CAGATGTACATCACTAGCACCATAAAGACTAAGAGTAGCCGCCTGGCCAAACCGGTGCTGTGCCTGGGTACCCTGTGTACGGCCTTCCTCACCGGGCTCAACCGGGTCTCGGAGTACCGGAACCACTGTTCTGATGTCATGGCTGGG…	1
il1b1	NM_001124347	interleukin 1, beta 1	Ssa15 : 0.64 Mb into 104 Mb	Ssa24 : 1.2 Mb into 48.65 Mb	scaffold02552	270	K2+G	AORe	Once in common salmonid ancestor	#NEXUS begin taxa; dimensions ntax=13; taxlabels 'ssa15_NC_027314.1' Ht_C21644 Tg_C17969 Tb_C24079 Cl_C25209 Sl_C22283 Cl_C27351 Sl_C22345 'ssa24_NC_027323.1' Ht_C19050 Tb_C25187 Tg_C19611 El_C187089 ; end; begin trees; tree TREE1 = [&R] ((((('ssa15_NC_027314.1'[&rate_range={0.13789498034520833,4.211619882118988},height_95%_HPD={0.0,2.7755575615628914E-17},height_median=0.0,length_range={0.006404…	>ssa24_NC_027323.1 ---GAGTTTAACCCCTCCTCTCTCCTCAGGAGGTTGCAAACAAAGAGCAGCAGTCCATCAGCCAGCAGAGCGACATGGTGCGTTTCCTTTTCTACAGACGGAACACCGGGGTTGACATCAGTACCCTGGAGTCTGCCGGGTTCAGGAACTGGTTCATCAGCACGGACATGCAGCAGGACAACACCAAACCGGTGGACATGTGTCAGAAGGCAGCCCCCAACCGCCTCACCACCTTCACCATCCAGCGCCACAACTAAGATGGCCGCAAAC >ssa15_NC_027314.1 ---------------CTCTCTCTCTCCAGGAGGTGGCAGACAAGGAGCAGCAGTCCATCAACCATGAGAGCGACATGGTGCGCTTCCTCT…	1
epgn	NM_001141145	Epigen	Ssa15 : 4.3 Mb into 104 Mb	Ssa24 : 44.3 Mb into 48.65 Mb	Absent from assembly	185	K2	AORe	Once in common salmonid ancestor	#NEXUS begin taxa; dimensions ntax=11; taxlabels 'Bl_C21701_10.0' 'ssa15_NC_027314.1' Tb_C12383 Tg_C9143 Sl_C16887 Cl_C15483 Sl_C18987 Tb_C17249 Tg_C10153 'ssa24_NC_027323.1' 'Bl_C13741__7.0' ; end; begin trees; tree TREE1 = [&R] ((('Bl_C21701_10.0'[&rate_range={0.2937849391392132,3.191148383112641},height_95%_HPD={0.0,1.3877787807814457E-17},height_median=0.0,length_range={0.004897200210087121,0…	>ssa24_NC_027323.1 -----------------------------GATCTGATCGATTGACTGATTGATTGCAGGTAGTGATATGGAGGAACCTCGTGTTCTGAGGATGTCAAGACCCTGTAAAGATGAGGATTCTGACTACTGCCTGAACGGACAGTGCATGTACCCCCCTGACAGCAATACCCCTGCCTGCACGTAAGA >ssa15_NC_027314.1 ---------------------ACAATAAAGCTA---TTTTGTGATTGACTGATTGCAGGTAGTGATGTGGAGGAGCCTCGTGTTCTGAGGATGTCAAGACCCTGTAAAGACGAAGACGCTGACTACTGCCTGAACGGACAGTGCATGTACCCACCTGACAGCAGTACCCCTGCCT…	1
snx18	NM_001173767	Sorting nexin-18	Ssa15 : 6.2 Mb into 104 Mb	Ssa24 : 45.2 Mb into 48.65 Mb	LG13 : 14.38 Mb into 18.94 Mb	414	K2+G	AORe	Once in common salmonid ancestor	#NEXUS begin taxa; dimensions ntax=13; taxlabels El_C193909 Ht_C25078 'ssa15_NC_027314.1' Cl_C26171 Sl_C21521 Tb_C27445 Tg_C22943 'ssa24_NC_027323.1' Cl_C27217 Sl_C26723 Ht_C23864 Tb_C28441 Tg_C23179 ; end; begin trees; tree TREE1 = [&R] (El_C193909[&rate_range={0.33164808074890434,4.751477879605346},height_95%_HPD={0.0,2.7755575615628914E-17},height_median=0.0,length_range={0.03319660257998091,0…	>ssa24_NC_027323.1 TGTGTTCTATTCAACAGCATGGACCAGAAGTCATGGAAGCAGGGGAAGAGGAAGGCGGAGAAGGACGACATGGTGGGGGCTAACTTCTTCCTCACTATCTCCACGCCTTCCGGACCCCCCCTGGACCTGGTCGAGGTCGAGTCCAAGATCGACGGCTTCAAAGCTTTCACTAAGAAAATGGACGACAGCGTGGTCCAAGTCAACGCCACCACCAACGAATTCGCCCGGAAACAGATCACAGGGTTTAAGAAGGAGTACCAGAAAGTGGGCCAGGCATTTCATGTCCTGGGACAAGCGTTTGAGCTGGACCAGCAGGCGTACTCGGTAGGGTTGAACCAGGCCATAGCTTACACTGGAGAGGCATACGACGCTATTGGAGA…	1
tmeda	NM_001141383	Transmembrane emp24 domain-containing protein 10	Ssa15 : 14.5 Mb into 104 Mb	Ssa06 : 83.2 Mb into 87.0 Mb	Absent from assembly	318	K2+G	AORe	Once in common salmonid ancestor	#NEXUS begin taxa; dimensions ntax=12; taxlabels 'ssa06_NC_027305.1' Ht_C11447 Tg_C15861 Tb_C17429 Cl_C21357 Sl_C19185 Ht_C15233 Cl_C19615 Sl_C25161 'ssa15_NC_027314.1' Tb_C20555 Tg_C16689 ; end; begin trees; tree TREE1 = [&R] (('ssa06_NC_027305.1'[&rate_range={0.016168767864960444,6.554283982943278},height_95%_HPD={0.0,2.7755575615628914E-17},height_median=0.0,length_range={0.013279827959611292,…	>ssa15_NC_027314.1 ---TGT---TCGTTT---TCGTTGGCCATGGCTCGGTTCGCTGCCCTATTGCTTTTACCTGTTCTCATTGAATCGGTATTTTCGATTTCTTTCTTTCTACCTGTAAATTCAAGGAAATGTCTACGGGAAGAGATCCACAAAGACGTGCTCGTCACGGGGGAGTATGACATCAACGACGAGACCAACACCAAAACCAACCTGAAGGCGAGTTTGATGATGTTGGCGATACCCGACGTTGCT---------CTAAACTTAGCTGCTAACTGTCAGAGGCCCAAACGTAGTTTGGTCATCATATTTCCCGATGAGAAGCGT >ssa06_NC_027305.1 ------------TTTGTTTCG------ATGGCTCGGTTCGCT…	1
hpcl1	NM_001173876	Hippocalcin-like protein 1	Ssa15 : 23.2 Mb into 104 Mb	Ssa06 : 46.4 Mb into 87.0 Mb	LG14_random1 : 0.049 Mb into 3.76 Mb	390	T93+G	AORe	Once in common salmonid ancestor	#NEXUS begin taxa; dimensions ntax=13; taxlabels El_C193083 Tb_C27541 Tg_C24003 'ssa06_NC_027305.1' Ht_C23456 Sl_C27867 Cl_C28467 Tb_C27667 Tg_C23705 Cl_C24065 Sl_C28043 'ssa15_NC_027314.1' Ht_C23612 ; end; begin trees; tree TREE1 = [&R] (El_C193083[&rate_range={0.1574603880689401,6.17587766641731},height_95%_HPD={0.0,1.3877787807814457E-17},height_median=0.0,length_range={0.012194080005377684,0.…	>ssa06_NC_027305.1 GCCATCATGGGGAAACAGAACAGCAAACTGCGGCCTGAAGTGCTGAACGACCTGCGCGAAAACACAGAGTTTTCCGACCATGAGCTCCAGGAGTGGTACCGAGGCTTCCTCAAAGACTGCCCAACGGGCCACCTGACAGTCGAAGAGTTCAAGAAGATCTACGCCAACTTCTTCCCGTATGGCGACGCTTCCAAGTTTGCTGAGCACGTCTTCCGGACGTTCGACACCAACGGCGATGCCACCATCGACTTCCGGGAATTCATCATCGCGCTGAGTGTCACATCGCGCGGCGGCCTGGAGCAGAAGCTGCGCTGGGCCTTCAGCATGTATGACCTGGATGGGAATGGCTACATCAGCCGGGCTGAGATGCTGGAGATCGT…	1
slc35a1	NM_001139611	CMP-sialic acid transporter	Ssa15 : 27.8 Mb into 104 Mb	Ssa06 : 52.8 Mb into 87.0 Mb	LG18 : 11.20 Mb into 16.61 Mb	246	K2	AORe	Once in common salmonid ancestor	#NEXUS begin taxa; dimensions ntax=13; taxlabels El_C190299 Tg_C23323 Tb_scaffold613 Ht_C24928 'ssa15_NC_027314.1' Sl_C28919 Cl_C29307 Ht_C25142 'ssa06_NC_027305.1' Cl_C30987 Sl_C30409 Tb_C30141 Tg_C26613 ; end; begin trees; tree TREE1 = [&R] (El_C190299[&rate_range={0.15916576143112782,6.506644097096763},height_95%_HPD={0.0,2.7755575615628914E-17},height_median=0.0,length_range={0.02588412686887…	>ssa15_NC_027314.1 CTTATATTGAGTATTTTGGAAATAATTAATGCCACAGTTGCTCAACTTTGTACATGTTTGTCT---TTTTCACCTTGCAGAGAAGCTGGCAGCTTTGGCAGGTTAAAAGCATCCATAGTTGAACATGTGTTTCAGAGTCCAAAAGAGCTGCTGAAACTGAGTGTTCCCTCTGTGGTCTATGCGATTCAGAATAACATGGCCTTCATTGCCCTGAGCAATCTTGATGCAGCTGTGTATCAGGTATTA >ssa06_NC_027305.1 CTTGTGTTGAGTATTTTGGAA---ATTAATGCCCCTGTAGCTCAGCTTTATACATGTTTGTCTTCATTTTCACCTTGCAGAGAAACGGGCAGCTTTGGCAGGTTAAAAGCATCC…	1
serc1	NM_001141629	Serine incorporator 1	Ssa15 : 32.1 Mb into 104 Mb	Ssa06 : 56.8 Mb into 87.0 Mb	LG18 : 13.93 Mb into 16.61 Mb	360	K2+G	AORe	Once in common salmonid ancestor	#NEXUS begin taxa; dimensions ntax=13; taxlabels El_C193857 'ssa15_NC_027314.1' Ht_scaffold1115 Cl_C31615 Sl_C31267 Tb_scaffold1136 Tg_scaffold9 Ht_C24728 'ssa06_NC_027305.1' Cl_C31611 Sl_C31259 Tb_scaffold853 Tg_scaffold753 ; end; begin trees; tree TREE1 = [&R] (El_C193857[&rate_range={0.18619906632649014,6.630775197888862},height_95%_HPD={0.0,1.3877787807814457E-17},height_median=0.0,length_ran…	>ssa15_NC_027314.1 GCTATTTTACCATTTACCAGCTTTGCAGTTGCTATTGACCCTGACAATAACATGTTATCCATTCATTCCTATAGCATCCGCAACTCCTCCAACACCCAGGTGAACAAACTGTCTCTGACCAGTGACGAGTCTTCCCTGATTGAGGATGGCCACCACCCTGAGAACTTTGACGTGGAAGATGGCGAGAACCGGGCCGTGGACAACGAGAAGGACGGAGTCACCTACAGCTACTCCTTCTTCCACTTCATGCTCTTCCTGGCCTCCCTCTACATCATGATGACCCTCACCAACTGGTACAGGTGTGTA---CTCACT---TGGATTATTTGGTCTGGTAGGATGATAACTAGGCAATTGCAG >ssa06_NC_027305.1 …	1
akt1	XM_014205363	RAC-alpha serine/threonine-protein kinase	Ssa15 : 37.5 Mb into 104 Mb	Ssa06 : 62.2 Mb into 87.0 Mb	LG05_random1 : 2.81 Mb into 3.66 Mb	234	K2+I	AORe	Once in common salmonid ancestor	#NEXUS begin taxa; dimensions ntax=13; taxlabels Ht_scaffold1114 Cl_C27113 Sl_C25987 Tb_C30953 Tg_scaffold387 'ssa06_NC_027305.1' 'ssa15_NC_027314.1' Ht_scaffold1129 Sl_C31297 Cl_C31575 El_C181973 Tb_C29485 Tg_scaffold516 ; end; begin trees; tree TREE1 = [&R] (((Ht_scaffold1114[&rate_range={0.012919999130028536,7.3545807417915015},height_95%_HPD={0.0,2.7755575615628914E-17},height_median=0.0,leng…	>ssa06_NC_027305.1 CAGGTGCTGGAGGACAATGACTACGGTCGTGCTGTGGACTGGTGGGGTCTGGGTGTGGTCATGTATGAGATGATGTGCGGTCGACTGCCCTTCTACAACCAGGACCACGAGAAGCTGTTTGAGCTGATCCTGATGGAGGAGATCCGCTTTCCTAGAACCCTGGGCCCCGAGGGAAAGTCCCTGCTCTCTGGCCTGCTCAAGAAGGACCCCAAGCAGAGGGGTGTGTGTGTGTGT >ssa15_NC_027314.1 CAGGTGCTGGAGGACAATGACTACGGTCGTGCTGTGGACTGGTGGGGTCTGGGTGTGGTCATGTATGAGATGATGTGCGGTCGACTGCCCTTCTACAACCAGGACCACGAGAAGCTGTTTGAGCTG…	1
gp132	NM_001173765	Probable G-protein coupled receptor 132	Ssa15 : 41.1 Mb into 104 Mb	Ssa06 : 59.2 Mb into 87.0 Mb	LG18 : 6.33 Mb into 16.61 Mb	1137	K2+I	AORe	Once in common salmonid ancestor	#NEXUS begin taxa; dimensions ntax=13; taxlabels Tb_C30659 Tg_C27007 Cl_C31295 Sl_C30799 Ht_C26728 'ssa15_NC_027314.1' Tg_C26937 Tb_C30665 Cl_C31193 Sl_C30631 'ssa06_NC_027305.1' Ht_scaffold980 El_C195021 ; end; begin trees; tree TREE1 = [&R] (((((Tb_C30659[&rate_range={0.09312404837519742,4.267246041935379},height_95%_HPD={0.0,2.7755575615628914E-17},height_median=0.0,length_range={3.22166289290…	>ssa06_NC_027305.1 GCTCCCCCGTGCACCCCGAACTACGAAGAGGACCGCGTGCCCCTGGTGGTGCTTTACAGTGTGGTGCTGGTTATCGGGCTGCCTGCCAATATCGCTACTGTCTACCTGACCTTCCTCCAGGTGCGCCGCAAAAATGTCCTGGGCATCTACCTGTTGAGTCTGTCCGTGTGTGACCTCATGTACCTCTGCACCCTGCCCATGTGGGCCAACTACGTGAACGCGGGCCACCAATGGCGCTGGAGCTCCATGGCCTGCAAGGTGACAGGCTATTTCTTCTTCAACAACATGTACATCAGCATCTTCCTGCTGTGCTGCGTCTCCAGCGACAGATACGTGGCCGTGGTCTATGCCGTGGAGTCGCGTGGCCTT-----------…	1
dio3a1	XR_001320949	Type III iodothyronine deiodinase	Ssa15 : 46.6 Mb into 104 Mb	Ssa06 : 72.2 Mb into 87.0 Mb	scaffold00886	561	K2+G	AORe	Once in common salmonid ancestor	#NEXUS begin taxa; dimensions ntax=13; taxlabels 'ssa15_NC_027314.1' Ht_scaffold890 Tb_C30755 Tg_C27083 Cl_C31253 Sl_scaffold747 Cl_C31335 Sl_C30845 Tb_C30829 Tg_C27411 'ssa06_NC_027305.1' Ht_C27098 El_C192543 ; end; begin trees; tree TREE1 = [&R] ((((('ssa15_NC_027314.1'[&rate_range={0.12673319280167497,3.3808380625022085},height_95%_HPD={0.0,1.3877787807814457E-17},height_median=0.0,length_rang…	>ssa15_NC_027314.1 TTGCCGGCCATACATCATCGGCAGGGCGAGATGCAGAAGTCTGCAGGTGTCCTGACGGTGCTGGCCCTGAAACACACAGCTCTATGTCTGGTTCTGCTGCCCCGGTTCCTCCTGGCAGCGCTGATGCTGTGTCTCCTGGACGTCCTGTGCATCAGGAGGAAAGTGCTGCTGAAGATGGAG------------AGCAGCCCCGAAGACCCGCCTGTCTGCGTCTCCGACTCCAACAAGATGTTCACCCTGGAGTCGCTCAGGGCCGTGTGGTACGGACAGAAATTAGACTTTTTCAAATCGGCGCACATTGGACTTATCGCGCCCAACACCGAGGTTGTGCAGCTGCAGGAGCGGCGCAGGGTCCGGGTCCTAGACTATGT…	1
fau	BT058594	Ubiquitin-like protein FUBI	Ssa15 : 47.7 Mb into 104 Mb	Ssa06 : 71.1 Mb into 87.0 Mb	LG18 : 3.23 Mb into 16.61 Mb	273	K2+G	AORe	Once in common salmonid ancestor	#NEXUS begin taxa; dimensions ntax=13; taxlabels Cl_C29033 Sl_C27647 Tb_scaffold234 Tg__C23495 'ssa15_NC_027314.1' Ht_C18660 'ssa06_NC_027305.1' Ht_C19512 Cl_C27149 Sl_C25715 Tb_C26763 Tg_C23881 El_C189707 ; end; begin trees; tree TREE1 = [&R] ((((Cl_C29033[&rate_range={0.02105340919783238,3.8712010109078734},height_95%_HPD={0.0,2.7755575615628914E-17},height_median=0.0,length_range={1.7083243709…	>ssa15_NC_027314.1 ------------------GATTTTGTGGCAGTTGTAACATTGTCTGGTTGTTTGAAAGTCATCGTAGCTCCTGGATTAGTGTCTGCTAAATGTAATATATTTCTGCAGAGTAATGACCATAGTGTCCCTCTTATCACTTCAGGTCAAACAGGAAAAGAAGAAAAAGAAGACTGGTCGTGCCAAGCGTCGCATCCAGTACAACAGGCGCTTCGTCAATGTTGTGCCCACCTTCGGCAAGAAGAAGGGCCCCAACGCCAACTCCTAAAAACACTG >ssa06_NC_027305.1 ------------------------------------------------TGTTTCAAACTCGTTATAGTTCCTGGATTAGTGTCTGCT…	1
otud5	NM_001173916	OTU domain-containing protein 5	Ssa15 : 55.8 Mb into 104 Mb	Ssa13 : 10.4 Mb into 107.8 Mb	scaffold01663	582	K2	AORe	Once in common salmonid ancestor	#NEXUS begin taxa; dimensions ntax=9; taxlabels El_C192955 Cl_C29241 Tb_C29113 Ssa15_55914268-55914840 Sa_C30571 Cl_C28869 Tb_C29427 Ssa13_10424300-10424878 Sa_C31935 ; end; begin trees; tree TREE1 = [&R] (El_C192955[&rate_range={0.11268736219078335,3.4376693718993163},height_95%_HPD={0.0,6.938893903907228E-18},height_median=0.0,length_range={0.016992225822482512,0.12306367335791119},rate=1.09123…	>Ssa15_55914268-55914840 ACCATGACGATTCTTCCAAAGAAGAAGCCGAACTCGAGTGTCGGTGTTTCGGACCACCCGGACGAAACTGACAGAAGAAGTGCCTCTGACACGCATCAACATCCTCACGGTGTTCGTACAGGTGCAAGACCAAGGGCTTCTCCGCCG------TGGTCGTATCAATCCGCTCCACCTTCGACAAGGGAAGATAGACGGAACGAGGCTAGCTCTCGGCCGCAGCAGGCCTCTTCTCCTCCCATGGGTTCAGGCTCTCCTGTTGGACCTGTGGATGGGAAT---------GGAATAACATGCGTTGCTGGAACACGCGGGGAACTGTCATGCAGCATTTGCTGTGGT------GGAATTGGAAGTTGCTGTTCGGG…	1
cnbp	XM_014134942	Cellular nucleic acid-binding protein	Ssa15 : 59.7 Mb into 104 Mb	Ssa13 : 19.1 Mb into 107.8 Mb	scaffold00692	261	K2+G	AORe	Once in common salmonid ancestor	#NEXUS begin taxa; dimensions ntax=13; taxlabels Tg_C22415 Tb_C26865 'ssa13_NC_027312.1' Cl_C27291 Sl_C26113 Ht_C19656 Cl_C27535 Sl_C26745 Ht_C22172 'ssa15_NC_027314.1' Tb_scaffold1103 Tg_C22357 El_C188111 ; end; begin trees; tree TREE1 = [&R] (((((Tg_C22415[&rate_range={0.06884413211798472,3.0892862584820393},height_95%_HPD={0.0,1.3877787807814457E-17},height_median=0.0,length_range={1.911421566…	>ssa13_NC_027312.1 ATTAGAACAAATCTTCAT---ACTTTTTTTTTCTCCTCAGCCTGCTACAACTGCCACAGGAGTGGCCATATTTCCCGGGACTGCAAGGAGCCCAAAAAGGAGAGGGAGCAGTGCTGCTACAGCTGTGGCAAGGCTGGCCACGTGGCCCGCGACTGTGACCATGCCAACGAGCAGAAGTGCTATTCCTGCGGTGGCTTTGGCCACATCCAGAAACTTTGTGATAAAGTCAAATGTTACAGGGTGGCCACTAAATATTGTTTG >ssa15_NC_027314.1 ATGAGAACAAACCTTTGCACTTTTTTTTTTTTCTCTTCAGCCTGCTACAACTGCCACAGGAGCGGCCATATTTCCCGTGACTGCAAGGAGCCCAAGAAG…	1
ifrd2	NM_001173836	Interferon-related developmental regulator 2	Ssa15 : 63.3 Mb into 104 Mb	Ssa13 : 28.5 Mb into 107.8 Mb	scaffold00250	243	T93	AORe	Once in common salmonid ancestor	#NEXUS begin taxa; dimensions ntax=13; taxlabels El_C195683 Tb_C17455 Tg_C25939 Ht_scaffold755 'ssa15:63359013..63369236' Cl_C30015 Sl_C29223 'ssa13_NC_027312.1' Ht_scaffold504 Sl_scaffold996 Cl_C14933 Tb_scaffold801 Tg_C25347 ; end; begin trees; tree TREE1 = [&R] ((El_C195683[&rate_range={0.3319004860294646,4.2569462670108615},height_95%_HPD={0.0,2.7755575615628914E-17},height_median=0.0,length_…	>ssa13_NC_027312.1 TCTGTGTGTTTCACTCACAGGTCTAGCAGTACAGTGAGGCGGGAGGCGGGGCAGAGGGTGACGAGTAGAGCCCAAGCGTGCAGGGCGGCGCTGTGGAGCTTAGGGGCACCGGCCTTGGGGGTGGGCAGGGTGCCCTCACAGTTGGGGTACGACGTGGTGAACACACTTTCCAGGCTCATGGATTTTACCAAGTCCTGCCACAGAGAGAGA------GAGAGAACGATTAAGACAGACAGTGAA >ssa15:63359013..63369236 TGTGTGTCTGTCACTCACAGGTCCAGCAGCACAGTAAGGCGGGATGCGGGGCAGAGGGTGACGAGCAGGGCCCAGGCATGCAGGGCGGCGCTGTGGAGCCCTGGGGCACC…	1
fox3a	NM_001246333	RNA binding protein fox-1 homolog 3	Ssa15 : 65.4 Mb into 104 Mb	Ssa13 : 26.6 Mb into 107.8 Mb	Absent from assembly	198	K2	AORe	Once in common salmonid ancestor	#NEXUS begin taxa; dimensions ntax=12; taxlabels Cl_C26469 Sl_C25405 Tb_C24721 Tg_C21575 'ssa13:26633141..26642931' Ht_scaffold958 Cl_C31117 Sl_scaffold978 'ssa15:65433034..65443237' Ht_scaffold1072 Tb_scaffold1118 Tg_C27155 ; end; begin trees; tree TREE1 = [&R] ((((Cl_C26469[&rate_range={0.07984020581606825,3.6845861108013325},height_95%_HPD={0.0,6.938893903907228E-18},height_median=0.0,length_r…	>Ht_scaffold958 TTTCCAACACTGTGCACTCTAACAGAGGCCGGTTCAGCTCAACCCATTTCACTGTGCAAGGCGGAGGTGGACACAGGGAGCCGTGGACAGTCCTCACCCCCACACTCTGAGCACTCTCCTGGGCCCACTCGTCACCCCTCTCCCCTGAGGATAGCCAGTCCTAAGCAGAGCTCCATCATCACCAGGCATCATGAGGTT >Ht_scaffold1072 TCTCCAGCACCATGCACTCTAACAGAGGCCAGTTCAGCTCAGCCCATCTCACTGTGCAAGGTGGAGGTGGACACAGGGAGCCGTGGACAGTTCTCTCCCCCACACTCTGAGCACTCTCCTGGGCCAACTCGTCACCCCTCTCCCCTGATGACAGCTAGTCCTAAGCA…	1
ptn7	NM_001173849	Tyrosine-protein phosphatase non-receptor type 7	Ssa15 : 72.0 Mb into 104 Mb	Ssa13 : 8.7 Mb into 107.8 Mb	scaffold00495	234	K2	AORe	Once in common salmonid ancestor	#NEXUS begin taxa; dimensions ntax=13; taxlabels 'ssa13_NC_027312.1' Ht_C24716 Tg_C20091 Tb_C11959 Cl_scaffold748 Sl_scaffold691 'ssa15_NC_027314.1' Ht_C23448 Cl_C30375 Sl_C30007 Tb_C28613 Tg_C24869 El_C195699 ; end; begin trees; tree TREE1 = [&R] ((((('ssa13_NC_027312.1'[&rate_range={0.119232425971294,5.103861802395692},height_95%_HPD={0.0,2.7755575615628914E-17},height_median=0.0,length_range={…	>ssa15_NC_027314.1 CTCTCTGTGGTTCCATACATCCTCAGACGGGGCTCCAATGTGTCCCTGGTGCTGGACGTGAGCAGTCTCAGCCTGGGTGCGGTAGAGCCCTTGTGCTCCATCTCCACCCCCAAAGAGACCCTCCTCCACCTGCTGAGGACCTTAACACGCCCTCTGACCCCCTCTCAGCTGCAGGAGGCATCTGACGAGACCAGCAGGCTGAACTCAGAGTACCAGGTTAATATCTACTGTAAC >ssa13_NC_027312.1 CTCTCTGTGGTTCCAATCATCCTCAGACGGGGATCCAATGTGTCCCTGGTACTGGGCGTGAGCAGTCTCAGTCTGGAAGCAGTGGAGACCCTATGCTCCATCTCCACTCCCAGAGAGACCATCCTC…	1
bcas2	NM_001141220	Pre-mRNA-splicing factor SPF27	Ssa15 : 75.4 Mb into 104 Mb	Ssa13 : 26.1 Mb into 107.8 Mb	scaffold00407	504	K2	AORe	Once in common salmonid ancestor	#NEXUS begin taxa; dimensions ntax=11; taxlabels Ht_C27086 Sl_C31151 Cl_C30871 Tb_scaffold1112 Tg_scaffold1010 Tg_C27125 Tb_scaffold1120 Sl_scaffold483 Cl_C28831 Ht_C23952 El_C194085 ; end; begin trees; tree TREE1 = [&R] (((Ht_C27086[&rate_range={0.06578076147440275,3.9475703015861887},height_95%_HPD={0.0,1.3877787807814457E-17},height_median=0.0,length_range={0.007326905387996672,0.1563621926736…	>Ht_C23952 cagactgaaatcatgaggaacgagtttgagaggctagcagcccggcagcccctggaacttctcagcatgaagaggacccagtctactcttttgctcagagcacgaacagtcatgttaaaaaaaagcttgctaactgtcaatcccccattcagttctaacttgatgcatttaaaccctcgtctgagtgtacac------gtttctgtttcacctgtgcagatagcttccagctccatcatcagggcagaagaacatcactgcatggcaggagagtgtgaacaactccatggctcagctggagcatcaagcagtgcgcatgaacctggaactcatggcacactacggtaccaatgcatggaaggtctacaagtgagtcagtggctgctgg…	1
ctnnb1l	NM_001140567	Beta-catenin-like protein 1	Ssa15 : 78.7 Mb into 104 Mb	Ssa13 : 23.0 Mb into 107.8 Mb	scaffold00065	249	JC	AORe	Once in common salmonid ancestor	#NEXUS begin taxa; dimensions ntax=11; taxlabels Ht_C18212 Tg_C17697 Tb_C23887 Cl_C24445 Sl_C25813 Tg_C15733 Tb_C23647 Cl_C24819 Sl_C23971 Ht_C18050 El_C175949 ; end; begin trees; tree TREE1 = [&R] (Ht_C18212[&rate_range={0.1524834074691881,6.475057797920058},height_95%_HPD={0.0,1.3877787807814457E-17},height_median=0.0,length_range={0.01231429603767241,0.2709809506090321},rate=1.4865218018785227…	>Ht_C18050 atgaacagtagaagtgtgggtgtcattctacttcaggtgttcaagcgccacaacccagccactgcagaggagcaggagatgatggagaacctgtttgatgccctctgctcctgtctgatgctggctgccaaccgggaccgcttcctcaggggagagggtctgcagctcatgaacctcatgcttaggagacct---tgt---acg---------------------cacacacac------gttttgaat >Cl_C24819 atggacagtagaagtgtgggtgtcattttacttcaggtgttcaagcgccacaacccagccacggcagaggagcaggagatgatggagaacctgtttgatgccctgtgctcctgtctgatgctggctg…	1
mare1	NM_001173634	Microtubule-associated protein RP/EB family member 1	Ssa15 : 82.6 Mb into 104 Mb	Ssa13 : 40.6 Mb into 107.8 Mb	scaffold00027	450	K2+G	AORe	Once in common salmonid ancestor	#NEXUS begin taxa; dimensions ntax=13; taxlabels Tb_C29043 Tg_C24781 Cl_C27579 Sl_C25495 'ssa13_NC_027312.1' Ht_C24392 Cl_C26647 Sl_C25477 Tb_C28191 Tg_C24667 'ssa15_NC_027314.1' Ht_C24088 'El_NC_025979.2' ; end; begin trees; tree TREE1 = [&R] ((((Tb_C29043[&rate_range={0.06851950299011708,3.2264172649790854},height_95%_HPD={0.0,1.3877787807814457E-17},height_median=0.0,length_range={3.7001284420…	>ssa15_NC_027314.1 GATGCATACCATAGAAGGTTAAATTCCAGGCCAAACAGACTGAGTTCCTCCACAACTTCAAACTTCTACAGACCAGTTTTAAGAAGATTCAGGTTGAGAAGGGTGCTTTTTAATTTTTTACCTCAGTGTATTGTTGGCTATTCGGCTATTCCTTTCCGGCATTTAATCAATTTCCAGATCATTCCTGTTGATAAATTGATAAAAGGCAAGTTCCAGGACAACTTTGAGTTTGTGCAGTGGTTCAAGAAATTATTTGATGCCAACTACGATGGGAGGGATTATGACCCAGTCAGTGCTCGCCAAGGCCAGGACACTGCGCCTACGCCCAACCCAGGGCAGGTCGTACCCAAGCCCAGGAAGCCCAGCACTGGTGAGGAAGA…	1
pfd4	NM_001140679	Prefoldin subunit 4	Ssa15 : 86.7 Mb into 104 Mb	Ssa13 : 37.2 Mb into 107.8 Mb	LG12 : 1.64 Mb into 13.81 Mb	279	JC+G	AORe	Once in common salmonid ancestor	#NEXUS begin taxa; dimensions ntax=13; taxlabels Ht_C24488 'ssa13_NC_027312.1' Cl_C29417 Sl_C28609 Tb_C28405 Tg_C24529 El_C192023 Tg_C18895 Tb_C22039 Cl_C30207 Sl_C29567 'ssa15_NC_027314.1' Ht_C17342 ; end; begin trees; tree TREE1 = [&R] ((((Ht_C24488[&rate_range={0.0030058337445295477,6.826858036869428},height_95%_HPD={0.0,5.551115123125783E-17},height_median=0.0,length_range={4.096548244643097E…	>ssa15_NC_027314.1 ACAACAAAAAAAGCAGGTTATTTTTTTAATTCA---TACATATTGATCGGCCATAAGTTTGAG---AATCGAGATATGAGTTTTAGGCCATATCGCCCAGCC---ACCAGCAATGCTTTCTTCTCTTCTCAGAAATCTCTACAGAATCTGCAGGATGCCAGTGATGACCTGATGATGGCTGAGGATGACACTCTGCTCGTCCCATATCAGATTGGAGACGTCTTCATCAGTCACACCCAGGAAGAGACCCAAGAGATGTTGGAAGCTGCAAAGGTATTG >ssa13_NC_027312.1 ---------------------------------------------------------------------------------…	1
HoxC1a	NM_001139537	Homeobox protein Hox-C1a	Ssa15 : 88.40 Mb into 104 Mb	Ssa13 : 35.71 Mb into 107.8 Mb	Absent from assembly	373	K2	AORe	Once in common salmonid ancestor	#NEXUS Begin taxa; Dimensions ntax=17; Taxlabels 'Bl_C18399_15.0' 'Bl_C24985_35.0' 'Cl_C28635 15.0' 'Cl_C30119 26.0' 'Ht_C21392 11.0' 'Ht_C25700 32.0' 'Ok_C26045 10.0' 'Ok_C29943 30.0' 'Sa_C18979 7.0' 'Sa_C32595 25.0' Ss_NM001139537_HoxC1ab 'St_C27193 16.0' 'St_C29821 21.0' 'Tb_C29175 23.0' 'Tb_scaffold396 6.5' 'Tg_C22809 8.0' 'Tg_C25191 23.0' ; End; Begin trees; Translate 1 'Bl_C18399_15.0', 2 '…	>Ss_C1a_beta_NM_001139537.1 AGCTCCCAGTCTACTCAGGCTCGAGCAGCTCT-CCTCTGACACAGAGTCAGGGCTTTTCA ACCACGCCACCGGCCTGCCT-TCACTACTCTCGTCTCCCCTCCTACCACCGGGTGCAGGA ACACGACTTCCCGGGACTTGGGTACTCCTCTTCCACACACATCACCGGGACTGAGGCGCT GGCGCACGCTGAATTCGGGTCTATAAATGCGCACATTAAAATCTACACTCATGATGGGTC AAATGTTCACTTTGCTGTTGTGGACAGTAGCTCTCCCTCCGACCCCAAGTGTAAGGTAGC TGAACTCAGTCACAGGAGCAAAACTTTTGATTGGATGAACGTGAAGAAGAGAAGTCAAGC TCGGA…	1
HoxC4a	NM_001139530	Homeobox protein Hox-C4a	Ssa15 : 88.45 Mb into 104 Mb	Ssa13 : 35.67 Mb into 107.8 Mb	LG12 : 2.72 Mb into 13.81 Mb	369	K2	AORe	Once in common salmonid ancestor	#NEXUS Begin taxa; Dimensions ntax=18; Taxlabels 'Bl_C22167_39.0' 'Bl_C23891_35.0' 'Cl_C22659 36.0' 'Cl_C24537 38.0' El_CM002837 'Ht_C22968 42.0' 'Ht_C24092 36.0' 'Ok_C28317 35.0' 'Ok_C28759 33.0' 'Sa_C26401 37.0' Ss_NM001139530_hoxc4aa 'Ss_NM001141620 hoxc4ab' 'St_C16343 56.0' 'St_C23303 37.0' 'Tb_C27303 36.0' 'Tb_C27609 41.0' 'Tg_C14015 41.0' 'Tg_C15759 48.0' ; End; Begin trees; Translate 1 'Bl…	>Ss C4a_alpha_NM_001139530.1 GCGAACCCGAATTACAATGGAGCGGATTCCAAGCGGTCTAGGACAGCCTACACTCGACAG CAGGTCTTAGAATTGGAGAAGGAATTCCACTATAACCGCTATTTAACTCGGCGGAGGCGC ATTGAGATAGCTCACACATTGGTTCTCTCCGAACGACAAATCAAAATTTGGTTTCAGAAC CGCAGGATGAAGTGGAAAAAAGACCATAGGCTTCCTAACACCAAAGTGAGATCCTCCACC ACGGGCGTATCCTCCGGGTCCAACACAACCTCATCAACCGGCGCTGTCGCCACTTCCGCG GCCACTGGTGCCATTATTCCAAATGAACTTTCCGGAGGAGAGGATGGCGAGGATATTACA ACGT…	1
HoxC5a	NM_001139536	Homeobox protein Hox-C5a	Ssa15 : 88.48 Mb into 104 Mb	Ssa13 : 35.66 Mb into 107.8 Mb	LG12 : 2.73 Mb into 13.81 Mb	496	GTR	AORe	Once in common salmonid ancestor	#NEXUS Begin taxa; Dimensions ntax=19; Taxlabels 'Bl_C24519_36.0' 'Bl_C24767_37.0' 'Cl_C29555 35.0' 'Cl_C30013 36.0' El_CM002837 'Ht_C25094 33.0' 'Ht_C25436 31.0' 'Ok_C27901 36.0' 'Ok_C29419 36.0' 'Sa_C32005 35.0' 'Sa_C32201 30.0' Ss_NM001139529_HoxC5aa Ss_NM001139536_HoxC5ab 'St_C28765 29.0' 'St_C29335 35.0' 'Tb_C29223 33.0' 'Tb_C29391 29.0' 'Tg_C24911 35.0' 'Tg_C24985 34.0' ; End; Begin trees; …	>Ss C5a_alpha_NM_001139529.1 ATGAGTTCCTATGTAGCAAACTCAATTTTTAAGCAGCAAACGCACGAGGCATCCTCCTGT AACGTCATGAATAGTTTAGGCAGTTATGGCTCTCTCTCTGACTTCGATCAAGCCAATTAT GCCTATAACGGAGGTCTTCATGATTTCAACGGAACATTCACCTCCTCTGATGCCACTGTA AACTCTCTAAAACGAGAAGAGATGAACTCTAGCCTGCGAGGCAATACGGACACTCAATCT CCACCACGACCACAGTCATACTCAGCCTTGAGCTCCCGGAACTCCGTGCAGAACTGCCTC AGTGACGGTATACTGAGCAAAGCGACTGAAATGCAAATGGAGGTGGTCGAAACCCCCAGA ACTA…	1
HoxC6a	NM_001139535	Homeobox protein Hox-C6a	Ssa15 : 88.48 Mb into 104 Mb	Ssa13 : 35.66 Mb into 107.8 Mb	LG12 : 2.73 Mb into 13.81 Mb	731	K2+G	AORe	Once in common salmonid ancestor	#NEXUS Begin taxa; Dimensions ntax=19; Taxlabels 'Bl_C24335_40.0' 'Bl_C24563_35.0' 'Cl_C17905 50.0' 'Cl_scaffold858 36.0' El_CM002837 'Ht_C24742 41.0' 'Ht_C25196 36.0' 'Ok_C28391 35.0' 'Ok_C29659 37.0' 'Sa_C31951 39.0' 'Sa_C32507 34.0' Ss_EU025714_HoxC6aa Ss_EU025715_HoxC6ab 'St_C21451 35.0' 'St_C21585 39.0' 'Tb_C28511 43.0' 'Tb_C29167 42.0' 'Tg_C24711 42.0' 'Tg_C24877 43.0' ; End; Begin trees; T…	>Ss C6a_alpha_NM_001139528.1 AAAGGAAGGTTTTGCAAAGGTGTGTGTGCAGCCAGCAACATATCCAGAATAAGGGAGAGG GAAAGGGGGAGCTACTGAGAGGGGA-AAGTGGAGAAAAAAA-GACTGATAAAGAAGTGCG GAGAGTTGAAGAAGAAGGGTTACAGGCAAGGTATGAATTCGTATTTCGCAAACCCGTCAC TCTCCTGCCATTTATCCGGTGGTCAAGATGTTTTGCCAAGCGTGCCACTAAATTCCACCA CTTATGACACAGTGAGACATTTTTCGTCGTATGGGGCTGCTGTGACTCAGAATCGGATAT ACGCAAATCCTTTCTATTCTCCCCAAGACAATGTTGTTTTTGGGCCGAGTCGGGCATCCT ATGA…	1
HoxC8a	NM_001139527	Homeobox protein Hox-C8a	Ssa15 : 88.50 Mb into 104 Mb	Ssa13 : 35.63 Mb into 107.8 Mb	LG12 : 2.75 Mb into 13.81 Mb	436	GTR	AORe	Once in common salmonid ancestor	#NEXUS Begin taxa; Dimensions ntax=19; Taxlabels 'Bl_C22541_43.0' 'Bl_C24557_34.0' 'Cl_C28863 41.0' 'Cl_scaffold493 29.4' El_CM002837 'Ht_C23644 42.0' 'Ht_C24554 36.0' 'Ok_C27797 41.0' 'Ok_C29527 32.0' 'Sa_C30685 34.0' 'Sa_C31903 32.0' Ss_NM001139527_hoxc8aa Ss_NM001139534_hoxc8ab 'St_C27685 39.0' 'St_C29291 29.0' 'Tb_C28931 37.0' 'Tb_C28961 35.0' 'Tg_C24039 37.0' 'Tg_C25321 36.0' ; End; Begin tr…	>Ss_C8a_alpha_NM_001139527.1 CGTGAGGTCTCATCCAAGGAAACATAATACTAGGAGACGAGTTCTGATTTAAGTGGCCTT GTCCTTCTCCGGGGTTAGAGCCGTTAGAGGATTTAGAGTCTGGGTATTGCGCGAGGCTTG CCTCTTGCTGGGTACCATAAAGCGGTTGCCTCGGAAGAGCTTCATATCCATAAAATTTCG TTGCGTCTCCATGGCAAGCCAGCGCGCAGGGGTTCTGTTGGTATCCAGGATTGGAGATCC CCGTGGTCCCATGGTGAAAAAAGTC------ATGATGGGAAGGGTGCTGAAAGCCCGATG CAGCTGCCCCGGGTCCGTAGACCAGCGTGTGGCTGCGGGCAACGCTTTGTGGGAATCTGC AGTC…	1
HoxC9a	NM_001139526	Homeobox protein Hox-C9a	Ssa15 : 88.51 Mb into 104 Mb	Ssa13 : 35.63 Mb into 107.8 Mb	LG12 : 2.75 Mb into 13.81 Mb	545	K2	AORe	Once in common salmonid ancestor	#NEXUS Begin taxa; Dimensions ntax=19; Taxlabels 'Bl_C25107_40.0' 'Bl_C25297_40.0' 'Cl_C29875 45.0' 'Cl_C30279 39.0' El_CM002837 'Ht_C25618 42.0' 'Ht_C25770 38.0' 'Ok_C28471 48.0' 'Ok_C29977 40.0' 'Sa_C32827 36.0' 'Sa_C33123 33.0' Ss_NM001139526_hoxc9aa Ss_NM001139533_hoxc9ab 'St_C29621 37.0' 'St_C29915 36.0' 'Tb_C29103 44.0' 'Tb_C29329 44.0' 'Tg_C24683 47.0' 'Tg_C25861 42.0' ; End; Begin trees; …	>Ss_C9a_alpha_NM_001139526.1 ATGTCGACCACGGGTCCCATAAGTAATTATTATGTGGATTCCTTGATACACCATGAAAGC GATGATGTTCTTGCGGCTCGATTCTCGGCTCCTGTTTCGCACTCCACCGGCCCTCGTCCA ACGTCCCTTATACCGGAGTGTGGTGACTATCCGTCCTGCAGCTTTTCCCCGAAACCACCC GTGTTTACTACCTCTTGGGCCCCTGTTCACTCCCAGTCCTCAGTGGTTTACCACCCATAC AGCCACCAACCTCATTTAGGAACGGACTCAAGGTATGTGCGGTCATGGCTAGAGCCGATC TCGGGGACTATGTCCTTCCCTGGCTACCCAGCCAACGGCAGACACTATGGGCTGAAGCCC GACG…	1
HoxC10a	NM_001141664	Homeobox protein Hox-C10a	Ssa15 : 88.51 Mb into 104 Mb	Ssa13 : 35.62 Mb into 107.8 Mb	Absent from assembly	790	K2	AORe	Once in common salmonid ancestor	#NEXUS Begin taxa; Dimensions ntax=19; Taxlabels 'Bl_C25307_47.0' 'Bl_C25531_49.0' 'Cl_C30469 48.0' 'Cl_C30693 45.0' El_CM002837 'Ht_C26038 47.0' 'Ht_C26106 43.0' 'Ok_C29765 49.0' 'Ok_C30231 47.0' 'Sa_C32777 47.0' 'Sa_C33489 41.0' Ss_NM001139532_hoxc10ab Ss_NM001141664_hoxc10aa 'St_C26465 43.0' 'St_C29753 45.0' 'Tb_C27059 43.0' 'Tb_C29725 46.0' 'Tg_C25879 48.0' 'Tg_C26305 41.0' ; End; Begin trees…	>Ss_C10a_alpha_NM_001141664.1 ---------------------------ATGTCATGCCAGGATAACATGGCTGCCGGTCAT TTCCTTATGGATTCTTTGATGGGAGGATCATC---TTCCTATAGAGGCGAAGGCTACTCC AACAGCAACCCTGGAATGTACATCCACCCGGCTGCATCTGAGTATGGATGCTCAATGA-- -TGAGACATTTTGGAGTAGTTGGATCGTCCCTCTCCAAAAAAGACGAGGTTCCTCTGAGC AGCCACCCTCTCGGCTCCTACCAAGATGCGCCTTACCTGTCATCCCAACTGGGCACATGG ACCTCGGCTTCCAAAACGAACAGGGACGAGCAACCTGTTGCCCAATCCAGTTTACAACCA TGT…	1
HoxC11a	NM_001141665	Homeobox protein Hox-C11a	Ssa15 : 88.53 Mb into 104 Mb	Ssa13 : 35.60 Mb into 107.8 Mb	LG12 : 2.80 Mb into 13.81 Mb	764	K2+G	AORe	Once in common salmonid ancestor	#NEXUS Begin taxa; Dimensions ntax=19; Taxlabels 'Bl_C25511_40.0' 'Bl_C25543_38.0' 'Cl_C30333 47.0' 'Cl_C30749 37.0' El_CM002841 'Ht_C25704 41.0' 'Ht_C26010 34.0' 'Ok_C30019 42.0' 'Ok_C30237 41.0' 'Sa_C32963 39.0' 'Sa_C33021 35.0' Ss_NM001139552_hoxd11aa Ss_NM001139557_hoxd11ab 'St_C29703 36.0' 'St_C30083 39.0' 'Tb_C29589 40.0' 'Tb_C30147 39.0' 'Tg_C25921 39.0' 'Tg_C26367 41.0' ; End; Begin trees…	>Ss_C11a_alpha_NM_001139525.1 ------------------------------------------------------------ ----------------------------------------ATGACAACTTCACTGGTTCT GCATCCACGCTGGGCGGACACCTTGATGTACGTTTATGAAAAAAGCCCGAATGAAAATAA TCCGAATAAAAACCAAACAATGGAGGGACTGAGCGGGAATTGCCCGGCGACCCACTGCAG GGACCTGATGTCGCACCCCGGGTTGGGGCGACATTCTGGCACTATAGCGACTCACCAGGG CTCGGTGTACTCGGATATATCTTCCCCAGACACCGGCCGACAGTGTCCTGCTCCCCAAAC TTC…	1
HoxC12a	NM_001141907	Homeobox protein Hox-C12a	Ssa15 : 88.55 Mb into 104 Mb	Ssa13 : 35.58 Mb into 107.8 Mb	LG16 : 5.65 Mb into 16.57 Mb	541	K2	AORe	Once in common salmonid ancestor	#NEXUS Begin taxa; Dimensions ntax=19; Taxlabels 'Bl_C24945_39.0' 'Bl_C26379_32.0' 'Cl_C29769 37.0' 'Cl_C30211 44.0' El_CM002841 'Ht_C25476 32.0' 'Ht_C25622 36.0' 'Ok_C31219 33.0' 'Ok_scaffold1209 28.8' 'Sa_C30453 38.0' 'Sa_C33887 30.0' Ss_NM001139551_hoxd12aa Ss_NM001139556_hoxd12ab 'St_C29465 32.0' 'St_C30849 32.0' 'Tb_C30683 27.0' 'Tb_C30819 37.0' 'Tg_C26839 27.0' 'Tg_C27079 36.0' ; End; Begin…	>Ss_C12a_alpha_NM_001141907.1 ATGGAAATGTGTGAGCGCAATCTTCTGAATTCTGGCTATGTTGGTTCTCTGTTGAATTTT CCTACCCCGGAGTCGTTATATTTTTCCAACCTGCGGGGCAATGGAGCTCATCTCTCTGGG CTGCATCAGATTTCCTACAACAGGCGAGAGGTGTGCTCGCTCCCGTGGACTTCCCCAAGT TCGTGCACATCTCCGCCTCAGAGCCGCGCCTTCAGTGGCTACTCTCCGCCGTTTCTATCC AATTCAGTGCCTGTAAATACTAATCCCAACAACCACAACAAGGGACCACTTGACGAGTCC AATAAATACTACTTTCAGGATGTAAACCACAAGCCAGAAGAACCTGCTAGACATGCGCAG GCC…	1
HoxC13a	NM_001139531	Homeobox protein Hox-C13a	Ssa15 : 88.56 Mb into 104 Mb	Ssa13 : 35.59 Mb into 107.8 Mb	Absent from assembly	764	K2+G	AORe	Once in common salmonid ancestor	#NEXUS Begin taxa; Dimensions ntax=19; Taxlabels 'Bl_C25671_41.0' 'Bl_C25681_42.0' 'Cl_C30697 45.0' 'Cl_C30823 39.0' El_CM002837 'Ht_C25484 45.0' 'Ht_C25660 44.0' 'Ok_C23885 45.0' 'Ok_C25351 40.0' 'Sa_C28037 40.0' 'Sa_C28195 40.0' Ss_NM001139524_hoxc13aa Ss_NM001139531_hoxc13ab 'St_C29589 39.0' 'St_C30439 38.0' 'Tb_C29961 45.0' 'Tb_C30153 44.0' 'Tg_C26479 43.0' 'Tg_C26587 43.0' ; End; Begin trees…	>Ss_C13a_alpha_NM_001139524.1 ------------------------------------------------------------ ----------------------------------------ATGACAACTTCACTGGTTCT GCATCCACGCTGGGCGGACACCTTGATGTACGTTTATGAAAAAAGCCCGAATGAAAATAA TCCGAATAAAAACCAAACAATGGAGGGACTGAGCGGGAATTGCCCGGCGACCCACTGCAG GGACCTGATGTCGCACCCCGGGTTGGGGCGACATTCTGGCACTATAGCGACTCACCAGGG CTCGGTGTACTCGGATATATCTTCCCCAGACACCGGCCGACAGTGTCCTGCTCCCCAAAC TTC…	1
wnt1	XM_014147056	Proto-oncogene Wnt-1	Ssa15 : 90.1 Mb into 104 Mb	Ssa13 : 34.9 Mb into 107.8 Mb	LG12 : 1.57 Mb into 13.81 Mb	540	T93+G	AORe	Once in common salmonid ancestor	#NEXUS begin taxa; dimensions ntax=9; taxlabels 'EL_CM002837.1' Cl_C28201 Tb_C26981 Sa_C29271 Ssa13_34981047-34981590 Cl_C28083 Tb_C27559 Ssa15_90133126-90133650 Sa_C30689 ; end; begin trees; tree TREE1 = [&R] ('EL_CM002837.1'[&rate_range={0.051513220816304946,5.6631077129384275},height_95%_HPD={0.0,1.3877787807814457E-17},height_median=0.0,length_range={0.020915943889549485,0.4308635077163982},r…	>Ssa13_34981047-34981590 ~~~TCTTCTCTCTCCAGACAGTGTCGTCAGAGATGCGACAGGAGTGTAAATGCCATGGCATGTCAGGATCATGCGTCGTGCGTACCTGCTGGATGCGTCTACCCAGCTTCCGCGCCGTGGGGGACTTCCAGGACCGCTTCGACGGAGCCTCCCGGGTCGTCTACGCCAACAAGGGCTCCAACCGCGCCTCTCACCGCGCCGACCCACGCCATCTCGAACCCGAGAACCCCGCCCACAAACCCCCATCGTCCAGAGACCTGGTCTACTTCGAGAAGTCGCCCAACTTCTGCTCCTACAACGGCAAGACGGGTACCCACGGTACCTCTGGGAGGAACTGTAACAGCTCGTCTCCGGCGCTGGACGGGTGTGAGCTC…	1
atp5f1	NM_001139691	ATP synthase F(0) complex subunit B1, mitochondrial	Ssa15 : 97.9 Mb into 104 Mb	Ssa13 : 4.9 Mb into 107.8 Mb	LG12 : 2.80 Mb into 13.81 Mb	207	K2+I	LORe	S= Once; T= Ambiguous; C= Twice	#NEXUS Begin taxa; Dimensions ntax=10; Taxlabels Cl_C10899 Sa_C20273 Sa_C25227 Sl_C12379 Sl_C13541 Ssa13_4986010-4986203 Ssa15_97997400-97997608 Tb_C17055 Tb_scaffold741 'pc_C20873 7.0' ; End; Begin trees; Translate 1 Cl_C10899, 2 Sa_C20273, 3 Sa_C25227, 4 Sl_C12379, 5 Sl_C13541, 6 Ssa13_4986010-4986203, 7 Ssa15_97997400-97997608, 8 Tb_C17055, 9 Tb_scaffold741, 10 'pc_C20873 7.0' ; tree TREE1 = […	>Ssa13_4986010-4986203 ccaggctggtccagctgtcccaccttcacacgtcccccaacagccaagctccagtccccg ctctgccagagaagggaggcaagacacgccatggcatcatccctgaggagcttttccagc ttctgtaccccaagactggagtcacaggtcagcagaacttccacaaacctggagcagtgt tcagatagaaat--------------- >Sa_C20273 ccaggctggtccagctgtcccacctccacacgtcccccaacagccaagctccagtccccg ctctgccagagaagggaggcaagacacgccatggcatcatccctgaggagctcttccagc tcctgtacgccaagactggagtcacaggtcag…	1
prkag4	XM_014150161	5'-AMP-activated protein kinase	Ssa16 : 61.77 Mb into 87.8 Mb	Ssa17 : 4.31 Mb into 57.68 Mb	scaffold00136	252	K2	LORe	S= Once; T= Once; C= Ambiguous	#NEXUS Begin taxa; Dimensions ntax=11; Taxlabels 'bl_scaffold1075 19.8' 'bl_scaffold962 17.5' 'cl_scaffold778 36.7' 'cr_C32169 17.0' 'el_C151761 81.0' 'pc_C9341 45.0' 'ssa16:61777500..61777999 ssa16:61777500..61777999' 'ssa17 :4317400..4317799 ssa17 :4317400..4317799' 'tb_C29049 32.0' 'tg_C5927 42.0' 'tg_C5929 14.0' ; End; Begin trees; Translate 1 'bl_scaffold1075 19.8', 2 'bl_scaffold962 17.5', …	>ssa17 :4317400..4317799 ssa17 :4317400..4317799 aaaaaaaagtactctacacagaaagagacagtcccaaaaccctgcttcatgcagaagacg atccaggacgttgggatcgggacattcaacattgccacggtccagcagacggcctcagtc tacgatgccctgtctgtgtttgtagagaggagggtctccgcactgcccgtagtaaacgaa caaggtgggttaacctcatctctagttcaaagtcgaacactgactcgtacagtatatgtg tatgtccttatg >bl_scaffold962 17.5 aaaaaaaagtactctacacagaaagagacagtcccaaaaccctgcttcatgcagaagacg atccaggacgt…	1
gsk3b	XM_014150118	Glycogen synthase kinase-3 beta	Ssa16 : 62.66 Mb into 87.8 Mb	Ssa17 : 5.50 Mb into 57.68 Mb	Absent from assembly	352	K2+G	LORe	S= Once; T= Single copy; C= Single copy	#NEXUS Begin taxa; Dimensions ntax=9; Taxlabels 'bl_C20293 18.0' 'bl_C20465 18.0' 'cr_C17137 7.0' 'cr_C19333 6.0' 'pc_C25041 33.0' 'ssa16:62664700..62665299 ssa16:62664700..62665299' 'ssa17 :5483700..5484299 ssa17 :5483700..5484299' 'tb_C25201 41.0' 'tg_C20893 39.0' ; End; Begin trees; Translate 1 'bl_C20293 18.0', 2 'bl_C20465 18.0', 3 'cr_C17137 7.0', 4 'cr_C19333 6.0', 5 'pc_C25041 33.0', 6 's…	>ssa16:62664700..62665299 ssa16:62664700..62665299 aaatgttacaggagcttcttggtgaga--tgtggctgaagttgtcctatactgcatctct tgtgtgacatgctttctctttctttctctcaggagacaaagatggcagtaagaccacagt ggcgaccccaggccagggccccgaccggccgcaggaggtcagctatacagacactaaggt catcggcaacggctcgttcggcgtggtctaccaggctaaactgtgtgactccggggagcc catcaagaaggttctgcaggacaagaggttcaaggggaccatttcactgcagagacgaat acatcagagtaat-tatttttatgagttcttgttgcaccgtgt…	1
ralbb	XM_014149906	Zgc:86798	Ssa16 : 65.38 Mb into 87.8 Mb	Ssa17 : 8.20 Mb into 57.68 Mb	LG22 : 5.92 Mb into 10.63 Mb	222	K2	LORe	S= Once; T= Single copy; C= Single copy	#NEXUS Begin taxa; Dimensions ntax=9; Taxlabels 'cl_scaffold589 24.1' 'cr_C23849 27.0' 'el_C193993 42.0' 'hh_C26589 18.0' 'hh_C27177 20.0' 'ssa16:65388400..65388999 ssa16:65388400..65388999' 'ssa17 :8202900..8203499 ssa17 :8202900..8203499' 'tb_scaffold347 17.2' 'tg_C22905 15.0' ; End; Begin trees; Translate 1 'cl_scaffold589 24.1', 2 'cr_C23849 27.0', 3 'el_C193993 42.0', 4 'hh_C26589 18.0', 5 '…	>ssa16:65388400..65388999 ssa16:65388400..65388999 acgtaccggaactctgaggtggcggtgaacgactcatgttcggtgatggagaagactagc aggaagccctctccgctccggaagtagttgtctctgatggcagcatagtcctcctgtcca gctgtgtccaggatgtcaatctggacctcctctccatccagcaccaccttcttcctgtag ctgtctgccttggtgggctcgtaatcctccacaaactaggag >hh_C27177 20.0 acgtacctgaactctgaggtggcggtgaacgactcatgttcggtgatggagaagactagc aggaagccctctccgctcctgaagtagttgtctctgatggcagca…	1
sumo1	NM_001139689	Small ubiquitin-related modifier 1	Ssa16 : 65.85 Mb into 87.8 Mb	Ssa17 : 8.65 Mb into 57.68 Mb	LG22 : 5.58 Mb into 10.63 Mb	211	JC	LORe	S= Once; T= Single copy; C= Single copy	#NEXUS Begin taxa; Dimensions ntax=10; Taxlabels 'bl_C24889 11.0' 'bl_C25253 11.0' 'cl_C28483 23.0' 'cr_C31079 20.0' 'el_C194083 46.0' 'pc_C27067 28.0' 'ssa16:65857200..65857599 ssa16:65857200..65857599' 'ssa17 :8653300..8653799 ssa17 :8653300..8653799' 'tb_scaffold724 19.4' 'tg_scaffold532 24.7' ; End; Begin trees; Translate 1 'bl_C24889 11.0', 2 'bl_C25253 11.0', 3 'cl_C28483 23.0', 4 'cr_C3107…	>ssa17 :8653300..8653799 ssa17 :8653300..8653799 atgtcacctaaatgtaataaataagaaaaggtttattttaagttgtataacctgggtgcc --------------------------------------------agagaaacagcctggc acccaggctactagctgtatggatgatacaagggaagagggacgggttggggtacctctt tgggggtttggttgtctgagattctctgtcc >ssa16:65857200..65857599 ssa16:65857200..65857599 atgtcacctcaaaaaaataaattagaaaatgattattttaagttgtataacctgggtgcc agtctgttcatgtttagaattcc…	1
pcid2	XM_014152422	PCI domain-containing protein 2	Ssa16 : 74.90 Mb into 87.8 Mb	Ssa17 : 24.59 Mb into 57.68 Mb	LG22 : 1.62 Mb into 10.63 Mb	336	K2	LORe	S= Twice; T= Single copy; C= Single copy	#NEXUS Begin taxa; Dimensions ntax=9; Taxlabels 'cl_C20153 61.0' 'cr_C29829 21.0' 'el_C195701 46.0' 'hh_scaffold130 30.5' 'pc_C27271 50.0' 'ssa16:74902000..74902699 ssa16:74902000..74902699' 'ssa17 :24590000..24590599 ssa17 :24590000..24590599' 'tb_C13107 73.0' 'tg_C12171 61.0' ; End; Begin trees; Translate 1 'cl_C20153 61.0', 2 'cr_C29829 21.0', 3 'el_C195701 46.0', 4 'hh_scaffold130 30.5', 5 'p…	>ssa17 :24590000..24590599 ssa17 :24590000..24590599 ctagatgagtgtatgtttgagctctctcagtgaggcgctctgtctcaccagcaacatctt gacaggaagtaggtagatgagaatcatgcgtttgttcctctggctggagcggtggcagtg ctggaaggagaaggacaggtactcctcggctggtttgtagtcgctgtcgaacatggcctt gcggcctacatagtatttgtaggtgactctctgggccatactgtaatcatccttcaggtt ggagctgtcgatggcccggaccagtggcttacacaggtgtagcttgttgatctggacaca caaccgtttagacacacagggatgtacacacacaca >tb_…	1
bp5a	XM_014150691	Bp5A protein	Ssa16 : 75.40 Mb into 87.8 Mb	Ssa17 : 18.79 Mb into 57.68 Mb	scaffold00136	444	K2+G	LORe	S= Twice; T= Single copy; C= Single copy	#NEXUS Begin taxa; Dimensions ntax=12; Taxlabels 'bl_C21763 21.0' 'bl_C22171 20.0' 'cl_C26217 33.0' 'cr_C29833 31.0' 'el_C192521 47.0' 'hh_C23715 20.0' 'hh_C24921 22.0' 'pc_C27645 34.0' 'ssa16:75403100..75403699 ssa16:75403100..75403699' 'ssa17 :18795900..18796599 ssa17 :18795900..18796599' 'tb_C25803 55.0' 'tg_C22161 38.0' ; End; Begin trees; Translate 1 'bl_C21763 21.0', 2 'bl_C22171 20.0', 3 '…	>ssa16:75403100..75403699 ssa16:75403100..75403699 ataaatcagtaagactcatatttacccctgcctggatacagcggcctgtacatcttctcg ttggcgcacactcctctcccgtggaggagcgcgtgcagcggtttctcctccccgttcttc ggcaggcatcggagcccgtgcgtgcaagtccccgtgtacacaccgcacgactggccctcg gggagcgcgcaagtcaggcagcaaccacagccaggctccttcaccagctggcatcccacc ggcactggcggacacatcgacataagcttctggtcacacggttcgcacggtacgaacgag cccaaacaacccgactcgcttaggagaagcgttgccaggagtg…	1
caln1a	XM_014152163	Alcipressin-1-like	Ssa16 : 76.69 Mb into 87.8 Mb	Ssa17 : 19.10 Mb into 57.68 Mb	LG22 : 2.80 Mb into 10.63 Mb	306	HKY	LORe	S= Twice; T= Single copy; C= At least once	#NEXUS Begin taxa; Dimensions ntax=10; Taxlabels 'bl_C19171 13.0' 'bl_C22595 14.0' 'cl_C31235 25.0' 'cr_C9665 41.0' 'cr_C9667 14.0' 'el_C192903 63.0' 'ssa16:76694500..76694999 ssa16:76694500..76694999' 'ssa17 :19105300..19105799 ssa17 :19105300..19105799' 'tb_C29555 24.0' 'tg_scaffold44 25.6' ; End; Begin trees; Translate 1 'bl_C19171 13.0', 2 'bl_C22595 14.0', 3 'cl_C31235 25.0', 4 'cr_C9665 41.…	>ssa16:76694500..76694999 ssa16:76694500..76694999 gatgttagagcgcctctctctgccgctcactgcatgacgccgggggtgatgtccggacgc cgtgtctggatgattttggggcgaggggggcggttgctgctgctggtgcttccttctgtg tcgtcttcgccccccgagctgtcctgctcgttctcacacacgtggaccactacgctgggg gtggtgggggtgccggtgtgcagctcgtacttctcacctaatagagttggagagaggcgt cactgtaggactggacacaatcaaactgatggcaatacaaaggacagctactgtaattcc atcata >cr_C9665 41.0 ---------------------…	1
syap1	BT050361	Synapse-associated protein 1	Ssa16 : 79.77 Mb into 87.8 Mb	Ssa17 : 31.24 Mb into 57.68 Mb	LG22 : 4.95 Mb into 10.63 Mb	426	JC	LORe	S= Twice; T= Once; C= At least once	#NEXUS Begin taxa; Dimensions ntax=10; Taxlabels 'cl_C7449 3.0' 'ht_C4585 14.0' 'ht_scaffold872 30.2' 'sl_C8587 21.0' 'sl_scaffold717 22.2' 'ssa16:79773900..79774599 ssa16:79773900..79774599' 'ssa17 :31243400..31243999 ssa17 :31243400..31243999' 'tb_scaffold618 19.1' 'tb_scaffold648 20.6' 'tg_C21181 18.0' ; End; Begin trees; Translate 1 'cl_C7449 3.0', 2 'ht_C4585 14.0', 3 'ht_scaffold872 30.2', …	>ssa17 :31243400..31243999 ssa17 :31243400..31243999 ------------------------gatcactttctcagcttcagatggcattgtttgcct gccaaaact---atgaca---tgtattgttgtctctgcctacataatcattattagtctg ttaatcacttttcacatgaataaattaaaaccatctataatctccttaccaccgaatcct ttagcttgc---gagatgagttggacggtgtctccgtcctcctgccccagttcttctgtt gctggaggttcgtgttgtttgtttacttcattttggtct---acaatt------------ tcctccacagcaacgtcagccacttcgctctcctctgtcgt…	1
tuba8l2	NM_001139686	Tubulin, alpha 8 like 2	Ssa16 : 79.83 Mb into 87.8 Mb	Ssa17 : 17.98 Mb into 57.68 Mb	LG22 : 1.88 Mb into 10.63 Mb	312	JC	LORe	S= Twice; T= Single copy; C= Single copy	#NEXUS Begin taxa; Dimensions ntax=8; Taxlabels 'bl_C16467 30.0' 'cl_C27027 60.0' 'cr_C27805 43.0' 'el_LG22 sequence' 'ssa16:79835200..79836299 ssa16:79835200..79836299' 'ssa17 :25184200..25185299 ssa17 :25184200..25185299' 'tb_C31015 58.0' 'tg_C13941 65.0' ; End; Begin trees; Translate 1 'bl_C16467 30.0', 2 'cl_C27027 60.0', 3 'cr_C27805 43.0', 4 'el_LG22 sequence', 5 'ssa16:79835200..79836299 s…	>ssa16:79835200..79836299 ssa16:79835200..79836299 cctaatactcctctccctcctcctcctcaaatgagtcgattcctacctcttcatagtcct tctccagggcagccatgtcttccctggcctcagagaactctccctcctccatgccctcac ccacgtaccagtgcacgaaagcccgcttggcgtacatcaggtcaaacttgtggtcgagac gagcccaggcctcagcgatggctgtggtgttgctcaacatgcacactgctctctggactt tggccaggtcaccccctggcaccacagtgggtggctggtagttgcccacttgaaaccagg gcaccagtccac >ssa17 :25184200..25185299 ssa…	1
pwp2	NM_001173585	Periodic tryptophan protein 2 homolog	Ssa16 : 79.91 Mb into 87.8 Mb	Ssa17 : 23.34 Mb into 57.68 Mb	LG22 : 1.92 Mb into 10.63 Mb	282	JC	LORe	S= Twice; T= Once; C= Single copy	#NEXUS Begin taxa; Dimensions ntax=11; Taxlabels 'cl_scaffold62 18.8' 'el_LG22 sequence' 'hh_scaffold301 20.0' 'hh_scaffold34 17.8' 'pc_scaffold763 35.2' 'sl_C11945 14.0' 'ssa16:79915000..79915799 ssa16:79915000..79915799' 'ssa17 :23340600..23341399 ssa17 :23340600..23341399' 'tb_C26303 39.0' 'tg_scaffold117 18.1' 'tg_scaffold118 20.7' ; End; Begin trees; Translate 1 'cl_scaffold62 18.8', 2 'el_L…	>ssa17 :23340600..23341399 ssa17 :23340600..23341399 tctctgtggtctgccagctgtccatcatgtcccagaggcggaccgtcttgtcccatgatg cactggccaggatggactgcaccgggcagcacagacagctcaccgggccctcgtggcccc ccaggacctctagcaggcgtccagtctgcatggaccagaagacctcgaaggagtcctggg ccccagcgctcaccaggtccccgctcgggtccaccgccagagacgagaactgggtcggcc gcggagacgacgtccggaagttacggtacctgtgtagataca >ssa16:79915000..79915799 ssa16:79915000..79915799 tctctgtg…	1
cgat2	NM_001173790	Chondroitin sulfate N-acetylgalactosaminyltransferase 2	Ssa18 : 6.1 Mb into 70.70 Mb	Ssa01 : 48.6 Mb into 159 Mb	scaffold00609	531	T93+G	AORe	Once in common salmonid ancestor	#NEXUS begin taxa; dimensions ntax=11; taxlabels El_C195681 Tb_C29307 Cl_scaffold279 Sl_C29357 Ht_C25516 'ssa01_NC_027300.1' Tb_C28739 'ssa18_NC_027317.1' Ht_C27190 Sl_scaffold1164 Cl_scaffold554 ; end; begin trees; tree TREE1 = [&R] (El_C195681[&rate_range={0.1736418150904095,5.010175716612033},height_95%_HPD={0.0,2.7755575615628914E-17},height_median=0.0,length_range={0.028735583197418514,0.280…	>ssa01_NC_027300.1 CTGGGAGGGGAGTCCCATGGAAAGGAATACTACCAGGCACTGCTGCAAGAGCAGGAGGAGCGGCACCTCAACCGCGCCGCCAGCCTCAAGCGACAGATTGCCCAACTCAAGCAGGAGCTCCAGGAGATGAGTGAGAAACTCAAGGTCCTGCAGGACAGAAAGGAAGGTCCCGGGGTCCAGGGGCTGGTTGAAACCAAGGACCAGGAGCCTGGGGATCTCCTCGAGTTCCTCCACTCCCAGATCGACAAAGCCGAGGTGAACACGGGTGCACGGCTGCCCAGCGAGTACGCCCTGGTCCCCTTCGAGAGCTTCACCTCTAGTAAGGTGTATCAGCTGGAGATGGGGCTGACCAGGCACCCAGAGGAGAAGCCTGTGCGGAA…	1
mcfd2	NM_001140627	Multiple coagulation factor deficiency protein 2	Ssa18 : 9.8 Mb into 70.70 Mb	Ssa01 : 52.2 Mb into 159 Mb	scaffold00905	237	K2+G	AORe	Once in common salmonid ancestor	#NEXUS begin taxa; dimensions ntax=13; taxlabels Tb_C21689 Tg_C17897 Cl_C28851 Sl_C28171 'ssa18_NC_027317.1' Ht_scaffold848 Tb_C27615 Tg_C23961 Cl_C28545 Sl_C27611 'ssa01_NC_027300.1' Ht_C23902 El_C194949 ; end; begin trees; tree TREE1 = [&R] (((((Tb_C21689[&rate_range={0.017276169282037304,7.413269367360164},height_95%_HPD={0.0,2.7755575615628914E-17},height_median=0.0,length_range={2.9047655712…	>ssa18_NC_027317.1 TATTCCAAGCTTTATAATTTGACTGACAGTGTGCATGGTTGCACTGAGCAGTGTCTCTCCTATGTC---------AGACACATCATGGAGCATCTGGAAGGTGTGATTGACAAGCCGGAGTCGGATATGTCGCCGCAGGAGCTGCAGTTGCACTACTTTAAGATGCACGATTATGACGGCAACAACTTACTGGATGGGCTGGAGTTGGCCACAGCCATCACTCATGTACACAAAGAG >ssa01_NC_027300.1 ------AAGCTT---CATTTGGCTGACAGTATACTTGGTTGCACTGACCAGTGTCTCTTCTATGTCCTGTCTGTGAGACACATCATGGAGCATCTGGAAGGTGTGATTGACAAGCCTGAGTCG…	1
coda1	NM_001173621	Collagen alpha-1(XIII) chain	Ssa18 : 13.3 Mb into 70.70 Mb	Ssa01 : 61.3 Mb into 159 Mb	LG06 : 13.33 Mb into 13.65 Mb	453	T92	AORe	Once in common salmonid ancestor	#NEXUS begin taxa; dimensions ntax=13; taxlabels Sl_C27431 Cl_C27353 Tb_C26481 Tg_C23701 'ssa18_NC_027317.1' Ht_C22904 Tb_C26043 Tg_C22629 'ssa01_NC_027300.1' Ht_C21982 Sl_C25045 Cl_C27301 El_C192115 ; end; begin trees; tree TREE1 = [&R] ((((Sl_C27431[&rate_range={0.01656865334031769,3.966003712751787},height_95%_HPD={0.0,1.3877787807814457E-17},height_median=0.0,length_range={8.266048339278434E-…	>ssa18_NC_027317.1 CCCCTGTCAAAAGTTAGGTCGAGATATATA---TCCCTTACAATTCGCTTTTCACCTTTCTCCCGAATGTTGGAATTTCGTTGTGGAAAATCTAATAAA------ACAAACATGGAAGAAGATCAAAAGTGGGGAGTTGCTGGTAGAAGTGTAGGCAGGACTTGCAGTGAGCACCCTTGCAAAAAACGCTTT---TGGAGGAATTGGAAAGATTTGTCTGGTATAACTGTCGGCATCGTATTCTCTGTATTGTCTCTTGGATTTTGCGTTCTCGTTTACCTGAGAACCTCGGAGCTTCAGTCCAGGATCCTAAACTTGGAACAACAGAGAGATACGCAGCTCTCCGCGTGGATCTCACTCGAGCAGGTGGAACCAGTTAT…	1
s17a5	NM_001173835	Sialin	Ssa18 : 15.5 Mb into 70.70 Mb	Ssa01 : 58.25 Mb into 159 Mb	scaffold00105	228	K2	AORe	Once in common salmonid ancestor	#NEXUS Begin taxa; Dimensions ntax=7; Taxlabels 'cr_C25381 13.0' 'cr_C28603 14.0' el_scaffold00105 'ssa01:58250500..58251199 ssa01:58250500..58251199' 'ssa18:15544300..15544699 ssa18:15544300..15544699' 'tb_C18953 16.0' 'tb_scaffold866 16.0' ; End; Begin trees; Translate 1 'cr_C25381 13.0', 2 'cr_C28603 14.0', 3 el_scaffold00105, 4 'ssa01:58250500..58251199 ssa01:58250500..58251199', 5 'ssa18:155…	>ssa18:15544300..15544699 ssa18:15544300..15544699 ---------gttactcacagtgtggttgtatatggggcgagcagggctggagtgtgcagg acatattttggtgttgccgctggcgtctgtgttgttaagcatgtccaccatggcaacgct gaggttgaccctaagggcataggccacaaagaaaccataacaggagagcagggacagact gtacctcgaagagcagcacgcaggggctgggagagaggggagcaaaga >tb_scaffold866 16.0 tgggctggtggtactcacagtgtggttgcgtttggggcgagcagtgctcgagtgtgcagg acacactttggtgttgccgctggcgtctgtgttg…	1
spf30	NM_001140785	Survival of motor neuron-related-splicing factor 30	Ssa18 : 19.1 Mb into 70.70 Mb	Ssa01 : 62.07 Mb into 159 Mb	LG06 : 8.24 Mb into 13.65 Mb	306	K2	AORe	Once in common salmonid ancestor	#NEXUS Begin taxa; Dimensions ntax=7; Taxlabels 'cl_C29397 24.0' 'cl_C29641 34.0' el_LG06 'ssa01:62075400..62075899 ssa01:62075400..62075899' 'ssa18:19141100..19141399 ssa18:19141100..19141399' 'tb_C30905 15.0' 'tb_scaffold225 31.1' ; End; Begin trees; Translate 1 'cl_C29397 24.0', 2 'cl_C29641 34.0', 3 el_LG06, 4 'ssa01:62075400..62075899 ssa01:62075400..62075899', 5 'ssa18:19141100..19141399 ss…	>ssa18:19141100..19141399 ssa18:19141100..19141399 ------------------tttagatcctccatggactgttcgggacat---gaaaag--- aaaactcctgaccctacacaggacatacataagcgttgtcactcctacctggatttgggt ttcccgtcctcctcagaatgcttgccctcctcggcaggtttgaggttctgcagtggcacc acctctgcgttcccgccgaagaaggtaatggccgctgtgccgttctcgccgtctatctcc tcaatctcagcctcatacaccctgtcaaagaatcacggctgtaagcaggtgagtacgagc cacaga >el_LG06 ---------------------------…	1
ubb	BT073985	Polyubiquitin-B	Ssa18 : 24.3 Mb into 70.70 Mb	Ssa01 : 71.2 Mb into 159 Mb	LG06 : 4.74 Mb into 13.65 Mb	225	K2+I	AORe	Once in common salmonid ancestor	#NEXUS Begin taxa; Dimensions ntax=7; Taxlabels 'cl_C18105 14.0' 'cl_C22215 15.0' el_LG06 'ssa01:68776900..68777399 ssa01:68776900..68777399' 'ssa18:24394900..24395299 ssa18:24394900..24395299' 'tb_C21281 16.0' 'tb_C29243 22.0' ; End; Begin trees; Translate 1 'cl_C18105 14.0', 2 'cl_C22215 15.0', 3 el_LG06, 4 'ssa01:68776900..68777399 ssa01:68776900..68777399', 5 'ssa18:24394900..24395299 ssa18:2…	>ssa18:24394900..24395299 ssa18:24394900..24395299 ggtaaaaacattttatttactccagtccaa---attatttgtcctcaggcttgtagcagt aggggcagcactttccacagtagtgcctatcaaagtggctggccaacacgccagcgccac actcatcagcggggcactcacgacgcagacggtggatcttgccgttttcgtcaacctgag gaaacaccatggaagcaagtacagcaatggaacaagacagtggct >ssa01:68776900..68777399 ssa01:68776900..68777399 ggtgaaaacattttatttagtccagtccat---tttacttgtcctcaggcttgtagcagt aagggca…	1
redd1	XM_014155116	DNA damage-inducible transcript 4 protein	Ssa18 : 27.4 Mb into 70.70 Mb	Ssa01 : 71.2 Mb into 159 Mb	LG06_random2 : 0.32 Mb into 1.07 Mb	387	K2	AORe	Once in common salmonid ancestor	#NEXUS begin taxa; dimensions ntax=12; taxlabels Tg_C23393 Tb_C26955 Cl_C28415 Sl_C28485 'ssa18_NC_027317.1' Ht_scaffold764 Cl_C27367 Sl_C25903 'ssa01_NC_027300.1' Ht_C6209 Tg_C8935 El_C191303 ; end; begin trees; tree TREE1 = [&R] ((((Tg_C23393[&rate_range={0.02534688658911475,3.2252597164692323},height_95%_HPD={0.0,2.7755575615628914E-17},height_median=0.0,length_range={2.5231500726486238E-5,0.0…	>ssa18_NC_027317.1 ATGAAAAGTAGCCTTATCATTTTCTTTTCTGTTCCAGGATCAGTCACAGACATGTCCATGATATCAGAGTCTGACAGTGGTCTCTTCTACAGCCCACTGGAGGAGTCTCTCTGTGCCCACATTGTAAAGACCATTGTCGAGAGCCTCTCCGATGCTACAGACACTGTCCTGTGCTGCTCCAAACTGGTCCTACCAGATCCTCTCCTGCACAACATCAGTCGGGAGCTTCTCCATCTGGCTGCTAGTGAGCCTTGCGGCCTCAAGGGGGCGCTCATTGATGTGTGTGGAGCAGGGGGACCAACAAGG------------AGAACTGTGTGTGGAGCAGATAGCCGTCCACCTGGTTCCTACCTTCCATCTCACCCTCGTGC…	1
rp134	NM_001173876	Hippocalcin-like protein 1	Ssa18 : 40.2 Mb into 70.70 Mb	Ssa07 : 28.6 Mb into 58.79 Mb	scaffold01521	117	JC+G	AORe	Once in common salmonid ancestor	#NEXUS begin taxa; dimensions ntax=13; taxlabels El_C192063 Tg_C12185 Tb_C15271 Bl_C15865 'ssa07_NC_027306.1' Cl_C18813 Sl_C17077 Tb_C19047 Tg_C14303 Bl_C16275 Sl_C19595 Cl_C20887 'ssa18_NC_027317.1' ; end; begin trees; tree TREE1 = [&R] (El_C192063[&rate_range={0.11192801027243901,7.787997812207225},height_95%_HPD={0.0,1.3877787807814457E-17},height_median=0.0,length_range={0.009916368650528785,…	>ssa07_NC_027306.1 CCCTCACTTACAGGTCCCGGACTCCTGGTAACCGCATTGTGTACCTGTACACCAAGAAGGTGGGCAAGGCACCCAAGTCGGCATGCGGAATCTGCCCTGGTAGACTGCGTGGAGGTA >ssa18_NC_027317.1 ------CTTGCAGGTCCCGGACTCCTGGTAACCGCATTGTGTACCTGTACACCAAGAAGGTGGGCAAGGCCCCGAAGTCCGCATGCGGAATCTGCCCTGGTAGACTGCGCGGCGGTA >Bl_C15865 CCCTCACTTACAGGTCCCGGACTCCTGGTAACCGCATTGTGTACCTGTACACCAAGAAGG---GCAAGGCACCCAAGTCGGCATGTGGGATCTGCCCTGGTAGACTGCGTGGAG…	1
camk2d1	XM_014206582	Calcium/calmodulin-dependent protein kinase type II subunit delta	Ssa18 : 45.2 Mb into 70.70 Mb	Ssa07 : 9.1 Mb into 58.79 Mb	LG24 : 7.43 Mb into 8.25 Mb	549	T92+I	AORe	Once in common salmonid ancestor	#NEXUS begin taxa; dimensions ntax=13; taxlabels 'ssa18_NC_027317.1' Ht_C25534 Cl_C30577 Sl_scaffold1018 Tg_C26375 Tb_C29259 Ht_C25920 'ssa07_NC_027306.1' Cl_C30619 Sl_C29959 Tg_scaffold324 Tb_C29919 El_C194579 ; end; begin trees; tree TREE1 = [&R] ((((('ssa18_NC_027317.1'[&rate_range={0.12447548345668245,3.091201944911644},height_95%_HPD={0.0,2.7755575615628914E-17},height_median=0.0,length_rang…	>ssa18_NC_027317.1 TGTGTTCCA------CTGTCTCACAGGAAGATCTGTGATCCCGGGCTTACATCCTTTGAGCCAGAGGCTTTGGGAAACCTAGTGGAGGGAACCGACTTCCACAGATTCTACTTTGAGAACGGTAGAGCCCCTATTCCATTATGC------------------------------------CCAATGACTGTAGAAGCATTAATTCTTGACTGTGTACTGATTTTCATTTCCCTCCAATCCGCCTCTGTCATCCAGCTCTGTCCAGGGGCAAGCAAGGGCCCGTCCACACCATCCTGCTCAACCCCCACGTGCACCTCGGCGACGATGCGGCGTGCATCGCTTACATCCGCCTCACCCAGTACATGGACGCCAGCGGCATG…	1
dulda	NM_001173807	Serine/threonine-protein phosphatase dullard-A	Ssa18 : 48.0 Mb into 70.70 Mb	Ssa07 : 12.0 Mb into 58.79 Mb	LG24 : 3.81 Mb into 8.25 Mb	186	JC+G	AORe	Once in common salmonid ancestor	#NEXUS begin taxa; dimensions ntax=12; taxlabels 'ssa18_NC_027317.1' Ht_C13999 Sl_C22817 Cl_C25127 Tb_C17943 Tg_C8665 Ht_C22312 'ssa07_NC_027306.1' Cl_C18921 Tg_C23569 Tb_C27647 El_C195267 ; end; begin trees; tree TREE1 = [&R] (((((('ssa18_NC_027317.1'[&rate_range={0.015778077236016937,7.288823821778928},height_95%_HPD={0.0,2.7755575615628914E-17},height_median=0.0,length_range={6.358272450499095…	>ssa18_NC_027317.1 ---------GTGTGT---ATTGAACATGTAATAAGCAGGTGTATGTGTTTGTTTGGTTTAGATGCAGTGAAGAGGAAGATTCTGGTGCTGGACCTAGATGAGACGCTGATCCACTCTCACCACGACGGGGTCCTCAGACCCACAGTGAGACCCGGCACACCACCAGACTTCATCCTCAAGGTAAAC >ssa07_NC_027306.1 ------------------ATTGAACAAGTAATAAGT---------TGTGTGTTTGGCTCAGATGCAGTAAAGAGGAAGATTCTGGTACTGGATCTAGATGAGACGCTGATCCACTCTCACCACGACGGGGTCCTCAGACCCACAGTGAGACCCGGCACACCACCAGACTTCATC…	1
ci150	NM_001173746	CI150 protein	Ssa18 : 52.3 Mb into 70.70 Mb	Ssa07 : 16.1 Mb into 58.79 Mb	LG24 : 2.46 Mb into 8.25 Mb	459	K2	AORe	Once in common salmonid ancestor	#NEXUS begin taxa; dimensions ntax=13; taxlabels El_C78949 Ht_C24036 'ssa18_NC_027317.1' Sl_C27901 Cl_C28585 Tb_C24995 Tg_C21995 'ssa07_NC_027306.1' Ht_C24674 Tb_C27977 Tg_C24947 Cl_C28389 Sl_C28049 ; end; begin trees; tree TREE1 = [&R] (El_C78949[&rate_range={0.2867028767634436,4.429521895419812},height_95%_HPD={0.0,1.3877787807814457E-17},height_median=0.0,length_range={0.012445629646194972,0.1…	>ssa18_NC_027317.1 TCACACCAAACGCAGGCCCACCTCCGTGCCATCGATGTCAAGCTGATGCAGCAGCTAATGTCCATCAACGACGGCATCGAATCCATCAAATGGGTTATGGATGACAAGGAGGGCCTAGCCAGTCGTGAAAGCAGCCTGACAGGCAGCCTGTACAGCCTATTGGACAGCCAGGATGACACCTCTTCACGCGGCAGCTTCACCAGTCTGCACGACGGACACAGCGATGGATTGGACGGGATATCGGTGGGCAGCTATCTGGATACGTTGGATGAGTTAGCCGAAGACCTATCGGAACACACTTCTCCGACTGACCTTGATCTTTTCTCCGATAAACCTGTTATAGAGGACGAGACTTTCAGCAAGCCAACAATGCGACTTAG…	1
pfd2	NM_001141000	Prefoldin subunit 2	Ssa18 : 59.0 Mb into 70.70 Mb	Ssa07 : 21.7 Mb into 58.79 Mb	scaffold00379	360	K2	AORe	Once in common salmonid ancestor	#NEXUS begin taxa; dimensions ntax=13; taxlabels El_C191357 Tb_C25191 Tg_C21833 Cl_C22163 Sl_C20623 'ssa07_NC_027306.1' Ht_C19216 Ht_C16119 'ssa18_NC_027317.1' Tb_C23631 Tg_C18773 Sl_C23089 Cl_C23587 ; end; begin trees; tree TREE1 = [&R] (El_C191357[&rate_range={0.13646145967759502,5.666325456382195},height_95%_HPD={0.0,1.3877787807814457E-17},height_median=0.0,length_range={0.025127070694700732,…	>ssa18_NC_027317.1 TTGCAATACTCTTGTAAAACTAAATCACTGCTGATCATGCTTCATGATAATCATTCTGCTGTCCCC---CTCTTTTCCTTACAGATATCAAAGATTGTAGAGTCCCTCAACACACAGATGCAGACAAAAGGCCGGGAGCTCACGGAGTATCGGGAAAAATATAATATCCGATTGGTGGGAGAAGGAGAGGAAGGACAGGGAAAATCGGCAGCTACCTCCAATGGG------------GGGTCTAAAGGCGGCGCCGGCGTTCTAGTTTCGCTTTGTGTGAGACTTTACGATAGGAAATTGTGCGGAATGCCATCGAGCATTGAGTCAGCACAGCCTGGAAGGCACTTCAAAGGCAGAGTT >ssa07_NC_027306.1 …	1
sf3b2	NM_001173678	Splicing factor 3B subunit 2	Ssa18 : 63.9 Mb into 70.70 Mb	Ssa07 : 25.0 Mb into 58.79 Mb	scaffold00813	231	T92+I	AORe	Once in common salmonid ancestor	#NEXUS begin taxa; dimensions ntax=13; taxlabels Tb_C25899 Tg_scaffold868 'ssa18_NC_027317.1' Ht_scaffold450 Cl_C20857 Sl_C28683 Tb_C23661 Tg_C18775 'ssa07_NC_027306.1' Ht_C17562 Cl_C23481 Sl_C22647 'El_NW_013184231.1' ; end; begin trees; tree TREE1 = [&R] (((((Tb_C25899[&rate_range={0.06972603853121309,3.7076262160899063},height_95%_HPD={0.0,1.3877787807814457E-17},height_median=0.0,length_range…	>ssa18_NC_027317.1 CAGTTGGTGGCGCGTCCTGACGTGGTGGAGATGCACGACGTGACGGCGCAGGAACCCAAGCTGCTGGTGCACCTGAAGGCCACCAGGAACACGGTGCCCGTCCCCCGACACTGGTGCTTCAAGAGGAAGTACCTCCAGGGCAAGAGGGGTATCGAGAAGCCCCCTTTCGAGCTGCCAGAGTTCATCAAGAGGACAGGCATCCAGGAGATGAGAGAAGCTTTACAGGAGAAG >ssa07_NC_027306.1 CAGTTGGTGGCGCGTCCTGACGTGGTGGAGATGCACGATGTGACGGCCCAGGAGCCCAAGCTGCTGGTACACCTGAAGGCAACCAGGAACACGGTCCCTGTCCCCCGACACTGGTGCTTCAAGAGGAAG…	1
tnfrsf10l	NM_001124565	Tumor necrosis factor receptor superfamily member 10l	Ssa19 : 8.2 Mb into 82.98 Mb	Ssa29 : 27.5 Mb into 42.49 Mb	Absent from assembly	363	K2+G	AORe	Once in common salmonid ancestor	#NEXUS begin taxa; dimensions ntax=12; taxlabels 'ssa29_NC_027328.1' Ht_C14035 Cl_C30175 Sl_C22111 Tb_C29347 Tg_C25289 Cl_C30475 Sl_C29921 Tb_C28683 Tg_C25415 Ht_C25866 'ssa19_NC_027318.1' ; end; begin trees; tree TREE1 = [&R] ((('ssa29_NC_027328.1'[&rate_range={0.4264121891570798,4.328352246783099},height_95%_HPD={0.0,2.7755575615628914E-17},height_median=0.0,length_range={0.007233778883243391,0…	>ssa29_NC_027328.1 ------------------------------------ATATATCGCAAGTGTTTATGGAAG GTA------GTGATGGTG---TGT---TCCTCCGCCAGGTGTCCTCCTACCCGGTACCCA TCCTGCAGACAAGCAGGACCTCCTGCTGGTCCCGGGACTCCCAGTTCTCTCTGCACTCCG CCCACCAGGGGGGGCTGTTCCCATTGGCTGCCGGAGATCACCTCCTTGTCACCGTTAGCA ATGCCTCCGCCATCGACATGGACGAGAGGAGCAGCTTCTTCGGGGCATTCCTGGTCAGCT AGAGGTCAGGAGTTCGTCTGTATGGTGACTGAGGGCGAATCTGGGATACACACTGTTTGG GAG >ssa19_NC_…	1
arhg4	NM_001173620	Rho guanine nucleotide exchange factor 4	Ssa19 : 12.7 Mb into 82.98 Mb	Ssa29 : 33.8 Mb into 42.49 Mb	scaffold00037	288	K2+G	AORe	Once in common salmonid ancestor	#NEXUS begin taxa; dimensions ntax=12; taxlabels 'ssa19_NC_027318.1' Tb_C30657 Tg_scaffold685 Cl_scaffold771 Sl_scaffold945 Cl_C30627 Sl_C26101 Tb_C25385 Tg_C13909 Ht_C22286 'ssa29_NC_027328.1' El_C195675 ; end; begin trees; tree TREE1 = [&R] ((('ssa19_NC_027318.1'[&rate_range={0.0925489078627262,4.732660845893287},height_95%_HPD={0.0,2.7755575615628914E-17},height_median=0.0,length_range={0.0047…	>ssa19_NC_027318.1 ATTTTAAACCCCCATTTTAAACTGCCATGTCGTTTCCTGTCTTCTCACCCTCCTCAGCAA ACAGACTTCCAGATCTACTCTGAGTACTGTAACAACCACCCCAACGCCTGTGTGCAGTTG TCCAGACTGATGAAGACCAACAAGTATGTGTTCTTCTTCGAGGCCTGTCGTCTGCTCCAG AAGATGATTGACATCTCGCTGGATGGGTTCCTGCTCACGCCCGTCCAGAAGATCTGCAAG TACCCTCTGCAGCTGGCCGAGCTACTGAAATACACCAACCCTCAGCAT >ssa29_NC_027328.1 ---------CACCATTTCAAACCGCCATCTCGTTTCCCGTCTCTCCTCCCTCCTCAGCAA ACAGACT…	1
m3k8	NM_001173785	Mitogen-activated protein kinase kinase kinase 8	Ssa19 : 19.1 Mb into 82.98 Mb	Ssa29 : 0.1 Mb into 42.49 Mb	LG21 : 4.15 Mb into 12.28 Mb	363	K2+G	AORe	Once in common salmonid ancestor	#NEXUS begin taxa; dimensions ntax=13; taxlabels El_C192873 Sl_C25205 Cl_C18529 Tb_C24167 Tg_C21903 Ht_C21732 'ssa19_NC_027318.1' Tg_C16529 Tb_C26911 Sl_C26233 Cl_C26533 'ssa29_NC_027328.1' Ht_C21636 ; end; begin trees; tree TREE1 = [&R] (El_C192873[&rate_range={0.16818277729140382,4.580422859798171},height_95%_HPD={0.0,1.3877787807814457E-17},height_median=0.0,length_range={0.030676730288611235,…	>ssa29_NC_027328.1 TGGTTATATCCATGCTCCATCGCCATGGAACACTTCAAACCAGCCGATGTGGAGATCCAG GCACGGTTCCGTCACGAGAACATTGCAGAGCTCTATGGTGCTCTCCTCTGGGACCAAAAC ATCCACCTGTTCATGGAAGCCGGTGAGGGAGGGTCGGTTCTGGAGAAACTGGACAGCTGT GGCCCCATGAGGGAGTTTGAGATAATCTGGGTCACCAAGCAAGTCCTCAGGGGCTTGGAG TACCTACACTCTCACAATGTCATCCACCACGACATCAAACGTGAGCCCAAAACAAATATA GAAAAA---CACATTAGTAGACAGAGCAGTGTAAGAGTATGCATAAGAGTGAGAAGAAGA GTA >ssa19_NC_…	1
shh	AY584236	Salmo salar sonic hedgehog protein A-like	Ssa19 : 26.6 Mb into 82.98 Mb	Ssa29 : 9.9 Mb into 42.49 Mb	LG21 : 1.14 Mb into 12.28 Mb	423	JC	AORe	Once in common salmonid ancestor	#NEXUS begin taxa; dimensions ntax=13; taxlabels Tg_C22501 Tb_C26065 Cl_C26981 Sl_C26189 'ssa19_NC_027318.1' Ht_C22522 El_C169933 Ht_C22880 'ssa29_NC_027328.1' Cl_C26849 Sl_C26809 Tb_C25729 Tg_C22623 ; end; begin trees; tree TREE1 = [&R] ((((Tg_C22501[&rate_range={0.017925693514092875,6.484609532869561},height_95%_HPD={0.0,1.3877787807814457E-17},height_median=0.0,length_range={1.0574066641713734…	>ssa19_NC_027318.1 ATCAAATATGAGCCTAATGTAGGCTTAATACACAGGCCTGATATAGCCTACAGGAGGGTA TTGGCATCTGGTGAGCATGATTATCGTAATAGA---CTAACT---CCATGCTCCTTCCCC CAGAGATGTAAAGACAAGCTGAACTCCCTGGCTATCTCTGTCATGAACCAGTGGCCAGGG GTAAAGCTCCGCGTCACCGAGGGCTGGGACGAGGATGGGCACCATTTCGAAGAGTCGCTA CACTACGAGGGAAGGGCAGTGGATATCACGACCTCCGATAGAGACAAGAGCAAATACGGC ACGCTGTCCAGACTAGCGGTGGAGGCTGGGTTCGACTGGGTCTACTACGAGTCCAAGGCC CACATCCACTGCTC…	1
myca	NM_001124622	Transcriptional regulator Myc-A	Ssa19 : 30.5 Mb into 82.98 Mb	Ssa29 : 12.9 Mb into 42.49 Mb	LG21 : 1.85 Mb into 12.28 Mb	351	K2	AORe	Once in common salmonid ancestor	#NEXUS begin taxa; dimensions ntax=13; taxlabels 'ssa29_NC_027328.1' Ht_scaffold1113 Tb_C29845 Tg_C25975 Cl_C30671 Sl_C27831 El_C177753 Tb_C29213 Tg_C25819 Ht_C25962 'ssa19_NC_027318.1' Cl_C18525 Sl_C29509 ; end; begin trees; tree TREE1 = [&R] (((('ssa29_NC_027328.1'[&rate_range={0.009386899454108293,4.801203825108548},height_95%_HPD={0.0,1.3877787807814457E-17},height_median=0.0,length_range={0.…	>ssa29_NC_027328.1 ---TTTTTTTTTAACTTTACCTCAACCATCTTTTTCACTCAGAAAAGAGCCACCATGCCGCTGAATTCAAGTTTGGCGAGTAAAAACTACGACTACGACTATGATTCTATCCAGCCATATTTTTATGTTGACAACGAAGATGAGGATTTCTATCACCAGCAGCCAGGACAGCTTCAGCCACCGGCTCCAAGCGAGGACATCTGGAAGAAATTTGAGTTGCTCCCCACTCCTCCTCTCTCCCCGAGC---CGACCATCACTGTCTAGTATTTTCCCATCGACTGCTGACCAACTAGAAATGGTGACCGAGTTTCTCGGGGACGACGTTGTAAACCAGAGTTTCATCTGCGAT >ssa19_NC_027318.1 ---------…	1
rs20	BT058332	40S ribosomal protein S20	Ssa19 : 32.1 Mb into 82.98 Mb	Ssa29 : 16.1 Mb into 42.49 Mb	scaffold00544	339	K2	AORe	Once in common salmonid ancestor	#NEXUS begin taxa; dimensions ntax=12; taxlabels 'ssa29_NC_027328.1' Ht_C21678 Cl_C24507 Sl_C24387 Tb_C20997 Tg_C20785 Tb_C22647 Tg_C18877 Cl_C20917 Sl_C21983 'ssa19_NC_027318.1' El_C195057 ; end; begin trees; tree TREE1 = [&R] ((((('ssa29_NC_027328.1'[&rate_range={0.08329288446481593,4.215260147224575},height_95%_HPD={0.0,2.7755575615628914E-17},height_median=0.0,length_range={0.0031743619329915…	>ssa29_NC_027328.1 CACTTCACCTCACCATTTGATGGGTGGTATCCTGTTTTATTTTGTTTTCTCATGTCCTTTCAGACTCTGCGCATCACCACCAGAAAGACACCCTGTGGAGAAGGCTCCAAGACCTGGGATCGTTTCCAGATGCGGATCCACAAGCGTTTGATCGACCTGCACAGTCCCTCTGAGATTGTCAAGCAGATCACCTCCATCAGCATTGAGCCTGGTGTAGAAGTTGAGGTCACCATCGCTGACGCAGCTGTTTTGTACCCCATGCAAAAGCTT---ACA---TTGTGGATA--------------------------------------------------- >ssa19_NC_027318.1 ---------------------…	1
cam2b1	XM_014158183	Calmodulin-like protein	Ssa19 : 43.9 Mb into 82.98 Mb	Ssa28 : 8.5 Mb into 39.6 Mb	LG05 : 3.69 Mb into 11.45 Mb	246	K2+G	AORe	Once in common salmonid ancestor	#NEXUS Begin taxa; Dimensions ntax=7; Taxlabels 'cr_C15497 20.0' 'cr_C16811 18.0' el_LG05 'ssa19:43923100..43923499 ssa19:43923100..43923499' 'ssa28:8561200..8561799 ssa28:8561200..8561799' 'tb_C20737 18.0' 'tb_C29479 18.0' ; End; Begin trees; Translate 1 'cr_C15497 20.0', 2 'cr_C16811 18.0', 3 el_LG05, 4 'ssa19:43923100..43923499 ssa19:43923100..43923499', 5 'ssa28:8561200..8561799 ssa28:8561200…	>ssa19:43923100..43923499 ssa19:43923100..43923499 gtgtgtacgtaccagatcactgcagcggtgcggccggggcaccagagcagtggaagtgga catgccacttgctgtcgcggcgatgccacaccctggtctcctccgattggctggagcggg ggcggccctggccatcgacgaattgtgggcggatgtaggcgatgcaggcagcctcctctc caatcagatgaacgtgagggttcagcagggtggtgtggacaggcttactgttcttactca gcactg >el_LG05 gtgtgaacgcaccagttcactgcagaggtgcggccggagccccggagcagtgaaagtgga catgccacttgctgtcgcggcgatgcc…	1
arf1l	NM_001173559	ADP-ribosylation factor 1 like	Ssa19 : 49.5 Mb into 82.98 Mb	Ssa28 : 2.8 Mb into 39.6 Mb	LG05 : 8.10 Mb into 11.45 Mb	363	K2+I	AORe	Once in common salmonid ancestor	#NEXUS begin taxa; dimensions ntax=13; taxlabels 'ssa28_NC_027327.1' Ht_scaffold797 Tg_C26943 Tb_scaffold710 Sl_scaffold1112 Cl_C23603 Sl_C22757 Cl_scaffold817 Ht_C26370 'ssa19_NC_027318.1' Tb_scaffold1096 Tg_C27015 'El_NC_025972.2' ; end; begin trees; tree TREE1 = [&R] (((('ssa28_NC_027327.1'[&rate_range={0.25927978232632826,2.657010679025865},height_95%_HPD={0.0,1.3877787807814457E-17},height_m…	>ssa28_NC_027327.1 acacataatcattatttgcattgccaaccttgcgctatcactgggcttgaggatatt---aattgcacagtg---gtagaggataaatttgaaccc------ttctcaggaccttcccaatgcaatgaatgctgcggagatcacagacaagctggggctccacgctctccgccagcgcagctggtacatccaagccacctgtgctac---cggggacggcctctacgagggcctcgactggctctccaaccagctcaagaaccagaaatgatccattccccttctttctgtctgacaagatggcagcaccggttccaagcccctggacctggaactctctctccacaatctttctccaaaaac >ssa19_NC_027318…	1
Ikk1	XM_014159067	nuclear factor kappa-B kinase subunit alpha-like	Ssa19 : 51.3 Mb into 82.98 Mb	Ssa28 : 0.5 Mb into 39.6 Mb	LG05 : 6.83 Mb into 11.45 Mb	297	K2+G	AORe	Once in common salmonid ancestor	#NEXUS begin taxa; dimensions ntax=13; taxlabels Tb_C30775 Tg_scaffold488 Ht_scaffold791 'gi|925216684|ref|NC_027327.1|:554265-554568 Salmo salar isolate Sally breed double haploid chromosome ssa28, ICSASG_v2, whole genome shotgun sequence' Sl_scaffold966 Cl_C31397 'gi|925216704|ref|NC_027318.1|:51334014-51334316 Salmo salar isolate Sally breed double haploid chromosome ssa19, ICSASG_v2, whole ge…	>Ht_scaffold791 GCAAAATGTGTTTGCCTGTTCCTGCTTATATTTTGGATTGACTCCATCTGCCCACAGCTTCCTTTATTTTAC------CAT---TCCTATTGGCAGGTTGTCCACATCCTGAACATGACTACGGCCCAGGTCCACTCCTTCCAGCTGGCCCCAGATGAGAGCCTCCACAGCCTGCAGCGCCGCATCGAGACTGAGACCAAGATCGAGTTGGTCAACCAGGAGCTGCTGCAGGAGACGGGGGTGTCGCTGGACCCCAGGAAGCCTGCAGCCCAGTGTGTCCTCGACGGGGTGGTAAAG >Cl_C31397 GCAAAATGTGTTTGCCTGTTAGTGCTTATATTTTGGATTGACTCAGTCTGCCCACGGCTTCCTTTATTTTACAC…	1
HoxB3b	NM_001141627	Homeobox protein Hox-B3b	Ssa19 : 50.90 Mb into 82.98 Mb	Ssa28 : 0.006 Mb into 39.6 Mb	Absent from assembly	355	K2	AORe	Once in common salmonid ancestor, T = single copy	#NEXUS Begin taxa; Dimensions ntax=15; Taxlabels 'Bl_C26611_38.0' 'Cl_C16157 19.0' 'Cl_C30421 39.0' 'Ht_C14179 5.0' 'Ht_C25760 41.0' 'Ok_C18725 9.0' 'Ok_C31315 36.0' 'Sa_C17249 8.0' 'Sa_C32645 39.0' Ss_EU025709_HoxB3bb Ss_NM001141627_HoxB3ba 'St_C18675 15.0' 'St_C31029 29.0' 'Tb_C30979 32.0' 'Tg_C26163 33.0' ; End; Begin trees; Translate 1 'Bl_C26611_38.0', 2 'Cl_C16157 19.0', 3 'Cl_C30421 39.0',…	>Ss_B3b_alpha_NM001141627.1 gaactatttggtgacgaggaaagcccaaaaactgcagcctccaaaagggcgcgcactgca tacacaagcgcccagttggttgagctcgagaaggagttccacttcaatcgttacctttgc cgccccaggcgcttggagatggctagccaactcagtctaaaggagaggcagatcaagatt tggtttcaaaatcggagaatgaagtgcaagaaagatggaaagtttaaaggactgtgctct tctttaggtagccctggaactcttaccaatcttggttatattaatgctatgggggaggat tatgacactgtttccccgccatctttaaagcgtcaacaaaacgattatgtcagtg >Ok_B3b_al…	1
HoxB6b	NM_001141675	Homeobox protein Hox-B6b	Ssa19 : 50.92 Mb into 82.98 Mb	Ssa28 : 1.09 Mb into 39.6 Mb	LG05 : 7.10 Mb into 11.45 Mb	428	K2	AORe	Once in common salmonid ancestor	#NEXUS Begin taxa; Dimensions ntax=19; Taxlabels 'Bl_C23639_30.0' 'Bl_C23849_20.0' 'Cl_C28367 34.0' 'Cl_C28549 21.0' El_CM002830 'Ht_C23798 22.0' 'Ht_C24476 26.0' 'Ok_C28445 23.0' 'Ok_C28903 30.0' 'Sa_C30973 30.0' 'Sa_C31329 18.0' Ss_EU025709_hoxb6bb Ss_NM_001141675_hoxb6ba_ 'St_C27791 19.0' 'St_C28185 28.0' 'Tb_C26853 25.0' 'Tb_C28341 30.0' 'Tg_C23973 25.0' 'Tg_C24853 30.0' ; End; Begin trees; T…	>Ss_B6b_alpha_NM_001141675.1 ATGAGTTCCTATTTTGTCAACTCAACTTTTCCTGTTTCTCTGCCGGGAGGACAGGAGTCT CTCCTCGCTCAGATACCTTTATATTCCTCCGGATATACTGACCCTTTAAGACACTTTTCC AACGCTACATATGGAGCTGCCAATATGCAAGAGAAGGTTTACCCAACCTCATATTACCAG CAAACCACTAGTCTCTACGGTCGCCCCAGCACCAGCGCTCCCTGCGACTATACAGCTGCC ACTTTTTACA------CTGACCGCTCGTGCGCTTTCGCAAATCGAGAGGAGCAGCCGCTC TTTGTAACTCAGGATCAGCGCAAGTCAGAGTGCCTCGAGCAGAATGTAAACATAACCACT GCTG…	1
HoxB8b	NM_001139584	Homeobox protein Hox-B8b	Ssa19 : 50.93 Mb into 82.98 Mb	Ssa28 : 1.08 Mb into 39.6 Mb	Absent from assembly	428	K2	AORe	Once in common salmonid ancestor	#NEXUS Begin taxa; Dimensions ntax=13; Taxlabels 'Bl_C23355_29.0' 'Cl_C29237 35.0' 'Ht_C23016 30.0' 'Ok_C27737 34.0' 'Ok_scaffold720 15.0' 'Sa_C33857 32.0' Ss_EU025709_hoxB8bb Ss_NM001141627_hoxB8ba 'St_C28349 33.0' 'Tb_C26925 35.0' 'Tb_C27671 22.0' 'Tg_C25977 17.0' 'Tg_scaffold967 28.2' ; End; Begin trees; Translate 1 'Bl_C23355_29.0', 2 'Cl_C29237 35.0', 3 'Ht_C23016 30.0', 4 'Ok_C27737 34.0', …	>Ss_B8b_alpha_NM001139584.1 -------------------------------ATGAGCTCTTATTTCGTTAATGCTCTATT CTCAAAAAACAACAACAGCGAGTCCTGGCATTCCGATTATGGGCTGGCACATGATTTGGG AA-GCACATCCTCTGTATCGTACGGATACGGTGCCGGTGGCACCATCCAGCAGCAGCATC CCACGCAGTTAACGGAATTCTACAA-TGGCACATCGTTGTCCAAAACCGCTCACCAACAC CAACTAAATCCGTGCGTATTATCGCTGCCAATG----GGCAGCTTGTA-TCATGCCCACG ATGTGATACAGAGACCAACCTTTTCCTCATC-CCATAATACGGATTGTATCCAG------ -TACA…	1
dkk1a	NM_001141456	dickkopf WNT signaling pathway inhibitor 1a	Ssa19 : 61.3 Mb into 82.98 Mb	Ssa28 : 7.3 Mb into 39.6 Mb	LG05 : 4.56 Mb into 11.45 Mb	673	T92+G	AORe	Once in common salmonid ancestor	#NEXUS begin taxa; dimensions ntax=13; taxlabels El_C194893 Tb_C28135 Tg_C25121 Cl_C29473 Sl_C28399 'ssa28_NC_027327.1' Ht_C24150 Tb_C28647 Tg_C24937 Cl_C29333 Sl_C27999 'ssa19_NC_027318.1' Ht_C24416 ; end; begin trees; tree TREE1 = [&R] (El_C194893[&rate_range={0.1194152287439765,5.121018154342154},height_95%_HPD={0.0,1.3877787807814457E-17},height_median=0.0,length_range={0.02923974124871259,0.…	>ssa28_NC_027327.1 TTGTTGAAGGACTTAGTGTTTCAAGCACATCATCTCATGTTTGATCTTCTTGTTACCTTCCTAGGTGTGTGTTTACCCAGAGATCCTGACATGGCTCAGCACATCGGAATGGAGGACATAGTGCCACTCAGCAATACACATGAGAAAAACTCTACAGTGGAACTGAACTCCAAGTTGCCCACACAAGATCTTTCACAAACCCCAAAAGGTATGACAAATCAGTTAAGTTTA------CTGTTG---ATGGACTCAGAGTATGTCTTGTTATACACAAAGCCATCAATATGC---TGTTATCGTTGTTCAGGTCTGGAAGGAAAACACTGCCTGAGGTCTTCAGATTGCGCAGAGGGACTTTGCTGTGCGCGTCATTTCTG…	1
msl2	NM_001173572	E3 ubiquitin-protein ligase MSL2	Ssa19 : 66.2 Mb into 82.98 Mb	Ssa29 : 27.5 Mb into 42.49 Mb	LG21_random1 : 0.96 Mb into 1.76 Mb	840	T92+G	AORe	Once in common salmonid ancestor	#NEXUS begin taxa; dimensions ntax=13; taxlabels Cl_scaffold1043 Sl_scaffold1171 Tb_C31173 Tg_C27511 Ht_scaffold1127 'ssa19_NC_027318.1' Tb_C29853 Tg_C26091 Sl_C29855 Cl_C30445 'ssa29_NC_027328.1' Ht_C26074 El_C195355 ; end; begin trees; tree TREE1 = [&R] ((((Cl_scaffold1043[&rate_range={0.08477709880717092,2.7538539313594894},height_95%_HPD={0.0,1.3877787807814457E-17},height_median=0.0,length_r…	>ssa19_NC_027318.1 ---CCAATCACATCTAATTATTCT------TGTCTCTGTCCAGGTAACCTGCTGCAGGACCCCATAGCGCCCACTAACTCCCAGTGCCAGCACTATGTGTGTCGGGGCTGTAAGGGCCAGAGGATGCTGCTCAAGCCGTCCTGTTCCTGGTGTAAAGACTACTCCCGCTTCCAGGAGAACAGGCAGCTCTCCTTATTGGTCCACTGCTACAGGAAACTCTGCCTCTACATCGCTCAATCACCTCTCGCCCCGCACATTGCCAGTGCAGCCAGCGATTCGCCCGACCTCCTCGCCATTCTTAATGAGGGCCTTTCATTGGCCGAAAGCGGGCAGGAAGGGGAGGACACT---------GAGAGCCAGTCTCCCCCGACGGC…	1
prkag1	NM_001124637	5'-AMP-activated protein kinase gamma-1 subunit	Ssa19 : 70.5 Mb into 82.98 Mb	Ssa29 : 23.5 Mb into 42.49 Mb	scaffold00449	174	JC	AORe	Once in common salmonid ancestor	#NEXUS begin taxa; dimensions ntax=13; taxlabels Cl_C22453 Sl_C22673 Tb_C21671 Tg_C21861 'ssa29_NC_027328.1' Ht_C18786 El_C165077 'ssa19_NC_027318.1' Ht_C25838 Sl_C28531 Cl_C30507 Tg_C25763 Tb_C29613 ; end; begin trees; tree TREE1 = [&R] (((Cl_C22453[&rate_range={0.04388894615847627,3.4194330844962266},height_95%_HPD={0.0,6.938893903907228E-18},height_median=0.0,length_range={9.90416561855352E-7,…	>ssa29_NC_027328.1 TGGCAGGTGTGCGAGATGCCCAAGCCGGCCTTTATGAAGCAGACTTTGGAGGAACTAACCATCGGGACCTACCACAACATCGCCTTCATCCACCCCAACACACCCATCATCAAGGCCCTCAACATCTTTGTGGACCGGAGGGTGTCTGCACTGCCAGTGGTGGATGAGTCAGGT >ssa19_NC_027318.1 TCCCAGGTGTGTGAGATGCCAAAGCCTGCCTTTATGAAGCAGACCCTGGAGGAGCTGACCATCGGCACCTACCACAACATCGCCTTCATCCACCCCGACACACCCATCATCAAGGCCCTGAGCATCTTCGTGGTCCGGAGGGTGTCCGCACTGCCAGTTGTGGACGAGTCGGGT >Ht_C18786 …	1
pabp2	NM_001173772	Polyadenylate-binding protein 2	Ssa19 : 74.40 Mb into 82.98 Mb	Ssa29 : 20.0 Mb into 42.49 Mb	LG21: 8.27 Mb into 12.28 Mb	270	T92+G	AORe	Once in common salmonid ancestor	#NEXUS begin taxa; dimensions ntax=13; taxlabels Tg_scaffold748 Tb_C28991 Cl_C25407 Sl_C24317 Ht_C18148 'ssa19_NC_027318.1' Tg_C19339 Tb_C17871 Cl_C26015 Sl_C23423 'ssa29_NC_027328.1' Ht_C18988 El_C192991 ; end; begin trees; tree TREE1 = [&R] ((((Tg_scaffold748[&rate_range={0.0024666632715562133,4.978618008544012},height_95%_HPD={0.0,2.7755575615628914E-17},height_median=0.0,length_range={6.34780…	>ssa19_NC_027318.1 ------------------GGCCCTGTACTAGTGTCTGACCTGTGGAGTCCTGTTTCCCTTCGCTTCTGGCAGGTGGGGGTGAAGAGGACGAACAGGCCAGGCATCAGCACCACAGACCGCGGGTTCCCCCGGGCCCGCTTCCGCTCACGAGGAGGCAACTTTAACTCGTCACGTGCACGTTACTACAGTGGCTACGCACCGCCCAGAGGCAGAGGACGGGCCTTCAGG------------------CCCGATGAGACAGCTGGCCATTAC >ssa29_NC_027328.1 ---CTTCTGAACTCTGTGGCCCCTGTGCTATTGTCTAACCTGTGGTTTCCTGTTTCCCCTGTCTCCTGCCAGGTGGGTGTGAAGAGAACA…	1
tr1l1	NM_001165407	Translocating chain-associated membrane protein 1-like 1	Ssa19 : 78.9 Mb into 82.98 Mb	Ssa29 : 36.9 Mb into 42.49 Mb	LG21: 11.81 Mb into 12.28 Mb	153	K2+I	AORe	Once in common salmonid ancestor	#NEXUS begin taxa; dimensions ntax=13; taxlabels El_C193671 Tb_C11017 Tg_C7937 Cl_C15225 Sl_C18781 Ht_scaffold652 'ssa19_NC_027318.1' Tg_C16865 Tb_C16145 Ht_C16677 'ssa29_NC_027328.1' Sl_C20951 Cl_C19747 ; end; begin trees; tree TREE1 = [&R] (El_C193671[&rate_range={0.06120565682854627,6.905872497377968},height_95%_HPD={0.0,1.3877787807814457E-17},height_median=0.0,length_range={0.016207524026147…	>ssa19_NC_027318.1 TCTCCTAGGTTTACTGTCTGGGCAGTACTGTTTGTTCTTGGACGGCTGCTCACCCTGTCCCTGTCTGTCCTGACTGTGGGTTTCGGCCTGGCCAACGCTGATCAACAGGTACTGGACCTGGCTAACGGAAACTTCAACGTACTCTTCGTTCGG >ssa29_NC_027328.1 TCTACAAGGTTCACCGTCTGGGCGGTGCTGTTTGTCCTTGGACGGCTGCTCACCCTGTCCCTGTCTGTCCTGACTGTGGGCTTCGGCCTGTCCAACGCTGATCAACAGGGACTGGACCTGGCTAACGGAAACTTCAACGTGCTCATAGTTCGG >Ht_scaffold652 TCTCCTAGGTTCACCGTCTGGGCAGTGCTGTTTGTTC…	1
sst2	NM_001124703	Somatostatin	Ssa20 : 0.30 Mb into 86.8 Mb	Ssa09 : 92.50 Mb into 141.70 Mb	scaffold03093	234	K2	AORe	Once in common salmonid ancestor	#NEXUS begin taxa; dimensions ntax=17; taxlabels St_C28451 ssa09 Bl_C21495 Ht_C23268 Cl_C28159 Sl_C24735 Tb_C24503 Tg_C23273 Ht_C21204 Bl_C20289 ssa20 St_C26429 Sl_C26593 Cl_C27823 Tb_C24215 Tg_C21769 'gi|873526667|ref|NW_013184394.1|:195328-195695 Esox lucius isolate CL-BC-CA-002 unplaced genomic scaffold, ASM72191v2 Un_Scaffold435' ; end; begin trees; tree TREE1 = [&R] (((((St_C28451[&rate_rang…	>ssa09 AGGAGTGGAGTAAGCGAGCGGTGGAGGACATTCTATCCCAACTGTCCTGGCCTGAGG------CCCAGGAAAGTGAGGTGTCCCCAGCGGGAGCCAAAGAGGACCTGCGTGTGGAGCTGGAGCGCTCAGTGGGCAACCCCAACAACCTGCCCCCCCGCGAGCGCAAAGCTGGCTGCAAGAACTTCTACTGGAAGGGCTTCACTTCCTGCTGAGGGAAAAAAACCGACCACCTTA >St_C28451 AGGAGTGGAGTAGGCGAGCGGTGGAGGACATTCTATCCCAACTGTCCTTGCCTGAGG------CCCAGGAAAGTGAGGTGTCCCCAGCGGGAGCCAAAGAGGACCTGCGTGTGGAGCTGGAGCGCTCAGTGGGCAACCCCAACAAC…	1
sms1a	NM_001141101	Somatostatin-1A	Ssa20 : 0.40 Mb into 86.8 Mb	Ssa09 : 92.44 Mb into 141.70 Mb	scaffold02900	393	K2+I	AORe	Once in common salmonid ancestor	#NEXUS Begin taxa; Dimensions ntax=11; Taxlabels 'bl_C23843 24.0' 'bl_scaffold470 10.0' 'cl_C28155 19.0' 'cl_C28873 24.0' 'cr_C30857 17.0' 'cr_C30971 20.0' 'el_C189935 41.0' 'ssa09:92442400..92443099' 'ssa20:405700..406599' 'tb_C28501 21.0' 'tg_C23347 20.0' ; End; Begin trees; Translate 1 'bl_C23843 24.0', 2 'bl_scaffold470 10.0', 3 'cl_C28155 19.0', 4 'cl_C28873 24.0', 5 'cr_C30857 17.0', 6 'cr_…	>bl_C23843 24.0 gaatcgactcattggttcaacatagattttattcaaacaaacaataaatttatctgccaa aatacaagcacagtcaaaagcagaattgcatacattaacataaaaacaacagaattgttg ttaacgaaacaaaagagagatgtagtacacagtaaagcccgggtggatttaacatgtaaa ggttttccagaagaagttcttgcatccagccttgcgttcacgcggagccagtactgggcc gggtgcacgctccagctcgagatccacatcctcctgctccacgccacgagacatgtcgcc ttcaatcgcctcgttctctacttgtgcgagctcgagctctacgagtgtattcctggcaag ctcctggataagattat…	1
gats	NM_001173815	Putative protein GATS	Ssa20 : 2.60 Mb into 86.8 Mb	Ssa24 : 2.80 Mb into 48.65 Mb	scaffold00219	243	K2+G	AORe	Once in common salmonid ancestor	#NEXUS begin taxa; dimensions ntax=13; taxlabels Hh_C18431 'ssa24_NC_027323.1' Sl_C20399 Cl_C23449 Tb_C23911 Tg_C16309 El_C194469 'ssa20_NC_027319.1' Hh_scaffold732 Cl_C13235 Sl_C30669 Tb_scaffold547 Tg_C26379 ; end; begin trees; tree TREE1 = [&R] ((((Hh_C18431[&rate_range={0.004053743407972834,6.206188621088881},height_95%_HPD={0.0,2.7755575615628914E-17},height_median=0.0,length_range={6.018093…	>ssa20_NC_027319.1 ------------------------------------------------TTACTGGTGAGGGAGAAGGACCTGGCTGTAGTTATTAACACTCTGGAGGAAGAGTTCAACATCTACAGAGAGGTGGGGGGAGAGTACTCGGCTGTTCTCAGCCAAGATGTCTGCAATGGCTTCCAGAAGAACGGCAAAGAAGGTACGTCGCAGCAGAGAGAGGGGAGG---GGG---GAC---ATGTATTGGAGG >ssa24_NC_027323.1 ------------------------------------------------------------GAGAAGGACCTGGCTGTAGTTATCCACACTCTGGAGGAAGAGTTCAACATCTACAGA…	1
cdo1	NM_001141521	Cysteine dioxygenase type 1	Ssa20 : 6.10 Mb into 86.8 Mb	Ssa24 : 39.40 Mb into 48.65 Mb	LG13 : 16.01 Mb into 18.94 Mb	300	JC+I	AORe	Once in common salmonid ancestor	#NEXUS begin taxa; dimensions ntax=13; taxlabels El_C194419 Cl_C22021 Sl_C21829 Tb_scaffold962 Tg_C22181 'ssa24_NC_027323.1' Ht_C22110 Cl_C23607 Sl_C21295 Tb_C24135 Tg_C21019 Ht_C11697 'ssa20_NC_027319.1' ; end; begin trees; tree TREE1 = [&R] (El_C194419[&rate_range={0.1928999541047109,4.479517292301379},height_95%_HPD={0.0,2.7755575615628914E-17},height_median=0.0,length_range={0.048091335651398…	>ssa20_NC_027319.1 CATTCTGGTTCCATATCGTGTAAATGTTTGATGTTTATCTCTTTTAGATTCCTTTGGGCTGCACAGAGTAGAGAACGCCAGTCACACAGAATGTTCGGCCAGTTTGCACCTGTACAGTCCCCCCTTCAATACCTGCCAGACCTTCCAGCGGACTGGACACAAGAACACTGTCAAGATGACGTTCTGGAGCAAATTTGGAGAGAGGACTCCATTTGTAAGACTTTTCAGAAATTGACCAAACACAGAACCATAGATGTACTTATCATAGCCATATCATTACCTGCTCTTCTAACTGCA--- >ssa24_NC_027323.1 ------GTTGCCATA------AGATGTGTTGTGTTTGTCGGTTTTAGATTCCCTTGGGTT…	1
ccnh	XM_014160038	Cyclin-H	Ssa20 : 10.70 Mb into 86.8 Mb	Ssa24 : 33.60 Mb into 48.65 Mb	LG13 : 17.33 Mb into 18.94 Mb	396	K2+G	AORe	Once in common salmonid ancestor, T = single copy	#NEXUS begin taxa; dimensions ntax=10; taxlabels Cl_scaffold709 Sl_scaffold423 'ssa24_NC_027323.1' Tb_scaffold173 Tg_C27463 'ssa20_NC_027319.1' Ht_scaffold1061 Cl_scaffold1006 Sl_scaffold1119 El_C195475 ; end; begin trees; tree TREE1 = [&R] ((((Cl_scaffold709[&rate_range={0.22967949323143558,5.632096271734265},height_95%_HPD={0.0,5.551115123125783E-17},height_median=0.0,length_range={0.0051726124…	>ssa20_NC_027319.1 TTTTGTCCCAACTCTGCCCTGGCTTCTTGCTTT------TTATTTTCTTTCAGGCTGATCTGTGCCTACCTGTCCTGTAAAGTGGATGAGTTTAATGTGTCCAGCACCCAGTTTGTGGGGAATCTTGTGCAGGAGAGTGCGGCCGGGCAGGAGAGGGCTCTTGAACAGATTTTGGAGTATGAGCTCCTTCTCATTCAGCAGCTCAACTTCCACCTGGTGGTGCACACCCCCTACAGACCTATGGAGGGCCTGCTCATAGACATCAAGGTGGGTTGGAGATACTTACTGTGTCAATGCGCAGTAGAGATACAGCAGATG---------------AGTGTAGTGCAAGAATATGCTGCTGAGATTAGAGCCATGTTG---AC…	1
f108b	NM_001173759	Abhydrolase domain-containing protein FAM108B1	Ssa20 : 15.20 Mb into 86.8 Mb	Ssa24 : 28.20 Mb into 48.65 Mb	LG13 : 12.07 Mb into 18.94 Mb	486	T93+G	AORe	Once in common salmonid ancestor	#NEXUS begin taxa; dimensions ntax=13; taxlabels El_C189835 'ssa20_NC_027319.1' Ht_C24752 Sl_C26417 Cl_scaffold208 Tb_C25667 Tg_C24713 Tb_C28445 Tg_C25277 Ht_C24426 'ssa24_NC_027323.1' Cl_C29855 Sl_C29105 ; end; begin trees; tree TREE1 = [&R] (El_C189835[&rate_range={0.19987236338925238,5.816496258762627},height_95%_HPD={0.0,1.3877787807814457E-17},height_median=0.0,length_range={0.01840944634083…	>ssa24_NC_027323.1 TTGAGGATGAACCACCTGTCCCTGAGTGAGCTGTGCTGCCTGTTCTGCTGCCCTCCATGCCCCAGCAAGATCACCTCCAAGCTGGCCTTCCTGCCCCCGGAGCCCACCTACACCCTCATGTGTGATGAGAGCGGTAGCCGCTGGACCCTGCACCTGTCTGAGCGCGCAGACTGGCAATACTCAGCGCGTGAGAAGGACGCCATCGAGTGCTTCATGACGCGCACTTCACGCGGGAACCGCATCGCGTGCATGTTTGTGCGCTGCTCACCCAACGCCCGCTTCACACTCCTCTTCTCACACGGCAACGCGGTGGACCTGGGCCAGATGAGCAGCTTCTACATCGGCCTGGGCTCGCGCATCAACTGCAACGTCTTCTCCTA…	1
hps4	NM_001173822	Hermansky-Pudlak syndrome 4 protein	Ssa20 : 19.40 Mb into 86.8 Mb	Ssa24 : 23.90 Mb into 48.65 Mb	LG13 : 4.94 Mb into 18.94 Mb	726	K2	AORe	Once in common salmonid ancestor, T = single copy	#NEXUS begin taxa; dimensions ntax=11; taxlabels 'ssa24_NC_027323.1' Ht_C25896 Cl_scaffold848 Sl_scaffold850 Ht_C26836 'ssa20_NC_027319.1' Sl_scaffold1144 Cl_scaffold987 Tg_scaffold1049 Tb_scaffold791 El_C195103 ; end; begin trees; tree TREE1 = [&R] (((('ssa24_NC_027323.1'[&rate_range={0.24872247799163896,4.636752549027665},height_95%_HPD={0.0,2.7755575615628914E-17},height_median=0.0,length_rang…	>ssa24_NC_027323.1 GAGTGTAAATTGTTGAGAATC~~~TTGTCCTACAGA~~~~~~~~~~~~CGATCTACTCCAAGGGAG~~~~~~~~~CCCCGGAAGTCCCGGCTCCCGTCAAGAACCCTATCTGACACACCGACCACTGATCCATCTGACCCGGACCCCACCCAC~~~~~~~~~~~~~~~~~~~~~~~~CTCTCCGCT~~~~~~~~~TCC~~~CTCCAC~~~TTGCTATTTAACCCAAGACCT~~~TTTCACACT~~~CCTGGCCCTCTCAGCCCCTCACCTATCAAGGTCGCTCCAGAGACCTCTCATCATACCTTGTCCAATGGAAAGCTGTCCCATGAGGTGGAAGAGAGTGTCACAGGAGGTTCGTACGACCACAGTTTTAACAACAT…	1
dnm1l	NM_001173563	Dynamin-1-like protein	Ssa20 : 23.70 Mb into 86.8 Mb	Ssa24 : 19.90 Mb into 48.65 Mb	LG13 : 0.76 Mb into 18.94 Mb	390	K2	AORe	Once in common salmonid ancestor	#NEXUS begin taxa; dimensions ntax=13; taxlabels El_C195693 Ht_C23152 'ssa24_NC_027323.1' Tb_C21991 Tg_C12645 Cl_C28923 Sl_C25745 'ssa20_NC_027319.1' Ht_C24326 Sl_C28177 Cl_C28877 Tg_C24871 Tb_C27963 ; end; begin trees; tree TREE1 = [&R] (El_C195693[&rate_range={0.06259716535659471,6.842999691823534},height_95%_HPD={0.0,1.3877787807814457E-17},height_median=0.0,length_range={0.022343029806859833,…	>ssa20_NC_027319.1 TTTGGAATCTGTACGGCTATAGTAACGTCCATTTCAAAAGTACTGCATCCT---ATTTGGGTGTATAATTTCCTGTTATGCTGG---CTGGTGACCATCTCATGCAGAACCACTGTGGAGTATTCTGTAACTCTAGCTGTCATCCTCCATGTCTCTCCCTGCGAGCCAGCACATCAACACCCAGAAGAGCATAGAGGACACGGCACGGGACGAGCAGGCCTTCCTCCAGCGCCACTACCCGTCTCTGGCCTCCCGCTGCGGCTCCCGCTACCTGGCTCGTACCCTGAGCCGCCTGCTCATCACCACATCAGGGACTGCTTGCCGGAACTGAAGAGGCGTGTGACGGTGTTGAGTGCCCAGTACCAGGCCCGGCTCAGCAG…	1
tfp11	NM_001173829	Tuftelin-interacting protein 11	Ssa20 : 28.40 Mb into 86.8 Mb	Ssa24 : 15.30 Mb into 48.65 Mb	scaffold00270	216	K2	AORe	Once in common salmonid ancestor	#NEXUS begin taxa; dimensions ntax=13; taxlabels El_C162509 Sl_scaffold8 Cl_scaffold964 'ssa24_NC_027323.1' Ht_scaffold904 Tb_C31037 Tg_scaffold936 Ht_C11143 'ssa20:28406451..28416532' Sl_C22499 Cl_C18307 Tb_C31195 Tg_scaffold321 ; end; begin trees; tree TREE1 = [&R] (El_C162509[&rate_range={0.045004959486678695,7.292183316137071},height_95%_HPD={0.0,1.3877787807814457E-17},height_median=0.0,leng…	>ssa20:28406451..28416532 atgaacacaccctttcgatctccactaaccccacac---ctctgtgataggtggatagctggaaccccccggacaccatgcccatcc------------------------------------------------ctctgtacccgcccatccgcagtaaactggccaatgcactgcagcgctggcacccaagtgacggctctg---gcctcatcc >Ht_scaffold904 atgaacgctctctttctacccccactaaccccaccccttctctttcataggtggatagctggaacccccccgatacagtgcctatccactcctggctccacccctggctgcctttgctccaatcacggctggagcctctc…	1
t10	NM_001173629	Ser/Thr-rich protein T10	Ssa20 : 32.30 Mb into 86.8 Mb	Ssa24 : 11.70 Mb into 48.65 Mb	LG13 : 7.96 Mb into 18.94 Mb	303	K2+G	AORe	Once in common salmonid ancestor	#NEXUS begin taxa; dimensions ntax=12; taxlabels Tg_C24705 Tb_C28325 Ht_C24996 'ssa24_NC_027323.1' Cl_C29343 Sl_C28857 'ssa20_NC_027319.1' Ht_C16695 Cl_C16155 Tb_C27327 Tg_C23951 El_C193477 ; end; begin trees; tree TREE1 = [&R] ((((Tg_C24705[&rate_range={0.05664759359017603,7.3788241147236775},height_95%_HPD={0.0,2.7755575615628914E-17},height_median=0.0,length_range={0.0033192300585560223,0.3597…	>ssa20_NC_027319.1 ---CTGTATGTGAGTGCATGTTTTGGGGGACATGCACGTTTTGTAGGAGTCTCTGTTCTCCAATGC------TGTGCTCCAGCAGGAATCTATGGTTTGAGTAACTCCCTGTTGGAGACCCCGTGGAGGAAGCTGCAGCATGGGAAGAGACTGTTCACCAGTGTAGTGAACCAGCCCTTGCCCTGTGACGGTCTGGTCCAGGACCTGCTCAACGTCCTCAACAACGAGGAGCTGGTTTACCACACACTCTCTATCAATAATACAGTTAATGTAACAATTCTTCATCAATACCTGTACATGCAC >ssa24_NC_027323.1 ---CTGTATGTGAGTGAATGTTTTGGG------GAA---TTTGGAGCAATCTCTATT…	1
b3glt	NM_001173800	Beta-1,3-glucosyltransferase	Ssa20 : 41.59 Mb into 86.8 Mb	Ssa09 : 96.40 Mb into 141.70 Mb	scaffold00636	306	K2	Ambiguous	N/A	#NEXUS Begin taxa; Dimensions ntax=7; Taxlabels 'cl_C21731 16.0' 'cl_C23631 12.0' 'el_C191139 28.0' 'ssa09:96404500..96404899' 'ssa20:41584200..41584699' 'tb_C16315 11.0' 'tb_C20327 13.0' ; End; Begin trees; Translate 1 'cl_C21731 16.0', 2 'cl_C23631 12.0', 3 'el_C191139 28.0', 4 'ssa09:96404500..96404899', 5 'ssa20:41584200..41584699', 6 'tb_C16315 11.0', 7 'tb_C20327 13.0' ; tree TREE1 = [&R] (…	>ssa09:96404500..96404899 aataataatttgtgtccacttgtgctccattttctgtgccagaacgctcaccacacagct aatgtgtgttgtgttgtgtcctgtcaggatggtgttcagggccgcggtggtgaggctcct ggccagctgcaagtgttacagcgcccccatggtgctggggatgtgtctcaatgctctggg gctccctgtcacacactccctcttccaccaggtaatacactggccttacccattaccctt atgccaggacccacagtttggaattttattgacacgattcatgtttcacatacttcatcg tta--- >cl_C23631 12.0 aataatagtttgtctccacgtgtgctccattttctgtaccagaac…	1
dvl1	NM_001140662	Segment polarity protein dishevelled homolog DVL-1	Ssa20 : 42.16 Mb into 86.8 Mb	Ssa09 : 94.89 Mb into 141.70 Mb	scaffold00776	246	JC	Ambiguous	N/A	#NEXUS Begin taxa; Dimensions ntax=10; Taxlabels 'bl_C10145 14.0' 'bl_C9139 17.0' 'cl_C21993 15.0' 'el_C191741 36.0' 'ssa09:94896400..94896899' 'ssa20:42162600..42162999' 'tb_C18181 22.0' 'tb_C20591 17.0' 'tg_C7019 18.0' 'tg_C8455 20.0' ; End; Begin trees; Translate 1 'bl_C10145 14.0', 2 'bl_C9139 17.0', 3 'cl_C21993 15.0', 4 'el_C191741 36.0', 5 'ssa09:94896400..94896899', 6 'ssa20:42162600..421…	>ssa20:42162600..42162999 gacccagcgccagggaggcagagtgtggacccggggctggatgtacccggccttaccctc cccagaggctcgccatgggggataccaaaattatatatcatttggacgaccaggaaactc cgtacctggtcaagctgcccatcgctgccgacagggttactcttgcagacttcaaaaatg tcctcaataaacccaactatacatttttcttcaaatccatggacgatgatttcgggtaag accatt >tg_C7019 18.0 gacccagcgccagggcggcagagagcggaccgggggctggatgtacccggccttactctc cccagcggctcgccatgggggagaccagaattatctatcatttgga…	1
psmd2	NM_001165317	Proteasome (prosome, macropain) 26S subunit, non-ATPase.	Ssa20 : 44.03 Mb into 86.8 Mb	Ssa09 : 123.36 Mb into 141.70 Mb	LG 01 : 3.04 Mb into 15.52 Mb	405	JC+G	Ambiguous	N/A	#NEXUS Begin taxa; Dimensions ntax=7; Taxlabels 'cr_C29775 12.0' 'cr_C29997 12.0' 'el_C194687 50.0' 'ssa09:123366400..123366899' 'ssa20:44038100..44038699' 'tb_scaffold433 11.4' 'tb_scaffold812 11.5' ; End; Begin trees; Translate 1 'cr_C29775 12.0', 2 'cr_C29997 12.0', 3 'el_C194687 50.0', 4 'ssa09:123366400..123366899', 5 'ssa20:44038100..44038699', 6 'tb_scaffold433 11.4', 7 'tb_scaffold812 11.…	>ssa09:123366400..123366899 ttaagtctattacacatccacactcatacccagctcactgtcccatgttatgtgtcttgt cacacaccctcaggtggcaggtgtgacggcgctggcgtgcggtatgatcgcggtgggctc gtgcggcgtcacctccaccatcgtccagtccatcatggagaagaggctggagctgaaaga cacatacgcccgctggctgcccctgggcctgggcctcaaccacctgggaggggaggccat gaccaccctggcagcgctgcaggtggtgccgcccttccgcagcttcgccaacacgctggt ggacgtctgtgcctatgcaggtcagtctcattg---cagagtcattttgtctccaattct ctttt…	1
psmd2	NM_001165317	26s_p_nonATPase_RS_2D	Ssa20 : 44.10 Mb into 86.8 Mb	Ssa09 : 123.40 Mb into 141.70 Mb	LG 01 : 3.05 Mb into 15.52 Mb	225	K2+D	Ambiguous	N/A	#NEXUS begin taxa; dimensions ntax=17; taxlabels Ht_C25442 'Bl_C24627_20.0' ssa09 St_scaffold934 Cl_C30277 Sl_C29633 Tb_scaffold453 Tg_C25691 Tb_C22981 Tg_C25583 Sl_C28197 Cl_C30389 ssa20 St_C30695 Ht_C21632 'Bl_C20553_25.0' El_NC_025968 ; end; begin trees; tree TREE1 = [&R] (((((Ht_C25442[&rate_range={0.05047906315708233,10.039966451396095},height_95%_HPD={0.0,1.3877787807814457E-17},height_medi…	>ssa20 aggcacctggcaggcgaggtggccaaagagtggcaggaggttgaggagagtgataagacacaacaggacactctgctaaagcttgtgaaggagattgtgccctacaacatggctcacaatgctgagcacgaggcctgtgacctgctgatggagattgagagactagatatgctggagctctatatagatgataatgcatatgccaaggtctgcctctacctcacc >St_C30695 aggcacctggcaggcgaggtggccaaagagtggcaggaggttgaggagagtgataagacacaacaggagactctgctaaagcttgtgaaggagattgtgccctacaacatggctcacaacgctgagcacgaggcctgtgacctgctgatggagat…	1
chp2	NM_001141122	Calcineurin B homologous protein 2	Ssa20 : 46.46 Mb into 86.8 Mb	Ssa09 : 102.44 Mb into 141.70 Mb	scaffold00166	348	K2	AORe	Once in common salmonid ancestor	#NEXUS Begin taxa; Dimensions ntax=7; Taxlabels 'cl_C27637 15.0' 'cl_C28577 21.0' 'el_C194725 50.0' 'ssa09:102445800..102446299' 'ssa20:46468200..46468599' 'tb_C25069 14.0' 'tb_scaffold1051 16.1' ; End; Begin trees; Translate 1 'cl_C27637 15.0', 2 'cl_C28577 21.0', 3 'el_C194725 50.0', 4 'ssa09:102445800..102446299', 5 'ssa20:46468200..46468599', 6 'tb_C25069 14.0', 7 'tb_scaffold1051 16.1' ; tre…	>ssa20:46468200..46468599 acaagactaaatattgatttaacttcagtcaattctgtgcaaaatatccttatatcctgt acgtttggaatggcaggttttggtcttaacataatctctctcacagacaggaaacagtgg acttccactcctttgggatcctggcccacttccgacctgcggaccaaaaacgtcccaaag atcccagtatgcctgaacctgtcaacagtaggaccagtaaactccagtgtgagtcctctg gcatttaaaattttagcgttaaaattcaactcaatcagatcccccctgtttctccttcct ttcagt------------------------------------------ >ssa09:102445800..1…	1
Trad1	NM_001173842	TRAF-type zinc finger domain-containing protein 1	Ssa20 : 47.10 Mb into 86.8 Mb	Ssa09 : 103.00 Mb into 141.70 Mb	scaffold00166	207	K2	LORe	S= Once; T= Once; C= Once	#NEXUS begin taxa; dimensions ntax=17; taxlabels 'El_KL593334.1' Tb_scaffold1047 Tg_C26643 Tb_C23183 Tg_C18153 Ht_C20042 'Bl_C25857_13.0' St_scaffold1149 ssa09 ssa20 St_C17445 Ht_C25888 'Bl_C25399_10.0' Cl_scaffold394 Sl_scaffold216 Sl_scaffold876 Cl_C30579 ; end; begin trees; tree TREE1 = [&R] ('El_KL593334.1'[&rate_range={0.21392949725714586,7.624315511721625},height_95%_HPD={0.0,1.387778780781…	>ssa09 ---tgtaaggcaaggctgcagcgctgtgagttctgcccggtggagctgccgctgtcggccatggcggagcacagcgtggcgtgtggcagtcgcaccgagcgctgctccgactgcggacgctacatcactctgagggaccagccggagcatgctcagatctgccctgacctccatgttcccgaaaacccctccccgccatcctccaac >St_scaffold1149 ---tgtaaggcaaggctgcagcgctgtgagttctgcccggtggagctgccgctgtcggccatggcggagcacagcgtggcgtgtggcagtcgcaccgagcgctgctccgactgcggatgctacatcactctgagggaccagccggagcatgctcagatctgccctga…	1
fzd10	XM_014213868	Frizzled-10	Ssa20 : 50.40 Mb into 86.8 Mb	Ssa09 : 106.30 Mb into 141.70 Mb	LG 01 : 14.36 Mb into 15.52 Mb	865	K2+G	LORe	S= Once; T= Once; C= Once	#NEXUS begin taxa; dimensions ntax=17; taxlabels ssa09 St_C31571 Ht_C25882 'Bl_C25159_45.0' 'Bl_C25237_41.0' Ht_C25636 ssa20 St_scaffold603 Sl_C24911 Cl_C21829 Sl_C24909 Cl_C21831 Tb_C30591 Tg_C26927 Tb_C30723 Tg_C26907 'El_CM002826.1' ; end; begin trees; tree TREE1 = [&R] (((((ssa09[&rate_range={0.10269864081375348,2.602564740568852},height_95%_HPD={0.0,1.3877787807814457E-17},height_median=0.0,…	>ssa09 ATGTGCTACAACATCTACTCTGTGGCCTTCATCATCCGCTCGGTGGCCGGGGCCGAGAACATCGCCTGCGACCGGGAGAATGGCGAGCTTTACATCATCCAGGAGGGGCTGGAGTCCACAGGCTGCACCATCGTCTTCCTCATCCTCTACTATTTCGGTATGGCCTCGTCCATCTGGTGGGTCATCCTTACCCTCACCTGGTTCCTGGCCGCTGGTAAGAAGTGGGGACACGAGGCCATTGAGTCCCACAGCAACTACTTCCACATGGCCGCGTGGGGCATCCCGGCTCTGAAGACCATCATCATCCTCACCATGAGGAAGGTAGCAGGGGATGAGCTGACGGGTCTGTGCTACGTGGGCAGCATGGACTCTGGCGCGCTCACCGGCTTTGT…	1
fzd9	XM_014213868	Frizzled-9	Ssa20 : 50.47 Mb into 86.8 Mb	Ssa09 : 106.36 Mb into 141.70 Mb	LG 01 : 14.36 Mb into 15.52 Mb	525	K2+I	LORe	S= Once; T= Single copy; C= Twice	#NEXUS Begin taxa; Dimensions ntax=11; Taxlabels 'bl_C25159 45.0' 'bl_C25237 41.0' 'cr_C30361 36.0' 'cr_C30445 35.0' 'el_LG01 sequence' 'pc_C28813 38.0' 'pc_C28933 43.0' 'ssa09:106362800..106363899' 'ssa20:50478500..50479799' 'tb_C30591 34.0' 'tb_C30723 30.0' ; End; Begin trees; Translate 1 'bl_C25159 45.0', 2 'bl_C25237 41.0', 3 'cr_C30361 36.0', 4 'cr_C30445 35.0', 5 'el_LG01 sequence', 6 'pc_C…	>ssa09:106362800..106363899 tatactgtctgtcagtgtcagacatgtgtgggg---------gggtctgtcttggccatg tggagcaccacggcaggggctttgcagtgtgtgctgctgcagctcacgctgccacagggc ttcctgttagtcctgtctgatgccagcttcctgctgcacaggccctgccaggtctgcagg gtcttggagctccacacccacacaccactggtgatgcccaccaccagagacatgaagatc ttcagcatgaataccgccacagtgggcaccgacacatccagggagcagtcctcgttccgg cgcccggggaacgacacgcacttgccctccagccccctgaacttctccatgttgagcctc aagca…	1
atf5	NM_001173845	Cyclic AMP-dependent transcription factor ATF-5	Ssa20 : 52.50 Mb into 86.8 Mb	Ssa09 : 108.10 Mb into 141.70 Mb	LG 01 : 5.71 Mb into 15.52 Mb	780	K2	Ambiguous	Ambiguous	#NEXUS begin taxa; dimensions ntax=16; taxlabels St_C32011 ssa09 Ht_C24528 'Bl_C23423_61.0' Cl_C29547 Sl_C28523 ssa20 St_C31929 Ht_C24462 'Bl_C23367_58.0' Sl_C28579 Cl_C29587 Tb_scaffold1088 Tg_scaffold968 Tg_C27333 El_NC_025968 ; end; begin trees; tree TREE1 = [&R] ((((((St_C32011[&rate_range={0.17694195411135316,3.065384452227388},height_95%_HPD={0.0,1.3877787807814457E-17},height_median=6.9388…	>ssa09 catcgttcatacaatacttgccgaagaatagtttcagatggtgtcaacaaagttggagaggaacttgagcatgacacctggagtgacaaaggaagttcctcaggaagcacagaggctgttaaccactgttctacattgaagagagttgggaagaacattggcagtgtaaagaaagtcagagaatgtggtgtattgctgaaggaagaggaaagttattgttttacagaggacgttttttgcagtgaagagatgaccagaggtttttgtatg---ggtgggtccttcgatacccaccccaagagagaaggacaattgatgcat---ggaatgaaggttagtggcagtgattatgatggtatggggctggaggtcttgcattgcaacaaagatgg…	1
IL12p35a2	HG917955	Interleukin 12	Ssa20 : 53.10 Mb into 86.8 Mb	Ssa09 : 108.70 Mb into 141.70 Mb	LG 01 : 6.15 Mb into 15.52 Mb	141	K2+G	Ambiguous	Ambiguous	#NEXUS begin taxa; dimensions ntax=17; taxlabels Cl_C22643 Sl_C31109 Tb_C31027 Tg_C27361 Tb_C18907 Tg_C27373 Sl_C31147 Cl_scaffold907 'Bl_C26711_23.0' Ht_scaffold998 St_scaffold1241 ssa09 Ht_C27130 'Bl_C26747_21.0' St_C32433 ssa20 'El_CM002826.1' ; end; begin trees; tree TREE1 = [&R] (((((Cl_C22643[&rate_range={0.007072290109633702,6.277447477231996},height_95%_HPD={0.0,6.938893903907228E-18},hei…	>ssa09 caggttgcagaccctaagctgactagtggtgaccctgtggaccagagggtccatctgtgtaaggtactgaagggcttccacctccgggtcatcaccatcagcagagccatgggatacatctctgctggggaccacaggaag >St_scaffold1241 caggttgcagaccctaagctgactagtggtgaccctgtggaccagagggtccatctgtgtaaggtactgaagggcttccacctccgggtcatcaccatcagcagagccatgggatacatctctgctggggaccacaggaag >Ht_C27130 caggttgcagaccctaagctgactagtggtgacactgtggaccagagggtccatctgtgtaaggtactgaagggcttcca…	1
spg20	NM_001173639	Spartin	Ssa20 : 53.83 Mb into 86.8 Mb	Ssa09 : 109.54 Mb into 141.70 Mb	LG 01 : 9.24 Mb into 15.52 Mb	843	K2+G	Ambiguous	N/A	#NEXUS Begin taxa; Dimensions ntax=7; Taxlabels 'cl_C31063 25.0' 'cl_C31067 22.0' 'el_LG01 sequence' 'ssa09:109539100..109540399' 'ssa20:53831900..53833299' 'tb_C29979 26.0' 'tb_C30255 25.0' ; End; Begin trees; Translate 1 'cl_C31063 25.0', 2 'cl_C31067 22.0', 3 'el_LG01 sequence', 4 'ssa09:109539100..109540399', 5 'ssa20:53831900..53833299', 6 'tb_C29979 26.0', 7 'tb_C30255 25.0' ; tree TREE1 = …	>ssa09:109539100..109540399 gtagctattgataatttagtatcattgaacctttgccatctaggtatgtatgtattttct tgtcttcttggcagacatggaggaagccaatcaagatgccttcagagccaggctgcaggt gatcaaagacggctagaaggccttgtgcatcaggggcctgacagaggaagctggccacaa gacccaggccctggcccagtacagacagggacgccagcacctcctcagggccatcagtgt gccctcaaaggggcacgagtgtgtgggctgctcctgggagtcagcccgccagatgcagca caagatgcaggagactctgaacaacatcaccactcgattggcggtcctagagaccagccc agacc…	1
Pak3	NM_001173632	Serine/threonine-protein kinase PAK 3	Ssa20 : 54.60 Mb into 86.8 Mb	Ssa09 : 110.20 Mb into 141.70 Mb	LG 01 : 8.71 Mb into 15.52 Mb	195	JC	Ambiguous	Ambiguous	#NEXUS begin taxa; dimensions ntax=17; taxlabels Cl_C17941 Sl_C22161 Ht_C11779 'Bl_C20721_23.0' St_C21829 Tb_C29583 Tg_scaffold578 ssa20 'Bl_C4719_62.0' Ht_C5445 Sl_scaffold339 Cl_C27497 Tb_C27633 St_C31545 ssa09 Tg_C26173 'El_NC_025968.2' ; end; begin trees; tree TREE1 = [&R] (((((Cl_C17941[&rate_range={0.011963567520343749,7.750875643785833},height_95%_HPD={0.0,6.938893903907228E-18},height_med…	>ssa20 gactttgggttctgtgcccagatcactccagagcagagtaagaggagcaccatggtggggactccctattggatggctccagaggtggtgaccaggaaggcttacggtcctaaagttgacatctggtctctaggcatcatggctatagagatggtggagggagaacccccttacctcaacgagaacccactcagg >Ht_C5445 gactttgggttctgtgcccagatcactccagagcagagtaagaggagcaccatggtggggactccctattggatggctccagaggtggtgaccaggaaggcttacggtcctaaagttgacatctggtctctaggcatcatggctatagagatggtggagggagaacccccttacctc---------…	1
f101b	NM_001173893	Filamin-interacting protein FAM101B	Ssa20 : 56.40 Mb into 86.8 Mb	Ssa09 : 112.00 Mb into 141.70 Mb	Absent from assembly	312	K2+G	AORe	Once in common salmonid ancestor	#NEXUS begin taxa; dimensions ntax=16; taxlabels ssa09 St_C32245 'Bl_scaffold1081_18.4' Ht_scaffold995 Tb_C26159 Tg_C26921 Sl_C27121 Cl_C26967 St_scaffold958 ssa20 Ht_scaffold989 'Bl_scaffold908_18.1' Tb_scaffold223 Tg_C26291 Cl_C27835 Sl_C24761 ; end; begin trees; tree TREE1 = [&R] ((((ssa09[&rate_range={0.11015651598733474,2.430706889235118},height_95%_HPD={0.0,6.938893903907228E-18},height_med…	>ssa09 tacacatcatctgtccactatgattcagagcgtcactttatccacgacgtggccatgcagcccagaggcctgggtctggagaactgcagccagacggtcctggctgtccctcacagcacctggagacactacaagacccagctcgacctccagcctcgccagcgggcccagcatttccagagcaccaccatcgtctaccccaagcacgctcgcaccatctacaccacggagctgagctacgacagccgccggctagccaggagattcttgtcgagcgtggagctggaggctgctgaccggagtaggctaccc >St_C32245 tacacatcatctgtccactatgattcagagcgtcactttatccacgacgtggccatgcagcccagagg…	1
lis1a	XM_014214215	lissencephaly-1-like protein A	Ssa20 : 56.57 Mb into 86.8 Mb	Ssa09 : 112.23 Mb into 141.70 Mb	LG 01 : 7.16 Mb into 15.52 Mb	324	JC+G	AORe	Once in common salmonid ancestor	#NEXUS Begin taxa; Dimensions ntax=9; Taxlabels 'bl_C20575 22.0' 'bl_C24513 22.0' 'cr_C32127 24.0' 'cr_scaffold720 21.1' 'el_C190341 52.0' 'ssa09:112230000..112230699' 'ssa20:56579700..56580399' 'tg_C22553 29.0' 'tg_C23263 27.0' ; End; Begin trees; Translate 1 'bl_C20575 22.0', 2 'bl_C24513 22.0', 3 'cr_C32127 24.0', 4 'cr_scaffold720 21.1', 5 'el_C190341 52.0', 6 'ssa09:112230000..112230699', 7 …	>ssa09:112230000..112230699 atctgcctcgagggacaaaacgtgggaggtggccactgggtaagtatgttgaatcagttc ttaccgacgttcacatattcacttcctatgcctctgcga---------ccatctgatctc ccctcttcccatccatcagctactgtgagacgttcacgggccacagggagtgggggatgg tccggcccaaccaggacggcaccctcgccagctgctccaacgaccagacggtgcgtgtgt gggtggtggcgtccaaagagtgcaaggccgagctgcgggagcacgaacacgttgtggagt gcatctcctgggccc------gcg >cr_C32127 24.0 atctgcctcgagggacaaaacgtgg…	1
traf4	NM_001173598	TNF receptor-associated factor 4	Ssa20 : 58.10 Mb into 86.8 Mb	Ssa09 : 113.80 Mb into 141.70 Mb	LG 01 : 5.47 Mb into 15.52 Mb	630	K2+G	AORe	Once in common salmonid ancestor	#NEXUS begin taxa; dimensions ntax=18; taxlabels 'Bl_scaffold656_30.7' Ht_C25852 St_C17267 'gi|929116422:16-1344 PREDICTED: Salmo salar TNF receptor-associated factor 4 (traf4), transcript variant X2, mRNA' ssa09 Sl_C24667 Cl_C30599 Tg_C23747 Tb_C27455 Tb_C27043 Tg_C23371 Cl_C30649 Sl_scaffold1063 ssa20 St_scaffold817 Ht_C26072 'Bl_scaffold809_32.2' El_NC_025968 ; end; begin trees; tree TREE1 = […	>ssa09 tgcccaaaactggcgatcgggcgtcacctggaggacacgaccaagtcccacctgaccatgatgtgcagcctggtggggcgccagcggcaggagatccttgagctgcggagggagatggaggagctgtcagtcagcaacgatggagtgctcatctggaagctcagcgactactcccggaaactccaggaggccaaactccggaacaaccatgagttcttcagcccgcccttctacacccatcgctacggctacaagctgcaggtgtctgcgtttctcaacggtaacggcagtggggagggctcgcacctgtctatctacatccgggtgctgccaggggagtacgacaatctgctcgagtggcccttctcctacaaggtgaccttctccatcat…	1
sfrs1	NM_001173643	Serine/arginine-rich splicing factor 1	Ssa20 : 58.39 Mb into 86.8 Mb	Ssa09 : 114.09 Mb into 141.70 Mb	LG 01 : 5.24 Mb into 15.52 Mb	348	K2+G	Ambiguous	N/A	#NEXUS Begin taxa; Dimensions ntax=7; Taxlabels 'cl_C26119 23.0' 'cl_C26717 26.0' 'el_C193011 55.0' 'ssa09:114057000..114057599' 'ssa20:58398100..58398599' 'tg_C15085 34.0' 'tg_C15271 27.0' ; End; Begin trees; Translate 1 'cl_C26119 23.0', 2 'cl_C26717 26.0', 3 'el_C193011 55.0', 4 'ssa09:114057000..114057599', 5 'ssa20:58398100..58398599', 6 'tg_C15085 34.0', 7 'tg_C15271 27.0' ; tree TREE1 = [&…	>ssa20:58398100..58398599 agctacctgggatcttcaaattcgataaaggcaaagggaggcccccctctccgatttttc aagtcgatgtcgcgaatagctccgtatttgaacacgtcctcgacatctttggtgcgaata tcagggggtagatttccgacgatacgacaatcgttatttcctgcagggcctcgcacaacg cctcccgacatagta------ctaccgttcgctagtttatttcgtgttaaaaaagcgagt tctcaaaacggtattcaagtagatcacaaccgattagaaaaccatatgagtatagtacat aaacacgaaaaaagg--------------------------------- >ssa09:114057000..1…	1
typx	NM_001173858	Tryparedoxin	Ssa20 : 58.50 Mb into 86.8 Mb	Ssa09 : 114.20 Mb into 141.70 Mb	scaffold01264	309	JC	Ambiguous	Ambiguous	#NEXUS begin trees; tree TREE1 = [&R] ((((Sl_C27309[&rate_range={0.05181727949162242,4.745332019180115},height_95%_HPD={0.0,3.469446951953614E-18},length_range={1.7576270432441356E-5,0.05528320281472662},height_median=0.0,length_95%_HPD={1.7576270432441356E-5,0.005216242624084624},height=1.4478002130502432E-18,rate=0.9236825677270072,height_range={0.0,1.1102230246251565E-16},rate_median=0.9599057…	>ssa20 ATGTCGGAGTTTCTGGTGAATCTACTCGGGGAGCGGCTCGTCAACAGCGAGAAAGCCGAGGTGGATGTACAGGCGCTGGGCAGCAAGCTGTCCCTGGTCGGGCTCTACTTCGGCTGCAGTTTAAACGGTCCCTGTAAGCAGTTCAACGCCAGTCTGTGTGAGTTTTATAGCAAGTTCAAAAAATCATCTGAACATAAAGACAAATTGGAAATCGTCTTCGTCTCATCTGATCAGGACCAGAAACATTGGCAAGACTTTTTACAGGAGATGCAATGGCCGGCATTGCCTTTCAAAGATAGACACAAAAAG >St_C22137 ------------------------------------------------------GCCGAGGTGGATGTACA…	1
ma6d1	NM_001173927	MAP6 domain-containing protein 1	Ssa20 : 60.85 Mb into 86.8 Mb	Ssa09 : 116.45 Mb into 141.70 Mb	scaffold01068	669	K2+G	AORe	Once in common salmonid ancestor	#NEXUS Begin taxa; Dimensions ntax=7; Taxlabels 'cl_C29185 31.0' 'cl_C29639 32.0' 'el_scaffold01068 sequence' 'ssa09:116451100..116452299' 'ssa20:60851700..60852799' 'tb_C29777 39.0' 'tb_C30197 33.0' ; End; Begin trees; Translate 1 'cl_C29185 31.0', 2 'cl_C29639 32.0', 3 'el_scaffold01068 sequence', 4 'ssa09:116451100..116452299', 5 'ssa20:60851700..60852799', 6 'tb_C29777 39.0', 7 'tb_C30197 33.…	>ssa20:60851700..60852799 tggtccgtgggacgttcattcaggctctcaccagtagcccactttgattcagatttgaag tgcataggttattatatatccatcgttgattatggcctggccgtgcatcacacgggcttg ctgcatccgcttctggaggttagacaaagcggacatcgccgtgcctttggttttcacgaa atattcggatgtggccgaggtgcaacatctccatcctcagcctccatcacagacgaggac cggccccatcaccatagaaacccagccttctcacagacaggcggcggcggcggtaaaggc accgcccgcgaatggtgccgcatcaggaaaacatggctgtgcgtctgtgatgcgccagga tttcagg…	1
s6kb-1	XM_014162951	Ribosomal protein S6 kinase beta-1	Ssa20 : 60.90 Mb into 86.8 Mb	Ssa09 : 116.60 Mb into 141.70 Mb	LG 01 : 4.63 Mb into 15.52 Mb	255	K2+G	Ambiguous	Once in common salmonid ancestor	#NEXUS begin trees; tree TREE1 = [&R] (((((Sl_C25965[&rate_range={0.01185585849686988,8.00138488024078},height_95%_HPD={0.0,1.3877787807814457E-17},length_range={1.210956954482477E-5,0.03916526759719284},height_median=0.0,length_95%_HPD={1.5228816064874956E-4,0.010180690657717515},height=5.6839949413856064E-18,rate=0.9197494453743209,height_range={0.0,5.551115123125783E-17},rate_median=0.95550624…	>ssa20 agccctttcaagttctctgctggtgacgtgtggccccggggccccttgatgcccggcggatccgctctatgtctccagtcgccccaggagcaggtcatggaggtgtccgccccagaacagatggaagtgcagaccagctctgaggcctctgcgccccttcccattcgccagccttcgggagccaacctgtcccagttcaaacaacaggcctaccctgtcatggccaagcggcccgagcatctacgcattaaccta >St_C29951 agccctttcaagttctctgctggtgacgtgtggccccggggccccttgatgcccggcggatccgctctatgtctccagtcgccccaggagcaggtcatggaggtgtccgcctcagaacagatgga…	1
vasp	NM_001140907	Vasodilator-stimulated phosphoprotein	Ssa20 : 61.63 Mb into 86.8 Mb	Ssa09 : 117.33 Mb into 141.70 Mb	scaffold01199	267	K2+I	Ambiguous	N/A	#NEXUS Begin taxa; Dimensions ntax=7; Taxlabels 'cl_C14841 10.0' 'cl_C16321 12.0' 'el_C189841 38.0' 'ssa09:117337700..117338099' 'ssa20:61631100..61631599' 'tb_C13429 7.0' 'tb_C16203 13.0' ; End; Begin trees; Translate 1 'cl_C14841 10.0', 2 'cl_C16321 12.0', 3 'el_C189841 38.0', 4 'ssa09:117337700..117338099', 5 'ssa20:61631100..61631599', 6 'tb_C13429 7.0', 7 'tb_C16203 13.0' ; tree TREE1 = [&R]…	>ssa09:117337700..117338099 agacattgtcatagatactgtaaatatagaacacgcactctgttgatctgtctgcatctt gcgtcccaccactctgaaggcgttagtggaggggttgtggtagatctggaccctgctgaa agtctgaggccctgttcctgccgggagccacatcttattcccatcatcatagatcatcac cgtggcccgagcctggcagatactggactcactgggagagac------------------ ------tttattatgcaaaaaaagctt >tb_C13429 7.0 acccatagacaacgtagatgtagatgcacaacacacacactgttgatctgtctgcatctt gcgtcccaccactctgaaggcgt…	1
Csn	XM_014163252	Chordin	Ssa20 : 67.00 Mb into 86.8 Mb	Ssa09 : 122.40 Mb into 141.70 Mb	No HIT	282	K2+G	AORe	Once in common salmonid ancestor	#NEXUS begin trees; tree TREE1 = [&R] (((Cl_C24957[&rate_range={0.19755998369339692,4.3654663300066545},height_95%_HPD={0.0,6.938893903907228E-18},length_range={0.00501034582291373,0.06482589991068369},height_median=0.0,length_95%_HPD={0.0076991354284712986,0.03409882102313418},height=1.5595164049031496E-18,rate=1.098590335136399,height_range={0.0,1.1102230246251565E-16},rate_median=1.02014191957…	>ssa20 caggtccagctagtgggggtatccagtgaggtggtgggtttgaccatcgagctaaagcctcggcggcgcagtaagcgctccgtgctgtacgacctaactccagagttcgacaggcccagcgggcgggcggcgggaagctggagtcgtgtagaggcacgtcacatccacatgctgctgcagaatgaactgttcatcaacgtggctaccgcacacagccaggagggggagctacgcggacagatcaaagccctgctctacagcggcctggaggcgcccagacac >St_C28513 caggtccagctagtgggggtatccagtgaggtggtgggtttgaccatcgagctaaagcctcggcggcgcagtaagcgctccgtgctgtacgacctaac…	1
akt2	XM_014163328	RAC-beta serine/threonine-protein kinase	Ssa20 : 68.84 Mb into 86.8 Mb	Ssa09 : 122.75 Mb into 141.70 Mb	scaffold00129	282	K2	Ambiguous	N/A	#NEXUS Begin taxa; Dimensions ntax=7; Taxlabels 'cl_C18879 32.0' 'cl_C23547 32.0' 'el_C180137 63.0' 'ssa09:122752800..122753299' 'ssa20:68842400..68842799' 'tb_C22243 31.0' 'tb_scaffold514 23.6' ; End; Begin trees; Translate 1 'cl_C18879 32.0', 2 'cl_C23547 32.0', 3 'el_C180137 63.0', 4 'ssa09:122752800..122753299', 5 'ssa20:68842400..68842799', 6 'tb_C22243 31.0', 7 'tb_scaffold514 23.6' ; tree …	>ssa20:68842400..68842799 tgtcgctctctccccctctcctccaggtataggacaatgactacggccgagcggtggact ggtggggtctgggtgtggtcatgtacgagatgtgcggtcgactacccttctacaaccagg accacgagcggttgtttgagctcattctcatggaggagatccgcttccccaagaacctgg cccccgaagccaaggccctgcttgctggcctgctcaaaaaggaccccaagcagaggtagg tgtttctgtcttttatatttatgtatatttatttatttattt >ssa09:122752800..122753299 tcttgctctctccccctctcctgcaggtataggacaatgactacggccgagcggtgga…	1
stim1	NM_001173850	Stromal interaction molecule 1	Ssa20 : 72.68 Mb into 86.8 Mb	Ssa09 : 128.62 Mb into 141.70 Mb	scaffold00129	438	K2	AORe	Once in common salmonid ancestor	#NEXUS Begin taxa; Dimensions ntax=7; Taxlabels 'cl_C26421 24.0' 'cl_C29733 26.0' 'el_C185055 53.0' 'ssa09:128621700..128622299' 'ssa20:72679600..72680299' 'tg_C25563 31.0' 'tg_C25877 30.0' ; End; Begin trees; Translate 1 'cl_C26421 24.0', 2 'cl_C29733 26.0', 3 'el_C185055 53.0', 4 'ssa09:128621700..128622299', 5 'ssa20:72679600..72680299', 6 'tg_C25563 31.0', 7 'tg_C25877 30.0' ; tree TREE1 = [&…	>ssa09:128621700..128622299 cccttcaccaacaaggctgctcatttt---aaattcatagaattgctgataaatcgttac tttgcggctgtatgcttttcatatgagagctttttggatttccccaggaggcccttggtg tatttagggggtattttgctaccgagtcccacagtggagccgagggagccgagggagtcc ttacattgtagaattccgggcgatatgatgtcctcgtccatgtcgtccatgtcatcagac ataatgaagtgctggggcgtggcccggccgcccatgatgctggggtcaaggttcagggtg gaggccagggaggagagcccagggttgttgacgatggtgaaccccgtcaaaatctcaatc tgctg…	1
psd8	NM_001141031	26S proteasome non-ATPase regulatory subunit 8	Ssa20 : 86.09 Mb into 86.8 Mb	Ssa09 : 138.66 Mb into 141.70 Mb	scaffold00759	291	K2	AORe	Once in common salmonid ancestor	#NEXUS Begin taxa; Dimensions ntax=7; Taxlabels 'cl_C21089 17.0' 'cl_C28297 22.0' 'el_scaffold00759 sequence' 'sl_C21921 13.0' 'sl_C27489 19.0' 'ssa09:138659200..138659699' 'tg_C23703 21.0' ; End; Begin trees; Translate 1 'cl_C21089 17.0', 2 'cl_C28297 22.0', 3 'el_scaffold00759 sequence', 4 'sl_C21921 13.0', 5 'sl_C27489 19.0', 6 'ssa09:138659200..138659699', 7 'tg_C23703 21.0' ; tree TREE1 = [&…	>ssa09:138659200..138659699 tccttggcaacactgttttacgacagttgcgtactgtattccgagcgtccgtgtcgtaca ttttgcagaatcaccatggcgtctgtattgaaagagaccgcggggctatatgaaacattg aaaacggaatggaacaagaaaaatccaaatctgaacaaatgtggagaaattttgagcaag ctcaaggtaaaggctattacatttcgtcctcactcgaatctaaattatatggtattgatt agcacgttagctaagctaacgaccaactgttttacaatatcaaccgtccgt >sl_C27489 19.0 tctttggcaacactgttttacgacagttgcatgccgtattccaagcgtccgtgtcgtac…	1
ebi2	NM_001140225	G-protein coupled receptor 183	Ssa21 : 2.34 Mb into 58.02 Mb	Ssa25 : 2.42 Mb into 51.48 Mb	scaffold01718	1134	K2+G	AORe	Once in common salmonid ancestor	#NEXUS Begin taxa; Dimensions ntax=7; Taxlabels 'cl_C31323 37.0' 'cl_scaffold475 27.7' 'el_scaffold01718 sequence' 'ssa21:2347900..2349199' 'ssa25:2423800..2425099' 'tb_C30635 26.0' 'tb_C30705 37.0' ; End; Begin trees; Translate 1 'cl_C31323 37.0', 2 'cl_scaffold475 27.7', 3 'el_scaffold01718 sequence', 4 'ssa21:2347900..2349199', 5 'ssa25:2423800..2425099', 6 'tb_C30635 26.0', 7 'tb_C30705 37.0'…	>ssa21:2347900..2349199 ctcactagtctgttggttggtcgtcggctcacttttcaccattctctcactctttgtgtc tggtgctgtggtggatcttattaccatcgc---tgtctctggacaacccctcgggcaatg tccgtgctgcgc---agaaggacacgctcacctgcctcttcaggattttcagcaccttcg tcttgtaacccttacaggcaaagaagtagaacggatccaggcaggagtggttcatcagac acacagagtgtaaggagatctggaaggctggttcagcacagtctggtgtgtagatcagtt ttc---tcatgtattggaggaggtcgatgtgataggggcaacagaccacaaacaccaggg agacgcagc…	1
st17b	NM_001173582	Serine/threonine-protein kinase 17B	Ssa21 : 9.27 Mb into 58.02 Mb	Ssa25 : 7.40 Mb into 51.48 Mb	LG16 : 0.40 Mb into 16.57 Mb	438	K2+I	AORe	Once in common salmonid ancestor	#NEXUS Begin taxa; Dimensions ntax=7; Taxlabels 'cl_C24453 9.0' 'cl_C24563 14.0' 'el_C190237 32.0' 'ssa21:9274100..9274899' 'ssa25:7394500..7395199' 'tb_C23409 14.0' 'tb_C23739 11.0' ; End; Begin trees; Translate 1 'cl_C24453 9.0', 2 'cl_C24563 14.0', 3 'el_C190237 32.0', 4 'ssa21:9274100..9274899', 5 'ssa25:7394500..7395199', 6 'tb_C23409 14.0', 7 'tb_C23739 11.0' ; tree TREE1 = [&R] (3[&length_…	>ssa25:7394500..7395199 actgatgtacaaatggtaacaatgttgtctccttcagagaagacaaaaattacccagata gtgtgtgataaaaaactcagccctccctcgctgtccttggtgccagggggaaatttgcag tggagcggtgcatggagaaggccacgggaaaggtgttcgccgccaagttcctgcggaagc ggcggcagggccgagactgccgggccgaggtggtgcacgagatggccgtgctggaggcgg cctgtaacaaccctcgtgtggtcaacctgcaagctgcctacgagacagaccacgacatca tcctgctgctggaatagtgagttattattggaaacttattgcactcaatgctatcagttc aatcagcat…	1
gdf8	NM_001123549	Growth/differentiation factor 8	Ssa21 : 11.96 Mb into 58.02 Mb	Ssa25 : 9.96 Mb into 51.48 Mb	LG16 : 3.90 Mb into 16.57 Mb	573	K2+G	AORe	Once in common salmonid ancestor	#NEXUS Begin taxa; Dimensions ntax=7; Taxlabels 'el_LG16 sequence' 'sl_C31219 40.0' 'sl_C31303 37.0' 'ssa21:11960800..11961399' 'ssa25:9964200..9964899' 'tb_C29815 44.0' 'tb_C30377 44.0' ; End; Begin trees; Translate 1 'el_LG16 sequence', 2 'sl_C31219 40.0', 3 'sl_C31303 37.0', 4 'ssa21:11960800..11961399', 5 'ssa25:9964200..9964899', 6 'tb_C29815 44.0', 7 'tb_C30377 44.0' ; tree TREE1 = [&R] (1[…	>ssa21:11960800..11961399 ---gtttataaatcaaattgtattgtggaaatagaggtgacgtttccatattgtaattca tgttctaatttctctcctccagcccaatccatcgtccaagtcgatcggaaacccaagtgt tgcttattctccttcagttcgaagattcaggtgaaccgcatagttcatgcgcagttatgg gtgcaccttttgccagctgacgaagtcaccaccgtgttcctgcaaatctcccgcctgatg cctgtcacggacgggggcaggcacataggtatccggtctctaaagatcgacgtgaatgca ggagtcagctcttggcaaagtatcgacgtgaaacaagtgctgtcggtgtggctgcggcag ccggaga…	1
lab	NM_001173766	Linker for activation of T-cells family member 2	Ssa21 : 16.17 Mb into 58.02 Mb	Ssa25 : 13.96 Mb into 51.48 Mb	scaffold00032	543	K2+G	AORe	Once in common salmonid ancestor	#NEXUS Begin taxa; Dimensions ntax=7; Taxlabels 'el_scaffold00032 sequence' 'sl_C29547 37.0' 'sl_C29891 26.0' 'ssa21:16173300..16173799' 'ssa25:13969700..13970299' 'tg_C26777 28.0' 'tg_scaffold712 22.4' ; End; Begin trees; Translate 1 'el_scaffold00032 sequence', 2 'sl_C29547 37.0', 3 'sl_C29891 26.0', 4 'ssa21:16173300..16173799', 5 'ssa25:13969700..13970299', 6 'tg_C26777 28.0', 7 'tg_scaffold7…	>ssa21:16173300..16173799 ------------------------------------------------------------ ------gaggactttcacgaggtgttctcaggtcatggtcaaatcaaatggattgatttc accaggggtgccaaagaggtagtaattgcagtgacagttttaaccacccttcaa---caa gaatgtcataggaataattat------ttatctagggtaccatcctcttcagaggtgcca aggaagctcttgataaggccaaggaagcaagtggtggaaactaaattaaaggcgaagacg ttacgtgggaggtggtggagggagatgcagagagggaatctcaaaagattgaagaccaac aggaatc…	1
igfbp-2b1	NM_001123648	Insulin-like growth factor binding protein 2 paralogue B1	Ssa21 : 20.87 Mb into 58.02 Mb	Ssa25 : 42.44 Mb into 51.48 Mb	LG20 : 14.35 Mb into 15.71 Mb	471	K2	AORe	Once in common salmonid ancestor	#NEXUS Begin taxa; Dimensions ntax=7; Taxlabels 'cl_C25529 27.0' 'cl_C28197 22.0' 'el_C191515 38.0' 'ssa21:20874600..20875199' 'ssa25:42443900..42444499' 'tb_C26057 28.0' 'tb_C26651 29.0' ; End; Begin trees; Translate 1 'cl_C25529 27.0', 2 'cl_C28197 22.0', 3 'el_C191515 38.0', 4 'ssa21:20874600..20875199', 5 'ssa25:42443900..42444499', 6 'tb_C26057 28.0', 7 'tb_C26651 29.0' ; tree TREE1 = [&R] (…	>ssa25:42443900..42444499 ---ttgtacttttggacacaaagtttacatccttatcttttgatgttactctttaataaa cagtacagcaggcagtggtgctatattttggctgcggtttgcttctgcttatgttacttg gtctgccgggcctatcgctcggggacttggtattccattgtccgaagtgcactgcggagc gccaaactgcatgtcctgagctcaccatcaactgtactgagatcagggagcccgcctgtg gctgctgtccggtgtgtgcccggtaaggtgaattctgtggcgtctacacaccgaggtgtt ccacagggctgcgttgttatcccactgcagattcaaaattgcccttggagcagctggttc aggggtg…	1
mgt4a	NM_001173641	Alpha-1,3-mannosyl-glycoprotein 4-beta-N-acetylglucosaminyltransferase A	Ssa21 : 24.25 Mb into 58.02 Mb	Ssa25 : 38.79 Mb into 51.48 Mb	LG16 : 15.93 Mb into 16.57 Mb	315	K2+G	AORe	Once in common salmonid ancestor	#NEXUS Begin taxa; Dimensions ntax=7; Taxlabels 'cl_C21007 16.0' 'cl_C22109 15.0' 'el_C192171 36.0' 'ssa21:24249900..24250399' 'ssa25:38799400..38799999' 'tb_C13611 17.0' 'tb_C26385 17.0' ; End; Begin trees; Translate 1 'cl_C21007 16.0', 2 'cl_C22109 15.0', 3 'el_C192171 36.0', 4 'ssa21:24249900..24250399', 5 'ssa25:38799400..38799999', 6 'tb_C13611 17.0', 7 'tb_C26385 17.0' ; tree TREE1 = [&R] (…	>ssa21:24249900..24250399 agggaaaataggatttctaataaatcaatccccacaaggataaatatagggtgtgtgacc gaagttgatgagagcgtccttgctgccgttggtctcagcgatggcccgtctgaactgctc cagaatgttgttgagctcggagcgctgcagggtccggtgctcggccacacggaggcgctc tttcagggcatggaactccctctggtacgctaccaacttctctatagggacagagagagg gggaagattagt---tctgctctttattccaacactgtgtcccagtgtgctaatagtcat gtaaatttcaaaaat >cl_C21007 16.0 gggggggtggggggttgtaataaatcaatccccaca…	1
n6mt2	XM_014173970	Protein-lysine N-methyltransferase N6AMT2	Ssa21 : 30.74 Mb into 58.02 Mb	Ssa25 : 31.08 Mb into 51.48 Mb	LG16 : 11.02 Mb into 16.57 Mb	447	K2	AORe	Once in common salmonid ancestor	#NEXUS Begin taxa; Dimensions ntax=7; Taxlabels 'cl_C25789 15.0' 'cl_C31229 20.0' 'el_C192327 56.0' 'ssa21:30743900..30744399' 'ssa25:31088800..31089299' 'tg_C19621 10.0' 'tg_C27131 23.0' ; End; Begin trees; Translate 1 'cl_C25789 15.0', 2 'cl_C31229 20.0', 3 'el_C192327 56.0', 4 'ssa21:30743900..30744399', 5 'ssa25:31088800..31089299', 6 'tg_C19621 10.0', 7 'tg_C27131 23.0' ; tree TREE1 = [&R] (…	>ssa25:31088800..31089299 ---aaaggatatttaaaagctgcagagagcgcatgtcattctggtatgtgt---aagaat gcccgtattcagtgttgcggtatggagaagggcacaagcccggacacagcaatgggctca cctgtgcagagcagcaccttgcccttagccaggactcagtctgggcgaccttatggcact cctcagacaggtagggggggtcagctaggacaaagtcgaaactctgtggggctacatcct ctgggagagcaaggggctcgttgtagtcatagaagaactcttggccgtaggtggcgaaac ggcggtcgtactctagaaccacagccgacacgccgtcagagccttccaccaccccctgct tcagctt…	1
enox1	NM_001173581	Ecto-NOX disulfide-thiol exchanger 1	Ssa21 : 32.71 Mb into 58.02 Mb	Ssa25 : 28.87.0 Mb into 51.48 Mb	LG16 : 9.87 Mb into 16.57 Mb	435	K2+G	AORe	Once in common salmonid ancestor	#NEXUS Begin taxa; Dimensions ntax=7; Taxlabels 'cl_C27115 19.0' 'cl_C27343 29.0' 'el_C192753 31.0' 'ssa21:32718400..32719099' 'ssa25:28877800..28878499' 'tb_C24887 27.0' 'tb_C27313 27.0' ; End; Begin trees; Translate 1 'cl_C27115 19.0', 2 'cl_C27343 29.0', 3 'el_C192753 31.0', 4 'ssa21:32718400..32719099', 5 'ssa25:28877800..28878499', 6 'tb_C24887 27.0', 7 'tb_C27313 27.0' ; tree TREE1 = [&R] (…	>ssa21:32718400..32719099 agtgtatctgacgta---gtttacatg------tacatcatttgtccacagcctgtttgt ctgtgt------------gtgttgaatgtctctgtattgttgtgtttagtgtacccgacc tctaaatgcccttccccaggctaccggatgcgtattggctccagtacagataagaaggac tcagggaggatgcatgtggactttgctcaggccagagacgacctgtatgagtgggaatgt caacagaggctgctggccagggaggaacgacaccgacgcaagatccacgaagacttcttc cgaccaccctcgccacctcccatcatgcacttctcagaccacgaggcaggactgcttgcg gagagat…	1
ralbb	NM_001140681	V-ral simian leukemia viral oncogene homolog Bb	Ssa21 : 40.81 Mb into 58.02 Mb	Ssa25 : 23.27 Mb into 51.48 Mb	scaffold00217	462	K2+G	AORe	Once in common salmonid ancestor	#NEXUS Begin taxa; Dimensions ntax=7; Taxlabels 'cl_C23385 16.0' 'cl_C24529 20.0' 'el_C192089 47.0' 'ssa21:40817800..40818399' 'ssa25:23277600..23278199' 'tb_scaffold347 17.2' 'tb_scaffold951 18.6' ; End; Begin trees; Translate 1 'cl_C23385 16.0', 2 'cl_C24529 20.0', 3 'el_C192089 47.0', 4 'ssa21:40817800..40818399', 5 'ssa25:23277600..23278199', 6 'tb_scaffold347 17.2', 7 'tb_scaffold951 18.6' ;…	>ssa25:23277600..23278199 ---gaaaaaacaggaattttggtgcaggtacagccaactagcataatattgcctcccagc ctaccacattactctgtgacgtactgtcgtgacgga---aatcgttctgacggttctatg gttctcctcctagtttgtggaggacta---gcccaccaaggcagacagcta---gaagaa ggtggtgctagatggagaggaggtccagatcgacatcctggacacggctggacaggagga ctatgcggccatcagagacaactacttcaggagtggagagggcttcctgctagtcttctc catcacagaacacgagtccttcacagctactgcagagttcaggttggttccatgaactcc tcatgta…	1
ubxd2	NM_001173923	UBX domain-containing protein 4	Ssa21 : 46.08 Mb into 58.02 Mb	Ssa25 : 18.86 Mb into 51.48 Mb	LG16 : 5.99 Mb into 16.57 Mb	288	K2	AORe	Once in common salmonid ancestor	#NEXUS Begin taxa; Dimensions ntax=7; Taxlabels 'cl_C14337 8.0' 'cl_C14391 9.0' 'el_C191655 54.0' 'ssa21:46082600..46083199' 'ssa25:18868300..18868799' 'tb_C12665 6.0' 'tb_C17615 12.0' ; End; Begin trees; Translate 1 'cl_C14337 8.0', 2 'cl_C14391 9.0', 3 'el_C191655 54.0', 4 'ssa21:46082600..46083199', 5 'ssa25:18868300..18868799', 6 'tb_C12665 6.0', 7 'tb_C17615 12.0' ; tree TREE1 = [&R] (((5[&l…	>ssa21:46082600..46083199 caacacgta---tgtttc---------accgcttccagcaaacaggacggcccaataaca cggtggtgcagtcgtcctctggagggggtatctgggctgtgctgggtaccatcctctatc ccctgctggctgtgtggaggttccgcggcttcctcttcaccagcccacccacccccggag cagcaggccccagaggcccagcccagcagcccaacactaactcaggctctggttcct--- ccccatctgctgaaccgaagaggtgagccccatccaggctctgatgta >cl_C14391 9.0 ---cacgtatgt---tttattcccttcaccgcttccagcaaacgggacggcccaataaca cggt…	1
ro32	NM_001141143	Heterogeneous nuclear ribonucleoprotein A3 homolog 2	Ssa21 : 50.83 Mb into 58.02 Mb	Ssa25 : 15.21 Mb into 51.48 Mb	LG16 : 5.83 Mb into 16.57 Mb	405	K2+I	AORe	Once in common salmonid ancestor	#NEXUS Begin taxa; Dimensions ntax=7; Taxlabels 'cr_C33895 19.0' 'cr_scaffold96 18.5' 'el_LG16 sequence' 'ssa21:50831800..50832199' 'ssa25:15216800..15217199' 'tb_C30413 42.0' 'tb_C30813 24.0' ; End; Begin trees; Translate 1 'cr_C33895 19.0', 2 'cr_scaffold96 18.5', 3 'el_LG16 sequence', 4 'ssa21:50831800..50832199', 5 'ssa25:15216800..15217199', 6 'tb_C30413 42.0', 7 'tb_C30813 24.0' ; tree TREE…	>ssa25:15216800..15217199 ---atcgagagaggtaagcaa---ctgcttcac---------tttgcgattgtcaaaatg acaagtgtgtgctcactgctcagctttcttctgtcacaggactctaatagaccgggtgcc cacctgacggtgaagaagatatttgttggggggatcaaggaggacacacgggaggaccat atcagggagtactttgagacctacgggaggattgagaccattgacattatggaggaacgc gcaactgggaaaaagaggggattctgctttgtctcatttgatgacaatgacactgtggat aaaattgttggtacgtatggggttgttgccgctttgaattgctcatttttaaatatcagt aaacatt…	1
HoxD3a	NM_001139554	Homeobox protein Hox-D3a	Ssa21 : 51.17 into 58.02 Mb	Ssa25 : 15.08 Mb into 51.48 Mb	LG16 : 5.69 Mb into 16.57 Mb	641	K2	AORe	Once in common salmonid ancestor	#NEXUS Begin taxa; Dimensions ntax=21; Taxlabels 'Bl_C24503_57.0' 'Bl_C24545_57.0' 'Cl_C31051 45.0' 'Cl_C31493 44.0' El_CM002841 Ga_AANH01005304 'Ht_C25044 52.0' 'Ht_C25202 52.0' 'Ok_C29557 45.0' 'Ok_C29647 46.0' On_NC022214 'Sa_C26305 38.0' 'Sa_C27829 37.0' Ss_NM001139554_hoxd3aa Ss_NM001141670_HoxD3ab 'St_C30931 48.0' 'St_C30981 48.0' 'Tb_C30239 50.0' 'Tb_C30603 48.0' 'Tg_C26563 51.0' 'Tg_C2742…	>Ss_D3a_alpha_NM_001139554.1 ACCTGTGTCGTCCCCGAAGAGTGGAGATGGCTAATTTATTGAACCTCACTGAGCGCCAAA TAAAGATCTGGTTTCAAAACAGAAGGATGAAATACAAAAAGGATCAGAAGGCCAAGGGGA TAATGCACTCTCCCATCGGACACTCCCCGGACAGAAGCCCACCATTAAGTGGCCCAAATC ACATTGGATATTCTG---------TAAATGTAAACAGCCTCAGCTATGATGCGCCCTCGC CCCCGTCATTCGCCAAACCCCAGCAAAACATGTACGGCTTGGCTGCGTACACGGCACCAT TAGGTGGTTGCATACCGCAACAAAAAAGGTATCCGGGGTCCGAATACGAACACCACAGCA TGCA…	1
HoxD4a	NM_001139559	Homeobox protein Hox-D4a	Ssa21 : 51.18 into 58.02 Mb	Ssa25 : 15.06 Mb into 51.48 Mb	LG16 : 5.68 Mb into 16.57 Mb	529	K2	AORe	Once in common salmonid ancestor	#NEXUS Begin taxa; Dimensions ntax=19; Taxlabels 'Bl_C23695_20.0' 'Bl_scaffold493_30.3' 'Cl_C28871 24.0' 'Cl_C28875 34.0' El_CM002841 'Ht_C23166 17.0' 'Ht_C24508 26.0' 'Ok_C28497 17.0' 'Ok_scaffold1288 26.4' 'Sa_C31205 19.0' 'Sa_scaffold739 24.8' Ss_NM001139559_hoxd4ab Ss_NM001141372_hxd4aa 'St_C27753 21.0' 'St_C28417 29.0' 'Tb_C26607 26.0' 'Tb_C28111 32.0' 'Tg_C23743 24.0' 'Tg_C23933 33.0' ; End…	>Ss_D4a_alpha_NM_001141372.1 ------------------------------------------------------ATGACC ATGAGTTCGTTTATGGTGGACTCTAAGTATGTGGACCCACAATTTCCTCCTTGTGAGGAA TATTCGCAAAATAGCTATATACCTGATCAGGGGACAGACTACTACGGTCCAGCGCAGGAC CCAGGTTTCCAGCATCCAGGAATCTATCCACGGTCAAACTACACTGAGCAGCCCTTCAGT TGTACCACTGTGCAGGGTTCTACAGTGCAGCCGCGGGGTCATGTGCATGAGCGAGCCAGC CACCCTAGCCCTTTCACTGCACAGACCGAGCCGTGTCCCCCGGTCCAAGTGACTGGCCCC CGGA…	1
HoxD9a	NM_001141623	Homeobox protein Hox-D9a	Ssa21 : 51.19 into 58.02 Mb	Ssa25 : 15.05 Mb into 51.48 Mb	LG16 : 5.67 Mb into 16.57 Mb	631	K2	AORe	Once in common salmonid ancestor	#NEXUS Begin taxa; Dimensions ntax=19; Taxlabels 'Bl_C26465_40.0' 'Bl_C26629_39.0' 'Cl_C30151 39.0' 'Cl_C30411 43.0' El_CM002841 'Ht_C23948 44.0' 'Ht_C25788 38.0' 'Ok_C28575 49.0' 'Ok_C31089 46.0' 'Sa_C33837 37.0' 'Sa_C33849 39.0' Ss_NM001141623_hoxd9ab Ss_NM001141669_hoxd9aa 'St_C30029 34.0' 'St_C31033 33.0' 'Tb_C30949 38.0' 'Tb_scaffold1109 33.8' 'Tg_C26985 40.0' 'Tg_scaffold177 33.6' ; End; Be…	>Ss_D9a_alpha_NM_001141669.1 ------------------------------------------------------------ --------------------------ATGTCGACCAGTAGCACTCTAAGTAACTATTATG TGGACTCTATAATGGGGCATGAAGTGGAGGATGTGTACGGGGCGCGTTTTATCCAGGGTC CGCACACTACGACCTCAAGGCCATCAGGTGTTGGGGACAATGCAGATTTTTCCTCCTGCA GTTTTGCACCCAAGTCAGCCGTTTTCCCAGGGCCTTGGTCCTCGGTTCACACGCAGTCCA CCGCCGCAGTGTCAGGGATTTACCATCCTTACGTCCACCAGTCCCACCTCTCCGCAGCAG ACAG…	1
HoxD10a	NM_001139558	Homeobox protein Hox-D10a	Ssa21 : 51.20 into 58.02 Mb	Ssa25 : 15.04 Mb into 51.48 Mb	Absent from assembly	845	K2	AORe	Once in common salmonid ancestor	#NEXUS Begin taxa; Dimensions ntax=19; Taxlabels 'Bl_C25697_43.0' 'Bl_C26003_42.0' 'Cl_C30859 43.0' 'Cl_C31035 45.0' El_CM002841 'Ht_C26378 40.0' 'Ht_C26548 43.0' 'Ok_C30617 47.0' 'Ok_C30629 45.0' 'Sa_C33339 45.0' 'Sa_C33349 42.0' Ss_NM001139533_hoxd10aa Ss_NM001139558_hoxd10ab 'St_C26493 44.0' 'St_C30479 43.0' 'Tb_C29679 34.0' 'Tb_C30353 45.0' 'Tg_C26125 42.0' 'Tg_C26671 45.0' ; End; Begin trees…	>Ss_D10a_alpha_NM_001139553.1 ------------------------------------------------------------ ------------------------------ATGTCCTTTCCCAACAGCTCTCCTGCAGCA AATACGTTTTTAGTTGATTCGCTGATTGGCGCTTGCAGAACAGACAGCTTTTACTCCAGC AGCAACATGTACATGCCGTCCGGTGCAGAAATGGGAACTTATGGAATGCAAACCTGTGGA CTCCTGCCGTCTCTCGGTAAACGAGGGGACGTCAACCACCAAAATATGGGCATGAATGTC CACTCTTACATACCTCAAATTGATAACTGGACAGATCCGAATAGATCTTGCAGAATAGAG CAA…	1
HoxD11a	NM_001139552	Homeobox protein Hox-D11a	Ssa21 : 51.20 into 58.02 Mb	Ssa25 : 15.04 Mb into 51.48 Mb	Absent from assembly	774	K2	AORe	Once in common salmonid ancestor	#NEXUS Begin taxa; Dimensions ntax=19; Taxlabels 'Bl_C25511_40.0' 'Bl_C25543_38.0' 'Cl_C30333 47.0' 'Cl_C30749 37.0' El_CM002841 'Ht_C25704 41.0' 'Ht_C26010 34.0' 'Ok_C30019 42.0' 'Ok_C30237 41.0' 'Sa_C32963 39.0' 'Sa_C33021 35.0' Ss_NM001139552_hoxd11aa Ss_NM001139557_hoxd11ab 'St_C29703 36.0' 'St_C30083 39.0' 'Tb_C29589 40.0' 'Tb_C30147 39.0' 'Tg_C25921 39.0' 'Tg_C26367 41.0' ; End; Begin trees…	>Ss_D11a_alpha_NM_001139552.1 ------------------------------------------------------------ ------------------------------------------------------------ ---------------------------ATGTATTTACCGAGTTGTACATATTACGTTTCG GCGCCTGATTTTTCTTCGGTCTCCTCGTTTTTACCCCAGACTACTTCGTGTCAAATAAAT TTTCCTTATTCTTCCAACATAGCTCAAGTCCAACCTGTTCGAGAAGTGTCTTTCAGAGAT T---------------------------------------ATGGACTGGATCACTCAAAC AAA…	1
HoxD12a	NM_001139551	Homeobox protein Hox-D12a	Ssa21 : 51.21 into 58.02 Mb	Ssa25 : 15.03 Mb into 51.48 Mb	LG16 : 5.65 Mb into 16.57 Mb	657	K2	AORe	Once in common salmonid ancestor	#NEXUS Begin taxa; Dimensions ntax=19; Taxlabels 'Bl_C24945_39.0' 'Bl_C26379_32.0' 'Cl_C29769 37.0' 'Cl_C30211 44.0' El_CM002841 'Ht_C25476 32.0' 'Ht_C25622 36.0' 'Ok_C31219 33.0' 'Ok_scaffold1209 28.8' 'Sa_C30453 38.0' 'Sa_C33887 30.0' Ss_NM001139551_hoxd12aa Ss_NM001139556_hoxd12ab 'St_C29465 32.0' 'St_C30849 32.0' 'Tb_C30683 27.0' 'Tb_C30819 37.0' 'Tg_C26839 27.0' 'Tg_C27079 36.0' ; End; Begin…	>Ss_D12a_alpha_NM_001139551.1 ------------------------------------------------------------ --------------------------------------------------------ATGG AAATGTGTGAGCGCAATCTTCTGAATTCTGGCTATGTTGGTTCTCTGTTGAATTTTCCTA CCCCGGAGTCGTTATATTTTTCCAACCTGCGGGGCAATGGAGCTCATCTCTCTGGGCTGC ATCAGATTTCCTACAACAGGCGAGAGGTGTGCTCGCTCCCGTGGACTTCCCCAAGTTCGT GCACATCTCCGCCTCAGAGCCGCGCCTTCAGTGGCTACTCTCCGCCGTTTCTATCCAATT CAG…	1
HoxD13a	NM_001139550	Homeobox protein Hox-D13a	Ssa21 : 51.21 into 58.02 Mb	Ssa25 : 15.03 Mb into 51.48 Mb	LG16 : 5.65 Mb into 16.57 Mb	712	K2	AORe	Once in common salmonid ancestor	#NEXUS Begin taxa; Dimensions ntax=13; Taxlabels 'Bl_C26515_31.0' 'Cl_C30437 32.0' 'Cl_scaffold689 6.9' El_CM002841 'Ht_scaffold1059 30.6' 'Ok_C31049 34.0' 'Sa_scaffold1224 30.7' 'Ss_EU025719_HoxD13ab pseudogene' Ss_NM001139550_hoxd13aa 'St_C30943 29.0' 'St_scaffold294 8.2' 'Tb_C29119 33.0' 'Tg_C25511 30.0' ; End; Begin trees; Translate 1 'Bl_C26515_31.0', 2 'Cl_C30437 32.0', 3 'Cl_scaffold689 6.…	>Ss_D13a_alpha_NM_001139550.1 ----------------------------------------------------ATGGAGGG CTTGGGAGATAGTATCACTTCTGTCCATCGCAGTAGTTTTTATTCCTCTGCTCCCAGGAC TAACCCAAGCCGGTCGGTACCAGGAGTAA------CGGTA----TACACCATTTCGGACA AACCAAA-CTCTTT------TGACTTAGAATCTCTTAAACCATACTCACCTCTTTCTACA GTCGCCAGAAATGCGTCACTCACATTTGGCTGTCATTTGGGGAGCAGTTGTTATGGTTGC ACAATCCCTGACAGCAATCTATTCCAACAGGGTGTGATGAAACCAACTTCTCGGACGTCT C--…	1
psmd1	XM_014149759	Proteasome (Prosome, macropain) 26S subunit, ATPase, 1a	Ssa22 : 2.31 Mb into 63.40 Mb	Ssa12 : 32.66 Mb into 91.88 Mb	scaffold01955	318	JC	AORe	Once in common salmonid ancestor	#NEXUS Begin taxa; Dimensions ntax=7; Taxlabels 'cl_C28641 37.0' 'cl_C28677 42.0' gi|662560465|scaffold01955sequence 'ssa12:32660000..32660299' 'ssa22:2317200..2317599' 'tg_C22657 36.0' 'tg_C23927 41.0' ; End; Begin trees; Translate 1 'cl_C28641 37.0', 2 'cl_C28677 42.0', 3 gi|662560465|scaffold01955sequence, 4 'ssa12:32660000..32660299', 5 'ssa22:2317200..2317599', 6 'tg_C22657 36.0', 7 'tg_C239…	>ssa12:32660000..32660299 tcaggattatagctttaaagagttattatgagagtgtgaagttatgccacatgaagtttg acgatacatacctgttagaacatacaattatc-tatgcattttgacattttatttagcct aggagtggtgacaagaagtcagagttgcttcctacagggtggaacggaagtaaggaattg tacacc--------caagtcaaatgatgacaactctaatttcttggtcaaagccatcact gtggattccaccttgatcttcaacttaatggtaactatatacagtaccagtcaaaag--- ttt >EL_gi|662560465|scaffold01955sequence -------------------------…	1
rs23	BT077302	40S ribosomal protein S23	Ssa22 : 7.08 Mb into 63.40 Mb	Ssa12 : 80.47 Mb into 91.88 Mb	LG17 : 22.11 Mb into 22.37 Mb	228	K2	AORe	Once in common salmonid ancestor	#NEXUS Begin taxa; Dimensions ntax=7; Taxlabels 'cr_C17925 12.0' 'cr_C30275 14.0' 'el_LG17 sequence' 'ssa12:80470300..80470799' 'ssa22:7084100..7084599' 'tb_C27929 25.0' 'tb_C28809 12.0' ; End; Begin trees; Translate 1 'cr_C17925 12.0', 2 'cr_C30275 14.0', 3 'el_LG17 sequence', 4 'ssa12:80470300..80470799', 5 'ssa22:7084100..7084599', 6 'tb_C27929 25.0', 7 'tb_C28809 12.0' ; tree TREE1 = [&R] ((3…	>ssa22:7084100..7084599 gaacacttaggggtgttgtgtaacgttagcctacttacactttctcaagtacgattccct tggcgtgggaagcgcctccgaaggggtccttcagtgcagtgccgagatgggccttcttgt actgtttatcatgccatctctgttcacgacgatggttacgcagtttcctggctgtacgca gaccgcgacactttc---gggaaa---aacggtaaacttaatcatggc >el_LG17 sequence ------ttaggggtgttg---------actcagcttacactttctcaagtacgattccct tcgcgtgggaagcgcctccgaaggggtccttcagggcagtaccaagatgggccttcttgt att…	1
myc	NM_001173816	Myc proto-oncogene protein	Ssa22 : 8.27 Mb into 63.40 Mb	Ssa12 : 34.29 Mb into 91.88 Mb	scaffold00793	609	K2+G	AORe	Once in common salmonid ancestor	#NEXUS Begin taxa; Dimensions ntax=7; Taxlabels 'cl_C30195 43.0' 'cl_C30535 42.0' 'el_scaffold00793 sequence' 'ssa12:34294100..34294999' 'ssa22:826800..827599' 'tg_C25467 31.0' 'tg_C25751 38.0' ; End; Begin trees; Translate 1 'cl_C30195 43.0', 2 'cl_C30535 42.0', 3 'el_scaffold00793 sequence', 4 'ssa12:34294100..34294999', 5 'ssa22:826800..827599', 6 'tg_C25467 31.0', 7 'tg_C25751 38.0' ; tree TR…	>ssa22:826800..827599 CAACTCACCAGAATCACTGGCACTGCTCGAATACGTGAATTCACCTCCTGCGCCATAGTC ---AGTCGACTCGCTGCCTTGCTCCTG------------GTCCAAATCCTCATTCTCCAA AGCTTGGCATGCAAGCGCCGTGCTGTGGCAGTCCAGTGTGGAGCCGGCAATTTCCTCGAA AATGCTTGTGTCTATGTCCGAGAGCAGCGGGCTGCTGGAGAGTACAGA---CTTCTC--- CATAGACTTATCACCGAGGCAATGCCA---ACAGTCGTCGGACTCATCTGGCTGTTGGTC CTTTGTCTCGGTTGCACTGCCATCGTACAAAAAGTCACAATTCCAATTTTGCGGGTCCTG ATCCTCCAGGA…	1
tusc2	NM_001140801	Tumor suppressor candidate 2	Ssa22 : 11.55 Mb into 63.40 Mb	Ssa12 : 75.72 Mb into 91.88 Mb	scaffold00257	345	K2	AORe	Once in common salmonid ancestor	#NEXUS Begin taxa; Dimensions ntax=7; Taxlabels 'cr_scaffold1006 15.9' 'cr_scaffold844 17.4' 'el_scaffold00257 sequence' 'ssa12:75726700..75727499' 'ssa22:11556800..11557199' 'tb_scaffold164 18.4' 'tb_scaffold798 17.4' ; End; Begin trees; Translate 1 'cr_scaffold1006 15.9', 2 'cr_scaffold844 17.4', 3 'el_scaffold00257 sequence', 4 'ssa12:75726700..75727499', 5 'ssa22:11556800..11557199', 6 'tb_sc…	>ssa22:11556800..11557199 tggcagactgacatgtgtcttttccacgttggaccaccagtgggattcacacctcaaaga ggacaggaaaatctacatggatccgggggtggtttagcttcacaattccctgcaaacaga caatatccactctatataaacaacccatgggtaactggaaacatttccaacactagtcgg agacttcaagcgtactccaattcacctgaggtaggttcttctgaatcctcttcagcttgg acctcttccggccattctttgtcactacagtctcttaactcaagccaggtccccatcctc atcatagtagagagagctatcaacacaaataaaaaagaatgg--- >ssa12:75726700..75727…	1
sc61a	NM_001173947	Transport protein Sec61 subunit alpha	Ssa22 : 17.22 Mb into 63.40 Mb	Ssa12 : 69.07 Mb into 91.88 Mb	LG17 : 13.04 Mb into 22.37 Mb	384	JC	AORe	Once in common salmonid ancestor	#NEXUS Begin taxa; Dimensions ntax=7; Taxlabels 'cl_C26091 30.0' 'cl_C28329 27.0' 'el_LG17, sequence' 'ssa12:69075900..69076599' 'ssa22:17225800..17226399' 'tg_C22893 27.0' 'tg_C25817 27.0' ; End; Begin trees; Translate 1 'cl_C26091 30.0', 2 'cl_C28329 27.0', 3 'el_LG17, sequence', 4 'ssa12:69075900..69076599', 5 'ssa22:17225800..17226399', 6 'tg_C22893 27.0', 7 'tg_C25817 27.0' ; tree TREE1 = [&…	>ssa22:17225800..17226399 ataaatgttcagaccaaaaagctgcatgcaaataatagacaaactttgaataccattgga tttccgttgttgaaaggtcttgaacacttctcgcctcctccttccagggcttcagggtgg acttgcccatcaagtctgcccgttaccgtggtcagtacaacacctatcccatcaagctct tctacacttccaacattcccatcatcctccagtctgcccttgtgtccaacctgtacgtca tctctcagatgctctccacgcgattcagtggcaactttctggttaacctgctgggcacct ggtctggtacctcacaatgaactt---gtgtcgctttgttcattacacagaggtgacttg cctcacc…	1
ppm26s6a	XM_014133435	Proteasome (Prosome, macropain) 26S subunit, non-ATPase, 6, isoform CRA_c	Ssa22 : 19.45 Mb into 63.40 Mb	Ssa12 : 66.88 Mb into 91.88 Mb	Absent from assembly	318	K2+G	AORe	Once in common salmonid ancestor	#NEXUS Begin taxa; Dimensions ntax=8; Taxlabels 'cr_C28473 30.0' 'cr_C30009 27.0' 'hh_C25953 33.0' 'hh_C28909 40.0' 'ssa12:66892000..66892399' 'ssa22:19456200..19456599' 'tb_C26573 32.0' 'tb_C27773 34.0' ; End; Begin trees; Translate 1 'cr_C28473 30.0', 2 'cr_C30009 27.0', 3 'hh_C25953 33.0', 4 'hh_C28909 40.0', 5 'ssa12:66892000..66892399', 6 'ssa22:19456200..19456599', 7 'tb_C26573 32.0', 8 'tb…	>ssa12:66892000..66892399 ------------------gtcacccctgacgttctc------------------tgtgcg gaagtaagaccagtgttatccgtagtcatcgttagcctagccgaagattcctccaccttg ttgtcccagtatatatctgcgcaagtcattactttaattttatatttgccaacatgccgt tggaaaatctggaagaagagggtctgcctaaaaaccctgatcttaggacacagcaatttt tgctcacgatggatggtcaccgacaagatgctaaagaaaccgagctcatggactcaatca aagaaaacggtgagtagc >hh_C25953 33.0 gcagcaccatctgatctggtcacccctgacgtt…	1
ssu72l	NM_001139654	transcription factor IIF subunit TFG1	Ssa22 : 26.97 Mb into 63.40 Mb	Ssa12 : 60.15 Mb into 91.88 Mb	LG17 : 11.35 Mb into 22.37 Mb	297	K2	AORe	Once in common salmonid ancestor	#NEXUS Begin taxa; Dimensions ntax=7; Taxlabels 'cr_C20189 12.0' 'cr_C26355 11.0' 'el_LG17 sequence' 'ssa12:60149300..60149799' 'ssa22:26974500..26974899' 'tb_C16989 14.0' 'tb_C21275 12.0' ; End; Begin trees; Translate 1 'cr_C20189 12.0', 2 'cr_C26355 11.0', 3 'el_LG17 sequence', 4 'ssa12:60149300..60149799', 5 'ssa22:26974500..26974899', 6 'tb_C16989 14.0', 7 'tb_C21275 12.0' ; tree TREE1 = [&R]…	>ssa12:60149300..60149799 tttgcattgtatgtactggtcaagcca---tttcccgtttcattctctttccgtctctac agtaagcgtggctttgacgtacgctcttttgggacaggatcccatgtgaagctacctggg ccagcaccggacaagcccaatgtgtatgacttcaaaactacttatgaacagatgtacaac gacctggtccgcaaggacaaggagctgtatcccctgcacttgcattcacacaca------ acacagccctatctcttccatgtttcctttcttcaggttattctcttaatattcact >el_LG17 sequence ------------------------------------------------ctttc…	1
faim2	NM_001141360	Protein lifeguard 2	Ssa22 : 32.32 Mb into 63.40 Mb	Ssa12 : 54.49 Mb into 91.88 Mb	Absent from assembly	267	K2	AORe	Once in common salmonid ancestor	#NEXUS Begin taxa; Dimensions ntax=10; Taxlabels 'bl_C25505 10.0' 'bl_scaffold913 13.0' 'cl_C20853 18.0' 'cl_C28209 20.0' 'ssa12:54494600..54494999' 'ssa22:32324900..32325299' 'tb_C27789 18.0' 'tb_scaffold763 13.0' 'tg_scaffold453 12.9' 'tg_scaffold663 13.0' ; End; Begin trees; Translate 1 'bl_C25505 10.0', 2 'bl_scaffold913 13.0', 3 'cl_C20853 18.0', 4 'cl_C28209 20.0', 5 'ssa12:54494600..544949…	>cl_C28209 20.0 ttctgcttatgtaaagtgtcaactgatggaagcgcagacacaggctacttacatatccaa aagcgatggagaagtacagcaccatggttaggacaaacaggactccctggtaggaggagt caatctacagtaagaaacgagagaataatggtgtgttgtgcactcatgttatttttctca ccttggtctggaagcagatggcagacatacacaccacagcagtgcccagacaaaggacca cagacttggtgttgtagaagctggaga >bl_scaffold913 13.0 ttctgcttatgtacagtgtcaactaatggaagcgacaagacaggctacttacatatccaa aagcaatggagaagtacagcaccatggtc…	1
HoxC4b	NM_001139542	Homeobox protein Hox-C4b	Ssa22 : 32.71 Mb into 63.40 Mb	Ssa12 : 54.15 Mb into 91.88 Mb	LG17 : 8.16 Mb into 22.37 Mb	439	K2	AORe	Once in common salmonid ancestor	#NEXUS Begin taxa; Dimensions ntax=19; Taxlabels 'Bl_C24259_40.0' 'Bl_C24383_36.0' 'Cl_C29051 43.0' 'Cl_C29215 41.0' El_CM002842 'Ht_C24750 29.0' 'Ht_C25230 34.0' 'Ok_C28219 37.0' 'Ok_C28539 32.0' 'Sa_C31341 34.0' 'Sa_C31515 34.0' Ss_NM001139542_hoxc4ba Ss_NM001141668_hoxc4bb 'St_C28437 38.0' 'St_C28849 37.0' 'Tb_C28065 35.0' 'Tb_C29229 31.0' 'Tg_C25281 34.0' 'Tg_C25505 36.0' ; End; Begin trees; …	>Ss_C4b_alpha_NM_0011139542.1 ATGATCATGAGCTCGTATTTGATGGACTCTAACTACATCGATCCGAAATTTCCTCCTTGC GAGGAATATTCACAAAATAGCTACATCCCAGAACACAGCCCTGAATACTACAGCCGCACG AGAGACACTGTCTACCAGCATCACCACCAGGAGTTGTATCCTCCGCGAGTGACCTACCAG GAGCGCCCGTATAACTGTGTAAGCATCCCCGAGCCCGAGCCCCAGACTGGCCATGGGCTT ACACACTCGGGGAATCTGCTCGCGGGGAAGGCACAGACAGCTCCACGTGAGCCCTCGCCA CCGTTACCCACATCCCCTACGACCCCACCGACTGCGCCGCCTACCTGCATCCAAGCCACC CCG…	1
HoxC5b	NM_001141621	Homeobox protein Hox-C5b	Ssa22 : 32.70 Mb into 63.40 Mb	Ssa12 : 54.16 Mb into 91.88 Mb	LG17 : 8.18 Mb into 22.37 Mb	509	K2	AORe	Once in common salmonid ancestor	#NEXUS Begin taxa; Dimensions ntax=19; Taxlabels 'Bl_C24485_40.0' 'Bl_C24929_42.0' 'CL_C30069 40.0' 'Cl_C30093 38.0' El_CM002842 'Ht_C25394 39.0' 'Ht_C25422 41.0' 'Ok_C29543 36.0' 'Ok_C30133 35.0' 'Sa_C31891 42.0' 'Sa_C32173 36.0' Ss_NM001139548_hoxc5bb Ss_NM001141621_hoxc5ba 'St_C29099 42.0' 'St_C29353 37.0' 'Tb_C29105 36.0' 'Tb_C29185 40.0' 'Tg_C25193 44.0' 'Tg_C25245 40.0' ; End; Begin trees; …	>Ss_C5b_alpha_NM_001141621.1 ATGAGCTCTTACGTAGCAAACTCATTGTTTAAGCAAACTCACGAGGCGTCAGCCTTCGCT TTGCACAACCATGGATACGGCTCTAGCCCCGAACTCAACGTGTCCGGCTACTGTGGTTTT GGAGGGCATGATCACCGGGGGTCATTCGCGTCCCCACCGTCCTCGAGCTCCCGTGGCATG GTAGAGATGAACTCTGGGCTGCATGGCAATCCTGGCGACCTTACACCACGACCAGAGTCT TCCACAGGAGACGCTTCCCAGAGACGCCACATGAACGAGCAGACAAGCCGCCAGGGTTCT CTAAATCTCGGACTGTATTGTCGCAAACCCGAGACGGACTCGGATTTCAGCGAAATGCAT ATCT…	1
HoxC6b	NM_001141622	Homeobox protein Hox-C6b	Ssa22 : 32.70 Mb into 63.40 Mb	Ssa12 : 54.17 Mb into 91.88 Mb	LG17 : 8.18 Mb into 22.37 Mb	401	K2+G	AORe	Once in common salmonid ancestor	#NEXUS Begin taxa; Dimensions ntax=19; Taxlabels 'Bl_C24015_43.0' 'Bl_C24689_37.0' 'Cl_C29703 42.0' 'Cl_C29723 40.0' El_CM002842 'Ht_C24714 40.0' 'Ht_C25084 40.0' 'Ok_C28927 40.0' 'Ok_C29495 37.0' 'Sa_C32129 37.0' 'Sa_C32257 36.0' Ss_NM001141622_hoxc6bb Ss_NM001141667_hoxc6ba 'St_C28929 37.0' 'St_C29133 35.0' 'Tb_C28523 44.0' 'Tb_C28835 42.0' 'Tg_C24879 41.0' 'Tg_C25171 39.0' ; End; Begin trees; …	>Ss_C6b_alpha_NM_001141667.1 ATGAATTCGTATTTCGCAAACCCGTCGCTCTCATGCCATTTAGCTGGTGGTCAAGAGGTT TTACCTAACGTGGCCCTAAACTCAGCTACCTATGACGCTGTTCGACACTACTCATCCTAC GGAGCCGCTGTGGCCCAAAATCGGATATATTCCTCTCCTTTCTATTCGCCCCAAGACAAC GTGGTGTTCGGCTCGAGCAGGGGACCGTACGAGTATGGATCCAACGTGTTTTACCAAGAT AAGGACGTGCTGCCCAGCTGTAGGCAGAGCAGTTTGGGACAAGGTGCACAAACCTCACTC CCCCAGGATTACCCGTCTGATCAGGGCAGGAACGGCTCGCAGGAACAGAAGGGGAACATT CAGA…	1
HoxC8b	NM_001139541	Homeobox protein Hox-C8b	Ssa22 : 32.68 Mb into 63.40 Mb	Ssa12 : 54.19 Mb into 91.88 Mb	LG17 : 8.20 Mb into 22.37 Mb	436	K2+I	AORe	Once in common salmonid ancestor	#NEXUS Begin taxa; Dimensions ntax=19; Taxlabels 'Bl_C23631_35.0' 'Bl_C23783_34.0' 'Cl_C29271 32.0' 'Cl_C29565 31.0' El_CM002842 'Ht_C23990 33.0' 'Ht_C24398 32.0' 'Ok_C28665 32.0' 'Ok_C29583 29.0' 'Sa_C31271 30.0' 'Sa_C31771 31.0' Ss_NM001139541_hoxc8ba Ss_NM001139547_hoxc8bb 'St_C28581 35.0' 'St_C28667 27.0' 'Tb_C28691 33.0' 'Tb_C29065 52.0' 'Tg_C25035 33.0' 'Tg_C25063 30.0' ; End; Begin trees; …	>Ss_C8b_alpha_NM_001139541.1 ATGAGCTCCTATTTTGTGAACCCTCTCTTTTCCAAGTACAAAGGCGGCGAAACGTTGGAA CCAACGTACTATGACTGCAGGTTCCCTCAAAGCGTCACCCGGAGCCACGCGCTGGTGTAC GGTGCGGGAGCAGCGGCGCCAGGCTTTCAGCACCCGCCCCATCACGTCCAAGACTTCTTC CACAATGGGACGCCGGGGATCTCCACACCAGGCTTCCAGCAGAATCCATGCGCCTTGGCT TGCCATGGAGATGCCACAAAATTTTATGGATACGAAGCCCTTCCGAGACAAACGCTTTAT GGCACCCAACAAGAGTCGAGCGTGGCGCAATACCCAGACTGTAAATCGTCAAATGGCACT AACC…	1
HoxC9b	NM_001139546	Homeobox protein Hox-C9b	Ssa22 : 32.67 Mb into 63.40 Mb	Ssa12 : 54.19 Mb into 91.88 Mb	LG17 : 8.20 Mb into 22.37 Mb	542	K2	AORe	Once in common salmonid ancestor	#NEXUS Begin taxa; Dimensions ntax=19; Taxlabels 'Bl_C24463_38.0' 'Bl_C25311_37.0' 'Cl_C29959 37.0' 'Cl_C30233 38.0' El_CM002842 'Ht_C25292 37.0' 'Ht_C25546 37.0' 'Ok_C29717 39.0' 'Ok_C29939 34.0' 'Sa_C32269 36.0' 'Sa_C32527 40.0' Ss_NM001139540_hoxc9ba Ss_NM001139546_hoxc9bb 'St_C29127 34.0' 'St_C29371 32.0' 'Tb_C29121 40.0' 'Tb_C29129 31.0' 'Tg_C25259 40.0' 'Tg_C25731 28.0' ; End; Begin trees; …	>Ss_C9b_alpha_NM_001139540.1 ATGTCGACCACGGGTCCCATAAACAATTATTATGTGGATTCTTTGATAAACCATGAGAGC GAGGATGTGCTGACATCGCGGTTCTCAGCCCCAGAGCTTCTCCCCGCCGGTTCTCGACCG ACGACACTAGCACCAGAGTGCTCCGAATATCCCTCCTGCAGTTTTGCGCCGAAACCTTCT GTCTTTACCTCCTCCTGGGGCCCAGTTCACCCCCAGTCTTCAGTGGTATACCACCCATAC ACCCACCAACCTCACATTGGAACGGACTCGAGGTATGTTCGCTCATGGCTAGAGCCCATA TCTGGAACAATATCCTTCCCAGGCTATCCTGCGAACGGCAGACACTACGGACTCAAAACA GATG…	1
HoxC10b	NM_001139539	Homeobox protein Hox-C10b	Ssa22 : 32.66 Mb into 63.40 Mb	Ssa12 : 54.21 Mb into 91.88 Mb	Absent from assembly	375	K2	AORe	Once in common salmonid ancestor	#NEXUS Begin taxa; Dimensions ntax=18; Taxlabels 'Bl_C24879_15.0' 'Bl_C25759_40.0' 'Cl_C30587 21.0' 'Cl_C30605 41.0' 'Ht_C25726 16.0' 'Ht_C26206 41.0' 'Ok_C30095 12.0' 'Ok_C30689 41.0' 'Sa_C32825 44.0' 'Sa_C33003 10.0' Ss_EF695279_hoxC10bb Ss_NM001139539_hoxc10ba 'St_C29659 20.0' 'St_C30157 34.0' 'Tb_C29639 19.0' 'Tb_C30053 43.0' 'Tg_C25929 18.0' 'Tg_C26465 38.0' ; End; Begin trees; Translate 1 '…	>Ss_C10b_alpha_NM_001139539.1 TTCTTTCCCATCGGACAGTGTGAAGGAGGACTCAATGTTGTGCCTATATAGCGGAGATCC ACACGGACGCACGGATACAGTTGTTGGAACTTGTTCCTACACGCGGATGGCTGAGAGACG CCATCCCAGTCAAACGCACGAACATTCTTGTCCGGAATCCTCGACAGCTAATCAAGGGTA CCTAAGGAAAGAGAAGGCGCATGGCTTCGGATCAGAAAGTATCTTTTCTGTGTCCGGAAT TGGGACAGATAATCCAGAACTATTTAACGACACCTGCGAAACCAATCAGGAGGCGCATCT GGCAGTGGCAGACAGTAAACTCGAGGAGAATCACAGTCCCACGAAACAACTGCCTGAGAA AGA…	1
HoxC11b	NM_001139545	Homeobox protein Hox-C11b	Ssa22 : 32.64 Mb into 63.40 Mb	Ssa12 : 54.22 Mb into 91.88 Mb	LG17 : 8.22 Mb into 22.37 Mb	586	K2+G	AORe	Once in common salmonid ancestor	#NEXUS Begin taxa; Dimensions ntax=19; Taxlabels 'Bl_C25261_25.0' 'Bl_C25575_36.0' 'Cl_C30677 25.0' 'Cl_C30699 33.0' 'El_CM002842.1' 'Ht_C26050 22.0' 'Ht_C26286 33.0' 'Ok_C29933 23.0' 'Ok_C30455 34.0' 'Sa_C32459 22.0' 'Sa_C33475 29.0' Ss_EF695269_hoxC11ba Ss_EU025717_HoxC11bb 'St_C29781 22.0' 'St_C30189 28.0' 'Tb_C29147 26.0' 'Tb_C30039 29.0' 'Tg_C21371 42.0' 'Tg_C26165 36.0' ; End; Begin trees; …	>Ss_C11b_alpha_NM ATGTTTAACTCGGTTAATCTGGGAAACTTCTGCTCACAGACGCGAAAAGACAGGACTTCT GAGTTCGGCGACAGAGCAAGCTGTGGGTCCAACCTTTACCTCCCCAGCTGCACCTATTAT GTCCCCGAATTTTCTGCCGTCTCTTCCTTCCTGCCACAGGCCCCTTCTCGGCAAATCACC TACCCTTACTCCACGAACCTTTCCCAAGTGCAACCGGTTCGGGACGTTTCTTACAGTTTG GAGCCTTCAAGTAAGTGGCACCATAGAGGAAACTATGCGTCCTGCTACTCAGGGGAGGAA CTGGTACATAGGGACTGCCTTCCGCCATCGTCCACCATGACAGAAATGCTGATGAAAAAC GAAAGTGTCTACAGC…	1
HoxC12b	NM_001139538	Homeobox protein Hox-C12b	Ssa22 : 32.62 Mb into 63.40 Mb	Ssa12 : 54.24 Mb into 91.88 Mb	LG17 : 8.24 Mb into 22.37 Mb	602	K2+G	AORe	Once in common salmonid ancestor	#NEXUS Begin taxa; Dimensions ntax=19; Taxlabels 'Bl_C25469_44.0' 'Bl_C25609_41.0' 'Cl_C30491 40.0' 'Cl_C30557 47.0' El_CM002842 'Ht_C25998 41.0' 'Ht_C26066 50.0' 'Ok_C30327 41.0' 'Ok_C30421 42.0' 'Sa_C32913 42.0' 'Sa_C32931 49.0' Ss_NM001139538_hoxc12ba Ss_NM001139544_hoxc12bb 'St_C29949 43.0' 'St_C30047 40.0' 'Tb_C29473 43.0' 'Tb_C30001 42.0' 'Tg_C26137 45.0' 'Tg_C26195 49.0' ; End; Begin trees…	>Ss_C12b_alpha_EU025716.1 ATGGGCGAGCATAATCTTCTTAATCC------CGGGTTTGTGGGACCGTTGGTAAACATC CACACGGGAGACACATTTTACCTCCCCAATTTTAGAGCATCCGGGGGACAACTGGCGGGT CTACCCTCTCTCTCTTACCCAAGAAGGGACAATGTATGCTCCCTTCCTTGGACCGCGTCG GAGCCGTGCAATGGATATCCTCAACCCTACTTTAGCAGTGCCATGTCCATTAACCCCTCT TTCAACCGTGCATGCGAAATCACCAGGCAAGATGAAGGCAAATGTTTTTACAGCAACGGT GGCGGCAACAGGGAACCCTGCGCTGAAAGCGCAAACCTCAAACGTGTAGAGAGGGCAAGA GGAGACT…	1
HoxC13b	NM_001139543	Homeobox protein Hox-C13b	Ssa22 : 32.61 Mb into 63.40 Mb	Ssa12 : 54.25 Mb into 91.88 Mb	LG17 : 8.26 Mb into 22.37 Mb	661	K2+G	AORe	Once in common salmonid ancestor	#NEXUS Begin taxa; Dimensions ntax=19; Taxlabels 'Bl_C24413_50.0' 'Bl_C25649_41.0' 'Cl_C30529 39.0' 'Cl_C30711 43.0' El_CM002842 'Ht_C25830 44.0' 'Ht_C26096 38.0' 'Ok_C30329 38.0' 'Ok_C30487 40.0' 'Sa_C32295 36.0' 'Sa_C32969 41.0' Ss_NM001139543_hoxc13bb Ss_NM001141666_hoxc13ba 'St_C29859 42.0' 'St_C30173 36.0' 'Tb_C30013 46.0' 'Tb_C30293 48.0' 'Tg_C26119 46.0' 'Tg_C26315 41.0' ; End; Begin trees…	>Ss_C13b_alpha_NM_001141666.1 ATGACAACTTCGCTGGTTCTGCATCCACGCTGGGCGGACACCTTGATGTATGTATATGAA AAAAGCCTGAATGAAAGTAATCCGAATAAAAACCAATCCATGGAGGGACTAAGCGGGAAT TGTCCTGCTACCCACTGCAGGGAACTGATATCGCACTCGGCGTTGGGACGACACTCCGGC ACCCTAAGCCACCAGGGTTCTGTGTACTCGGACATACCCTCCCACGACACTGGGCGACAG TGCCCCGCTCCCCAGACTTCCTCCAGCGCCACCCTTGGTTATGGCTACCCATTCGGAAGC CCTTATTACGGGTGTCGGTTGTCACACTCGCACAACGTTAACTTGCAGCAGAAGCAATGC TCT…	1
rab37	NM_001141412	Ras-related protein Rab-37	Ssa22 : 37.45 Mb into 63.40 Mb	Ssa12 : 49.88 Mb into 91.88 Mb	LG17 : 6.24 Mb into 22.37 Mb	348	K2	AORe	Once in common salmonid ancestor	#NEXUS Begin taxa; Dimensions ntax=7; Taxlabels 'el_C149593 4.0' 'sl_C17137 9.0' 'sl_C22907 15.0' 'ssa12:49884700..49885199' 'ssa22:37453000..37453599' 'tb_C12585 8.0' 'tb_C15505 7.0' ; End; Begin trees; Translate 1 'el_C149593 4.0', 2 'sl_C17137 9.0', 3 'sl_C22907 15.0', 4 'ssa12:49884700..49885199', 5 'ssa22:37453000..37453599', 6 'tb_C12585 8.0', 7 'tb_C15505 7.0' ; tree TREE1 = [&R] (1[&lengt…	>ssa12:49884700..49885199 ttcccaatctcacaaggatgttggatccaaagctacagggaagagaagaaagatgggctc tacccgtcggacaccaggtggactccactcagaggaagaaaagcaggagacaggagaaaa ggtaacaggggaagaggttcgaggggaagtcattggagatccggacgtcaatgttatttc ggaaagatttcaagaggagcgcagggcagctgtcagtctggaggaccaacaggagaggaa gagcacagagaaggagacaatattcatggaggtactgtggcattccttaca--------- ---------atgattctcatagccttcttgacgtatgtaaaaatgtta >sl_C22907 15.0 ttc…	1
rl10a	NM_001139733	60S ribosomal protein L10a	Ssa22 : 41.25 Mb into 63.40 Mb	Ssa12 : 45.96 Mb into 91.88 Mb	LG17 : 5.29 Mb into 22.37 Mb	384	K2+G	AORe	Once in common salmonid ancestor	#NEXUS Begin taxa; Dimensions ntax=7; Taxlabels 'cl_C29813 20.0' 'cl_C30159 18.0' 'el_C195591 49.0' 'ssa12:45966800..45967199' 'ssa22:41255000..41255499' 'tb_C29201 21.0' 'tb_C30441 19.0' ; End; Begin trees; Translate 1 'cl_C29813 20.0', 2 'cl_C30159 18.0', 3 'el_C195591 49.0', 4 'ssa12:45966800..45967199', 5 'ssa22:41255000..41255499', 6 'tb_C29201 21.0', 7 'tb_C30441 19.0' ; tree TREE1 = [&R] (…	>ssa22:41255000..41255499 CTTACAGGAGCAAT---GGT--------GAGTGTCTGCTAAAT----AGTG---AT---A CAGGCGGATACA-----GCAT---TCATACAGACTGCATGTCTCCATCATG---CATAA- --AAGTACA-----CACCAGACCG------TCATACCTTCTTCATCTGGAACTTGATGGT GGATTTGACCTCATCAACCTTGATGTTGAGGTTCTCGTTGTGGGTGAGCAGGGAGGGGAA TTTGCCAGCCTTGTTGAGCCCAGGCCCCAGGATACGAGGGATCTGCTTGATCAGCGATTC CGAGGCCAGGAAGGCATCATACTTCTTGGCTGTTCGGGC---AGATTAGAGTCACAGAAC TATCAAG…	1
p2ry1	NM_001141458	P2Y purinoceptor 1	Ssa22 : 48.72 Mb into 63.40 Mb	Ssa12 : 39.23 Mb into 91.88 Mb	LG17 : 2.73 Mb into 22.37 Mb	840	HKY	AORe	Once in common salmonid ancestor	#NEXUS Begin taxa; Dimensions ntax=7; Taxlabels 'cl_C28529 29.0' 'cl_C31281 49.0' 'el_C192989 48.0' 'ssa12:39231500..39232699' 'ssa22:48728300..48729499' 'tb_C30467 42.0' 'tb_C30715 46.0' ; End; Begin trees; Translate 1 'cl_C28529 29.0', 2 'cl_C31281 49.0', 3 'el_C192989 48.0', 4 'ssa12:39231500..39232699', 5 'ssa22:48728300..48729499', 6 'tb_C30467 42.0', 7 'tb_C30715 46.0' ; tree TREE1 = [&R] (…	>ssa22:48728300..48729499 GTAGCTGACTTGCTGTACTTATTTACCTTACCATTTTTGGTTGTCTATTACGCGCTAAAC AGTAAATGGATATTTGGACAAACATTCTGCAAGATCACCAGATTCTGCTTCAATTTGAAT CTCTATTGCAGCATTGGGTTCCTGACATGCATCAGTATCTATCGATACCTCGGTATTGTG CACCCAATGAAAGTGATGGGGAAAATCCACACTCGCCACTCCGTGGCAATAAGTTTTCTT GTCTGGATTTTGGTTTTCATTCAGATACTTCCTGATATGTTCTTTGACAAGACAGCGCAA AATTCCCCATATTCGTGCTATGACTCAACAGCCAACGACTTTATCAAGGATTACCTTTCG TACAGTA…	1
mcm2	NM_001173626	DNA replication licensing factor MCM2	Ssa22 : 54.50 Mb into 63.40 Mb	Ssa12 : 85.20 Mb into 91.88 Mb	scaffold01158	321	K2+G	AORe	Once in common salmonid ancestor	#NEXUS Begin taxa; Dimensions ntax=7; Taxlabels 'cl_C25773 12.0' 'cl_scaffold962 18.1' 'el_C152697 51.0' 'ssa12:85198800..85199199' 'ssa22:54499800..54500299' 'tg_C24941 11.0' 'tg_C27059 16.0' ; End; Begin trees; Translate 1 'cl_C25773 12.0', 2 'cl_scaffold962 18.1', 3 'el_C152697 51.0', 4 'ssa12:85198800..85199199', 5 'ssa22:54499800..54500299', 6 'tg_C24941 11.0', 7 'tg_C27059 16.0' ; tree TREE…	>ssa22:54499800..54500299 CTAGCTAGCTTACAGTCTTACCGGCTGAGGGCTCGAACCACCGGTTGTGAC------ACC ATGGACTCTTTGCGCAGATCGCTGATG---GCCACCTTATCCTGGTCCATCTGGTTGAGT TTGGGCCGGACCCTTTCCTTGGAGTACATGATGTATTTCCTCAGCAGCTCCTGGGGGATA GGAGGTACGTCTGTGGTGTTGGGCAGAACCACCTCCTCCAAGCCAGCCATGCCACCCTCC TTGTTGCTGGGA---TGCTTGATGTGGCTGCCCACCACGAAACGAGCCAGCATCTCATCC TGTTGGTGGACAAAGACAAGT >ssa12:85198800..85199199 CTAACAAGT---CAAGACTT…	1
il10a	NM_001245099	human cytokine synthesis inhibitory factor (CSIF)	Ssa22 : 61.04 Mb into 63.40 Mb	Ssa12 : 90.88 Mb into 91.88 Mb	LG02 : 6.48 Mb into 14.83 Mb	177	K2	AORe	Once in common salmonid ancestor	#NEXUS Begin taxa; Dimensions ntax=9; Taxlabels 'cl_C17657 44.0' 'cl_C25429 19.0' 'cr_C23517 45.0' 'cr_C27535 17.0' 'el_C186245 47.0' 'ssa12:90892300..90892699' 'ssa22:61044000..61044399' 'tb_C26223 30.0' 'tg_C20989 28.0' ; End; Begin trees; Translate 1 'cl_C17657 44.0', 2 'cl_C25429 19.0', 3 'cr_C23517 45.0', 4 'cr_C27535 17.0', 5 'el_C186245 47.0', 6 'ssa12:90892300..90892699', 7 'ssa22:6104400…	>ssa22:61044000..61044399 ATGTTTGTTTCCTCTTCAGAGCCCGGTGGGGTGTCACGCTATGGACAGCATCCTGAAGTT CTACCTCGACACGGTGTTGCCCACCGCCATGAACAAATCTCCCATCGACTCCATCGGAAA CATCTTCCACGAGCTGAAGAAAGAGATCGTCCTATGCGTAAGACTGGACCGATAAGA >ssa12:90892300..90892699 ATGCTTGTTTCCTCATCAGAGCCCGGTGGGGTGTCACACTATGGACAGCATCCTGAAGTT CTACCTCAACACGGTGTTGCCCAACGCCATGAACAAATCTCCCATCGACTCCATCGGAAA CATCTTCCACGAGCTGAAGAAGGAGATCGTCCAATGCGTAAGCCT…	1
p26a4	XM_014142146	26S proteasome non-ATPase regulatory subunit 4	Ssa27 : 0.22 Mb into 43.94 Mb	Ssa14 : 51.67 Mb into 93.6 Mb	scaffold01921	594	K2	AORe	Once in common salmonid ancestor	#NEXUS Begin taxa; Dimensions ntax=7; Taxlabels 'cl_C29413 19.0' 'cl_C30927 16.0' 'el_C195389 28.0' 'ssa14:51670300..51670899 ssa14:51670300..51670899' 'ssa27, ICSASG_v2' 'tb_C29445 15.0' 'tb_scaffold384 16.3' ; End; Begin trees; Translate 1 'cl_C29413 19.0', 2 'cl_C30927 16.0', 3 'el_C195389 28.0', 4 'ssa14:51670300..51670899 ssa14:51670300..51670899', 5 'ssa27, ICSASG_v2', 6 'tb_C29445 15.0', 7…	>ssa14:51670300..51670899 ssa14:51670300..51670899 ------------------------------------------------------------ ------------------------------------------------------------ ------------------------------ctgcagaacctgccaggtgtcgactctaac aatgaggccatccgaaacgccatgggctccctggcctcccagacaggcccacccaagcct aaccgcaagaaagacgaggataagaagaaaggcatgggggacaaattgacgatacacatg ttgtgtcagaaatggcacccttttcctaaatgcacttttcatg…	1
k0460	NM_001141423	KIAA0460	Ssa27 : 1.46 Mb into 43.94 Mb	Ssa14 : 52.87.0 Mb into 93.6 Mb	scaffold01294	294	K2+G	AORe	Once in common salmonid ancestor, T = single copy	#NEXUS Begin taxa; Dimensions ntax=6; Taxlabels 'cl_C24355 28.0' 'cl_C26567 18.0' 'el_C191709 41.0' 'ssa14:52879000..52879599 ssa14:52879000..52879599' 'ssa27, ICSASG_v2' 'tg_C21243 23.0' ; End; Begin trees; Translate 1 'cl_C24355 28.0', 2 'cl_C26567 18.0', 3 'el_C191709 41.0', 4 'ssa14:52879000..52879599 ssa14:52879000..52879599', 5 'ssa27, ICSASG_v2', 6 'tg_C21243 23.0' ; tree TREE1 = [&R] (3[&…	>ssa14:52879000..52879599 ssa14:52879000..52879599 cttggcagtgcaagg------agatggctgcaggatcaggtgcgtcaagcggccaaagtc gtggtttgcctg---ctctggagtcaacgttggaccgacggtttcaaggagtgtcgaaca caatggaatcaattcaaggactatcaaattggtgca------acaagaaataccacagcc ttatcgttcgttactgga---ggtggaaattgtaacgatggtcctggcggtctaacttta gctctgttagctagctacttacgtatgctatggttagcgaatgttaacagtatc >cl_C24355 28.0 cttggcagtgcaaggcctggaagatggctgcag…	1
u2af2	NM_001173804	Splicing factor U2AF 65 kDa subunit	Ssa27 : 8.55 Mb into 43.94 Mb	Ssa14 : 57.64 Mb into 93.6 Mb	scaffold00293	339	HKY	AORe	Once in common salmonid ancestor	#NEXUS Begin taxa; Dimensions ntax=7; Taxlabels 'cl_C11695 16.0' 'cl_C15375 16.0' 'el_C195077 34.0' 'ssa14:57646700..57647399 ssa14:57646700..57647399' 'ssa27, ICSASG_v2' 'tb_C23417 12.0' 'tb_C24253 16.0' ; End; Begin trees; Translate 1 'cl_C11695 16.0', 2 'cl_C15375 16.0', 3 'el_C195077 34.0', 4 'ssa14:57646700..57647399 ssa14:57646700..57647399', 5 'ssa27, ICSASG_v2', 6 'tb_C23417 12.0', 7 'tb_…	>ssa14:57646700..57647399 ssa14:57646700..57647399 ccttcccccatcagacgggtaaccagaccccggcccttcaggtgccaggcctgcccacct ccatggcttcgc---gtggcctacctactgaggtcctctgccacatggtggctgtggagg agctgctggatgacgaggagtacgaggagatcgtggaggacgtccgggatgagtgcggca agtacggccaggagagcattgagatcccccggcctgtggatggcctggaggtcccaggca ctgggaagggatgagcaaggggagaggagtacctgggtgttaagagggaggcatgggggt gtttgttgcagtgatttgagg------tgtgtggtgtgc >ss…	1
tap2a1	NM_001123689	Transport-associated protein	Ssa27 : 10.17 Mb into 43.94 Mb	Ssa14 : 59.11 Mb into 93.6 Mb	Absent from assembly	459	K2	AORe	Once in common salmonid ancestor	#NEXUS Begin taxa; Dimensions ntax=7; Taxlabels 'el_C195585 53.0' 'sl_C24783 28.0' 'sl_C30843 21.0' 'ssa14:59118300..59119099' 'ssa27:10175800..10176599' 'tb_C11613 42.0' 'tb_C23003 37.0' ; End; Begin trees; Translate 1 'el_C195585 53.0', 2 'sl_C24783 28.0', 3 'sl_C30843 21.0', 4 'ssa14:59118300..59119099', 5 'ssa27:10175800..10176599', 6 'tb_C11613 42.0', 7 'tb_C23003 37.0' ; tree TREE1 = [&R] (…	>ssa27:10175800..10176599 ttggcgcatctatttccaaaactggaccaagaacttttgatgctttcggaaatgtggtgc gtctatgggttgcggggattcggtttctactactcggtt---cgctactcacacgatcga ---aacccgtattcaagcgctggtcggtgcactgtttccttgccccggtctatgagactg ggcgactgctgtatggaagttcaccggagcgcgtgtatggatctttggggagtccaagtt tgtggctattgtgtaccgcggcagcagctgcagcagccttattttgggagacaaccttcc ctgacagcaatggagaaaacgggaaacagaagacgcagaaggcacgagtgctgttcagag tcctcta…	1
rn139	NM_001173630	E3 ubiquitin-protein ligase RNF139	Ssa27 : 11.14 Mb into 43.94 Mb	Ssa14 : 60.20 Mb into 93.6 Mb	scaffold01334	1926	HKY+G	AORe	Once in common salmonid ancestor	#NEXUS Begin taxa; Dimensions ntax=7; Taxlabels 'cl_C31595 28.0' 'cl_scaffold141 24.2' 'el_scaffold01334, whole genome shotgun sequence' 'ssa14:60208700..60210899 ssa14:60208700..60210899' 'ssa27, ICSASG_v2' 'tb_scaffold1093 29.7' 'tb_scaffold1101 31.3' ; End; Begin trees; Translate 1 'cl_C31595 28.0', 2 'cl_scaffold141 24.2', 3 'el_scaffold01334, whole genome shotgun sequence', 4 'ssa14:60208700…	>ssa14:60208700..60210899 ssa14:60208700..60210899 gtttcaatttgtttcaggtatcacggtctccagtgtggtcctggtgttatcacagaaggc cctattcaaggtctacacactattcttcgctgtgctcctgggagtggcggccgttcttat caactactacgccacatctcacatagacttctacagcgcctactacaaagcagcgctggg cttcagactcctaccacgaaatgggcccaccctatggctgggcatggccgtggtgcaact cctttttggcatgggctatgtggtgctgctaaaccttcagtctgtgtttgctgctcttat ggtcctggatatcatgattccgctgttggggctcataatcgag…	1
txnip	NM_001140431	Thioredoxin-interacting protein	Ssa27 : 14.71 Mb into 43.94 Mb	Ssa14 : 63.53 Mb into 93.6 Mb	LG10 : 9.86 Mb into 12.61 Mb	462	K2+G	AORe	Once in common salmonid ancestor	#NEXUS Begin taxa; Dimensions ntax=7; Taxlabels 'cl_C31225 24.0' 'cl_scaffold990 20.4' 'el_LG10,' 'ssa14:63531500..63532199 ssa14:63531500..63532199' 'ssa27, ICSASG_v2' 'tb_C27937 29.0' 'tb_C30789 22.0' ; End; Begin trees; Translate 1 'cl_C31225 24.0', 2 'cl_scaffold990 20.4', 3 'el_LG10,', 4 'ssa14:63531500..63532199 ssa14:63531500..63532199', 5 'ssa27, ICSASG_v2', 6 'tb_C27937 29.0', 7 'tb_C307…	>ssa14:63531500..63532199 ssa14:63531500..63532199 aaaacatggttaaacatcgttcaagtgagcccctgtgaaacc---tatttttcttgtccg ctcttcagtctcctacaggtggcaaggagaagaaggtcacctgcatgttcattcctgacg gccaggtgtccc---acgccaagattgaccgcaaggggttctgtgagggtgaagacatct gcatctgcgccaagtttgagaacacctgctcacggattg---tccccaaggcggccatca tctccaagcacacctaccaggccaatggcaggaccaaggtcttccgtcagaagctctcct cagtgcgcggcaaccacatcatctccggcatgtgcgacgcctg…	1
irx1	NM_001173950	Iroquois-class homeodomain protein IRX-1	Ssa27 : 21.72 Mb into 43.94 Mb	Ssa14 : 70.85 Mb into 93.6 Mb	LG10 : 2.94 Mb into 12.61 Mb	822	K2+G	AORe	Once in common salmonid ancestor	#NEXUS Begin taxa; Dimensions ntax=7; Taxlabels 'cl_C30607 31.0' 'cl_C30747 23.0' 'el_LG10 sequence' 'ssa14:70857500..70858599 ssa14:70857500..70858599' 'ssa27, ICSASG_v2' 'tb_C30195 29.0' 'tb_scaffold216 17.3' ; End; Begin trees; Translate 1 'cl_C30607 31.0', 2 'cl_C30747 23.0', 3 'el_LG10 sequence', 4 'ssa14:70857500..70858599 ssa14:70857500..70858599', 5 'ssa27, ICSASG_v2', 6 'tb_C30195 29.0',…	>ssa14:70857500..70858599 ssa14:70857500..70858599 ttcgtctgttcaggtgtccacgtggttcgccaacgcgcgccggcgtctgaagaaggagaa caaggtgacgtggggccgcagcgcggaggaccgggatggacggatcttcagcagcgacaa ggacgagccaaaacatgggagcgaggaagaggaggaggagatcgatttagaaagtatcga catcgaagtcgaagaaaacccaggagatcagagggaagtggagggagaggggaagctggc cgccagggacgtatcggattctggcttggagagccagaggacgatgtctgtcaaggccct cagaagtatggaggggcctatttctctcat---ggctcctgtt…	1
twistnb	NM_001146566	DNA-directed RNA polymerase I subunit RPA43	Ssa27 : 24.06 Mb into 43.94 Mb	Ssa14 : 83.94 Mb into 93.6 Mb	LG10 : 4.13 Mb into 12.61 Mb	222	K2	AORe	Once in common salmonid ancestor, T = single copy	#NEXUS Begin taxa; Dimensions ntax=6; Taxlabels 'cl_C17031 7.0' 'cl_scaffold289 16.1' 'el_C192359 36.0' 'ssa14:83945500..83946099 ssa14:83945500..83946099' 'ssa27, ICSASG_v2' 'tg_scaffold740 13.7' ; End; Begin trees; Translate 1 'cl_C17031 7.0', 2 'cl_scaffold289 16.1', 3 'el_C192359 36.0', 4 'ssa14:83945500..83946099 ssa14:83945500..83946099', 5 'ssa27, ICSASG_v2', 6 'tg_scaffold740 13.7' ; tree…	>ssa27, ICSASG_v2 ---ctctccagggtagag---ataagcttggtggtcatg------gtc---tccacggct cttttaacgccagtattccgaagccagcccacgtcaccatggagacctggagggaggcag ggcccagaagagcggagctggagtttgaggtctgtcagctggactcagacacagtcg--- ------------------------------------------ >cl_C17031 7.0 ttcctctccagggtagagtcaataagcttggtggtcacgtgggctatccggtccacggct gttttaacgccagcattc---agccggcccacttcaccatggagacctggagggaggcgg ggcccaggagagcggagc…	1
HoxA2a	NM_001141625	Homeobox protein Hox-A2a	Ssa27 : 27.80 Mb into 43.94 Mb	Ssa14: 79.89 Mb into 93.6 Mb	scaffold00132	536	K2+G	AORe	Once in common salmonid ancestor	#NEXUS Begin taxa; Dimensions ntax=24; Taxlabels 'B_lenok_C23663 36.0' 'B_lenok_C24207 35.0' 'C_lav_C29229 35.0' 'C_lav_C29337 36.0' 'C_renk_C30867 39.0' 'C_renk_C31947 33.0' Esox_KL593323 'H_hucho_C24509 36.0' 'H_hucho_C26321 36.0' 'H_taimen_C24226 35.0' 'H_taimen_C24604 34.0' HoxA2aa_Salmo_salar_EU025688 HoxA2ab_Salmo_salar_EU025698 'Onc_kit_C29047 31.0' 'Onc_kit_C29357 30.0' 'P_coult_C28305 36…	>Ss_A2a_alpha_NM_001130854.1 TTCGTTCCAATTTCCACCTTGTCTCCATGAATTCAATAGTTTAATAGCAGCTCGTTCAGC ATACGGCCGTAATCACTGAATTTGAAAAAA------GTCTATCTTTCTCATTGAGCCGCG ACA--AATAAAAATACAGGCAGCAAACTTTCCCCGGCTCGCAGTGAGCGGAGATGAATTA CGAATTCGAGCGAGAGAGCGGTTTTATCAATAGTCAGCCGTCGCTTGCTGAGTGCCTGAC ATCTTTCCCCCCTGTCGGTGATTCATTTCAAAGTTCATCAATCAAGAGATCGACGCTTTC ACGCTCGACACTGATTCCTCCTCCTTTTGAGCAGACCATTCTCAGCCTCAACCCGGGAAG CCAC…	1
HoxA3a	NM_001130998	Homeobox protein Hox-A3a	Ssa27 : 27.81 Mb into 43.94 Mb	Ssa14: 79.84 Mb into 93.6 Mb	scaffold00132	436	K2+G	AORe	Once in common salmonid ancestor	#NEXUS begin taxa; dimensions ntax=22; taxlabels Gasterosteus_AC148579 'C_lav_C27995 46.0' 'St_leuc_C26881 44.0' 'Pros_coult_C24781 42.0' 'T_baic_C30243 45.0' 'T_gru_C26107 48.0' 'Salv_alp_C30541 42.0' Salmo_hoxa3aa 'B_lenok_C26017 44.0' 'H_hucho_C28279 45.0' 'Onc_kit_C30989 40.0' 'C_lav_C28443 40.0' 'St_leuc_C26851 43.0' 'Pros_coult_C30405 43.0' 'T_baic_C30395 48.0' 'T_gru_C26689 49.0' 'Salv_alp…	>Ss_A3a_alpha_NM_001141671.1 GCCAACGTCTTACAATAAGCCCTCTCATAATGCATACGGTATGCCCACGTCATATCCCCC TCCCTTGAACAGCTCCCTAAACAACTGCCCGCCCTCTCAGAAGAGGTATTCCGGGACTGG CCGCTCGCCCACGCCCGAGTATGACGCGCATCCTCTCCAAGGCAATGGGGGCTATGGGGC GCACTTGCAGCAGGGCAGCCCTGTGTATGTTAGCGGAGGCTACATCGATTCGATGCCCAA CAACGGGTCCTCCATTTTCGGCCTGACCCATCTCTCGCACCCGCCGTCCACACACATGGA CTACAATGGAGCAATCACGATGGGCAATAGTCACCATCACGGACTGTGTGATCCGAACCC GACG…	1
HoxA4a	NM_001139569	Homeobox protein Hox-A4a	Ssa27 : 27.82 Mb into 43.94 Mb	Ssa14: 79.86 Mb into 93.6 Mb	scaffold00132	415	K2+G	AORe	Once in common salmonid ancestor	#NEXUS Begin taxa; Dimensions ntax=21; Taxlabels 'Bl_C24899 38.0' 'Bl_scaffold1120 29.6' 'Cl_C28693 32.0' 'Cl_C29851 40.0' El_KL593323 'Ht_C21950 38.0' 'Ht_C25432 38.0' 'Ok_C29457 37.0' 'Ok_scaffold1295 27.2' 'Pc_C29073 38.0' 'Pc_C29145 39.0' 'Sa_C27421 43.0' 'Sa_C29349 37.0' 'Sl_C29307 32.0' 'Sl_C29337 37.0' Ss_NM_001139569_hoxa4ab Ss_NM_001141624_hoxa4aa 'Tb_C29537 36.0' 'Tb_scaffold1119 34.0' …	>El ATGATCATGAGTTCGTACTTGATAAACTCGAACTATATCGAACCTTCCTTTCCTCCATGC GACGAATATCAACAAAACGGATACATCCCCGCCCCTACTGAGTACTACGAACGGCCAAAA GATACGGGCTTTCCCCACCACGACGAGGCGTCGTATCCGAGGTCAAACTACACAGAACCG AGCTACGACTACGGTAATGTCCCCAGCAATGGGCTTGATGATTTTACCGACAGACATCAC GCACAACCTCAGCCCGTTGGCCAGAACCATGGCCCTCGCCTCAACCCAGTCCCAGACACT GGTGCGGTGGCGGACGTCAGCAAAGATTGCAGCCTCGCGGCTGAGTCGTATCCCAGCGCA CAGAAGGGCAAGGAAC---CGGTGGTCTA…	1
HoxA5a	NM_001139568	Homeobox protein Hox-A5a	Ssa27 : 27.83 Mb into 43.94 Mb	Ssa14: 79.87.0 Mb into 93.6 Mb	scaffold00132	499	K2+G	AORe	Once in common salmonid ancestor	#NEXUS Begin taxa; Dimensions ntax=21; Taxlabels 'Bl_C24457 38.0' 'Bl_C25211 36.0' 'Clav_C29931 34.0' 'Clav_C30361 34.0' Esox_KL593323 'Ht_C25578 31.0' 'Ht_C25930 33.0' 'Ok_C27665 36.0' 'Ok_C30049 32.0' 'Pro_c_C29549 32.0' 'Pro_c_C29661 36.0' 'Salp_C32673 36.0' 'Salp_C32743 33.0' 'St_leuch_C29711 33.0' 'St_leuch_scaffold725 26.4' 'Tb_C29331 30.0' 'Tb_C30047 37.0' 'Tg_C25955 29.0' 'Tg_C26287 37.0'…	AA>El ATGAGCTCCTATTTTGTAAACTCATTCTGCGGTCGCTATCCCAATGGCGCGGACTTCCAG TTACATAATTATGGAGACCACAGCTCCGCAAACGAGCAATACAGGGACTCAACAACCATG CATTCCAGCAGGTACGGTTATGGCTACAACGGGATGGACCTCACTGTTGGTCGCGGTAAC GGACACTTTGTGGCCAGCGAGCGCGCACAGGGCTACTCCCCGAACCAGTCGGTGACTGCA ACAACATCCTCTGTGGAGCCGTCCAGGTACACCCAACCCGCGAACGCCACTGGGACGGCG ATAAAGAACTCCATAACAAGCCCCTGCACAACCCCAAGTTCGAACGGAGGCACGCTGTTA AACCGGGAGTATGTATCAAAAGCCTCC…	1
HoxA7a	NM_001139567	Homeobox protein Hox-A7a	Ssa27 : 27.84 Mb into 43.94 Mb	Ssa14: 79.88 Mb into 93.6 Mb	scaffold00132	361	K2	AORe	Once in common salmonid ancestor	#NEXUS Begin taxa; Dimensions ntax=21; Taxlabels 'Bl_C22521 35.0' 'Bl_C23321 29.0' 'Cl_C28257 26.0' 'Cl_C28269 32.0' El_KL593323 'Ht_C23520 26.0' 'Ht_C23570 31.0' 'Ok_C27301 29.0' 'Ok_C28111 27.0' 'Pc_C27595 31.0' 'Pc_C27783 27.0' 'Sa_C31023 24.0' 'Sa_C31281 31.0' 'Sl_C27455 20.0' 'Sl_C28095 24.0' 'Ss_ NM_001139561_hoxa7aa' Ss_NM_001139567_hoxa7ab 'Tb_C27435 32.0' 'Tb_C28499 27.0' 'Tg_C24283 27.0…	>El_A7a ATGAGTTCTTATTATGTGGATGGTCTTTTTAGCAAATATACGGCAAGCGGTTCTTTCTTT CCAAACGCAGACCGTGGTTCGTCCTCTCTTGGACCTGGTGGAGAAGGACCCACATCGGCT CACGGAGCCGCACTCTCTGCTTTTCCACCATCCCTGCCCGGAGTTTACAACGTAAATAAT GCTATCTACCAGAGCCACCCGATGTTTTCCCCTGGTTATGGCCAGGCGCAGGACGTACAC GGTATGCACTGCACCTCTTTCGACCAAAGCCGTCTGTTCGGGGACAGCTGCGTCCAGCCG GGGCCCCTCAACTCGCAGGCGGACAAACACTACCGGATGTACCCCTGGATGAGAACATCA G >Ss_A7a_alpha_NM_001139…	1
HoxA9a	NM_001139566	Homeobox protein Hox-A9a	Ssa27 : 27.85 Mb into 43.94 Mb	Ssa14: 79.88 Mb into 93.6 Mb	scaffold00132	534	K2+G	AORe	Once in common salmonid ancestor	#NEXUS Begin taxa; Dimensions ntax=19; Taxlabels 'Bl_C23981 11.0' 'Bl_scaffold1076 25.4' 'Cl_C29839 13.0' 'Cl_C30301 20.0' Esox_KL593323 Hox9aa 'Ok_C31331 23.0' 'Ok_scaffold330 8.4' 'P_coult_C28399 11.0' 'P_coult_C29367 22.0' 'S_alp_C31533 12.0' 'S_alp_scaffold1246 26.2' 'St_l_C26801 12.0' 'St_l_scaffold1118 17.6' 'TbC28971 21.0' 'Tb_C28847 16.0' 'Tg_C23875 29.0' 'Tg_C25707 19.0' hoxa9ab ; End; B…	>El_A9a ATGTCTGCATCTGGAACGTTGGCTAGTTACTACGTCGACTCTCTCATCTTGCCGGAGAGT GAGGAACTCTCCGCGCCCAGATATCCATCTGGTCCGGGGGGGCTGCAGCACGCGAGGCAG CCCACCTCGATCAATGAACACACCGAGCTTGGCCCCTGTACCTTCCCGACAAAAGCTCCC GTATTTAGTCCGTCTTGGGGCCATGTACCGACCCAGTTTCCTGGCGCAGTTTCGTCGGTG TACCACCACCCGTATGGGCATCACCAAGGCTCGGGTCCAGGTGACGTGGAGGGTCGCTAC ATGCAGTCTTGGCTGCTGGAGCCCATGTCCGGTTCCTTGCCTTTGACGGGATTACCTACG AGTCATCACTACGGGATCAAACCGG…	1
HoxA10a	NM_001130855	Homeobox protein Hox-A10	Ssa27 : 27.86 Mb into 43.94 Mb	Ssa14: 79.89 Mb into 93.6 Mb	scaffold00132	616	K2+G	AORe	Once in common salmonid ancestor	#NEXUS Begin taxa; Dimensions ntax=21; Taxlabels 'Bl_C24601 14.0' 'Bl_C24883 24.0' 'Cl_C29989 15.0' 'Cl_C30459 20.0' El_KL593323 'Ht_C24332 14.0' 'Ht_C25592 22.0' 'Ok_C29421 14.0' 'Ok_C30203 19.0' 'Pc_C28815 15.0' 'Pc_C29793 22.0' 'Sa_C30291 16.0' 'Sa_C32857 19.0' 'Sl_C28787 14.0' 'Sl_C29773 17.0' Ss_EU025682_Hoxa10aa Ss_NM_001130855_hoxa10ab 'Tb_C29557 18.0' 'Tb_scaffold351 11.8' 'Tg_C24619 16.0…	>El_A10a ATGTCCGGCATGGAGATGTGGATGGACGCTCAGAGGTCGTGC---------CGAATGGAC CAGCAGCAAACGGTGGGTCCTCAGGTCGCGCCCTGCTCATTCCCGCAGAGCATAAAGGAG GAGAGCGCGTACTGTCTATACGAGCCGCAAAAGTGCCCCAAACCCTCGACCGTGGACGAA TTAACATACTCCAGGCTAACCACAACAGGCTCCGGTTCAGGCTCGTGCACAATCACCGAC CGTGGTGGTGGTGGGGGTGCTGTACCCGTGCCTGGCTACTTCCGCTTGTCTCAGACACAC GCTCACTCTCAAAAAGTTTACCACGGTGCACAATCGAACCCCTCTCATTCTCACTTTGGC CTGCACACTCCTGCACCGAATCGC…	1
HoxA11a	NM_001139565	Homeobox protein Hox-A11a	Ssa27 : 27.86 Mb into 43.94 Mb	Ssa14: 79.90 Mb into 93.6 Mb	scaffold00132	643	K2+G	AORe	Once in common salmonid ancestor	#NEXUS Begin taxa; Dimensions ntax=21; Taxlabels 'Bl_C25767 36.0' 'Bl_C25991 31.0' 'Cl_C30731 34.0' 'Cl_C30813 34.0' El_KL593323 'Ht_C26054 35.0' 'Ht_C26058 36.0' 'Ok_C30553 34.0' 'Ok_C30649 31.0' 'Pc_C29861 34.0' 'Pc_scaffold504 35.7' 'Sa_C32881 33.0' 'Sa_C33075 36.0' 'Sl_C30017 31.0' 'Sl_C30213 32.0' Ss_NM_001139560_hoxa11aa Ss_NM_001139565_hoxa11ab 'Tb_C29879 31.0' 'Tb_C30201 36.0' 'Tg_C25971 …	>El_A11a ATGGATTTTGACGAGCGGGTCCCCGTCGGTTCGAACATGTATTTGCCCAGTTGCACCTAC TACGTCTCGGCGGGGGCAGACTTTTCTGGTCTACCCTCGTTTTTGTCCCAGACCCCGTCT ACTCGCCCCATGACTTACTCGTACTCCTCTAACCTGCCGCAAGTCCAGCCCGTGAGAGAG GTGACGTTCAGGGACTATG---CAATTGACGCGTCCGGTAAATGGTCACACCGAGGGAAC CTGCCCCAGTGCTACCCAACCACGGAGGATATGGTGCATCGGGACTGTCTGTCCTCGCAG CCCACCATGGGGGAAATGTTTGCCAAGAACAACCCAGCCGCCGCTGCCGCATACCATCAC CACTCCGGCGCGGCTTCTGCTGCG…	1
HoxA13a	NM_001139564	Homeobox protein Hox-A13a	Ssa27 : 27.88 Mb into 43.94 Mb	Ssa14: 79.91 Mb into 93.6 Mb	scaffold00132	681	K2+G	AORe	Once in common salmonid ancestor	#NEXUS Begin taxa; Dimensions ntax=23; Taxlabels 'Bl_C25727 36.0' 'Bl_C26057 41.0' 'Cl_C30781 35.0' 'Cl_C31429 34.0' Esox_KL593323 'Hh_C28021 38.0' 'Hh_C28455 42.0' 'Ht_C25868 38.0' 'Ht_C26678 35.0' 'Ok_C30367 38.0' 'Ok_C31389 35.0' 'Pro_coultC29909 36.0' 'Pro_coult_scaffold288 39.0' 'S_alpC33935 36.0' 'Salp_C33071 30.0' 'Ss hoxa13ab' Ss_hoxa13aa 'Tb_C29963 38.0' 'Tb_scaffold337 35.3' 'Tg_C25789 …	>El ATGACAACGTCACTGCTCCTCCGTCCTCGCTGGGTCGACCCGTCGGTGATGTTCCTCTAT GACAACGGCGGCGTTTCCGATGAAGTAAGCAAGAATATGGACGCTGGCGGTGGTGGTTTT GCGGGTGGCAACTTTGCTGCGAACCAATGTAGGAACCTGATGGCGCACCCCGCGTCCCTC GCACCAAGCACGGTATATTCGTCGAGCGAGGTGTCTACCTCGGGTATGGGAGAGCCAACC AAGCAGTGTAGCCCTTGCTCTGCTGCGCAAAGCTCATCTAGCGCGTCCCTGCCTTATGGA TACTTCGGTAGCGGTTATTACCCGTGTAGAATGTCGCACCACGGCAGCGTGAAGTCGTGC GGCACCCAGCCCCCCTCTGCTTACGGGGA…	1
vps28	NM_001139667	Vacuolar protein sorting-associated protein 28 homolog	Ssa27 : 29.45 Mb into 43.94 Mb	Ssa14 : 78.61 Mb into 93.6 Mb	LG10 : 6.85 Mb into 12.61 Mb	258	JC	AORe	Once in common salmonid ancestor	#NEXUS Begin taxa; Dimensions ntax=6; Taxlabels 'cl_C10073 11.0' 'cl_C11515 20.0' 'el_LG10 sequence' 'ssa14:78619100..78619599 ssa14:78619100..78619599' 'ssa27, ICSASG_v2' 'tg_C8039 24.0' ; End; Begin trees; Translate 1 'cl_C10073 11.0', 2 'cl_C11515 20.0', 3 'el_LG10 sequence', 4 'ssa14:78619100..78619599 ssa14:78619100..78619599', 5 'ssa27, ICSASG_v2', 6 'tg_C8039 24.0' ; tree TREE1 = [&R] (((4…	>ssa14:78619100..78619599 ssa14:78619100..78619599 gttgaccactctcagcagcatgtcagcctcgctggacgactcccaggttcgccagatgct gttcctggagtcagcctacaatgccttcaaccgcttcttacactcctcctaatctaccca catcatccaggactgttgtcacctttcttatatttgtacaaccccttcttc---ctctct acatgtctccaaagtcatcacctatttgtgctttgtattattccattgaattttttccct cccactttggtacagtat >cl_C11515 20.0 gttgaccactctcagcagcatgtcagcctcgctggacgactcccaggttcgccagatgct gttcctgg…	1
ctnnaL1	XM_014142797	Alpha-catulin	Ssa27 : 32.16 Mb into 43.94 Mb	Ssa14 : 75.97 Mb into 93.6 Mb	scaffold00067	315	K2	AORe	Once in common salmonid ancestor	#NEXUS Begin taxa; Dimensions ntax=7; Taxlabels 'cl_C21081 12.0' 'cl_C25999 14.0' 'el_C177613 45.0' 'ssa14:75971700..75972299 ssa14:75971700..75972299' 'ssa27, ICSASG_v2' 'tb_C22905 16.0' 'tb_C23655 13.0' ; End; Begin trees; Translate 1 'cl_C21081 12.0', 2 'cl_C25999 14.0', 3 'el_C177613 45.0', 4 'ssa14:75971700..75972299 ssa14:75971700..75972299', 5 'ssa27, ICSASG_v2', 6 'tb_C22905 16.0', 7 'tb_…	>ssa14:75971700..75972299 ssa14:75971700..75972299 gtgtgtatgcatgtt---gtgttttgtgcgtgtatgccctgtgaacggccacataccgcc tccatccaggctgtgatgagctggtcagtgtcctggcgggcgagctggcagagctgcagg atgccctctcggtgctcgtggctggtggccgagtcagtgaagtcctccgtcctctccacc accgcctccagctggccagacagagcctggtggggcagcaagtacagaccctcacgcaga ccttccacgttggactgggatcacgagacacagacatacacacagagaacacagagacag agacacagagaggga >ssa27, ICSASG_v2 gtgtgtaca…	1
tnfa3	HE798146	Tumor necrosis factor	Ssa27 : 37.22 Mb into 43.94 Mb	Ssa14 : 86.97 Mb into 93.6 Mb	Absent from assembly	576	K2+G	AORe	Once in common salmonid ancestor	#NEXUS Begin taxa; Dimensions ntax=6; Taxlabels 'sl_C27857 26.0' 'sl_C28315 23.0' 'ssa14:86978200..86978899' 'ssa27 sequence' 'tg_scaffold415 24.1' 'tg_scaffold706 24.0' ; End; Begin trees; Translate 1 'sl_C27857 26.0', 2 'sl_C28315 23.0', 3 'ssa14:86978200..86978899', 4 'ssa27 sequence', 5 'tg_scaffold415 24.1', 6 'tg_scaffold706 24.0' ; tree TREE1 = [&R] ((6[&length_range={0.020584290899656098,…	>ssa14:86978200..86978899 aaagtaggaataggttggcatttgggacacagccttcctctctgtcgtcagccattttgt ttgtcttacaaggcgaacacgccaaagaagttcttcccagcgccactctccagatggggc agaagcctgttctctgtgactgtccggagcctgtctcccctctccaggctgaacactgct cccacatacactgcattataccacttcccttcactcgcagcctcgctgttggaagacttc ttacacacggtgcgtacagagttgagtagcgtctgg---accttgttgtcttcggtgccg cttggggaccagcgcgtgaccgtgttactcaggaccatgtcc------ttaggatgcttg gggttgg…	1
cq039	NM_001173827	CQ039 protein	Ssa28 : 15.10 Mb into 39.6 Mb	Ssa01 : 75.6 Mb into 159 Mb	LG05 : 2.72 Mb into 11.45 Mb	378	K2+G	AORe	Once in common salmonid ancestor	#NEXUS Begin taxa; Dimensions ntax=9; Taxlabels 'bl_C18407 11.0' 'bl_C18541 16.0' 'cl_C18371 12.0' 'cl_C24665 13.0' el_LG05 'ssa01:75697800..75698199 ssa01:75697800..75698199' 'ssa28:15196900..15197499 ssa28:15196900..15197499' 'tg_C15591 8.0' 'tg_C16357 13.0' ; End; Begin trees; Translate 1 'bl_C18407 11.0', 2 'bl_C18541 16.0', 3 'cl_C18371 12.0', 4 'cl_C24665 13.0', 5 el_LG05, 6 'ssa01:75697800…	>ssa01:75697800..75698199 ssa01:75697800..75698199 ---------------------------tactgttatgacgtcagcaaaatgactcgtcag ctgactggcaaattaaagtttcataaatcgaacttgcctgcaaaacaacctcgacatcgt aggagttgcctttgctcttctggtgtcctcggaacttggagccgctgtacagaagtgagg cgacaaccccgggctggtgggtgttcgggggagccgggagcgaggccgaggatgaggcca tgggggtgttacggaggtatccagcggggacaggca---ttcgggtaccgcggggaggac accgaccgcagtcagtggccgtccgggcgaacgtgggaagggg…	1
lsm12	BT057007	Protein LSM12 homolog	Ssa28 : 18.70 Mb into 39.6 Mb	Ssa01 : 80.8 Mb into 159 Mb	LG05_random1 : 1.58 Mb into 3.66 Mb	255	K2+G	AORe	Once in common salmonid ancestor	#NEXUS begin taxa; dimensions ntax=13; taxlabels El_C193269 Ht_C19968 'ssa01_NC_027300.1' Tb_C20891 Tg_C21397 Cl_C25963 Sl_C24905 'ssa28_NC_027327.1' Ht_C23550 Cl_C29339 Sl_C28733 Tb_C27545 Tg_C23861 ; end; begin trees; tree TREE1 = [&R] (El_C193269[&rate_range={0.21043569278111804,6.2925701780803545},height_95%_HPD={0.0,2.7755575615628914E-17},height_median=0.0,length_range={0.02393505534985168,…	>ssa28_NC_027327.1 AGAACA---------ATTGTTATAGACTTGACTCCTCAGCTCAAGGTCAGGGACTGTTTTACCAGTATGTTTCCAGGTGTTAATCTAATGATGTGCACTGTGTTCTGCAGCATCAAAGACTGTAAATGGCAGGAGAAGAACATACTGGTCATGGACGATGTTGTAATTTCGCCACCATACCAGGCTGATAACTGCAAAGGCAAAGAGGGAAGCGCTTTAAGTCATGTACGCAAAATAGTGAGTCCTACCTACTAC >ssa01_NC_027300.1 ------------------------------------------------------------------------------------------ATGTGTACTATATTT…	1
pacs4pa	XM_014180052	Proteasome activator complex subunit 4	Ssa28 : 24.40 Mb into 39.6 Mb	Ssa01 : 87.9 Mb into 159 Mb	LG05 : 8.96 Mb into 11.45 Mb	321	K2	AORe	Once in common salmonid ancestor	#NEXUS begin taxa; dimensions ntax=12; taxlabels 'ssa01_NC_027300.1' Ht_C20886 Tb_C26535 Tg_C21041 Cl_C27257 Sl_C24709 'ssa28_NC_027327.1' Ht_C22438 Tb_C23159 Sl_C26251 Cl_C26055 El_C192297 ; end; begin trees; tree TREE1 = [&R] (((('ssa01_NC_027300.1'[&rate_range={0.12700485775039,6.212424094940269},height_95%_HPD={0.0,1.3877787807814457E-17},height_median=0.0,length_range={0.004199484685700947,0…	>ssa01_NC_027300.1 ---------------------------TACCTA------CTTCGC---------------------CTTGACAAGCAAAGAAGA---CAA------------ATTTTGGGAAATAATATGAAAAAAGACGTGTCTGGGACATTAGGATTTGTCTCTCAAAAAGACATCGTCTACAACAAACTTCTGCCATATGCGGATATATTAGACGACGAGTCCAATGACATTTTAGGTCAAATCAAAGGGAACTTGGGACGGGCTGTCCAGCTTCGAGAGATATGGCCGGGTGTCTTGTTTTGGACAAGGAAACTTTCCACGGTG--- >ssa28_NC_027327.1 ---------------------------------------…	1
pgs1	NM_001173895	CDP-diacylglycerol--glycerol-3-phosphate 3-phosphatidyltransferase	Ssa28 : 28.50 Mb into 39.6 Mb	Ssa01 : 94.4 Mb into 159 Mb	LG06_random1 : 0.07 Mb into 2.70 Mb	690	K2+I	AORe	Once in common salmonid ancestor	#NEXUS begin taxa; dimensions ntax=13; taxlabels El_C194737 Ht_scaffold853 'ssa28_NC_027327.1' Tg_C25643 Tb_C28293 Sl_C29627 Cl_C26003 Sl_scaffold992 Cl_scaffold957 Ht_C26318 'ssa01_NC_027300.1' Tb_C29909 Tg_C26211 ; end; begin trees; tree TREE1 = [&R] (El_C194737[&rate_range={0.13773381741535431,6.626164704224299},height_95%_HPD={0.0,2.7755575615628914E-17},height_median=0.0,length_range={0.0373…	>ssa28_NC_027327.1 ---TCCCTACAT---ATTTTGTCACCAGGTAATCGGGATGATTTCTCGGCGTCGGCCCGGCAACACATCATGGAGGTGGTGAACACGGCTCGTACGCGCCAAGACATCGCCAAATCCGAACGTTTGAAGCGG---------------GAGAGCAAGGGTGAAG---GAGGGAAGGAGGACACTTGGGTTTTTCCTCTGGTTCAGATGAAACCTCTGGGAATACAGGTGGATGAGGAGATCACACGGGTAGTTACACACACACACACACACACCTGGACACCACTACCCTCA------TATTCAACAAATAACTCCCATCGCATGTATTATTTATTTTTTGGG---CTTAATAAATGTGGTAGTTGTGTTTCAGTGAGA--…	1
cnrg	NM_001141834	Retinal rod rhodopsin-sensitive cGMP 3,5-cyclic phosphodiesterase subunit gamma	Ssa28 : 31.00 Mb into 39.6 Mb	Ssa01 : 97.24 Mb into 159 Mb	scaffold00105	453	JC	AORe	Once in common salmonid ancestor	#NEXUS Begin taxa; Dimensions ntax=9; Taxlabels 'bl_C23445 7.0' 'bl_C23591 12.0' el_scaffold00461 'sl_C27905 11.0' 'sl_C28283 8.0' 'ssa01:97246700..97247199 ssa01:97246700..97247199' 'ssa28:31002800..31003099 ssa28:31002800..31003099' 'tg_C23937 11.0' 'tg_C24971 9.0' ; End; Begin trees; Translate 1 'bl_C23445 7.0', 2 'bl_C23591 12.0', 3 el_scaffold00461, 4 'sl_C27905 11.0', 5 'sl_C28283 8.0', 6 '…	>ssa28:31002800..31003099 ssa28:31002800..31003099 ------------------------------------------------------------ ------------------------------------------------------------ ------------------ttacaatcagacctcatgaaaatgtcattatgcacttgtcga atgcctgttgac---aacccaatgaaagtggccttacccctggattcccttctttggggg cttgctcttgaactggcgagtctgcctctgcttgaatttagggggtcccttacgtggtgt tgcagggcctccagtgacacgggtggcagacttgatctccaac…	1
												1
HoxA2b	NM_001130856	Homeobox protein Hox-A2b	Ssa05 : 78.40 Mb into 80.50 Mb	Absent from assembly	LG20 : 2.88 Mb into 15.71 Mb	362	K2	LORe	S= Once; T= Once; C= Single copy	#NEXUS Begin taxa; Dimensions ntax=12; Taxlabels 'Bl_C24255_64.0' 'Cl_C27727 53.0' El_CM002845 'Ht_C27236 40.0' 'Ok_C30563 50.0' 'Sa_C29227 63.0' Ss_NM001130856_hoxa2b 'St_C25487 62.0' 'Tb_C16241 54.0' 'Tb_C16243 56.0' 'Tg_C12661 51.0' 'Tg_C12663 52.0' ; End; Begin trees; Translate 1 'Bl_C24255_64.0', 2 'Cl_C27727 53.0', 3 El_CM002845, 4 'Ht_C27236 40.0', 5 'Ok_C30563 50.0', 6 'Sa_C29227 63.0', 7…	>Ss_A2b_alpha_NM_001130856.1 AGGAGAACCAGGACGGCGAGGGGACATTCACCAGTCTGGAGGACGGGAGAGAGGAGGACT TCGACCAGGCTGGTAACAATGTAGGCCTACCCGCCGGCGCGCTTCTAGAGAGGGAAAGCT GCTCTTTTCAACAGAATACCTTAACTTCACAACAACAGTCTCAGAATGCACACAATGACA ATGGAGATTCCCAAAGCTCAACTGCTTCGCATTTAAAAAGCGATGACAAAAATCTGAAAA ATTTTCCTAACACGGCACCCACTGTTCCTATATGCGTGTCAACAATAGGCCCGGACTACG CATCTGGCGGGGACAATGCCCATTCCCCGGCCCTCGGCGTCTCTTTGCAGGACTTTCACG TT >…	1
HoxA9b	NM_001139572	Homeobox protein Hox-A9b	Ssa02 : 5.72 Mb into 72.94 Mb	Absent from assembly	LG20 : 2.89 Mb into 15.71 Mb	535	JC	LORe	S= Single copy; T= Once; C= Twice	#NEXUS Begin taxa; Dimensions ntax=15; Taxlabels 'Bl_C25375 47.0' 'Cl_C28979 48.0' 'Cl_C29013 48.0' El_CM002845 'Ht_C26250 42.0' 'Ok_C30493 47.0' 'Pc_C29237 39.0' 'Sa_C33323 42.0' 'Sl_C23285 34.0' 'Sl_C23335 38.0' Ss_hoxa9b 'Tb_C17461 59.0' 'Tb_C17463 72.0' 'Tg_C15333 59.0' 'Tg_C15337 56.0' ; End; Begin trees; Translate 1 'Bl_C25375 47.0', 2 'Cl_C28979 48.0', 3 'Cl_C29013 48.0', 4 El_CM002845, 5 …	>Ss_A9b_alpha_NM_001139572.1 ATGTCGACATTAGGCACGCTTAGTTACTATGCAGACTCTCATCTTCCCCGCGACCAAGGG GATATTATGGCACACACATACTCAAGCGGACCAGGGCTGGAACAGGCGAGCCAGCCGATG CTAACTGAATATGGCGGTCAGGAATCTTGCCCTTTGCAGACGAAATCTTCTATTTTCAGT GCGTCTTGGAGTCCCATTTCTGCTCATCAGCCCCCGAGCAGCGCCTCTATAACACACCAG CCCTATTTACACCACCATTGTCCAACAGGAGATACCGATGGGATGTTTATGCGTTCCTGG GCGTTGGAACCGGTTTCTACGTCGATATGTTTAACGGGATTATCGTCAAATATGAACTAT GATA…	1
HoxA10b	NM_001139571	Homeobox protein Hox-A10b	Ssa02 : 5.73 Mb into 72.94 Mb	Absent from assembly	LG20 : 2.90 Mb into 15.71 Mb	822	K2+G	LORe	S= Single copy; T= Once; C= Twice	#NEXUS Begin taxa; Dimensions ntax=15; Taxlabels 'Bl_C26321 41.0' 'Cl_C14949 30.0' 'Cl_C28403 41.0' El_CM002845 'Ht_C26552 45.0' 'Ok_C31011 41.0' 'Pc_C30453 36.0' 'Sa_C33585 41.0' 'Sl_scaffold203 29.7' 'Sl_scaffold204 30.0' Ss_NM_001139571_hoxa10b 'Tb_C29897 25.0' 'Tb_C30279 23.0' 'Tg_C23359 36.0' 'Tg_C23401 38.0' ; End; Begin trees; Translate 1 'Bl_C26321 41.0', 2 'Cl_C14949 30.0', 3 'Cl_C28403 …	>Ss_A10b_alpha_NM_001139571.1 TCTGT-ATTATATTCAGCATGTTTTGCACAAGAAATGTCAGCCAGAAAGGGCTATCCTCA TCCTCCGTCAAATTATACACCAACGATGTCATGCTCTGACAACCACAGTGGAAACTCGTT CTTAGTGGACTCCTTAATCCACGGACGAACCGAGAGCGGTGCCTCATACTACCAAAGTAA CGGCGTGTATATGCCACCAGGCTCGGAGTACTCCTATGGACTACCCAACCGCGCTTTTTT CTCGGGGTTCAGTAAACGCAACGAGAGCAATTCTCAAACTATGGTACCCTCATCTGGCCC GTATTCACATATTCAAGGGACGGAAACGTGGCTAGAGACGTCGAGATCTTGTCGAGTAGA TCA…	1
HoxA11b	NM_001141672	Homeobox protein Hox-A11b	Absent from assembly	Absent from assembly	LG20 : 2.90 Mb into 15.71 Mb	498	JC	LORe	S= Single copy; T= Ambiguous; C= Once	#NEXUS Begin taxa; Dimensions ntax=15; Taxlabels Bl_A11b_alpha Cl_A11b_delta Cl_A11b_gamma 'El_A11b_X010884537.1' Ht_A11b_alpha Ok_A11b_alpha Sa_A11b_alpha Sl_A11b_delta Sl_A11b_gamma 'Ss_A11b_alpha_NM_001141672.1' Tb_A11b_epsilon Tb_A11b_zeta Tg_A11b_epsilon Tg_A11b_zeta 'pc_C29493 37.0' ; End; Begin trees; Translate 1 Bl_A11b_alpha, 2 Cl_A11b_delta, 3 Cl_A11b_gamma, 4 'El_A11b_X010884537.1', 5 …	>Ss_A11b_alpha_NM_001141672.1 ---------------------------atggattttgatgagcgggtcccagttgggtct aatatgtatttgcccggcagctgcacctattacgtctcgggaacagacttctcaagcctc cctccttttttgtcccatcagagtcagtcttcttgtcccatgacatattcctacccatcc tcaactctgccacagcttccgtctgtcagagaagtagctttcagagactatcatggcatt ggtagctccagtaaatggcaccaccataggggcggtatgtcacactgctaccccactgag gacacggtgcatagggactgtctatcaagctcgacctccttgggggaaatattcacgaaa aat…	1
HoxA13b	NM_001139570	Homeobox protein Hox-A13	Absent from assembly	Absent from assembly	LG20 : 2.91 Mb into 15.71 Mb	499	K2+G	LORe	S= Single copy; T= Once; C= Twice	#NEXUS Begin taxa; Dimensions ntax=14; Taxlabels 'Bl_C24959 50.0' 'Cl_C16963 34.0' El_CM002845 'Ht_C27122 40.0' 'Ok_C31431 47.0' 'Pc_C10561 44.0' 'Pc_C10577 50.0' 'Sa_C34131 41.0' 'Sl_C22669 35.0' Ss_EU025699_hoxa13b 'Tb_C26425 47.0' 'Tb_scaffold271 25.2' 'Tg_C12201 25.0' 'Tg_C14847 24.0' ; End; Begin trees; Translate 1 'Bl_C24959 50.0', 2 'Cl_C16963 34.0', 3 El_CM002845, 4 'Ht_C27122 40.0', 5 'O…	>Ss_A13b_alpha_NM_001139570.1 CCTTGCATATCACGTGCCTGGCTTTGCCCAATAACCTTGCGATCTTTAGGTCCACACAGG CGCGTGAGTATCGGTTA-CTCTCCCAGATTCCGTATCTCTTTTTT-CAGTCGTGGGGATT TTTTAAAAAGAGCAGGTTGCCTCGATGTAGGGCATGCTATGACAGCGTCATTACTTCTCC ATTCGCGCTGGATTGACCCAGTCATGTTTCTGTATGATAACGGTTTGGATGAGATAAATA AAAACATGGAGGGGTTCACAGGAGGCAATTTTGCAGCAAATCAGTGCAGGAATTTGTTGG CGCATCCGACGTCCCTGGCTCCAAGCACTACCTACACGTCGAGCGAGGTGCCAGTACCTG GCA…	1
HoxB3A	NM_001171782	Homeobox protein Hox-B3a	Ssa03 : 57.40 Mb into 92.5 Mb	Absent from assembly	LG11 : 13.21 Mb into 20.3 Mb	359	JC+G	LORe	S= Once; T= Absent; C= Once	#NEXUS Begin taxa; Dimensions ntax=16; Taxlabels Bl_B3a_alpha Bl_B3a_beta Cl_B3a_delta Cl_B3a_gamma El_B3a_CM002836 Hh_B3a_alpha Hh_B3a_beta Ok_B3a_alpha Ok_B3a_beta Sa_B3a_alpha Sa_B3a_beta Sl_B3a_delta Sl_B3a_gamma 'Ss_B3a_alpha_NM_001139576.1' 'Ss_B3a_beta_NM001171782.1' 'pc_C9797 62.0' ; End; Begin trees; Translate 1 Bl_B3a_alpha, 2 Bl_B3a_beta, 3 Cl_B3a_delta, 4 Cl_B3a_gamma, 5 El_B3a_CM0028…	>Ss_B3a_alpha_NM_001139576.1 gaaccggcgtatgaagtacaaaaaggatcagaaatgtaaagggctgggctcgtcatcagg ggggccctctcccaccggaagcccacccctacccatgcagtcctcagctggcttcatgaa ctccatgcattcaatggcaggcaactacgatgccccctccccgccatcttttaacaagtc ccatcaaaacgcatatgccatgtcctcagcctaccaaaaccccatgaaaaactgcccctc ccaacagaagtatgccaacacagcaccagaatacgacccgcacgggctacagggtaacag tggcaactatgggactcccaacatgcagggcagccccgtgtatgtgggaggaaactacg >Ok_B…	1
HoxD1a	NM_001139555	Homeobox protein Hox-D1a	***	Ssa25 : 15.08 Mb into 51.48 Mb	LG16 : 5.70 Mb into 16.57 Mb	736	K2	AORe	Once in common salmonid ancestor	#NEXUS Begin taxa; Dimensions ntax=10; Taxlabels 'Bl_C26439_40.0' 'Cl_C30393 44.0' El_CM002841 'Ht_C26820 39.0' 'Ok_C31245 39.0' 'Sa_C33851 38.0' Ss_NM001139555_hoxd1aa 'St_C30861 38.0' 'Tb_C30855 40.0' 'Tg_C27137 39.0' ; End; Begin trees; Translate 1 'Bl_C26439_40.0', 2 'Cl_C30393 44.0', 3 El_CM002841, 4 'Ht_C26820 39.0', 5 'Ok_C31245 39.0', 6 'Sa_C33851 38.0', 7 Ss_NM001139555_hoxd1aa, 8 'St_C3…	>Ss_D1a_alpha ------------------------------------------------------------ ------------------------------------------------------------ -----------------------------------------------ATGAGCTCGTATT TAGACTTCTACTCGGAAGGCGACATGATGCCATTGCCTGTGAAATTCTGTCACGACGAAC ACAAACCAGGGACACTTCAGTACCACGGGGAGATAGTTGGGAGACTTTCGTCAGGTATGC AGGACCACCAGAGCAGTAGTCGGTCGATATCAGGAGGAGTGCACCATCAAGGTGTGTTTA AGGTGCCACGCGATAGCGA…	1
					Sum alignments	155166
					Mean alignment length	405.133
					SD alignment length	207.963
												1
