# Supplementary material for: Lineage-specific rediploidization is a mechanism to explain time-lags between genome duplication and evolutionary diversification
Source: Genome Biol. 2017 Jun 14;18:111. doi: 10.1186/s13059-017-1241-z (PMC5470254; doi:10.1186/s13059-017-1241-z)
Supplement: Supplementary file 4 — Ohnologue GO enrichment analyses. Full enrichment data for GO terms belonging to the sub-ontology ‘biological process’, done comparing protein-coding ohnologues located in LORe and AORe regions. (XLSX 7524 kb) [file 13059_2017_1241_MOESM4_ESM.xlsx]

## Sheet: GO.fisher
				P.value		Significant		Expected
GO.ID	Term	GO.level	Annotated	AORe	LORe	AORe	LORe	AORe	LORe	combine.p	min.p
GO:0046219	indolalkylamine biosynthetic process	7	17	1	2.5e-08	0	12	5.77	2	4.6261e-07	2.5e-08
GO:0006586	indolalkylamine metabolic process	6	49	0.99987	4.2e-08	6	21	16.64	5.77	7.55302e-07	4.2e-08
GO:0060828	regulation of canonical Wnt signaling pa...	6	884	2.1e-14	5.2e-08	408	158	300.26	104.13	5.37988e-20	2.1e-14
GO:0031033	myosin filament organization	6	110	0.8365	7.9e-07	33	32	37.36	12.96	1.00644e-05	7.9e-07
GO:1903319	positive regulation of protein maturatio...	6	72	0.68311	1.3e-06	23	24	24.46	8.48	1.32623e-05	1.3e-06
GO:0031034	myosin filament assembly	7	86	0.93937	3.8e-06	23	26	29.21	10.13	4.83434e-05	3.8e-06
GO:0034769	basement membrane disassembly	6	14	0.97544	5e-06	2	9	4.76	1.65	6.45299e-05	5e-06
GO:0042435	indole-containing compound biosynthetic ...	6	33	0.99899	8.9e-06	4	14	11.21	3.89	0.000112298	8.9e-06
GO:0007520	myoblast fusion	6	228	0.4938	9.8e-06	78	50	77.44	26.86	6.40655e-05	9.8e-06
GO:0015671	oxygen transport	6	42	0.99892	1.1e-05	6	16	14.27	4.95	0.000136458	1.1e-05
GO:0090403	oxidative stress-induced premature senes...	6	12	0.95072	1.2e-05	2	8	4.08	1.41	0.000141252	1.2e-05
GO:0042274	ribosomal small subunit biogenesis	5	158	0.9974	1.2e-05	38	38	53.67	18.61	0.000147614	1.2e-05
GO:0015669	gas transport	5	63	0.906	2.2e-05	17	20	21.4	7.42	0.00023566	2.2e-05
GO:0045732	positive regulation of protein catabolic...	5	821	8e-06	2.5e-05	338	136	278.86	96.7	4.66654e-09	8e-06
GO:0071681	cellular response to indole-3-methanol	6	13	1	2.7e-05	0	8	4.42	1.53	0.000311031	2.7e-05
GO:1903918	regulation of actin filament severing	5	13	1	2.7e-05	0	8	4.42	1.53	0.000311031	2.7e-05
GO:0030177	positive regulation of Wnt signaling pat...	5	695	1.3e-12	2.8e-05	325	118	236.06	81.86	1.41421e-15	1.3e-12
GO:0009407	toxin catabolic process	5	36	0.45443	2.9e-05	13	14	12.23	4.24	0.000161264	2.9e-05
GO:0090487	secondary metabolite catabolic process	5	36	0.45443	2.9e-05	13	14	12.23	4.24	0.000161264	2.9e-05
GO:0010728	regulation of hydrogen peroxide biosynth...	6	50	1	3.3e-05	2	17	16.98	5.89	0.000373527	3.3e-05
GO:0010729	positive regulation of hydrogen peroxide...	6	33	1	4.8e-05	0	13	11.21	3.89	0.000525327	4.8e-05
GO:0030421	defecation	5	29	0.39202	5.2e-05	11	12	9.85	3.42	0.000240558	5.2e-05
GO:0071260	cellular response to mechanical stimulus	5	321	0.03448	6e-05	125	62	109.03	37.81	2.91464e-05	6e-05
GO:0038202	TORC1 signaling	7	11	0.93072	6.7e-05	2	7	3.74	1.3	0.000666149	6.7e-05
GO:0042089	cytokine biosynthetic process	5	330	0.66051	7.5e-05	109	63	112.09	38.87	0.000540599	7.5e-05
GO:0042107	cytokine metabolic process	5	330	0.66051	7.5e-05	109	63	112.09	38.87	0.000540599	7.5e-05
GO:0080129	proteasome core complex assembly	8	59	0.75511	9.9e-05	18	18	20.04	6.95	0.000785033	9.9e-05
GO:0001656	metanephros development	5	431	9.2e-05	0.00092	184	73	146.39	50.77	1.46299e-06	9.2e-05
GO:1901342	regulation of vasculature development	5	899	2.7e-09	0.00181	389	135	305.35	105.89	1.32166e-10	2.7e-09
GO:0030178	negative regulation of Wnt signaling pat...	5	783	2.3e-12	0.00216	359	119	265.95	92.23	1.68593e-13	2.3e-12
GO:1903364	positive regulation of cellular protein ...	6	546	1.5e-08	0.00312	248	86	185.45	64.31	1.15994e-09	1.5e-08
GO:0019319	hexose biosynthetic process	7	416	1.9e-05	0.00498	182	67	141.3	49	1.62495e-06	1.9e-05
GO:0046364	monosaccharide biosynthetic process	6	439	1.2e-05	0.00781	192	69	149.11	51.71	1.61039e-06	1.2e-05
GO:0001823	mesonephros development	5	465	2.7e-09	0.00947	219	72	157.94	54.77	6.49188e-10	2.7e-09
GO:0006094	gluconeogenesis	8	399	5.9e-06	0.00964	178	63	135.52	47	1.0057e-06	5.9e-06
GO:0061326	renal tubule development	5	595	2.3e-05	0.01076	250	89	202.1	70.08	4.01213e-06	2.3e-05
GO:0072331	signal transduction by p53 class mediato...	6	593	3.7e-06	0.01355	254	88	201.42	69.85	8.92831e-07	3.7e-06
GO:0046890	regulation of lipid biosynthetic process	5	557	4.8e-07	0.01461	245	83	189.19	65.61	1.38682e-07	4.8e-07
GO:0002066	columnar/cuboidal epithelial cell develo...	6	626	2e-05	0.01505	262	92	212.63	73.74	4.82086e-06	2e-05
GO:0072073	kidney epithelium development	5	725	2.4e-09	0.01951	322	104	246.25	85.4	1.16052e-09	2.4e-09
GO:1903362	regulation of cellular protein catabolic...	6	969	8.3e-06	0.02155	393	135	329.13	114.14	2.95783e-06	8.3e-06
GO:0046822	regulation of nucleocytoplasmic transpor...	7	986	4.5e-09	0.02242	421	137	334.9	116.14	2.42307e-09	4.5e-09
GO:0048485	sympathetic nervous system development	5	135	1.4e-05	0.02575	70	24	45.85	15.9	5.7088e-06	1.4e-05
GO:0048704	embryonic skeletal system morphogenesis	6	620	9.8e-09	0.02829	278	89	210.59	73.03	6.37827e-09	9.8e-09
GO:0030539	male genitalia development	5	130	1.3e-05	0.03003	68	23	44.16	15.31	6.15103e-06	1.3e-05
GO:0046847	filopodium assembly	6	409	1e-07	0.03161	190	61	138.92	48.18	6.50293e-08	1e-07
GO:0051489	regulation of filopodium assembly	5	312	3e-06	0.03238	145	48	105.97	36.75	1.66567e-06	3e-06
GO:0009267	cellular response to starvation	5	478	4.1e-05	0.03248	204	70	162.36	56.3	1.93481e-05	4.1e-05
GO:2000738	positive regulation of stem cell differe...	5	233	2.5e-09	0.03641	123	37	79.14	27.44	2.19551e-09	2.5e-09
GO:0048546	digestive tract morphogenesis	5	451	6.6e-06	0.03733	198	66	153.19	53.12	3.99536e-06	6.6e-06
GO:0031532	actin cytoskeleton reorganization	6	483	3.9e-05	0.03941	206	70	164.05	56.89	2.21107e-05	3.9e-05
GO:0035567	non-canonical Wnt signaling pathway	7	228	8.1e-07	0.04147	113	36	77.44	26.86	6.11654e-07	8.1e-07
GO:0042475	odontogenesis of dentin-containing tooth	6	409	2.9e-07	0.04339	188	60	138.92	48.18	2.41481e-07	2.9e-07
GO:0000090	mitotic anaphase	5	395	4.4e-05	0.04563	172	58	134.16	46.53	2.8346e-05	4.4e-05
GO:0051494	negative regulation of cytoskeleton orga...	6	580	5.2e-05	0.04602	242	82	197	68.32	3.3366e-05	5.2e-05
GO:0060563	neuroepithelial cell differentiation	8	558	2.9e-09	0.04805	256	79	189.53	65.73	3.30165e-09	2.9e-09
GO:0060993	kidney morphogenesis	5	527	3.6e-07	0.04805	234	75	179	62.07	3.2646e-07	3.6e-07
GO:0032368	regulation of lipid transport	5	389	3.8e-06	0.04874	175	57	132.13	45.82	3.05632e-06	3.8e-06
GO:0051149	positive regulation of muscle cell diffe...	5	466	1.5e-11	0.04939	228	67	158.28	54.89	2.14335e-11	1.5e-11
GO:0016197	endosomal transport	6	984	6.9e-08	0.04991	413	133	334.22	115.9	7.05519e-08	6.9e-08
GO:0048706	embryonic skeletal system development	6	763	1.3e-08	0.05059	333	105	259.16	89.87	1.45623e-08	1.3e-08
GO:0033238	regulation of cellular amine metabolic p...	5	308	1.8e-05	0.05427	140	46	104.61	36.28	1.44955e-05	1.8e-05
GO:2000177	regulation of neural precursor cell prol...	5	454	2.5e-05	0.05596	196	65	154.2	53.48	2.02572e-05	2.5e-05
GO:0030325	adrenal gland development	5	146	1.1e-05	0.05728	75	24	49.59	17.2	9.626e-06	1.1e-05
GO:0030330	DNA damage response, signal transduction...	7	387	4.3e-06	0.06095	174	56	131.45	45.58	4.23388e-06	4.3e-06
GO:0043401	steroid hormone mediated signaling pathw...	6	683	3.1e-08	0.06112	300	94	231.99	80.45	3.99486e-08	3.1e-08
GO:0043624	cellular protein complex disassembly	7	812	6.4e-05	0.06548	328	110	275.8	95.64	5.60829e-05	6.4e-05
GO:0006929	substrate-dependent cell migration	5	185	4.7e-05	0.06661	89	29	62.84	21.79	4.28096e-05	4.7e-05
GO:0031268	pseudopodium organization	5	78	9.9e-05	0.07054	43	14	26.49	9.19	8.98909e-05	9.9e-05
GO:0043241	protein complex disassembly	6	905	4e-05	0.07493	364	121	307.39	106.6	4.11151e-05	4e-05
GO:0051351	positive regulation of ligase activity	5	286	2.3e-06	0.07814	135	42	97.14	33.69	2.97114e-06	2.3e-06
GO:1903050	regulation of proteolysis involved in ce...	7	907	1.1e-05	0.07857	369	121	308.07	106.83	1.29307e-05	1.1e-05
GO:0016051	carbohydrate biosynthetic process	5	964	1.2e-07	0.08033	404	128	327.43	113.55	1.87561e-07	1.2e-07
GO:0009950	dorsal/ventral axis specification	6	226	6.5e-05	0.08052	105	34	76.76	26.62	6.88788e-05	6.5e-05
GO:0035108	limb morphogenesis	5	781	2.1e-05	0.08191	320	105	265.27	91.99	2.45513e-05	2.1e-05
GO:0090162	establishment of epithelial cell polarit...	6	197	9e-08	0.08483	103	30	66.91	23.2	1.50332e-07	9e-08
GO:2001235	positive regulation of apoptotic signali...	5	751	2e-05	0.08584	309	101	255.08	88.46	2.45074e-05	2e-05
GO:0033762	response to glucagon	6	160	7.7e-05	0.08597	78	25	54.35	18.85	8.55626e-05	7.7e-05
GO:0042471	ear morphogenesis	6	808	3.5e-07	0.08834	342	108	274.44	95.17	5.65567e-07	3.5e-07
GO:0010948	negative regulation of cell cycle proces...	5	955	6e-05	0.09403	381	126	324.37	112.49	7.38247e-05	6e-05
GO:1904589	regulation of protein import	6	723	4.3e-06	0.09466	303	97	245.57	85.16	6.39634e-06	4.3e-06
GO:0051216	cartilage development	5	988	2.4e-10	0.0957	429	130	335.58	116.38	5.85613e-10	2.4e-10
GO:0060027	convergent extension involved in gastrul...	5	140	7.1e-06	0.09739	73	22	47.55	16.49	1.04996e-05	7.1e-06
GO:0030856	regulation of epithelial cell differenti...	5	653	4.9e-07	0.09886	282	88	221.8	76.92	8.64336e-07	4.9e-07
GO:0045995	regulation of embryonic development	5	821	4.1e-09	0.09947	358	109	278.86	96.7	9.22512e-09	4.1e-09
GO:0072175	epithelial tube formation	5	733	2.2e-05	0.09954	302	98	248.97	86.34	3.07277e-05	2.2e-05
GO:0006626	protein targeting to mitochondrion	5	519	3.5e-05	0.10105	220	71	176.28	61.13	4.79311e-05	3.5e-05
GO:0030010	establishment of cell polarity	5	758	3.4e-07	0.10202	323	101	257.46	89.28	6.30499e-07	3.4e-07
GO:0061162	establishment of monopolar cell polarity	6	142	1.4e-05	0.10915	73	22	48.23	16.73	2.19916e-05	1.4e-05
GO:0061339	establishment or maintenance of monopola...	5	142	1.4e-05	0.10915	73	22	48.23	16.73	2.19916e-05	1.4e-05
GO:0042633	hair cycle	5	498	3.2e-10	0.10935	236	68	169.15	58.66	8.77456e-10	3.2e-10
GO:0060173	limb development	5	906	6.8e-10	0.11029	395	119	307.73	106.72	1.82345e-09	6.8e-10
GO:0061572	actin filament bundle organization	7	714	1.1e-07	0.11241	309	95	242.52	84.1	2.37514e-07	1.1e-07
GO:0044783	G1 DNA damage checkpoint	7	226	2.1e-05	0.11371	107	33	76.76	26.62	3.32996e-05	2.1e-05
GO:0032984	macromolecular complex disassembly	5	941	5.7e-05	0.11682	376	123	319.62	110.84	8.60281e-05	5.7e-05
GO:0090175	regulation of establishment of planar po...	6	181	1.7e-05	0.11749	89	27	61.48	21.32	2.82097e-05	1.7e-05
GO:0006869	lipid transport	5	926	6.1e-06	0.11966	378	121	314.52	109.07	1.1044e-05	6.1e-06
GO:0002087	regulation of respiratory gaseous exchan...	5	92	4.6e-05	0.12009	50	15	31.25	10.84	7.24015e-05	4.6e-05
GO:2000736	regulation of stem cell differentiation	5	598	2.9e-16	0.12402	299	80	203.12	70.44	1.39777e-15	2.9e-16
GO:2000647	negative regulation of stem cell prolife...	5	137	5.4e-05	0.12503	69	21	46.53	16.14	8.71346e-05	5.4e-05
GO:0006940	regulation of smooth muscle contraction	7	314	1.2e-08	0.12712	155	44	106.65	36.99	3.24934e-08	1.2e-08
GO:0044065	regulation of respiratory system process	5	94	9.7e-05	0.1371	50	15	31.93	11.07	0.000162614	9.7e-05
GO:0035116	embryonic hindlimb morphogenesis	7	192	4.3e-05	0.13727	92	28	65.21	22.62	7.69707e-05	4.3e-05
GO:0001937	negative regulation of endothelial cell ...	6	139	9.7e-05	0.13909	69	21	47.21	16.37	0.00016478	9.7e-05
GO:0060026	convergent extension	6	231	1.8e-06	0.13997	113	33	78.46	27.21	4.08003e-06	1.8e-06
GO:0002011	morphogenesis of an epithelial sheet	6	334	4.8e-08	0.14705	161	46	113.45	39.34	1.39538e-07	4.8e-08
GO:0060479	lung cell differentiation	5	164	3.2e-05	0.15478	81	24	55.7	19.32	6.5456e-05	3.2e-05
GO:0051017	actin filament bundle assembly	5	705	9.2e-08	0.15889	306	92	239.46	83.04	2.78339e-07	9.2e-08
GO:0035019	somatic stem cell population maintenance	5	386	1.6e-08	0.16848	184	52	131.11	45.47	5.58858e-08	1.6e-08
GO:0051261	protein depolymerization	8	458	1.4e-05	0.16897	199	61	155.56	53.95	3.30105e-05	1.4e-05
GO:0030166	proteoglycan biosynthetic process	7	244	1.2e-06	0.17059	119	34	82.88	28.74	3.35756e-06	1.2e-06
GO:0022405	hair cycle process	5	443	5.1e-09	0.17357	209	59	150.47	52.18	1.93375e-08	5.1e-09
GO:0035220	wing disc development	5	540	5.6e-08	0.17611	243	71	183.42	63.61	1.91667e-07	5.6e-08
GO:0007391	dorsal closure	6	121	3.1e-05	0.17764	63	18	41.1	14.25	7.2192e-05	3.1e-05
GO:0098773	skin epidermis development	6	444	3.6e-09	0.1782	210	59	150.81	52.3	1.42207e-08	3.6e-09
GO:0043255	regulation of carbohydrate biosynthetic ...	5	428	2.5e-05	0.17834	186	57	145.37	50.41	5.93903e-05	2.5e-05
GO:0045601	regulation of endothelial cell different...	6	122	8.8e-06	0.18684	65	18	41.44	14.37	2.3542e-05	8.8e-06
GO:0006639	acylglycerol metabolic process	6	438	3.7e-07	0.18784	199	58	148.77	51.59	1.21501e-06	3.7e-07
GO:0006641	triglyceride metabolic process	7	392	1.1e-05	0.19892	174	52	133.15	46.17	3.07047e-05	1.1e-05
GO:0032965	regulation of collagen biosynthetic proc...	6	170	5.2e-08	0.20074	92	24	57.74	20.02	2.02274e-07	5.2e-08
GO:2000008	regulation of protein localization to ce...	6	139	4.8e-05	0.20163	70	20	47.21	16.37	0.00012142	4.8e-05
GO:0022416	chaeta development	5	186	9e-06	0.20355	92	26	63.18	21.91	2.60322e-05	9e-06
GO:0030326	embryonic limb morphogenesis	6	652	9.4e-07	0.2041	280	84	221.46	76.8	3.15917e-06	9.4e-07
GO:0030336	negative regulation of cell migration	5	988	3.8e-14	0.20672	448	125	335.58	116.38	2.62978e-13	3.8e-14
GO:0030318	melanocyte differentiation	6	148	8e-05	0.21282	73	21	50.27	17.43	0.00020398	8e-05
GO:0006638	neutral lipid metabolic process	5	443	1.3e-07	0.21294	203	58	150.47	52.18	5.09421e-07	1.3e-07
GO:0035113	embryonic appendage morphogenesis	5	687	2.2e-07	0.2141	297	88	233.35	80.92	8.41758e-07	2.2e-07
GO:0035051	cardiocyte differentiation	5	810	5.7e-09	0.21549	353	103	275.12	95.41	2.643e-08	5.7e-09
GO:0040028	regulation of vulval development	6	205	5.3e-07	0.22913	104	28	69.63	24.15	2.05521e-06	5.3e-07
GO:0045667	regulation of osteoblast differentiation	5	617	2.5e-05	0.22928	258	79	209.57	72.68	7.49141e-05	2.5e-05
GO:0051258	protein polymerization	7	970	9e-08	0.23033	407	122	329.47	114.26	3.87473e-07	9e-08
GO:0048737	imaginal disc-derived appendage developm...	5	463	7.7e-08	0.23293	212	60	157.26	54.54	3.37844e-07	7.7e-08
GO:0046578	regulation of Ras protein signal transdu...	7	652	3.8e-05	0.23975	270	83	221.46	76.8	0.000114848	3.8e-05
GO:0051145	smooth muscle cell differentiation	6	311	4.1e-06	0.24344	144	41	105.63	36.63	1.47893e-05	4.1e-06
GO:0040025	vulval development	5	255	8.8e-07	0.24549	124	34	86.61	30.04	3.53164e-06	8.8e-07
GO:0019933	cAMP-mediated signaling	7	255	3e-06	0.24549	122	34	86.61	30.04	1.11365e-05	3e-06
GO:0001764	neuron migration	5	876	4.1e-16	0.24894	412	110	297.54	103.18	3.86021e-15	4.1e-16
GO:0051147	regulation of muscle cell differentiatio...	5	778	4.7e-13	0.25237	360	98	264.25	91.64	3.64891e-12	4.7e-13
GO:0043244	regulation of protein complex disassembl...	5	426	4.3e-05	0.25321	184	55	144.69	50.18	0.000135315	4.3e-05
GO:0032964	collagen biosynthetic process	5	208	3.1e-07	0.25366	106	28	70.65	24.5	1.36498e-06	3.1e-07
GO:0019935	cyclic-nucleotide-mediated signaling	6	321	8e-05	0.25634	142	42	109.03	37.81	0.000241877	8e-05
GO:0010675	regulation of cellular carbohydrate meta...	5	690	5.2e-07	0.26357	296	87	234.36	81.27	2.30294e-06	5.2e-07
GO:0010810	regulation of cell-substrate adhesion	5	921	2.4e-06	0.26399	379	115	312.83	108.48	9.6759e-06	2.4e-06
GO:0043542	endothelial cell migration	7	707	1.9e-07	0.26608	305	89	240.14	83.28	8.99893e-07	1.9e-07
GO:0045930	negative regulation of mitotic cell cycl...	5	963	2.1e-07	0.26663	402	120	327.09	113.43	9.90955e-07	2.1e-07
GO:0050680	negative regulation of epithelial cell p...	5	535	2.7e-12	0.26877	259	68	181.72	63.02	2.10096e-11	2.7e-12
GO:0015850	organic hydroxy compound transport	5	947	5.8e-06	0.2688	386	118	321.66	111.55	2.24057e-05	5.8e-06
GO:0043112	receptor metabolic process	5	660	2.1e-08	0.27753	292	83	224.17	77.74	1.16333e-07	2.1e-08
GO:0015012	heparan sulfate proteoglycan biosyntheti...	5	123	2.4e-06	0.27832	67	17	41.78	14.49	1.01658e-05	2.4e-06
GO:0046889	positive regulation of lipid biosyntheti...	5	308	2.1e-07	0.27867	148	40	104.61	36.28	1.03312e-06	2.1e-07
GO:0002429	immune response-activating cell surface ...	5	975	2e-08	0.28155	413	121	331.17	114.84	1.12592e-07	2e-08
GO:0010906	regulation of glucose metabolic process	6	439	5.8e-08	0.28183	203	56	149.11	51.71	3.09421e-07	5.8e-08
GO:0050810	regulation of steroid biosynthetic proce...	6	252	1.4e-06	0.28449	122	33	85.59	29.68	6.26747e-06	1.4e-06
GO:0007050	cell cycle arrest	5	819	1.9e-11	0.28732	369	102	278.18	96.47	1.47033e-10	1.9e-11
GO:0009755	hormone-mediated signaling pathway	5	927	1.6e-09	0.2887	401	115	314.86	109.19	1.03912e-08	1.6e-09
GO:0006109	regulation of carbohydrate metabolic pro...	5	737	4.5e-08	0.29059	320	92	250.33	86.81	2.50448e-07	4.5e-08
GO:0035114	imaginal disc-derived appendage morphoge...	5	457	3.7e-08	0.29148	211	58	155.22	53.83	2.08633e-07	3.7e-08
GO:0009880	embryonic pattern specification	5	779	7.9e-12	0.29357	355	97	264.59	91.76	6.44502e-11	7.9e-12
GO:0032769	negative regulation of monooxygenase act...	6	77	2.5e-05	0.29482	44	11	26.15	9.07	9.44753e-05	2.5e-05
GO:0061062	regulation of nematode larval developmen...	5	213	3.4e-07	0.29679	108	28	72.35	25.09	1.72645e-06	3.4e-07
GO:0048580	regulation of post-embryonic development	5	319	1.5e-07	0.29927	153	41	108.35	37.57	8.04395e-07	1.5e-07
GO:0061053	somite development	5	549	6.1e-09	0.30021	251	69	186.47	64.67	3.86735e-08	6.1e-09
GO:0035283	central nervous system segmentation	6	54	1.3e-05	0.30071	34	8	18.34	6.36	5.25876e-05	1.3e-05
GO:0035284	brain segmentation	5	54	1.3e-05	0.30071	34	8	18.34	6.36	5.25876e-05	1.3e-05
GO:0061025	membrane fusion	5	600	7.1e-06	0.30825	255	75	203.79	70.67	3.07107e-05	7.1e-06
GO:0048754	branching morphogenesis of an epithelial...	5	990	4.5e-15	0.30915	453	122	336.26	116.61	4.89814e-14	4.5e-15
GO:0001838	embryonic epithelial tube formation	6	676	1.3e-07	0.31617	294	84	229.61	79.63	7.40134e-07	1.3e-07
GO:0051783	regulation of nuclear division	5	726	2.7e-08	0.31744	317	90	246.59	85.51	1.67774e-07	2.7e-08
GO:0001736	establishment of planar polarity	5	338	1.1e-08	0.31833	165	43	114.8	39.81	7.16785e-08	1.1e-08
GO:0060581	cell fate commitment involved in pattern...	5	175	1.2e-05	0.32016	87	23	59.44	20.61	5.17489e-05	1.2e-05
GO:0035120	post-embryonic appendage morphogenesis	5	446	1e-08	0.32517	209	56	151.49	52.53	6.68032e-08	1e-08
GO:0006006	glucose metabolic process	7	894	2.1e-10	0.32585	393	110	303.65	105.3	1.67001e-09	2.1e-10
GO:0008277	regulation of G-protein coupled receptor...	5	645	1.3e-07	0.32743	282	80	219.08	75.97	7.65003e-07	1.3e-07
GO:0030032	lamellipodium assembly	6	315	6.2e-07	0.33042	149	40	106.99	37.1	3.3599e-06	6.2e-07
GO:1903725	regulation of phospholipid metabolic pro...	6	274	2.2e-07	0.33065	134	35	93.07	32.27	1.26837e-06	2.2e-07
GO:0000086	G2/M transition of mitotic cell cycle	6	737	1.3e-05	0.3308	305	91	250.33	86.81	5.74396e-05	1.3e-05
GO:0046824	positive regulation of nucleocytoplasmic...	6	497	2.5e-09	0.33395	232	62	168.81	58.54	1.82869e-08	2.5e-09
GO:0008078	mesodermal cell migration	6	128	1.4e-05	0.3372	67	17	43.48	15.08	6.26145e-05	1.4e-05
GO:2000641	regulation of early endosome to late end...	5	56	9.3e-07	0.33724	37	8	19.02	6.6	5.0103e-06	9.3e-07
GO:0086003	cardiac muscle cell contraction	7	325	1.9e-06	0.34388	151	41	110.39	38.28	9.95812e-06	1.9e-06
GO:0016331	morphogenesis of embryonic epithelium	5	991	1.2e-15	0.34923	456	121	336.6	116.73	1.52579e-14	1.2e-15
GO:0007187	G-protein coupled receptor signaling pat...	6	708	1.8e-09	0.35262	316	87	240.48	83.39	1.40766e-08	1.8e-09
GO:0000087	mitotic M phase	5	600	1.5e-05	0.35392	253	74	203.79	70.67	6.97903e-05	1.5e-05
GO:2001234	negative regulation of apoptotic signali...	5	834	2e-05	0.35701	340	102	283.27	98.24	9.17499e-05	2e-05
GO:0071158	positive regulation of cell cycle arrest	6	269	7.9e-06	0.35738	126	34	91.37	31.69	3.88983e-05	7.9e-06
GO:0007589	body fluid secretion	5	452	9.2e-05	0.36392	192	56	153.53	53.24	0.000378483	9.2e-05
GO:0044839	cell cycle G2/M phase transition	6	752	4.2e-06	0.36442	314	92	255.42	88.58	2.20246e-05	4.2e-06
GO:0002062	chondrocyte differentiation	6	536	2.6e-08	0.36907	243	66	182.06	63.13	1.86753e-07	2.6e-08
GO:0001738	morphogenesis of a polarized epithelium	6	445	1.3e-10	0.37259	216	55	151.15	52.42	1.19885e-09	1.3e-10
GO:0009948	anterior/posterior axis specification	6	529	6.8e-06	0.37719	228	65	179.68	62.31	3.55843e-05	6.8e-06
GO:0031032	actomyosin structure organization	6	965	1.5e-06	0.38277	397	117	327.77	113.67	8.82497e-06	1.5e-06
GO:0045444	fat cell differentiation	6	898	1e-06	0.38303	373	109	305.01	105.77	6.04236e-06	1e-06
GO:0006112	energy reserve metabolic process	5	647	1.5e-10	0.38366	297	79	219.76	76.21	1.41446e-09	1.5e-10
GO:0070723	response to cholesterol	7	91	3.2e-05	0.38481	50	12	30.91	10.72	0.00015152	3.2e-05
GO:0051153	regulation of striated muscle cell diffe...	6	397	1.5e-06	0.38587	180	49	134.84	46.76	8.89178e-06	1.5e-06
GO:0061064	negative regulation of nematode larval d...	5	165	1.1e-05	0.38737	83	21	56.04	19.44	5.69534e-05	1.1e-05
GO:2000050	regulation of non-canonical Wnt signalin...	6	75	1e-05	0.38912	44	10	25.47	8.83	5.23631e-05	1e-05
GO:0010565	regulation of cellular ketone metabolic ...	5	648	4.3e-12	0.38925	304	79	220.1	76.33	4.70598e-11	4.3e-12
GO:0001952	regulation of cell-matrix adhesion	6	506	3.6e-05	0.38984	215	62	171.87	59.6	0.000170853	3.6e-05
GO:0007093	mitotic cell cycle checkpoint	6	640	1.1e-06	0.39131	275	78	217.38	75.38	6.74004e-06	1.1e-06
GO:0042074	cell migration involved in gastrulation	6	182	2.8e-06	0.39275	92	23	61.82	21.44	1.61881e-05	2.8e-06
GO:0090504	epiboly	7	182	7.6e-05	0.39275	87	23	61.82	21.44	0.000340856	7.6e-05
GO:0036314	response to sterol	6	149	2.7e-05	0.39281	75	19	50.61	17.55	0.000132087	2.7e-05
GO:0051168	nuclear export	8	541	2e-09	0.3996	250	66	183.76	63.72	1.75404e-08	2e-09
GO:0010712	regulation of collagen metabolic process	5	191	1.3e-07	0.40035	100	24	64.87	22.5	9.24908e-07	1.3e-07
GO:0010623	developmental programmed cell death	5	343	9.8e-06	0.41872	155	42	116.5	40.4	5.50014e-05	9.8e-06
GO:0030201	heparan sulfate proteoglycan metabolic p...	5	135	1.2e-06	0.42346	73	17	45.85	15.9	7.87254e-06	1.2e-06
GO:0007379	segment specification	5	169	3.3e-05	0.43188	83	21	57.4	19.91	0.000173285	3.3e-05
GO:0048261	negative regulation of receptor-mediated...	5	86	6.4e-05	0.43409	47	11	29.21	10.13	0.000319244	6.4e-05
GO:0031644	regulation of neurological system proces...	5	304	2.2e-05	0.44208	138	37	103.26	35.81	0.000121968	2.2e-05
GO:1902751	positive regulation of cell cycle G2/M p...	7	95	1.9e-08	0.44472	59	12	32.27	11.19	1.65522e-07	1.9e-08
GO:0007188	adenylate cyclase-modulating G-protein c...	7	660	2.7e-10	0.45724	301	79	224.17	77.74	2.94009e-09	2.7e-10
GO:0009798	axis specification	5	829	4.9e-07	0.45774	349	99	281.58	97.65	3.65828e-06	4.9e-07
GO:0007612	learning	5	863	6.7e-07	0.45877	361	103	293.12	101.65	4.91654e-06	6.7e-07
GO:0007422	peripheral nervous system development	5	593	1.2e-07	0.46042	262	71	201.42	69.85	9.78561e-07	1.2e-07
GO:0032344	regulation of aldosterone metabolic proc...	5	46	3.8e-06	0.46152	31	6	15.62	5.42	2.49979e-05	3.8e-06
GO:0061180	mammary gland epithelium development	6	393	1.5e-14	0.47907	207	47	133.49	46.29	2.41212e-13	1.5e-14
GO:0019233	sensory perception of pain	6	554	2.8e-07	0.48049	245	66	188.17	65.26	2.26311e-06	2.8e-07
GO:1903308	regulation of chromatin modification	7	665	1.2e-07	0.48581	290	79	225.87	78.33	1.0294e-06	1.2e-07
GO:0040035	hermaphrodite genitalia development	5	462	7.6e-07	0.48808	207	55	156.92	54.42	5.86354e-06	7.6e-07
GO:0030168	platelet activation	5	846	1.2e-06	0.50122	353	100	287.35	99.65	9.21677e-06	1.2e-06
GO:0000082	G1/S transition of mitotic cell cycle	7	940	1.8e-06	0.50414	387	111	319.28	110.72	1.35325e-05	1.8e-06
GO:0050931	pigment cell differentiation	5	201	1.5e-07	0.50429	104	24	68.27	23.68	1.31599e-06	1.5e-07
GO:1902275	regulation of chromatin organization	6	712	3.4e-08	0.51142	311	84	241.84	83.87	3.28073e-07	3.4e-08
GO:0042476	odontogenesis	5	610	1e-10	0.51154	283	72	207.19	71.85	1.26331e-09	1e-10
GO:0007088	regulation of mitotic nuclear division	6	500	1.7e-07	0.51509	225	59	169.83	58.89	1.51058e-06	1.7e-07
GO:0019318	hexose metabolic process	6	985	7.9e-10	0.51609	425	116	334.56	116.02	9.22261e-09	7.9e-10
GO:1903115	regulation of actin filament-based movem...	5	228	5.8e-05	0.5189	106	27	77.44	26.86	0.000343431	5.8e-05
GO:0007519	skeletal muscle tissue development	7	952	5.8e-14	0.52094	433	112	323.35	112.14	9.70806e-13	5.8e-14
GO:0048483	autonomic nervous system development	5	288	1.9e-05	0.52181	132	34	97.82	33.92	0.000124143	1.9e-05
GO:0019218	regulation of steroid metabolic process	6	314	3.5e-05	0.5253	141	37	106.65	36.99	0.00021886	3.5e-05
GO:0048013	ephrin receptor signaling pathway	8	425	5.8e-07	0.52634	193	50	144.35	50.06	4.88506e-06	5.8e-07
GO:0048566	embryonic digestive tract development	5	221	9.4e-10	0.53386	119	26	75.06	26.03	1.12474e-08	9.4e-10
GO:0034250	positive regulation of cellular amide me...	5	479	1.2e-10	0.54538	230	56	162.7	56.42	1.60013e-09	1.2e-10
GO:0048010	vascular endothelial growth factor recep...	8	976	1.6e-08	0.55386	414	114	331.51	114.96	1.73172e-07	1.6e-08
GO:0002165	instar larval or pupal development	5	583	7.6e-09	0.55412	264	68	198.02	68.67	8.54285e-08	7.6e-09
GO:0045446	endothelial cell differentiation	7	506	1.1e-13	0.55414	252	59	171.87	59.6	1.91574e-12	1.1e-13
GO:0006611	protein export from nucleus	6	249	4.8e-09	0.55539	129	29	84.57	29.33	5.52975e-08	4.8e-09
GO:0060443	mammary gland morphogenesis	6	318	1.5e-11	0.55796	166	37	108.01	37.46	2.21843e-10	1.5e-11
GO:0007189	adenylate cyclase-activating G-protein c...	8	310	4.2e-13	0.56275	167	36	105.29	36.51	7.10801e-12	4.2e-13
GO:0071364	cellular response to epidermal growth fa...	5	155	2.1e-06	0.56285	81	18	52.65	18.26	1.73141e-05	2.1e-06
GO:0030952	establishment or maintenance of cytoskel...	5	112	1.1e-06	0.56626	63	13	38.04	13.19	9.52324e-06	1.1e-06
GO:0097581	lamellipodium organization	5	398	1.3e-05	0.57813	176	46	135.18	46.88	9.61897e-05	1.3e-05
GO:0032528	microvillus organization	5	191	5.7e-07	0.57817	98	22	64.87	22.5	5.24836e-06	5.7e-07
GO:0017157	regulation of exocytosis	5	913	1.2e-05	0.57942	371	106	310.11	107.54	8.95296e-05	1.2e-05
GO:0003197	endocardial cushion development	5	200	2.4e-07	0.58164	103	23	67.93	23.56	2.34301e-06	2.4e-07
GO:0048016	inositol phosphate-mediated signaling	6	122	9e-05	0.58341	62	14	41.44	14.37	0.00056994	9e-05
GO:0032271	regulation of protein polymerization	5	691	5e-08	0.58382	302	80	234.7	81.39	5.35637e-07	5e-08
GO:0007266	Rho protein signal transduction	8	520	4.1e-05	0.58856	220	60	176.62	61.25	0.000280692	4.1e-05
GO:0045055	regulated exocytosis	6	941	7.3e-06	0.59026	383	109	319.62	110.84	5.75446e-05	7.3e-06
GO:1901216	positive regulation of neuron death	5	366	2.3e-06	0.59618	167	42	124.31	43.11	1.98823e-05	2.3e-06
GO:0060600	dichotomous subdivision of an epithelial...	6	88	9.4e-10	0.59746	58	10	29.89	10.37	1.25241e-08	9.4e-10
GO:0045198	establishment of epithelial cell apical/...	7	88	9.2e-06	0.59746	50	10	29.89	10.37	7.20684e-05	9.2e-06
GO:0007560	imaginal disc morphogenesis	5	522	8.4e-11	0.601	248	60	177.3	61.49	1.24743e-09	8.4e-11
GO:0050975	sensory perception of touch	7	106	2e-07	0.60318	62	12	36	12.49	2.04243e-06	2e-07
GO:0035562	negative regulation of chromatin binding	6	44	5.5e-05	0.60368	28	5	14.94	5.18	0.000375615	5.5e-05
GO:0061101	neuroendocrine cell differentiation	9	62	3e-06	0.60624	39	7	21.06	7.3	2.58574e-05	3e-06
GO:0014033	neural crest cell differentiation	7	558	1.1e-10	0.61017	262	64	189.53	65.73	1.63934e-09	1.1e-10
GO:0016202	regulation of striated muscle tissue dev...	5	584	1.5e-11	0.61091	276	67	198.36	68.79	2.42065e-10	1.5e-11
GO:0006939	smooth muscle contraction	6	541	1.2e-11	0.61169	259	62	183.76	63.72	1.95528e-10	1.2e-11
GO:0071498	cellular response to fluid shear stress	5	98	1.4e-05	0.61438	54	11	33.29	11.54	0.000108924	1.4e-05
GO:2000249	regulation of actin cytoskeleton reorgan...	6	134	2e-06	0.62324	72	15	45.51	15.78	1.81926e-05	2e-06
GO:0086009	membrane repolarization	5	187	2.3e-05	0.62609	91	21	63.52	22.03	0.000174936	2.3e-05
GO:0010463	mesenchymal cell proliferation	5	258	3.3e-05	0.63491	119	29	87.63	30.39	0.000246674	3.3e-05
GO:0036075	replacement ossification	5	144	1.2e-05	0.63678	74	16	48.91	16.96	9.76714e-05	1.2e-05
GO:0030033	microvillus assembly	6	153	1e-06	0.6386	81	17	51.97	18.02	9.74758e-06	1e-06
GO:0001708	cell fate specification	5	745	2.5e-13	0.6412	348	85	253.05	87.75	4.88302e-12	2.5e-13
GO:2001252	positive regulation of chromosome organi...	6	451	1.1e-06	0.6443	202	51	153.19	53.12	1.07442e-05	1.1e-06
GO:0048707	instar larval or pupal morphogenesis	5	530	3e-11	0.64929	253	60	180.02	62.43	4.99857e-10	3e-11
GO:0035270	endocrine system development	5	816	6.1e-17	0.6503	391	93	277.16	96.12	1.53778e-15	6.1e-17
GO:0033044	regulation of chromosome organization	6	989	6.5e-10	0.65158	427	113	335.92	116.49	9.56426e-09	6.5e-10
GO:0030857	negative regulation of epithelial cell d...	5	225	7.6e-10	0.65302	121	25	76.42	26.5	1.11288e-08	7.6e-10
GO:0010893	positive regulation of steroid biosynthe...	6	101	4.3e-05	0.65496	54	11	34.31	11.9	0.000323244	4.3e-05
GO:0007435	salivary gland morphogenesis	6	340	4.8e-16	0.66035	188	38	115.48	40.05	1.16288e-14	4.8e-16
GO:0032768	regulation of monooxygenase activity	6	226	1.2e-05	0.66186	108	25	76.76	26.62	0.000101211	1.2e-05
GO:0060349	bone morphogenesis	5	463	5.2e-09	0.66497	217	52	157.26	54.54	7.08257e-08	5.2e-09
GO:0034332	adherens junction organization	6	655	9.9e-11	0.66816	301	74	222.48	77.15	1.6166e-09	9.9e-11
GO:0010713	negative regulation of collagen metaboli...	5	38	3.4e-06	0.66955	27	4	12.91	4.48	3.18544e-05	3.4e-06
GO:0032966	negative regulation of collagen biosynth...	6	38	3.4e-06	0.66955	27	4	12.91	4.48	3.18544e-05	3.4e-06
GO:0045669	positive regulation of osteoblast differ...	5	289	3.8e-05	0.67269	131	32	98.16	34.04	0.000295867	3.8e-05
GO:0007219	Notch signaling pathway	6	899	3.5e-14	0.67383	413	102	305.35	105.89	7.63609e-13	3.5e-14
GO:0001508	action potential	5	726	3.1e-06	0.67582	305	82	246.59	85.51	2.94897e-05	3.1e-06
GO:0044843	cell cycle G1/S phase transition	6	978	1.8e-07	0.67845	408	111	332.19	115.2	2.06607e-06	1.8e-07
GO:0007224	smoothened signaling pathway	6	588	2.6e-06	0.68187	253	66	199.72	69.26	2.52507e-05	2.6e-06
GO:0008361	regulation of cell size	5	971	2.3e-09	0.68543	417	110	329.81	114.37	3.35289e-08	2.3e-09
GO:0050807	regulation of synapse organization	5	833	7.4e-13	0.68886	381	94	282.94	98.12	1.49383e-11	7.4e-13
GO:0010591	regulation of lamellipodium assembly	5	149	2.5e-07	0.69083	81	16	50.61	17.55	2.86205e-06	2.5e-07
GO:0034976	response to endoplasmic reticulum stress	5	799	5.1e-09	0.69228	349	90	271.39	94.11	7.2243e-08	5.1e-09
GO:0003401	axis elongation	5	195	1.4e-05	0.70194	95	21	66.23	22.97	0.000123138	1.4e-05
GO:0003158	endothelium development	6	592	2.2e-14	0.70297	290	66	201.08	69.73	5.07266e-13	2.2e-14
GO:1901629	regulation of presynaptic membrane organ...	6	68	6.5e-05	0.70346	39	7	23.1	8.01	0.000502648	6.5e-05
GO:0045986	negative regulation of smooth muscle con...	5	96	1.5e-05	0.70716	53	10	32.61	11.31	0.000132104	1.5e-05
GO:0010770	positive regulation of cell morphogenesi...	5	925	6e-09	0.71074	397	104	314.18	108.95	8.64528e-08	6e-09
GO:0048535	lymph node development	5	78	1.8e-06	0.71333	47	8	26.49	9.19	1.87021e-05	1.8e-06
GO:0043113	receptor clustering	6	286	9.4e-05	0.71628	128	31	97.14	33.69	0.000714099	9.4e-05
GO:0060425	lung morphogenesis	5	295	1.7e-11	0.71704	156	32	100.2	34.75	3.18522e-10	1.7e-11
GO:0090092	regulation of transmembrane receptor pro...	5	962	1.5e-13	0.71964	435	108	326.75	113.31	3.33091e-12	1.5e-13
GO:0046661	male sex differentiation	5	701	5.4e-14	0.72271	333	78	238.1	82.57	1.24395e-12	5.4e-14
GO:0070555	response to interleukin-1	6	420	8.5e-05	0.72332	180	46	142.66	49.47	0.000657661	8.5e-05
GO:0001993	regulation of systemic arterial blood pr...	7	60	9.4e-05	0.72429	35	6	20.38	7.07	0.000721327	9.4e-05
GO:0048749	compound eye development	6	614	6.8e-10	0.72555	281	68	208.55	72.32	1.10663e-08	6.8e-10
GO:0048387	negative regulation of retinoic acid rec...	5	41	7.5e-06	0.72752	28	4	13.93	4.83	7.1581e-05	7.5e-06
GO:0061028	establishment of endothelial barrier	7	171	3.8e-07	0.72898	90	18	58.08	20.14	4.45968e-06	3.8e-07
GO:0071356	cellular response to tumor necrosis fact...	7	685	2.2e-05	0.72967	284	76	232.67	80.69	0.000193269	2.2e-05
GO:0060306	regulation of membrane repolarization	5	135	6.1e-05	0.73305	68	14	45.85	15.9	0.000492555	6.1e-05
GO:0001941	postsynaptic membrane organization	5	163	4.7e-05	0.73881	80	17	55.36	19.2	0.000391274	4.7e-05
GO:0048634	regulation of muscle organ development	5	608	6.9e-13	0.73902	291	67	206.51	71.62	1.49431e-11	6.9e-13
GO:0051354	negative regulation of oxidoreductase ac...	5	108	4.4e-05	0.73965	57	11	36.68	12.72	0.000368825	4.4e-05
GO:0050849	negative regulation of calcium-mediated ...	6	80	8.9e-05	0.73968	44	8	27.17	9.42	0.000699685	8.9e-05
GO:0090270	regulation of fibroblast growth factor p...	5	32	1.3e-05	0.74428	23	3	10.87	3.77	0.00012139	1.3e-05
GO:0090269	fibroblast growth factor production	5	42	3.7e-06	0.74507	29	4	14.27	4.95	3.80473e-05	3.7e-06
GO:0030968	endoplasmic reticulum unfolded protein r...	5	415	1e-05	0.74566	183	45	140.96	48.88	9.54923e-05	1e-05
GO:2000027	regulation of organ morphogenesis	5	978	4.1e-19	0.74778	465	109	332.19	115.2	1.33761e-17	4.1e-19
GO:0048008	platelet-derived growth factor receptor ...	8	255	8.5e-05	0.75065	116	27	86.61	30.04	0.000680143	8.5e-05
GO:0048557	embryonic digestive tract morphogenesis	6	146	5.9e-10	0.75072	86	15	49.59	17.2	9.98247e-09	5.9e-10
GO:0036465	synaptic vesicle recycling	6	291	4e-09	0.75099	147	31	98.84	34.28	6.19517e-08	4e-09
GO:1904591	positive regulation of protein import	5	382	1.6e-06	0.76048	174	41	129.75	45	1.77883e-05	1.6e-06
GO:0030879	mammary gland development	5	710	3.8e-12	0.76249	329	78	241.16	83.63	7.98749e-11	3.8e-12
GO:0035872	nucleotide-binding domain, leucine rich ...	6	175	3e-06	0.76362	89	18	59.44	20.61	3.20413e-05	3e-06
GO:0014887	cardiac muscle adaptation	5	101	4.3e-05	0.76512	54	10	34.31	11.9	0.000372497	4.3e-05
GO:0061337	cardiac conduction	5	392	2.7e-05	0.76653	172	42	133.15	46.17	0.000243918	2.7e-05
GO:2000677	regulation of transcription regulatory r...	6	157	3.7e-07	0.76684	84	16	53.33	18.49	4.56104e-06	3.7e-07
GO:0097061	dendritic spine organization	5	267	5e-06	0.77108	126	28	90.69	31.45	5.1917e-05	5e-06
GO:0007431	salivary gland development	5	375	8.1e-15	0.77147	200	40	127.37	44.17	2.10628e-13	8.1e-15
GO:0072091	regulation of stem cell proliferation	5	527	1.4e-06	0.77401	231	57	179	62.07	1.59673e-05	1.4e-06
GO:0031110	regulation of microtubule polymerization...	6	313	6.3e-06	0.77651	144	33	106.31	36.87	6.47111e-05	6.3e-06
GO:0071526	semaphorin-plexin signaling pathway	6	149	2.5e-07	0.77763	81	15	50.61	17.55	3.19865e-06	2.5e-07
GO:0000075	cell cycle checkpoint	5	960	7.5e-06	0.77776	390	106	326.07	113.08	7.61346e-05	7.5e-06
GO:0034620	cellular response to unfolded protein	6	421	2.9e-05	0.77837	183	45	143	49.59	0.000264073	2.9e-05
GO:0035967	cellular response to topologically incor...	5	457	2e-06	0.7798	203	49	155.22	53.83	2.24131e-05	2e-06
GO:0061035	regulation of cartilage development	5	359	4.7e-12	0.78232	185	38	121.94	42.29	1.00486e-10	4.7e-12
GO:0032091	negative regulation of protein binding	6	278	3.6e-06	0.78363	131	29	94.42	32.75	3.88698e-05	3.6e-06
GO:0021510	spinal cord development	5	636	3.5e-10	0.7855	291	69	216.02	74.91	6.32727e-09	3.5e-10
GO:0006029	proteoglycan metabolic process	6	378	5.3e-05	0.78792	165	40	128.39	44.52	0.000462848	5.3e-05
GO:0031109	microtubule polymerization or depolymeri...	6	387	5.6e-07	0.78801	178	41	131.45	45.58	6.89887e-06	5.6e-07
GO:0007498	mesoderm development	5	902	6.5e-14	0.79005	413	99	306.37	106.25	1.62277e-12	6.5e-14
GO:0035561	regulation of chromatin binding	5	94	9.7e-05	0.79142	50	9	31.93	11.07	0.000804121	9.7e-05
GO:0071803	positive regulation of podosome assembly	5	45	2.9e-05	0.7925	29	4	15.28	5.3	0.000268453	2.9e-05
GO:0097191	extrinsic apoptotic signaling pathway	6	850	7.9e-10	0.79303	373	93	288.71	100.12	1.39024e-08	7.9e-10
GO:0032330	regulation of chondrocyte differentiatio...	5	280	1.1e-11	0.79595	150	29	95.1	32.98	2.31681e-10	1.1e-11
GO:0035272	exocrine system development	5	488	2.2e-15	0.79987	250	52	165.75	57.48	6.15436e-14	2.2e-15
GO:0007270	neuron-neuron synaptic transmission	8	800	2.4e-13	0.80362	370	87	271.73	94.23	5.83944e-12	2.4e-13
GO:0032092	positive regulation of protein binding	6	309	5.7e-09	0.80591	154	32	104.95	36.4	9.2786e-08	5.7e-09
GO:0051099	positive regulation of binding	5	561	1.3e-10	0.80651	263	60	190.55	66.08	2.51406e-09	1.3e-10
GO:0050821	protein stabilization	5	472	4.5e-07	0.80858	212	50	160.32	55.6	5.75864e-06	4.5e-07
GO:1901797	negative regulation of signal transducti...	6	115	9.4e-05	0.80925	59	11	39.06	13.55	0.000797502	9.4e-05
GO:0021545	cranial nerve development	5	446	1.5e-07	0.81291	204	47	151.49	52.53	2.06314e-06	1.5e-07
GO:1903844	regulation of cellular response to trans...	5	428	6.3e-07	0.81295	194	45	145.37	50.41	7.93059e-06	6.3e-07
GO:0071773	cellular response to BMP stimulus	5	732	3.4e-12	0.8139	338	79	248.63	86.22	7.64128e-11	3.4e-12
GO:0048563	post-embryonic organ morphogenesis	5	617	5.2e-07	0.81641	268	66	209.57	72.68	6.6534e-06	5.2e-07
GO:0050954	sensory perception of mechanical stimulu...	6	937	1.7e-06	0.81843	386	102	318.26	110.37	2.01538e-05	1.7e-06
GO:0061387	regulation of extent of cell growth	5	564	2.4e-06	0.81878	244	60	191.57	66.43	2.77861e-05	2.4e-06
GO:0014898	cardiac muscle hypertrophy in response t...	5	97	9.3e-06	0.82072	54	9	32.95	11.43	9.75693e-05	9.3e-06
GO:0035088	establishment or maintenance of apical/b...	6	294	1.2e-09	0.82373	150	30	99.86	34.63	2.14844e-08	1.2e-09
GO:0061245	establishment or maintenance of bipolar ...	5	294	1.2e-09	0.82373	150	30	99.86	34.63	2.14844e-08	1.2e-09
GO:0086001	cardiac muscle cell action potential	6	340	3.8e-05	0.82537	151	35	115.48	40.05	0.000356605	3.8e-05
GO:0038166	angiotensin-activated signaling pathway	6	78	5.3e-06	0.82694	46	7	26.49	9.19	5.84568e-05	5.3e-06
GO:0006473	protein acetylation	8	727	1.1e-07	0.82756	314	78	246.93	85.63	1.56684e-06	1.1e-07
GO:0071709	membrane assembly	5	193	5.1e-07	0.82791	99	19	65.55	22.73	6.61966e-06	5.1e-07
GO:0048104	establishment of body hair or bristle pl...	6	26	5.3e-05	0.82819	19	2	8.83	3.06	0.000484315	5.3e-05
GO:2001236	regulation of extrinsic apoptotic signal...	6	648	3.7e-09	0.83204	291	69	220.1	76.33	6.34144e-08	3.7e-09
GO:0021511	spinal cord patterning	6	156	5.9e-07	0.83238	83	15	52.99	18.38	7.62518e-06	5.9e-07
GO:0048319	axial mesoderm morphogenesis	6	48	4.9e-05	0.83257	30	4	16.3	5.65	0.000453117	4.9e-05
GO:0072583	clathrin-mediated endocytosis	8	324	4.3e-10	0.83659	164	33	110.05	38.16	8.18238e-09	4.3e-10
GO:0022612	gland morphogenesis	5	819	4.9e-19	0.83744	400	88	278.18	96.47	1.77833e-17	4.9e-19
GO:0060359	response to ammonium ion	5	480	8.1e-05	0.84239	203	50	163.04	56.54	0.000722769	8.1e-05
GO:0006937	regulation of muscle contraction	6	874	3.9e-11	0.84248	389	94	296.86	102.95	8.25981e-10	3.9e-11
GO:0044070	regulation of anion transport	6	687	1.4e-05	0.84313	286	73	233.35	80.92	0.000145743	1.4e-05
GO:0060428	lung epithelium development	5	233	3.8e-11	0.84371	128	23	79.14	27.44	8.06763e-10	3.8e-11
GO:0001707	mesoderm formation	5	526	1.2e-06	0.84555	231	55	178.66	61.96	1.50179e-05	1.2e-06
GO:0042118	endothelial cell activation	5	70	5.9e-05	0.84713	40	6	23.78	8.25	0.000544983	5.9e-05
GO:0051495	positive regulation of cytoskeleton orga...	6	816	1.5e-08	0.85518	353	87	277.16	96.12	2.45928e-07	1.5e-08
GO:0060048	cardiac muscle contraction	7	700	6.8e-09	0.85608	310	74	237.76	82.45	1.16204e-07	6.8e-09
GO:0048538	thymus development	5	319	2.1e-11	0.85628	166	32	108.35	37.57	4.62883e-10	2.1e-11
GO:0006986	response to unfolded protein	5	529	1e-05	0.85643	227	55	179.68	62.31	0.000108492	1e-05
GO:0071869	response to catecholamine	5	217	8.1e-05	0.85866	101	21	73.71	25.56	0.000735398	8.1e-05
GO:0070304	positive regulation of stress-activated ...	6	620	8.4e-07	0.85887	268	65	210.59	73.03	1.09242e-05	8.4e-07
GO:0050679	positive regulation of epithelial cell p...	5	683	2e-09	0.85901	306	72	231.99	80.45	3.63913e-08	2e-09
GO:0060973	cell migration involved in heart develop...	5	92	1e-06	0.86242	54	8	31.25	10.84	1.29048e-05	1e-06
GO:0030903	notochord development	5	151	5.2e-07	0.86267	81	14	51.29	17.79	7.00568e-06	5.2e-07
GO:0009953	dorsal/ventral pattern formation	6	783	5e-10	0.86307	348	83	265.95	92.23	9.73701e-09	5e-10
GO:0070507	regulation of microtubule cytoskeleton o...	5	559	2.4e-06	0.8661	242	58	189.87	65.84	2.92751e-05	2.4e-06
GO:0014909	smooth muscle cell migration	6	322	5.6e-07	0.86931	152	32	109.37	37.93	7.56284e-06	5.6e-07
GO:0014812	muscle cell migration	5	387	5.6e-07	0.87072	178	39	131.45	45.58	7.57431e-06	5.6e-07
GO:1901215	negative regulation of neuron death	5	868	7.8e-05	0.87496	348	92	294.82	102.24	0.000722897	7.8e-05
GO:0050919	negative chemotaxis	5	163	4.7e-10	0.87637	94	15	55.36	19.2	9.31303e-09	4.7e-10
GO:0001702	gastrulation with mouth forming second	6	211	1.1e-05	0.87647	102	20	71.67	24.85	0.000120992	1.1e-05
GO:0048017	inositol lipid-mediated signaling	6	761	3.8e-09	0.87659	335	80	258.48	89.64	6.83529e-08	3.8e-09
GO:0051056	regulation of small GTPase mediated sign...	6	987	1.1e-08	0.88167	419	105	335.24	116.26	1.88646e-07	1.1e-08
GO:0003057	regulation of the force of heart contrac...	5	30	2.1e-06	0.88353	23	2	10.19	3.53	2.6342e-05	2.1e-06
GO:0051101	regulation of DNA binding	5	410	2.6e-05	0.88707	179	41	139.26	48.29	0.000269322	2.6e-05
GO:0021559	trigeminal nerve development	6	96	3e-07	0.89103	57	8	32.61	11.31	4.31299e-06	3e-07
GO:0031345	negative regulation of cell projection o...	5	884	2.6e-16	0.89181	416	93	300.26	104.13	8.57929e-15	2.6e-16
GO:0072132	mesenchyme morphogenesis	5	224	2.2e-10	0.89243	122	21	76.08	26.38	4.58465e-09	2.2e-10
GO:0048332	mesoderm morphogenesis	5	568	8.8e-08	0.89324	253	58	192.93	66.9	1.36449e-06	8.8e-08
GO:0099504	synaptic vesicle cycle	5	659	5.5e-07	0.89327	284	68	223.83	77.62	7.62801e-06	5.5e-07
GO:0036294	cellular response to decreased oxygen le...	6	643	5.5e-06	0.89878	272	66	218.4	75.74	6.53378e-05	5.5e-06
GO:0048660	regulation of smooth muscle cell prolife...	5	497	3e-05	0.8996	212	50	168.81	58.54	0.000310905	3e-05
GO:0031333	negative regulation of protein complex a...	5	498	1.5e-08	0.90238	229	50	169.15	58.66	2.58775e-07	1.5e-08
GO:0060601	lateral sprouting from an epithelium	6	98	9.5e-08	0.90336	59	8	33.29	11.54	1.48219e-06	9.5e-08
GO:2000678	negative regulation of transcription reg...	7	98	3.3e-05	0.90336	53	8	33.29	11.54	0.000340459	3.3e-05
GO:0048015	phosphatidylinositol-mediated signaling	7	754	2.7e-09	0.90367	333	78	256.1	88.81	5.08265e-08	2.7e-09
GO:0036295	cellular response to increased oxygen le...	6	32	6.2e-05	0.90453	22	2	10.87	3.77	0.00060504	6.2e-05
GO:0071455	cellular response to hyperoxia	5	32	6.2e-05	0.90453	22	2	10.87	3.77	0.00060504	6.2e-05
GO:2000811	negative regulation of anoikis	7	119	1.6e-05	0.9061	63	10	40.42	14.02	0.000176023	1.6e-05
GO:0008643	carbohydrate transport	5	628	6.2e-06	0.90667	266	64	213.31	73.97	7.35776e-05	6.2e-06
GO:0050872	white fat cell differentiation	7	67	4.7e-06	0.90841	41	5	22.76	7.89	5.7058e-05	4.7e-06
GO:1990090	cellular response to nerve growth factor...	5	257	6.5e-09	0.90929	132	24	87.29	30.27	1.17892e-07	6.5e-09
GO:0038095	Fc-epsilon receptor signaling pathway	8	820	3.2e-12	0.90931	373	85	278.52	96.59	8.02024e-11	3.2e-12
GO:0051100	negative regulation of binding	5	529	3.7e-09	0.91121	244	53	179.68	62.31	6.9142e-08	3.7e-09
GO:0032890	regulation of organic acid transport	5	248	3.3e-05	0.91138	115	23	84.24	29.21	0.000343216	3.3e-05
GO:0007416	synapse assembly	5	876	2.9e-09	0.9128	380	91	297.54	103.18	5.49272e-08	2.9e-09
GO:0097091	synaptic vesicle clustering	5	68	2.3e-05	0.91487	40	5	23.1	8.01	0.000247643	2.3e-05
GO:1904071	presynaptic active zone assembly	5	68	2.3e-05	0.91487	40	5	23.1	8.01	0.000247643	2.3e-05
GO:0098656	anion transmembrane transport	6	823	7.3e-06	0.91531	339	85	279.54	96.94	8.63025e-05	7.3e-06
GO:0070302	regulation of stress-activated protein k...	5	996	2.5e-10	0.91777	432	104	338.3	117.32	5.322e-09	2.5e-10
GO:0021515	cell differentiation in spinal cord	6	317	7.1e-09	0.91844	157	30	107.67	37.34	1.29429e-07	7.1e-09
GO:0043393	regulation of protein binding	5	726	2.8e-18	0.9212	359	74	246.59	85.51	1.07041e-16	2.8e-18
GO:0048268	clathrin coat assembly	7	58	2.3e-07	0.92236	39	4	19.7	6.83	3.47193e-06	2.3e-07
GO:0048659	smooth muscle cell proliferation	5	506	3.6e-05	0.92252	215	50	171.87	59.6	0.000375701	3.6e-05
GO:0051154	negative regulation of striated muscle c...	6	91	6.9e-08	0.92255	56	7	30.91	10.72	1.11842e-06	6.9e-08
GO:1902591	single-organism membrane budding	5	143	1.8e-06	0.92326	76	12	48.57	16.84	2.37773e-05	1.8e-06
GO:1900449	regulation of glutamate receptor signali...	5	184	5.1e-06	0.92659	92	16	62.5	21.67	6.26735e-05	5.1e-06
GO:0071456	cellular response to hypoxia	5	638	5.7e-06	0.92821	270	64	216.7	75.15	6.95716e-05	5.7e-06
GO:0034333	adherens junction assembly	6	482	6.5e-06	0.93119	210	47	163.72	56.77	7.87763e-05	6.5e-06
GO:0015749	monosaccharide transport	6	566	3.3e-05	0.93181	238	56	192.25	66.67	0.000350228	3.3e-05
GO:0048489	synaptic vesicle transport	5	787	7.4e-07	0.93247	332	80	267.31	92.7	1.04791e-05	7.4e-07
GO:0097480	establishment of synaptic vesicle locali...	6	787	7.4e-07	0.93247	332	80	267.31	92.7	1.04791e-05	7.4e-07
GO:0043276	anoikis	7	186	2.3e-06	0.93338	94	16	63.18	21.91	3.01655e-05	2.3e-06
GO:0034260	negative regulation of GTPase activity	6	166	1.6e-06	0.93364	86	14	56.38	19.55	2.15322e-05	1.6e-06
GO:0008593	regulation of Notch signaling pathway	5	446	1.1e-06	0.93429	200	43	151.49	52.53	1.51981e-05	1.1e-06
GO:0048146	positive regulation of fibroblast prolif...	5	236	1.2e-05	0.93509	112	21	80.16	27.8	0.000139116	1.2e-05
GO:0030951	establishment or maintenance of microtub...	6	83	8.6e-07	0.93622	50	6	28.19	9.78	1.21032e-05	8.6e-07
GO:0002024	diet induced thermogenesis	5	36	6.2e-05	0.93634	24	2	12.23	4.24	0.000624312	6.2e-05
GO:1990845	adaptive thermogenesis	5	36	6.2e-05	0.93634	24	2	12.23	4.24	0.000624312	6.2e-05
GO:0006901	vesicle coating	6	147	7e-09	0.93828	84	12	49.93	17.31	1.30315e-07	7e-09
GO:0043543	protein acylation	7	846	1.8e-08	0.9391	364	86	287.35	99.65	3.1941e-07	1.8e-08
GO:0072578	neurotransmitter-gated ion channel clust...	5	73	1.1e-05	0.94153	43	5	24.8	8.6	0.000129231	1.1e-05
GO:0071453	cellular response to oxygen levels	5	684	3.1e-07	0.944	295	68	232.33	80.57	4.69521e-06	3.1e-07
GO:0007045	cell-substrate adherens junction assembl...	7	432	4.8e-05	0.94411	186	41	146.73	50.88	0.000498573	4.8e-05
GO:0048041	focal adhesion assembly	6	432	4.8e-05	0.94411	186	41	146.73	50.88	0.000498573	4.8e-05
GO:2000369	regulation of clathrin-mediated endocyto...	7	128	6.4e-05	0.94427	65	10	43.48	15.08	0.00064748	6.4e-05
GO:2000209	regulation of anoikis	7	149	5.7e-07	0.94479	80	12	50.61	17.55	8.3119e-06	5.7e-07
GO:2000737	negative regulation of stem cell differe...	5	250	4.5e-07	0.94602	123	22	84.91	29.45	6.67065e-06	4.5e-07
GO:0002067	glandular epithelial cell differentiatio...	8	299	1.3e-11	0.94627	158	27	101.56	35.22	3.21331e-10	1.3e-11
GO:0010092	specification of organ identity	5	191	1.2e-06	0.94805	97	16	64.87	22.5	1.67083e-05	1.2e-06
GO:0051260	protein homooligomerization	7	992	2.3e-05	0.95112	398	101	336.94	116.85	0.000256606	2.3e-05
GO:0007446	imaginal disc growth	5	39	3e-07	0.95329	29	2	13.25	4.59	4.59504e-06	3e-07
GO:0045744	negative regulation of G-protein coupled...	5	224	2e-06	0.95475	110	19	76.08	26.38	2.70551e-05	2e-06
GO:0001885	endothelial cell development	6	254	1.1e-08	0.9549	130	22	86.27	29.92	2.03477e-07	1.1e-08
GO:0048339	paraxial mesoderm development	6	110	8.6e-05	0.95505	57	8	37.36	12.96	0.000854784	8.6e-05
GO:0097479	synaptic vesicle localization	6	840	1.1e-08	0.9554	363	84	285.31	98.94	2.03578e-07	1.1e-08
GO:0014065	phosphatidylinositol 3-kinase signaling	8	486	2.2e-07	0.95541	219	46	165.07	57.25	3.44192e-06	2.2e-07
GO:0071560	cellular response to transforming growth...	5	952	3.2e-18	0.95742	451	96	323.35	112.14	1.26615e-16	3.2e-18
GO:0046785	microtubule polymerization	7	246	3.6e-08	0.95881	125	21	83.56	28.98	6.27584e-07	3.6e-08
GO:0007492	endoderm development	5	489	5.8e-06	0.95973	213	46	166.09	57.6	7.29134e-05	5.8e-06
GO:0014910	regulation of smooth muscle cell migrati...	6	306	4.2e-07	0.95989	146	27	103.94	36.04	6.33917e-06	4.2e-07
GO:0050905	neuromuscular process	5	640	1.6e-06	0.9601	274	62	217.38	75.38	2.20995e-05	1.6e-06
GO:1903078	positive regulation of protein localizat...	5	227	1.5e-05	0.9609	108	19	77.1	26.74	0.000175086	1.5e-05
GO:0043279	response to alkaloid	5	716	1.6e-06	0.96168	303	70	243.2	84.34	2.21334e-05	1.6e-06
GO:0060017	parathyroid gland development	5	41	1.7e-06	0.96209	29	2	13.93	4.83	2.34269e-05	1.7e-06
GO:0017145	stem cell division	5	318	1.7e-05	0.96344	144	28	108.01	37.46	0.000196862	1.7e-05
GO:0006941	striated muscle contraction	6	821	9.6e-09	0.96465	356	81	278.86	96.7	1.80559e-07	9.6e-09
GO:0016339	calcium-dependent cell-cell adhesion via...	6	125	7.6e-10	0.96571	76	9	42.46	14.72	1.61706e-08	7.6e-10
GO:0001886	endothelial cell morphogenesis	7	42	1.5e-05	0.96587	28	2	14.27	4.95	0.000175917	1.5e-05
GO:1902745	positive regulation of lamellipodium org...	6	168	3.1e-06	0.96612	86	13	57.06	19.79	4.10868e-05	3.1e-06
GO:0071801	regulation of podosome assembly	5	68	2.2e-07	0.9663	44	4	23.1	8.01	3.47874e-06	2.2e-07
GO:1902743	regulation of lamellipodium organization	6	220	3.2e-07	0.96661	111	18	74.72	25.91	4.94561e-06	3.2e-07
GO:0008584	male gonad development	5	543	5.9e-10	0.96773	253	51	184.43	63.96	1.27231e-08	5.9e-10
GO:1903727	positive regulation of phospholipid meta...	5	190	2e-07	0.96815	99	15	64.54	22.38	3.18663e-06	2e-07
GO:0055117	regulation of cardiac muscle contraction	7	419	3.4e-08	0.96834	196	38	142.32	49.35	6.00166e-07	3.4e-08
GO:0042552	myelination	6	544	4.1e-06	0.96881	235	51	184.77	64.08	5.33703e-05	4.1e-06
GO:0046546	development of primary male sexual chara...	5	545	3.1e-10	0.96985	255	51	185.11	64.19	6.8925e-09	3.1e-10
GO:0008354	germ cell migration	5	138	8e-06	0.97009	72	10	46.87	16.25	9.90767e-05	8e-06
GO:0060078	regulation of postsynaptic membrane pote...	5	392	4.2e-06	0.97086	176	35	133.15	46.17	5.46808e-05	4.2e-06
GO:0042149	cellular response to glucose starvation	6	94	3.3e-07	0.97178	56	6	31.93	11.07	5.11586e-06	3.3e-07
GO:0044272	sulfur compound biosynthetic process	5	538	5.1e-09	0.97237	247	50	182.74	63.37	9.9787e-08	5.1e-09
GO:0035883	enteroendocrine cell differentiation	9	193	9.9e-05	0.97305	91	15	65.55	22.73	0.000987182	9.9e-05
GO:0060482	lobar bronchus development	6	29	9.1e-08	0.97364	24	1	9.85	3.42	1.52741e-06	9.1e-08
GO:0006813	potassium ion transport	8	824	1.1e-06	0.97502	345	80	279.88	97.06	1.58149e-05	1.1e-06
GO:0006900	membrane budding	5	277	6.6e-13	0.97547	152	23	94.09	32.63	1.87164e-11	6.6e-13
GO:0048259	regulation of receptor-mediated endocyto...	6	426	1.4e-10	0.9759	208	38	144.69	50.18	3.23992e-09	1.4e-10
GO:0090002	establishment of protein localization to...	6	741	2.2e-11	0.97594	338	71	251.69	87.28	5.48884e-10	2.2e-11
GO:0007156	homophilic cell adhesion via plasma memb...	6	258	1e-06	0.97702	125	21	87.63	30.39	1.44978e-05	1e-06
GO:0071800	podosome assembly	6	97	4.9e-07	0.97763	57	6	32.95	11.43	7.44976e-06	4.9e-07
GO:0015758	glucose transport	8	536	2e-05	0.97891	228	49	182.06	63.13	0.000231827	2e-05
GO:0030718	germ-line stem cell population maintenan...	5	121	3.1e-05	0.97901	63	8	41.1	14.25	0.000346065	3.1e-05
GO:0008366	axon ensheathment	5	557	1.8e-06	0.98021	242	51	189.19	65.61	2.51384e-05	1.8e-06
GO:0045197	establishment or maintenance of epitheli...	7	230	2.1e-08	0.98028	119	18	78.12	27.09	3.84928e-07	2.1e-08
GO:0071229	cellular response to acid chemical	5	935	1.7e-05	0.98038	378	91	317.58	110.13	0.000200033	1.7e-05
GO:0048486	parasympathetic nervous system developme...	5	134	9.2e-05	0.98135	67	9	45.51	15.78	0.00093106	9.2e-05
GO:0060389	pathway-restricted SMAD protein phosphor...	8	179	1.9e-05	0.98243	88	13	60.8	21.08	0.000221918	1.9e-05
GO:0097090	presynaptic membrane organization	5	113	3.1e-08	0.98386	67	7	38.38	13.31	5.58313e-07	3.1e-08
GO:0046777	protein autophosphorylation	8	970	3e-08	0.98394	410	94	329.47	114.26	5.41312e-07	3e-08
GO:0051148	negative regulation of muscle cell diffe...	5	202	4.4e-07	0.98394	103	15	68.61	23.79	6.77657e-06	4.4e-07
GO:0032924	activin receptor signaling pathway	8	193	1.6e-05	0.98554	94	14	65.55	22.73	0.00019013	1.6e-05
GO:0071875	adrenergic receptor signaling pathway	6	117	9.8e-10	0.98813	72	7	39.74	13.78	2.10672e-08	9.8e-10
GO:0048260	positive regulation of receptor-mediated...	5	250	3e-06	0.98831	120	19	84.91	29.45	4.07045e-05	3e-06
GO:0090003	regulation of establishment of protein l...	6	292	4.1e-08	0.98843	144	23	99.18	34.39	7.30326e-07	4.1e-08
GO:0071634	regulation of transforming growth factor...	5	93	2e-07	0.98858	56	5	31.59	10.95	3.24975e-06	2e-07
GO:0045746	negative regulation of Notch signaling p...	5	175	4.5e-05	0.98871	85	12	59.44	20.61	0.00049031	4.5e-05
GO:0010644	cell communication by electrical couplin...	5	219	3.6e-06	0.98893	107	16	74.39	25.8	4.82247e-05	3.6e-06
GO:0051646	mitochondrion localization	5	198	5.6e-05	0.98938	94	14	67.25	23.32	0.000598423	5.6e-05
GO:1900274	regulation of phospholipase C activity	8	284	2.6e-06	0.98981	134	22	96.46	33.45	3.56951e-05	2.6e-06
GO:1901654	response to ketone	5	959	2.9e-05	0.99034	385	91	325.73	112.96	0.00032907	2.9e-05
GO:0071604	transforming growth factor beta producti...	5	95	6.1e-08	0.99039	58	5	32.27	11.19	1.06461e-06	6.1e-08
GO:0007179	transforming growth factor beta receptor...	6	781	1e-13	0.99104	364	72	265.27	91.99	3.06654e-12	1e-13
GO:0090307	mitotic spindle assembly	6	202	4.5e-05	0.99175	96	14	68.61	23.79	0.000491681	4.5e-05
GO:0010771	negative regulation of cell morphogenesi...	5	600	1.7e-13	0.99183	290	53	203.79	70.67	5.12766e-12	1.7e-13
GO:0010960	magnesium ion homeostasis	9	84	7.2e-05	0.99199	46	4	28.53	9.89	0.000753293	7.2e-05
GO:0010837	regulation of keratinocyte proliferation	6	147	6.1e-05	0.99267	73	9	49.93	17.31	0.000648642	6.1e-05
GO:0007030	Golgi organization	5	414	2.9e-07	0.99272	190	34	140.62	48.76	4.62369e-06	2.9e-07
GO:0021783	preganglionic parasympathetic fiber deve...	5	124	8e-05	0.99317	63	7	42.12	14.61	0.000829522	8e-05
GO:0060037	pharyngeal system development	5	160	1e-05	0.99335	81	10	54.35	18.85	0.000124363	1e-05
GO:0007080	mitotic metaphase plate congression	5	86	2.6e-05	0.99335	48	4	29.21	10.13	0.000298667	2.6e-05
GO:0016050	vesicle organization	5	943	7.2e-14	0.99346	429	88	320.3	111.07	2.23662e-12	7.2e-14
GO:0007215	glutamate receptor signaling pathway	6	397	3.5e-09	0.99379	191	32	134.84	46.76	7.12235e-08	3.5e-09
GO:0097105	presynaptic membrane assembly	6	73	8.1e-05	0.99391	41	3	24.8	8.6	0.000839457	8.1e-05
GO:0060193	positive regulation of lipase activity	6	368	1.4e-05	0.99433	164	29	124.99	43.35	0.000169583	1.4e-05
GO:0035809	regulation of urine volume	5	89	8.4e-05	0.99499	48	4	30.23	10.48	0.000868364	8.4e-05
GO:0060191	regulation of lipase activity	6	453	2.2e-07	0.99512	206	37	153.87	53.36	3.57606e-06	2.2e-07
GO:1903729	regulation of plasma membrane organizati...	5	420	2.4e-09	0.99668	201	33	142.66	49.47	4.98766e-08	2.4e-09
GO:0006942	regulation of striated muscle contractio...	7	515	1.6e-07	0.99711	231	42	174.92	60.66	2.65646e-06	1.6e-07
GO:0048193	Golgi vesicle transport	6	978	3.7e-07	0.99721	406	89	332.19	115.2	5.83432e-06	3.7e-07
GO:1903076	regulation of protein localization to pl...	6	383	1.4e-08	0.9974	183	29	130.09	45.11	2.66521e-07	1.4e-08
GO:1904375	regulation of protein localization to ce...	6	383	1.4e-08	0.9974	183	29	130.09	45.11	2.66521e-07	1.4e-08
GO:0032526	response to retinoic acid	5	540	2.4e-05	0.99767	229	44	183.42	63.61	0.000278704	2.4e-05
GO:0071636	positive regulation of transforming grow...	5	49	7.3e-06	0.99786	32	1	16.64	5.77	9.3457e-05	7.3e-06
GO:0003156	regulation of organ formation	5	223	4.3e-09	0.99796	118	14	75.74	26.27	8.6969e-08	4.3e-09
GO:0060395	SMAD protein signal transduction	5	178	8.2e-07	0.99827	92	10	60.46	20.97	1.22916e-05	8.2e-07
GO:0043616	keratinocyte proliferation	5	192	6.4e-06	0.9985	95	11	65.21	22.62	8.28241e-05	6.4e-06
GO:0060419	heart growth	5	408	3.9e-10	0.99881	199	30	138.58	48.06	8.82925e-09	3.9e-10
GO:0010517	regulation of phospholipase activity	7	412	1.5e-06	0.99905	186	30	139.94	48.53	2.1596e-05	1.5e-06
GO:0051225	spindle assembly	6	333	1.7e-05	0.99943	150	22	113.11	39.22	0.000203593	1.7e-05
GO:0032412	regulation of ion transmembrane transpor...	6	984	2.1e-06	0.99964	403	84	334.22	115.9	2.95446e-05	2.1e-06
GO:0098742	cell-cell adhesion via plasma-membrane a...	5	591	1.4e-07	0.99968	261	45	200.74	69.61	2.34872e-06	1.4e-07
GO:0008585	female gonad development	5	549	1.7e-06	0.99982	239	40	186.47	64.67	2.42802e-05	1.7e-06
GO:0006892	post-Golgi vesicle-mediated transport	7	538	1.2e-05	0.99982	230	39	182.74	63.37	0.000147943	1.2e-05
GO:0014855	striated muscle cell proliferation	5	319	3.2e-09	0.99985	159	19	108.35	37.57	6.5783e-08	3.2e-09
GO:0046660	female sex differentiation	5	663	2e-07	0.99988	288	50	225.19	78.09	3.28462e-06	2e-07
GO:0046425	regulation of JAK-STAT cascade	7	407	1.5e-06	0.99991	184	26	138.24	47.94	2.16133e-05	1.5e-06
GO:1904892	regulation of STAT cascade	6	407	1.5e-06	0.99991	184	26	138.24	47.94	2.16133e-05	1.5e-06
GO:0048755	branching morphogenesis of a nerve	5	95	4e-06	0.99991	54	2	32.27	11.19	5.37124e-05	4e-06
GO:0046545	development of primary female sexual cha...	5	572	6.8e-07	0.99995	250	40	194.28	67.38	1.03363e-05	6.8e-07
GO:0007157	heterophilic cell-cell adhesion via plas...	6	175	1.8e-09	0.99998	98	6	59.44	20.61	3.80431e-08	1.8e-09
GO:0035150	regulation of tube size	5	734	8.8e-05	0.99999	298	53	249.31	86.46	0.000909751	8.8e-05
GO:0086103	G-protein coupled receptor signaling pat...	6	51	2.1e-08	1	37	0	17.32	6.01	3.92254e-07	2.1e-08
GO:0086098	angiotensin-activated signaling pathway ...	6	16	3.1e-08	1	16	0	5.43	1.88	5.66968e-07	3.1e-08
GO:0045570	regulation of imaginal disc growth	5	23	2.3e-06	1	19	0	7.81	2.71	3.216e-05	2.3e-06
GO:1901382	regulation of chorionic trophoblast cell...	5	17	5.8e-06	1	15	0	5.77	2	7.57344e-05	5.8e-06
GO:1901383	negative regulation of chorionic trophob...	5	11	6.9e-06	1	11	0	3.74	1.3	8.88995e-05	6.9e-06
GO:0007634	optokinetic behavior	5	19	9.5e-06	1	16	0	6.45	2.24	0.00011936	9.5e-06
GO:0018198	peptidyl-cysteine modification	8	119	1.6e-05	1	63	0	40.42	14.02	0.000192687	1.6e-05
GO:0033484	nitric oxide homeostasis	7	13	2.1e-05	1	12	0	4.42	1.53	0.000247191	2.1e-05
GO:0098728	germline stem cell asymmetric division	6	26	5.3e-05	1	19	0	8.83	3.06	0.000574797	5.3e-05

## Sheet: GO.overlapp
	AORe.pvalue	LORe.pvalue
AORe.pvalue	531	3
LORe.pvalue	3	27

## Sheet: genes.AORe
gene_id	go_id	protein_id	gene	product	gene_biotype	chrom	start	end	strand	mod	hom_id
gene10016:106603551	GO:0000075	XP_014052863.1	LOC106603551	ubiquitin carboxyl-terminal hydrolase 25-like	protein_coding	ssa04	48543604	48608795	+	AORe	hpi:000962
gene10183:106603635	GO:0000075	XP_014052997.1	LOC106603635	centromere/kinetochore protein zw10 homolog	protein_coding	ssa04	56490020	56498889	-	AORe	hpi:002209
gene10185:106603638	GO:0000075	XP_014053003.1	LOC106603638	ubiquitin carboxyl-terminal hydrolase 28-like	protein_coding	ssa04	56503583	56537936	-	AORe	hpi:001066
gene10272:106603720	GO:0000075	XP_014053224.1	LOC106603720	14-3-3 protein epsilon	protein_coding	ssa04	62861805	62885403	-	AORe	hpi:007492
gene10284:106603731	GO:0000075	XP_014053249.1	LOC106603731	TIP41-like protein	protein_coding	ssa04	63228496	63233956	-	AORe	hpi:007919
gene10354:106603804	GO:0000075	XP_014053392.1	LOC106603804	disks large homolog 2	protein_coding	ssa04	67621958	67931254	-	AORe	hpi:001109
gene10362:100286422	GO:0000075	NP_001139833.1	ube2b	ubiquitin-conjugating enzyme E2B (RAD6 homolog)	protein_coding	ssa04	68422387	68429475	-	AORe	hpi:009581
gene1072:106604744	GO:0000075	XP_014055199.1	LOC106604744	poly(rC)-binding protein 3-like	protein_coding	ssa01	49447123	49466743	+	AORe	hpi:005215
gene10998:106604403	GO:0000075	XP_014054463.1	LOC106604403	ubiquitin-conjugating enzyme E2 D2	protein_coding	ssa05	15326247	15337583	+	AORe	hpi:010674
gene11003:106604399	GO:0000075	XP_014054458.1	LOC106604399	transcriptional activator protein Pur-alpha-like	protein_coding	ssa05	15424644	15430560	-	AORe	hpi:007055
gene11133:100195873	GO:0000075	NP_001134374.1	ube2a	ubiquitin-conjugating enzyme E2A (RAD6 homolog)	protein_coding	ssa05	22632127	22638559	+	AORe	hpi:009535
gene11147:106604435	GO:0000075	XP_014054517.1	LOC106604435	cullin-4B-like	protein_coding	ssa05	22771739	22794547	-	AORe	hpi:001669
gene11169:100195170	GO:0000075	XP_014054656.1	ccna2	cyclin A2	protein_coding	ssa05	23933780	23938624	+	AORe	hpi:006308
gene11353:106604704	GO:0000075	XP_014055106.1	foxo4	forkhead box O4	protein_coding	ssa05	32309690	32317647	-	AORe	hpi:004175
gene11360:106604710	GO:0000075	XP_014055117.1	LOC106604710	forkhead box protein N2-like	protein_coding	ssa05	32402565	32411072	-	AORe	hpi:009705
gene11377:106604729	GO:0000075	XP_014055157.1	LOC106604729	disks large homolog 3-like	protein_coding	ssa05	32754974	32897862	-	AORe	hpi:001474
gene11426:100194508	GO:0000075	NP_001133066.1	ube2d2	ubiquitin-conjugating enzyme E2D 2 (UBC4/5 homolog%2C yeast)	protein_coding	ssa05	34585714	34609413	-	AORe	hpi:009670
gene11428:100380596	GO:0000075	NP_001167352.1	prp19	PRP19/PSO4 homolog (S. cerevisiae)	protein_coding	ssa05	34636787	34641527	+	AORe	hpi:003512
gene11440:106604781	GO:0000075	XP_014055280.1	ube2k	ubiquitin-conjugating enzyme E2K	protein_coding	ssa05	34808266	34821211	+	AORe	hpi:008589
gene1152:106605890	GO:0000075	XP_014057362.1	LOC106605890	serine/threonine-protein phosphatase 2A 56 kDa regulatory subunit delta isoform	protein_coding	ssa01	54318237	54373382	-	AORe	hpi:002595
gene1299:106607461	GO:0000075	XP_014059913.1	fam175b	family with sequence similarity 175%2C member B	protein_coding	ssa01	63331119	63339921	-	AORe	hpi:006158
gene1327:106607701	GO:0000075	XP_014060422.1	LOC106607701	ubiquitin-conjugating enzyme E2 D4-like	protein_coding	ssa01	65692174	65695041	+	AORe	hpi:009600
gene1337:106607826	GO:0000075	XP_014060697.1	LOC106607826	cyclin-dependent kinase 1-like	protein_coding	ssa01	66239848	66243611	+	AORe	hpi:006749
gene1363:100194654	GO:0000075	NP_001133210.1	LOC100194654	ribosomal protein S27-3	protein_coding	ssa01	68777053	68779433	-	AORe	hpi:009537
gene14396:106607599	GO:0000075	XP_014060163.1	LOC106607599	proteasome subunit alpha type-6	protein_coding	ssa06	48395482	48398516	-	AORe	hpi:007923
gene14427:100380512	GO:0000075	NP_001167268.1	sox11	SRY (sex determining region Y)-box 11	protein_coding	ssa06	50213475	50215707	+	AORe	hpi:007721
gene14435:100196314	GO:0000075	NP_001134815.1	1433z	14-3-3 protein zeta	protein_coding	ssa06	50868497	50889730	-	AORe	hpi:007863
gene14576:100380619	GO:0000075	XP_014060221.1	hsf2	heat shock factor 2	protein_coding	ssa06	56821303	56825160	-	AORe	hpi:004823
gene14720:106607890	GO:0000075	XP_014060837.1	LOC106607890	RAC-alpha serine/threonine-protein kinase-like	protein_coding	ssa06	62194916	62253385	+	AORe	hpi:003814
gene14922:106608134	GO:0000075	XP_014061349.1	LOC106608134	serine/threonine-protein phosphatase 2A 56 kDa regulatory subunit gamma isoform-like	protein_coding	ssa06	72162107	72202063	+	AORe	hpi:003239
gene14956:106608144	GO:0000075	XP_014061362.1	LOC106608144	myelin transcription factor 1-like protein	protein_coding	ssa06	74160584	74293708	+	AORe	hpi:001695
gene14995:106608168	GO:0000075	XP_014061425.1	LOC106608168	26S protease regulatory subunit 10B-like	protein_coding	ssa06	75689357	75693488	-	AORe	hpi:004992
gene15006:106608157	GO:0000075	XP_014061396.1	LOC106608157	protein max	protein_coding	ssa06	76277654	76300163	+	AORe	hpi:009305
gene15508:106608676	GO:0000075	XP_014062251.1	LOC106608676	DNA-directed RNA polymerase II subunit RPB1-like	protein_coding	ssa07	11890194	11911958	+	AORe	hpi:000225
gene15512:106608673	GO:0000075	XP_014062243.1	LOC106608673	cellular tumor antigen p53-like	protein_coding	ssa07	11965088	11978667	-	AORe	hpi:007173
gene1565:100380587	GO:0000075	NP_001167343.1	csn1	COP9 signalosome complex subunit 1	protein_coding	ssa01	77440822	77457632	+	AORe	hpi:003757
gene15693:106608817	GO:0000075	XP_014062455.1	gigyf1	GRB10 interacting GYF protein 1	protein_coding	ssa07	19532568	19575507	+	AORe	hpi:002315
gene15875:100286636	GO:0000075	NP_001140047.1	pea15	Astrocytic phosphoprotein PEA-15	protein_coding	ssa07	24189777	24252760	-	AORe	hpi:010138
gene1598:106610704	GO:0000075	XP_014065680.1	psmb1	proteasome subunit beta 1	protein_coding	ssa01	81642265	81644470	+	AORe	hpi:008063
gene1686:106613116	GO:0000075	XP_014070546.1	LOC106613116	cell division cycle and apoptosis regulator protein 1-like	protein_coding	ssa01	89379358	89416336	+	AORe	hpi:001351
gene18177:106611239	GO:0000075	XP_014066712.1	LOC106611239	proteasome subunit alpha type-3	protein_coding	ssa09	34657265	34663159	+	AORe	hpi:007906
gene18314:106611366	GO:0000075	XP_014066997.1	LOC106611366	forkhead box protein N3-like	protein_coding	ssa09	42014771	42135841	+	AORe	hpi:005176
gene18465:106611512	GO:0000075	XP_014067266.1	LOC106611512	ubiquitin-conjugating enzyme E2 A	protein_coding	ssa09	51546217	51550311	+	AORe	hpi:009535
gene18478:100194954	GO:0000075	XP_014067227.1	cul4b	cullin 4B	protein_coding	ssa09	51736214	51752253	-	AORe	hpi:001669
gene18538:106611545	GO:0000075	XP_014067323.1	LOC106611545	cyclin-A2-like	protein_coding	ssa09	53137325	53142490	+	AORe	hpi:006308
gene18735:106611765	GO:0000075	XP_014067791.1	LOC106611765	forkhead box protein O4-like	protein_coding	ssa09	63117359	63125087	-	AORe	hpi:004175
gene18742:106611759	GO:0000075	XP_014067778.1	LOC106611759	forkhead box protein N3-like	protein_coding	ssa09	63224893	63228384	-	AORe	hpi:009705
gene18760:106611741	GO:0000075	XP_014067741.1	LOC106611741	disks large homolog 3-like	protein_coding	ssa09	63647081	63776728	-	AORe	hpi:001474
gene18810:106611705	GO:0000075	XP_014067667.1	LOC106611705	ubiquitin-conjugating enzyme E2 D2-like	protein_coding	ssa09	65505684	65518156	-	AORe	hpi:009670
gene18812:106611702	GO:0000075	XP_014067664.1	LOC106611702	pre-mRNA-processing factor 19-like	protein_coding	ssa09	65551840	65558404	+	AORe	hpi:003512
gene18822:106611694	GO:0000075	XP_014067642.1	LOC106611694	ubiquitin-conjugating enzyme E2 K	protein_coding	ssa09	65688028	65691792	+	AORe	hpi:008589
gene19121:106612119	GO:0000075	XP_014068484.1	pura	purine-rich element binding protein A	protein_coding	ssa09	77742269	77747763	+	AORe	hpi:007055
gene20603:106613592	GO:0000075	XP_014071487.1	LOC106613592	dual specificity protein phosphatase CDC14A-like	protein_coding	ssa10	13552223	13605656	-	AORe	hpi:003697
gene20615:106613603	GO:0000075	XP_014071512.1	apc2	adenomatosis polyposis coli 2	protein_coding	ssa10	13774254	13813568	-	AORe	hpi:000109
gene20635:106613625	GO:0000075	XP_014071549.1	LOC106613625	ubiquitin-60S ribosomal protein L40-like	protein_coding	ssa10	14713116	14715167	+	AORe	hpi:010035
gene20719:106613699	GO:0000075	XP_014071705.1	LOC106613699	40S ribosomal protein S27-like	protein_coding	ssa10	17095546	17099104	-	AORe	hpi:010644
gene20801:106613774	GO:0000075	XP_014071854.1	LOC106613774	E3 SUMO-protein ligase PIAS4-like	protein_coding	ssa10	20075222	20101226	-	AORe	hpi:004816
gene20950:106613897	GO:0000075	XP_014072112.1	LOC106613897	cyclin-dependent kinase 4 inhibitor C-like	protein_coding	ssa10	25371952	25376719	+	AORe	hpi:010051
gene20958:106613905	GO:0000075	XP_014072137.1	abl2	ABL proto-oncogene 2%2C non-receptor tyrosine kinase	protein_coding	ssa10	25577022	25619272	-	AORe	hpi:000886
gene21050:100194696	GO:0000075	XP_013978364.1	LOC100194696	proteasome subunit beta type-5	protein_coding	ssa10	29742932	29747128	-	AORe	hpi:007657
gene21090:106560272	GO:0000075	XP_013978463.1	LOC106560272	circadian locomoter output cycles protein kaput-like	protein_coding	ssa10	31347640	31398375	-	AORe	hpi:004122
gene21105:106560285	GO:0000075	XP_013978501.1	LOC106560285	nucleoprotein TPR-like	protein_coding	ssa10	31694731	31735693	-	AORe	hpi:000221
gene2112:106561897	GO:0000075	XP_013981694.1	apc	adenomatous polyposis coli	protein_coding	ssa01	112959982	113017404	-	AORe	hpi:000097
gene21357:106560547	GO:0000075	XP_013979014.1	LOC106560547	serine/threonine-protein kinase Nek7-like	protein_coding	ssa10	46118371	46235504	+	AORe	hpi:007298
gene2152:106562268	GO:0000075	XP_013982513.1	LOC106562268	COP9 signalosome complex subunit 4	protein_coding	ssa01	114406250	114412574	-	AORe	hpi:004641
gene21656:106561062	GO:0000075	XP_013980147.1	wee1	WEE1 G2 checkpoint kinase	protein_coding	ssa10	67117242	67137632	+	AORe	hpi:004712
gene21674:106561048	GO:0000075	XP_013980100.1	LOC106561048	MOB kinase activator 2-like	protein_coding	ssa10	67615994	67694208	-	AORe	hpi:009204
gene2170:106562505	GO:0000075	XP_013982898.1	LOC106562505	N-lysine methyltransferase SETD8-A-like	protein_coding	ssa01	114880157	114896131	+	AORe	hpi:007486
gene21732:106561004	GO:0000075	XP_013980006.1	LOC106561004	E3 ubiquitin-protein ligase RFWD3-like	protein_coding	ssa10	71488899	71509530	-	AORe	hpi:003283
gene21739:106560998	GO:0000075	XP_013979991.1	LOC106560998	CCR4-NOT transcription complex subunit 2-like	protein_coding	ssa10	71733644	71755657	-	AORe	hpi:003436
gene2180:106562610	GO:0000075	XP_013983039.1	LOC106562610	tyrosine-protein phosphatase non-receptor type 11-like	protein_coding	ssa01	115101295	115113242	+	AORe	hpi:002720
gene21817:106560926	GO:0000075	XP_013979857.1	csnk2a2	casein kinase 2%2C alpha prime polypeptide	protein_coding	ssa10	75799202	75813724	+	AORe	hpi:006314
gene21887:106560862	GO:0000075	XP_013979717.1	siah1	siah E3 ubiquitin protein ligase 1	protein_coding	ssa10	78956155	78979872	+	AORe	hpi:006100
gene21912:106560841	GO:0000075	XP_013979675.1	LOC106560841	heat shock factor protein 1-like	protein_coding	ssa10	79692646	79698783	+	AORe	hpi:005177
gene22102:100194665	GO:0000075	NP_001133221.1	LOC100194665	26S proteasome non-ATPase regulatory subunit 7 like 1	protein_coding	ssa10	88605436	88609119	-	AORe	hpi:007194
gene22124:100196603	GO:0000075	NP_001135104.1	rash	GTPase HRas	protein_coding	ssa10	89279483	89304908	-	AORe	hpi:008920
gene22180:106561277	GO:0000075	XP_013980529.1	LOC106561277	F-box only protein 31-like	protein_coding	ssa10	93117552	93148078	+	AORe	hpi:005310
gene22196:106561428	GO:0000075	XP_013980870.1	LOC106561428	GTPase KRas	protein_coding	ssa10	94197495	94209169	-	AORe	hpi:008837
gene22205:100196168	GO:0000075	NP_001134669.1	ube2n	ubiquitin-conjugating enzyme E2N	protein_coding	ssa10	94591973	94600157	-	AORe	hpi:009528
gene22221:106561407	GO:0000075	XP_013980828.1	cry1	cryptochrome circadian clock 1	protein_coding	ssa10	95085951	95102872	-	AORe	hpi:003536
gene22375:106561527	GO:0000075	XP_013981055.1	rbl2	retinoblastoma-like 2	protein_coding	ssa10	102440499	102467945	+	AORe	hpi:001585
gene22442:106561604	GO:0000075	XP_013981196.1	LOC106561604	aurora kinase B-like	protein_coding	ssa10	105304872	105311384	+	AORe	hpi:007359
gene22458:106561617	GO:0000075	XP_013981218.1	LOC106561617	G1/S-specific cyclin-D1-like	protein_coding	ssa10	106114749	106126308	-	AORe	hpi:007212
gene2257:106563492	GO:0000075	XP_013984620.1	LOC106563492	dual specificity protein phosphatase 4-like	protein_coding	ssa01	117352055	117358600	-	AORe	hpi:005794
gene2322:106564228	GO:0000075	XP_013985756.1	LOC106564228	TP53-regulated inhibitor of apoptosis 1-B-like	protein_coding	ssa01	119725519	119726760	+	AORe	hpi:010666
gene2333:106564451	GO:0000075	XP_013986034.1	LOC106564451	serine/threonine-protein kinase TAO3-like	protein_coding	ssa01	120296285	120302361	-	AORe	hpi:005252
gene2339:106564405	GO:0000075	XP_013985976.1	LOC106564405	forkhead box protein N4-like	protein_coding	ssa01	120425456	120431593	+	AORe	hpi:006550
gene23758:106562912	GO:0000075	XP_013983481.1	LOC106562912	transcriptional activator protein Pur-beta	protein_coding	ssa11	49935599	49938518	+	AORe	hpi:008284
gene23785:106562938	GO:0000075	XP_013983533.1	LOC106562938	MOB kinase activator 1B	protein_coding	ssa11	50755464	50759733	-	AORe	hpi:008256
gene23848:106562992	GO:0000075	XP_013983645.1	LOC106562992	polyubiquitin-B	protein_coding	ssa11	55249708	55251843	-	AORe	hpi:008167
gene23936:100195816	GO:0000075	NP_001134317.1	cdc26	cell division cycle 26	protein_coding	ssa11	58228171	58229648	-	AORe	hpi:010646
gene2401:106564924	GO:0000075	XP_013986929.1	drg1	developmentally regulated GTP binding protein 1	protein_coding	ssa01	121710888	121714475	-	AORe	hpi:005458
gene24037:106563318	GO:0000075	XP_013984298.1	ccnb1	cyclin B1	protein_coding	ssa11	64281248	64284548	+	AORe	hpi:006211
gene24041:106563313	GO:0000075	XP_013984292.1	LOC106563313	anaphase-promoting complex subunit 2-like	protein_coding	ssa11	64398843	64410434	-	AORe	hpi:001891
gene24069:106563284	GO:0000075	XP_013984224.1	LOC106563284	tyrosine-protein kinase ABL1-like	protein_coding	ssa11	65413861	65465961	-	AORe	hpi:001045
gene2412:100195192	GO:0000075	NP_001133693.1	ywhah	tyrosine 3-monooxygenase/tryptophan 5-monooxygenase activation protein%2C eta	protein_coding	ssa01	121943949	121946896	+	AORe	hpi:007672
gene24142:106563227	GO:0000075	XP_013984083.1	LOC106563227	WD repeat-containing protein 5	protein_coding	ssa11	69893848	69917544	-	AORe	hpi:006059
gene24169:106563208	GO:0000075	XP_013984029.1	LOC106563208	14-3-3 protein eta-like	protein_coding	ssa11	71935083	71938060	-	AORe	hpi:007672
gene24180:100196120	GO:0000075	NP_001134621.1	drg1	developmentally regulated GTP binding protein 1	protein_coding	ssa11	72243622	72264133	+	AORe	hpi:005458
gene24339:106563454	GO:0000075	XP_013984531.1	LOC106563454	histone acetyltransferase KAT5-like	protein_coding	ssa11	76101479	76110416	+	AORe	hpi:002861
gene24371:106563427	GO:0000075	XP_013984459.1	LOC106563427	disks large homolog 4-like	protein_coding	ssa11	77076926	77184888	+	AORe	hpi:001620
gene24378:106563424	GO:0000075	XP_013984457.1	psmb6	proteasome subunit beta 6	protein_coding	ssa11	77336789	77339741	-	AORe	hpi:008211
gene2443:106565418	GO:0000075	XP_013988008.1	LOC106565418	WD repeat-containing protein 5	protein_coding	ssa01	123946138	123979775	+	AORe	hpi:006059
gene24474:100380698	GO:0000075	XP_013984837.1	LOC100380698	cell division cycle protein 23 homolog	protein_coding	ssa11	79001817	79010842	+	AORe	hpi:003379
gene24481:106563627	GO:0000075	XP_013984852.1	LOC106563627	ubiquitin-conjugating enzyme E2 D2	protein_coding	ssa11	79125006	79132472	+	AORe	hpi:009606
gene24490:106563647	GO:0000075	XP_013984886.1	LOC106563647	transcriptional activator protein Pur-alpha-like	protein_coding	ssa11	79415775	79424098	-	AORe	hpi:006916
gene2518:106566947	GO:0000075	XP_013991106.1	LOC106566947	tyrosine-protein kinase ABL1-like	protein_coding	ssa01	128166703	128231594	+	AORe	hpi:001045
gene2543:106566731	GO:0000075	XP_013990541.1	LOC106566731	anaphase-promoting complex subunit 2-like	protein_coding	ssa01	129186519	129197493	+	AORe	hpi:001891
gene2547:106566708	GO:0000075	XP_013990494.1	LOC106566708	G2/mitotic-specific cyclin-B1-like	protein_coding	ssa01	129312440	129316414	-	AORe	hpi:006211
gene25971:106565263	GO:0000075	XP_013987648.1	LOC106565263	casein kinase II subunit alpha	protein_coding	ssa12	39324362	39336240	-	AORe	hpi:006018
gene25974:100196888	GO:0000075	NP_001192039.1	ube2v1	ubiquitin-conjugating enzyme E2 variant 1	protein_coding	ssa12	39402568	39409601	-	AORe	hpi:009741
gene26121:106565128	GO:0000075	XP_013987367.1	LOC106565128	synaptophysin-like protein 1	protein_coding	ssa12	45784655	45798836	+	AORe	hpi:009460
gene26204:106565499	GO:0000075	XP_013988193.1	LOC106565499	synaptoporin-like	protein_coding	ssa12	49641132	49659157	+	AORe	hpi:007188
gene26276:106565395	GO:0000075	XP_013987934.1	LOC106565395	transcription factor SOX-4-like	protein_coding	ssa12	52077963	52084651	+	AORe	hpi:007022
gene26297:106565411	GO:0000075	XP_013987992.1	LOC106565411	SOSS complex subunit B1-B-like	protein_coding	ssa12	52509469	52528991	+	AORe	hpi:009571
gene26327:106565437	GO:0000075	XP_013988051.1	LOC106565437	cyclin-dependent kinase 2-like	protein_coding	ssa12	53349143	53365792	-	AORe	hpi:006968
gene26386:106565590	GO:0000075	XP_013988353.1	LOC106565590	cyclic AMP-dependent transcription factor ATF-7-like	protein_coding	ssa12	55820534	55828780	-	AORe	hpi:005238
gene26436:100195318	GO:0000075	NP_001133819.1	ruvb1	RuvB-like 1	protein_coding	ssa12	57951081	57960832	+	AORe	hpi:004117
gene26512:106565655	GO:0000075	XP_013988469.1	usp49	ubiquitin specific peptidase 49	protein_coding	ssa12	59761565	59767989	-	AORe	hpi:002689
gene26656:106565847	GO:0000075	XP_013988910.1	LOC106565847	26S proteasome non-ATPase regulatory subunit 6-like	protein_coding	ssa12	66881259	66892378	-	AORe	hpi:005134
gene26686:106565813	GO:0000075	XP_013988849.1	LOC106565813	MAP kinase-activated protein kinase 3-like	protein_coding	ssa12	68929650	68966720	-	AORe	hpi:005670
gene26699:106565805	GO:0000075	XP_013988835.1	LOC106565805	RNA-binding protein 38-like	protein_coding	ssa12	69282118	69293417	-	AORe	hpi:009063
gene26717:106565784	GO:0000075	XP_013988771.1	LOC106565784	protein NDRG3-like	protein_coding	ssa12	70504904	70562185	+	AORe	hpi:005630
gene2671:106567795	GO:0000075	XP_013993031.1	LOC106567795	anaphase-promoting complex subunit CDC26-like	protein_coding	ssa01	135076876	135078384	+	AORe	hpi:010646
gene26730:106565774	GO:0000075	XP_013988754.1	LOC106565774	bcl-2-like protein 1	protein_coding	ssa12	70801506	70804384	+	AORe	hpi:009005
gene26838:106565999	GO:0000075	XP_013989224.1	LOC106565999	high mobility group protein HMGI-C-like	protein_coding	ssa12	76355973	76364174	+	AORe	hpi:010657
gene27236:100380341	GO:0000075	NP_001167097.1	mcm2	MCM2 minichromosome maintenance deficient 2%2C mitotin (S. cerevisiae)	protein_coding	ssa12	85195797	85207094	-	AORe	hpi:001315
gene27259:106566209	GO:0000075	XP_013989556.1	LOC106566209	poly(rC)-binding protein 3-like	protein_coding	ssa12	87281737	87340726	+	AORe	hpi:005195
gene2743:100194618	GO:0000075	NP_001133175.1	LOC100194618	polyubiquitin	protein_coding	ssa01	137745116	137747259	+	AORe	hpi:008167
gene27697:106566672	GO:0000075	XP_013990402.1	LOC106566672	poly(rC)-binding protein 4-like	protein_coding	ssa13	16279042	16339104	+	AORe	hpi:005104
gene27720:106566654	GO:0000075	XP_013990366.1	LOC106566654	14-3-3 protein beta/alpha-2	protein_coding	ssa13	16870834	16875178	+	AORe	hpi:007764
gene27726:106566648	GO:0000075	XP_013990355.1	LOC106566648	MAP kinase-activated protein kinase 2-like	protein_coding	ssa13	17056084	17081766	+	AORe	hpi:005469
gene27798:106566739	GO:0000075	XP_013990556.1	psma7	proteasome subunit alpha 7	protein_coding	ssa13	19630201	19635044	+	AORe	hpi:008266
gene27811:106566727	GO:0000075	XP_013990522.1	LOC106566727	RNA-binding protein 38-like	protein_coding	ssa13	20919927	20939698	+	AORe	hpi:009597
gene27833:106566707	GO:0000075	XP_013990488.1	LOC106566707	poly(rC)-binding protein 2-like	protein_coding	ssa13	21563203	21584526	-	AORe	hpi:006543
gene27886:106566901	GO:0000075	XP_013990947.1	LOC106566901	transcription factor E2F1-like	protein_coding	ssa13	23177150	23181698	-	AORe	hpi:006523
gene27975:106566825	GO:0000075	XP_013990743.1	LOC106566825	myelin transcription factor 1-like	protein_coding	ssa13	26706076	26721378	+	AORe	hpi:002142
gene28048:106566948	GO:0000075	XP_013991100.1	LOC106566948	tyrosine-protein phosphatase non-receptor type 11-like	protein_coding	ssa13	29669417	29772310	-	AORe	hpi:002932
gene2810:100195241	GO:0000075	NP_001133742.1	mol1a	Mps one binder kinase activator-like 1A	protein_coding	ssa01	141529731	141538678	+	AORe	hpi:008256
gene28340:106567204	GO:0000075	XP_013991694.1	LOC106567204	tubulin alpha-8 chain-like	protein_coding	ssa13	40530370	40535411	+	AORe	hpi:004267
gene2836:100195038	GO:0000075	NP_001133539.1	purb	purine-rich element binding protein B	protein_coding	ssa01	142516501	142519051	-	AORe	hpi:008284
gene28374:100380661	GO:0000075	XP_013991747.1	LOC100380661	synaptophysin	protein_coding	ssa13	41066082	41086113	-	AORe	hpi:007379
gene28438:106567288	GO:0000075	XP_013991902.1	LOC106567288	high mobility group protein HMG-I/HMG-Y-like	protein_coding	ssa13	43387882	43397129	+	AORe	hpi:010708
gene28636:106567528	GO:0000075	XP_013992360.1	LOC106567528	ubiquitin-conjugating enzyme E2 B	protein_coding	ssa13	55718034	55737748	+	AORe	hpi:009581
gene28647:106567540	GO:0000075	XP_013992401.1	dlg2	discs%2C large homolog 2 (Drosophila)	protein_coding	ssa13	56071382	56470594	+	AORe	hpi:001109
gene28686:100196538	GO:0000075	XP_013992236.1	tiprl	TIP41%2C TOR signaling pathway regulator-like (S. cerevisiae)	protein_coding	ssa13	60371850	60389318	+	AORe	hpi:007919
gene28698:106567579	GO:0000075	XP_013992537.1	LOC106567579	14-3-3 protein epsilon-like	protein_coding	ssa13	60766305	60816014	+	AORe	hpi:007492
gene28773:100194713	GO:0000075	XP_013992821.1	LOC100194713	ubiquitin carboxyl-terminal hydrolase 28	protein_coding	ssa13	67571437	67602605	+	AORe	hpi:001066
gene28775:106567722	GO:0000075	XP_013992817.1	LOC106567722	centromere/kinetochore protein zw10 homolog	protein_coding	ssa13	67619908	67632079	+	AORe	hpi:002209
gene28956:106567933	GO:0000075	XP_013993315.1	LOC106567933	ubiquitin carboxyl-terminal hydrolase 25-like	protein_coding	ssa13	75989154	76044850	-	AORe	hpi:000962
gene28999:106567892	GO:0000075	XP_013993230.1	LOC106567892	E3 ubiquitin-protein ligase Siah2-like	protein_coding	ssa13	77293595	77319453	+	AORe	hpi:007299
gene29145:106567770	GO:0000075	XP_013992964.1	LOC106567770	neuronal PAS domain-containing protein 2-like	protein_coding	ssa13	81970834	82043817	-	AORe	hpi:002313
gene29252:106568207	GO:0000075	XP_013993825.1	LOC106568207	forkhead box protein N4-like	protein_coding	ssa13	86711923	86719754	-	AORe	hpi:006550
gene29262:106568210	GO:0000075	XP_013993831.1	LOC106568210	serine/threonine-protein kinase TAO3-like	protein_coding	ssa13	86932155	86938651	+	AORe	hpi:005252
gene29274:106568193	GO:0000075	XP_013993796.1	LOC106568193	TP53-regulated inhibitor of apoptosis 1-like	protein_coding	ssa13	87522683	87524050	-	AORe	hpi:010666
gene29334:106568147	GO:0000075	XP_013993697.1	LOC106568147	dual specificity protein phosphatase 4-like	protein_coding	ssa13	90230866	90237464	+	AORe	hpi:005794
gene29370:106568295	GO:0000075	XP_013993978.1	LOC106568295	tyrosine-protein phosphatase non-receptor type 11	protein_coding	ssa13	91268920	91281265	-	AORe	hpi:002720
gene29409:100380570	GO:0000075	XP_013994014.1	csn4	COP9 signalosome complex subunit 4	protein_coding	ssa13	92146587	92154022	+	AORe	hpi:004641
gene29430:106568347	GO:0000075	XP_013994088.1	LOC106568347	heterogeneous nuclear ribonucleoprotein K-like	protein_coding	ssa13	93174017	93186078	+	AORe	hpi:005538
gene29449:106568367	GO:0000075	XP_013994134.1	LOC106568367	adenomatous polyposis coli protein-like	protein_coding	ssa13	93968776	94030093	+	AORe	hpi:000097
gene29601:106568525	GO:0000075	XP_013994421.1	LOC106568525	cyclin-I-like	protein_coding	ssa13	101248782	101269494	-	AORe	hpi:007504
gene29603:106568527	GO:0000075	XP_013994423.1	LOC106568527	cyclin-G2-like	protein_coding	ssa13	101270545	101278538	+	AORe	hpi:007751
gene29995:100194659	GO:0000075	NP_001133215.1	LOC100194659	ubiquitin A-52 residue ribosomal protein fusion product 1like 2	protein_coding	ssa14	13267428	13269329	-	AORe	hpi:010012
gene30103:106568854	GO:0000075	XP_013995059.1	LOC106568854	PERQ amino acid-rich with GYF domain-containing protein 2-like	protein_coding	ssa14	16830206	16876655	-	AORe	hpi:001757
gene30222:106569074	GO:0000075	XP_013995516.1	LOC106569074	E3 ubiquitin-protein ligase RFWD2-like	protein_coding	ssa14	22251777	22290907	+	AORe	hpi:002155
gene30228:106569079	GO:0000075	XP_013995540.1	LOC106569079	serine/threonine-protein kinase PLK3-like	protein_coding	ssa14	22581722	22589515	+	AORe	hpi:002673
gene30294:106569218	GO:0000075	XP_013995833.1	LOC106569218	cullin-1-like	protein_coding	ssa14	25372573	25388593	+	AORe	hpi:001469
gene30328:106569189	GO:0000075	XP_013995755.1	LOC106569189	apoptosis regulator Bcl-2-like	protein_coding	ssa14	26871473	26918586	-	AORe	hpi:009712
gene30385:100196152	GO:0000075	NP_001134653.1	ccd16	Coiled-coil domain-containing protein 16	protein_coding	ssa14	29854863	29857626	-	AORe	hpi:007679
gene30399:106569128	GO:0000075	XP_013995601.1	LOC106569128	DNA replication licensing factor mcm4-like	protein_coding	ssa14	30234007	30246168	+	AORe	hpi:001272
gene30400:100195550	GO:0000075	NP_001134051.1	ub2v2	Ubiquitin-conjugating enzyme E2 variant 2	protein_coding	ssa14	30246483	30249780	+	AORe	hpi:009817
gene30406:106569122	GO:0000075	XP_013995587.1	LOC106569122	suppression of tumorigenicity 18 protein-like	protein_coding	ssa14	30402604	30467867	-	AORe	hpi:001386
gene30425:106569340	GO:0000075	XP_013996061.1	wnt9a	wingless-type MMTV integration site family%2C member 9A	protein_coding	ssa14	31320024	31349487	+	AORe	hpi:004772
gene30443:106569323	GO:0000075	XP_013996035.1	LOC106569323	THO complex subunit 1-like	protein_coding	ssa14	32014784	32028932	+	AORe	hpi:002586
gene30565:106569427	GO:0000075	XP_013996251.1	LOC106569427	protein arginine N-methyltransferase 5-like	protein_coding	ssa14	34925695	34931242	-	AORe	hpi:002465
gene30574:106569474	GO:0000075	XP_013996330.1	LOC106569474	zygotic DNA replication licensing factor mcm6-B-like	protein_coding	ssa14	35593583	35603029	+	AORe	hpi:001718
gene30656:106569538	GO:0000075	XP_013996468.1	LOC106569538	fizzy-related protein homolog	protein_coding	ssa14	38793429	38801659	+	AORe	hpi:003517
gene3087:106572095	GO:0000075	XP_014001408.1	LOC106572095	cyclin-I-like	protein_coding	ssa01	153238926	153296016	-	AORe	hpi:007504
gene3088:106572117	GO:0000075	XP_014001448.1	LOC106572117	cyclin-G2-like	protein_coding	ssa01	153271788	153276300	+	AORe	hpi:007751
gene31010:106570097	GO:0000075	XP_013997572.1	LOC106570097	40S ribosomal protein S27	protein_coding	ssa14	52673225	52675770	-	AORe	hpi:010544
gene31089:106570037	GO:0000075	XP_013997423.1	clspn	claspin	protein_coding	ssa14	56688025	56710955	+	AORe	hpi:001285
gene31091:106570036	GO:0000075	XP_013997421.1	psmb2	proteasome subunit beta 2	protein_coding	ssa14	56740676	56749912	+	AORe	hpi:009083
gene31172:100194764	GO:0000075	NP_001133265.1	tbb5	Tubulin beta chain	protein_coding	ssa14	58954367	58959830	-	AORe	hpi:003958
gene31181:100136367	GO:0000075	NP_001117007.1	psmb8b	proteasome subunit beta type 7b	protein_coding	ssa14	59095252	59098375	-	AORe	hpi:007592
gene31183:106569959	GO:0000075	XP_013997223.1	LOC106569959	proteasome subunit beta type-6-B like protein	protein_coding	ssa14	59103304	59111187	+	AORe	hpi:008484
gene31184:100137045	GO:0000075	NP_001117186.1	psmb9-b	proteasome subunit beta type-9b	protein_coding	ssa14	59112112	59116448	+	AORe	hpi:008278
gene31205:106569939	GO:0000075	XP_013997188.1	LOC106569939	proteasome subunit beta type-7-like	protein_coding	ssa14	59678446	59684838	+	AORe	hpi:007218
gene31243:106569904	GO:0000075	XP_013997101.1	LOC106569904	proteasome subunit beta type-4-like	protein_coding	ssa14	60842906	60847692	+	AORe	hpi:007647
gene31260:106569880	GO:0000075	XP_013997064.1	LOC106569880	integrator complex subunit 3-like	protein_coding	ssa14	61178015	61193872	-	AORe	hpi:000773
gene31318:106570205	GO:0000075	XP_013997761.1	LOC106570205	proline-rich protein PRCC-like	protein_coding	ssa14	63343242	63351619	-	AORe	hpi:006284
gene31415:106570282	GO:0000075	XP_013997907.1	LOC106570282	ubiquitin-conjugating enzyme E2 E2-like	protein_coding	ssa14	68159363	68210089	+	AORe	hpi:008486
gene31416:106570284	GO:0000075	XP_013997909.1	ube2e1	ubiquitin-conjugating enzyme E2E 1	protein_coding	ssa14	68212077	68231637	+	AORe	hpi:009351
gene31422:106570304	GO:0000075	XP_013997953.1	LOC106570304	DNA topoisomerase 2-beta-like	protein_coding	ssa14	68749995	68796885	-	AORe	hpi:000366
gene31440:106570310	GO:0000075	XP_013997966.1	LOC106570310	replication protein A 14 kDa subunit-like	protein_coding	ssa14	69312361	69314842	-	AORe	hpi:010543
gene31522:106570382	GO:0000075	XP_013998123.1	LOC106570382	proteasome subunit alpha type-2	protein_coding	ssa14	72798127	72806029	+	AORe	hpi:007909
gene31550:106570424	GO:0000075	XP_013998218.1	hsf1	heat shock transcription factor 1	protein_coding	ssa14	75430050	75461883	+	AORe	hpi:005089
gene31554:100196311	GO:0000075	XP_013998188.1	csk21	Casein kinase II subunit alpha	protein_coding	ssa14	75566455	75588036	+	AORe	hpi:005416
gene31558:106570415	GO:0000075	XP_013998191.1	LOC106570415	protein NDRG1-like	protein_coding	ssa14	75709491	75731456	+	AORe	hpi:005759
gene32359:106571204	GO:0000075	XP_013999461.1	LOC106571204	serine/threonine-protein phosphatase 2A 56 kDa regulatory subunit alpha isoform-like	protein_coding	ssa15	23950621	24038222	+	AORe	hpi:004140
gene32384:106571223	GO:0000075	XP_013999490.1	LOC106571223	proteasome subunit alpha type-6-like	protein_coding	ssa15	24839459	24842312	-	AORe	hpi:007923
gene32387:106571238	GO:0000075	XP_013999506.1	LOC106571238	transcription factor SOX-11-like	protein_coding	ssa15	25263830	25266149	+	AORe	hpi:007721
gene32395:106571252	GO:0000075	XP_013999542.1	LOC106571252	14-3-3 protein zeta	protein_coding	ssa15	25791618	25813642	-	AORe	hpi:007863
gene32534:106571372	GO:0000075	XP_013999862.1	LOC106571372	heat shock factor protein 2-like	protein_coding	ssa15	32116624	32122995	-	AORe	hpi:004823
gene32673:106571474	GO:0000075	XP_014000099.1	LOC106571474	RAC-alpha serine/threonine-protein kinase	protein_coding	ssa15	37478733	37516166	+	AORe	hpi:003814
gene32795:100195853	GO:0000075	NP_001134354.1	prs10	26S protease regulatory subunit S10B	protein_coding	ssa15	43546490	43555932	+	AORe	hpi:004992
gene32829:106571614	GO:0000075	XP_014000349.1	LOC106571614	myelin transcription factor 1-like protein	protein_coding	ssa15	44902857	44950404	-	AORe	hpi:001695
gene32861:106571593	GO:0000075	XP_014000312.1	LOC106571593	serine/threonine-protein phosphatase 2A 56 kDa regulatory subunit gamma isoform-like	protein_coding	ssa15	46651407	46687172	-	AORe	hpi:003239
gene32895:106571559	GO:0000075	XP_014000206.1	LOC106571559	serine/threonine-protein kinase PAK 7-like	protein_coding	ssa15	48379393	48503016	+	AORe	hpi:002766
gene33016:106571849	GO:0000075	XP_014000814.1	LOC106571849	poly(rC)-binding protein 4-like	protein_coding	ssa15	56634249	56710371	+	AORe	hpi:005104
gene33025:100195171	GO:0000075	NP_001133672.1	143b2	14-3-3 protein beta/alpha-2	protein_coding	ssa15	57251290	57256207	+	AORe	hpi:007764
gene33031:106571864	GO:0000075	XP_014000842.1	LOC106571864	MAP kinase-activated protein kinase 2-like	protein_coding	ssa15	57630321	57671907	+	AORe	hpi:005469
gene33089:106571922	GO:0000075	XP_014000965.1	LOC106571922	proteasome subunit alpha type-7-like	protein_coding	ssa15	60419492	60421675	+	AORe	hpi:008266
gene33099:106571937	GO:0000075	XP_014000994.1	LOC106571937	RNA-binding protein 38-like	protein_coding	ssa15	61752249	61766374	+	AORe	hpi:009597
gene33119:106571954	GO:0000075	XP_014001035.1	LOC106571954	poly(rC)-binding protein 2	protein_coding	ssa15	62247740	62272305	-	AORe	hpi:006543
gene33214:106572224	GO:0000075	XP_014001691.1	LOC106572224	myelin transcription factor 1-like	protein_coding	ssa15	65325199	65357120	-	AORe	hpi:002142
gene33265:106572187	GO:0000075	XP_014001602.1	LOC106572187	tyrosine-protein phosphatase non-receptor type 11-like	protein_coding	ssa15	67608582	67667031	+	AORe	hpi:002932
gene33387:106572081	GO:0000075	XP_014001361.1	LOC106572081	protein NDRG3-like	protein_coding	ssa15	72743486	72802862	+	AORe	hpi:006537
gene33505:106572360	GO:0000075	XP_014001897.1	LOC106572360	transcription factor E2F1-like	protein_coding	ssa15	78655382	78661051	+	AORe	hpi:006523
gene33528:106572339	GO:0000075	XP_014001851.1	LOC106572339	high mobility group protein HMG-I/HMG-Y-like	protein_coding	ssa15	79539800	79548954	-	AORe	hpi:010708
gene33594:106572443	GO:0000075	XP_014002102.1	LOC106572443	synaptophysin-like	protein_coding	ssa15	82213006	82226206	+	AORe	hpi:007379
gene33630:106572477	GO:0000075	XP_014002171.1	LOC106572477	tubulin alpha-8 chain-like	protein_coding	ssa15	82784751	82790114	-	AORe	hpi:004267
gene33634:106572481	GO:0000075	XP_014002179.1	LOC106572481	ubiquitin-conjugating enzyme E2 variant 1	protein_coding	ssa15	82871253	82876746	+	AORe	hpi:009740
gene34251:100306852	GO:0000075	NP_001158863.1	ccnd1	cyclin D1	protein_coding	ssa16	5581255	5593319	+	AORe	hpi:007212
gene34264:106573105	GO:0000075	XP_014003283.1	LOC106573105	aurora kinase B-like	protein_coding	ssa16	6314809	6323878	-	AORe	hpi:007359
gene34317:106573256	GO:0000075	XP_014003636.1	LOC106573256	retinoblastoma-like protein 2	protein_coding	ssa16	9609437	9630046	-	AORe	hpi:001585
gene34424:106573292	GO:0000075	XP_014003696.1	LOC106573292	cryptochrome-1-like	protein_coding	ssa16	15906587	15918327	+	AORe	hpi:003536
gene34437:106573305	GO:0000075	XP_014003719.1	LOC106573305	ubiquitin-conjugating enzyme E2 N	protein_coding	ssa16	16433328	16450491	+	AORe	hpi:009528
gene34445:100380437	GO:0000075	NP_001167192.1	rask	GTPase KRas	protein_coding	ssa16	16858058	16874553	+	AORe	hpi:008837
gene34451:106573317	GO:0000075	XP_014003746.1	LOC106573317	F-box only protein 31-like	protein_coding	ssa16	17660552	17689047	-	AORe	hpi:005310
gene34501:106573361	GO:0000075	XP_014003820.1	LOC106573361	GTPase HRas-like	protein_coding	ssa16	21336903	21376881	+	AORe	hpi:008920
gene34524:100196677	GO:0000075	NP_001135178.1	LOC100196677	26S proteasome non-ATPase regulatory subunit 7 like 2	protein_coding	ssa16	22006546	22009402	+	AORe	hpi:007194
gene34734:106573731	GO:0000075	XP_014004521.1	LOC106573731	heat shock factor protein 1-like	protein_coding	ssa16	30925158	30939955	-	AORe	hpi:005177
gene34761:106573709	GO:0000075	XP_014004478.1	LOC106573709	E3 ubiquitin-protein ligase Siah1-like	protein_coding	ssa16	31598020	31619877	-	AORe	hpi:006100
gene34830:106573643	GO:0000075	XP_014004355.1	LOC106573643	casein kinase II subunit alpha'	protein_coding	ssa16	34877108	34891061	-	AORe	hpi:006314
gene34927:106573549	GO:0000075	XP_014004160.1	LOC106573549	40S ribosomal protein S27-like	protein_coding	ssa16	39672700	39674897	+	AORe	hpi:010644
gene35072:106573931	GO:0000075	XP_014004870.1	LOC106573931	adenomatous polyposis coli protein 2-like	protein_coding	ssa16	44519248	44572900	+	AORe	hpi:000109
gene35090:106573944	GO:0000075	XP_014004894.1	cdc14a	cell division cycle 14A	protein_coding	ssa16	44816966	44894153	+	AORe	hpi:003697
gene37884:106576809	GO:0000075	XP_014009717.1	LOC106576809	poly(rC)-binding protein 3-like	protein_coding	ssa18	6912487	6923819	+	AORe	hpi:005215
gene37975:106576729	GO:0000075	XP_014009554.1	ppp2r5d	protein phosphatase 2%2C regulatory subunit B'%2C delta	protein_coding	ssa18	11634793	11680099	-	AORe	hpi:002595
gene38163:106577039	GO:0000075	XP_014010194.1	LOC106577039	BRISC complex subunit Abro1-like	protein_coding	ssa18	20131119	20143864	-	AORe	hpi:006158
gene38195:106577066	GO:0000075	XP_014010258.1	LOC106577066	ubiquitin-conjugating enzyme E2 D4-like	protein_coding	ssa18	21948447	21951594	+	AORe	hpi:009600
gene38203:100196122	GO:0000075	XP_014010305.1	cdc2	Cell division control protein 2 homolog	protein_coding	ssa18	22353070	22359504	+	AORe	hpi:006749
gene38234:106577118	GO:0000075	XP_014010339.1	LOC106577118	ubiquitin-40S ribosomal protein S27a	protein_coding	ssa18	24395004	24397577	-	AORe	hpi:009537
gene38336:106577249	GO:0000075	XP_014010653.1	LOC106577249	cell division cycle and apoptosis regulator protein 1-like	protein_coding	ssa18	30032992	30074058	+	AORe	hpi:001351
gene38649:106577550	GO:0000075	XP_014011143.1	LOC106577550	DNA-directed RNA polymerase II subunit RPB1	protein_coding	ssa18	47822903	47839406	+	AORe	hpi:000225
gene38654:106577554	GO:0000075	XP_014011158.1	LOC106577554	cellular tumor antigen p53-like	protein_coding	ssa18	47895779	47909870	-	AORe	hpi:007173
gene38858:106577760	GO:0000075	XP_014011558.1	LOC106577760	PERQ amino acid-rich with GYF domain-containing protein 1-like	protein_coding	ssa18	55867646	55898298	+	AORe	hpi:002315
gene39079:106577952	GO:0000075	XP_014011908.1	LOC106577952	astrocytic phosphoprotein PEA-15-like	protein_coding	ssa18	62470866	62516675	-	AORe	hpi:010138
gene39642:106578550	GO:0000075	XP_014012980.1	LOC106578550	WW domain-containing adapter protein with coiled-coil-like	protein_coding	ssa19	18740368	18780885	+	AORe	hpi:004735
gene39808:106578660	GO:0000075	XP_014013183.1	LOC106578660	DNA topoisomerase 2-binding protein 1-A-like	protein_coding	ssa19	31748859	31810973	-	AORe	hpi:000705
gene40129:106579048	GO:0000075	XP_014013950.1	LOC106579048	leucine-rich repeat-containing protein 18-like	protein_coding	ssa19	47744095	47747106	-	AORe	hpi:009053
gene40141:100195532	GO:0000075	NP_001134033.1	cops3	COP9 signalosome subunit 3	protein_coding	ssa19	48496263	48510815	-	AORe	hpi:004436
gene40166:100195835	GO:0000075	XP_014013977.1	psme3	proteasome activator subunit 3	protein_coding	ssa19	49753898	49757169	-	AORe	hpi:008279
gene40181:100380795	GO:0000075	XP_014014618.1	LOC100380795	26S proteasome non-ATPase regulatory subunit 11B	protein_coding	ssa19	50448845	50456137	-	AORe	hpi:004563
gene40623:106579513	GO:0000075	XP_014014946.1	LOC106579513	cyclin-dependent kinase 8	protein_coding	ssa19	67533191	67548655	-	AORe	hpi:004134
gene40656:106579522	GO:0000075	XP_014014980.1	LOC106579522	COP9 signalosome complex subunit 5	protein_coding	ssa19	68587672	68592148	-	AORe	hpi:005952
gene40699:106579593	GO:0000075	XP_014015121.1	LOC106579593	apoptosis regulator Bcl-2-like	protein_coding	ssa19	70608623	70682873	-	AORe	hpi:009137
gene40773:106579617	GO:0000075	XP_014015182.1	LOC106579617	proteasome activator complex subunit 1-like	protein_coding	ssa19	74398595	74401957	+	AORe	hpi:008697
gene40823:106579706	GO:0000075	XP_014015323.1	LOC106579706	proteasome activator complex subunit 2-like	protein_coding	ssa19	77929616	77936889	-	AORe	hpi:009095
gene40939:106579820	GO:0000075	XP_014015500.1	LOC106579820	serine/threonine-protein kinase TAO3-like	protein_coding	ssa20	3180134	3307317	-	AORe	hpi:001507
gene41001:106580168	GO:0000075	XP_014016400.1	LOC106580168	mitogen-activated protein kinase 4-like	protein_coding	ssa20	7108551	7135543	+	AORe	hpi:005264
gene41059:106580118	GO:0000075	XP_014016283.1	LOC106580118	serine/threonine-protein kinase Chk2-like	protein_coding	ssa20	12927952	12935154	+	AORe	hpi:005863
gene41070:106580109	GO:0000075	XP_014016255.1	foxn4	forkhead box N4	protein_coding	ssa20	13181487	13203761	-	AORe	hpi:004488
gene41152:106580043	GO:0000075	XP_014016082.1	LOC106580043	cyclin-G2-like	protein_coding	ssa20	16456063	16464873	-	AORe	hpi:006728
gene41205:106580001	GO:0000075	XP_014016007.1	LOC106580001	tubulin beta-1 chain	protein_coding	ssa20	17730823	17733633	-	AORe	hpi:003934
gene41246:100286578	GO:0000075	NP_001139989.2	anapc7	anaphase promoting complex subunit 7	protein_coding	ssa20	18935107	18940929	-	AORe	hpi:002933
gene41399:106580382	GO:0000075	XP_014016863.1	LOC106580382	ubiquitin-conjugating enzyme E2 D4	protein_coding	ssa20	24672591	24680996	-	AORe	hpi:009607
gene41413:106580369	GO:0000075	XP_014016811.1	psmd9	proteasome 26S subunit%2C non-ATPase 9	protein_coding	ssa20	25879500	25884216	+	AORe	hpi:010462
gene41431:106580353	GO:0000075	XP_014016772.1	LOC106580353	MOB kinase activator 1A	protein_coding	ssa20	26327314	26345670	+	AORe	hpi:008157
gene41477:100196201	GO:0000075	NP_001134702.1	ubl1	Ubiquitin-like protein 1	protein_coding	ssa20	27983190	27984435	-	AORe	hpi:010329
gene41497:106580291	GO:0000075	XP_014016608.1	LOC106580291	THO complex subunit 5 homolog	protein_coding	ssa20	28414999	28441058	+	AORe	hpi:002374
gene41516:106580403	GO:0000075	XP_014016889.1	LOC106580403	serine/threonine-protein kinase PLK2-like	protein_coding	ssa20	29016865	29021951	+	AORe	hpi:002587
gene41589:106580459	GO:0000075	XP_014017031.1	LOC106580459	E3 ubiquitin-protein ligase CHFR-like	protein_coding	ssa20	32061104	32082443	+	AORe	hpi:004220
gene43003:106581757	GO:0000075	XP_014019501.1	LOC106581757	mitogen-activated protein kinase kinase kinase MLT-like	protein_coding	ssa21	16775755	16814275	+	AORe	hpi:002658
gene43118:106581959	GO:0000075	XP_014020018.1	LOC106581959	60S ribosomal protein L24	protein_coding	ssa21	23065968	23071238	-	AORe	hpi:009570
gene43214:106582136	GO:0000075	XP_014020380.1	LOC106582136	ubiquitin-conjugating enzyme E2 A-like	protein_coding	ssa21	26921802	26927664	+	AORe	hpi:009555
gene43403:100196131	GO:0000075	NP_001134632.1	med4	mediator complex subunit 4	protein_coding	ssa21	35427610	35430175	-	AORe	hpi:009348
gene43432:100195242	GO:0000075	XP_014020503.1	ub2e3	Ubiquitin-conjugating enzyme E2 E3	protein_coding	ssa21	36453062	36512940	-	AORe	hpi:009527
gene43842:100136932	GO:0000075	NP_001117170.1	p38a	mitogen activated protein kinase p38a	protein_coding	ssa22	6138513	6176477	-	AORe	hpi:008417
gene43943:106582771	GO:0000075	XP_014021662.1	LOC106582771	high mobility group protein HMGI-C-like	protein_coding	ssa22	11169260	11178443	-	AORe	hpi:010657
gene44053:106582883	GO:0000075	XP_014021940.1	LOC106582883	bcl-2-like protein 1	protein_coding	ssa22	15757195	15761184	-	AORe	hpi:009005
gene44067:106582898	GO:0000075	XP_014021964.1	LOC106582898	protein NDRG3-like	protein_coding	ssa22	16001617	16065958	-	AORe	hpi:005630
gene44085:106582916	GO:0000075	XP_014022016.1	LOC106582916	RNA-binding protein 38-like	protein_coding	ssa22	17057921	17067775	+	AORe	hpi:009063
gene44097:100194763	GO:0000075	XP_014021667.1	mapk3	mitogen-activated protein kinase 3	protein_coding	ssa22	17281425	17306043	+	AORe	hpi:005670
gene44291:106583088	GO:0000075	XP_014022365.1	LOC106583088	ubiquitin carboxyl-terminal hydrolase 49-like	protein_coding	ssa22	27397184	27403688	+	AORe	hpi:002689
gene44353:106583210	GO:0000075	XP_014022595.1	LOC106583210	ruvB-like 1	protein_coding	ssa22	28781640	28793708	-	AORe	hpi:004117
gene44398:106583174	GO:0000075	XP_014022537.1	LOC106583174	cyclic AMP-dependent transcription factor ATF-7-like	protein_coding	ssa22	31062398	31068263	+	AORe	hpi:005238
gene44462:100196712	GO:0000075	NP_001135206.1	cdk2	cyclin-dependent kinase 2	protein_coding	ssa22	33497062	33500480	+	AORe	hpi:006968
gene44493:106583347	GO:0000075	XP_014022914.1	LOC106583347	SOSS complex subunit B1-like	protein_coding	ssa22	34321803	34324541	-	AORe	hpi:009571
gene44517:106583325	GO:0000075	XP_014022858.1	sox12	SRY (sex determining region Y)-box 12	protein_coding	ssa22	34781383	34787980	-	AORe	hpi:007022
gene44591:106583392	GO:0000075	XP_014022988.1	LOC106583392	synaptoporin-like	protein_coding	ssa22	37781161	37792638	-	AORe	hpi:007188
gene44651:106583488	GO:0000075	XP_014023197.1	LOC106583488	cryptochrome-1-like	protein_coding	ssa22	40954848	40967929	+	AORe	hpi:003560
gene44675:106583473	GO:0000075	XP_014023158.1	LOC106583473	synaptophysin-like protein 1	protein_coding	ssa22	41374726	41416391	-	AORe	hpi:009460
gene44821:100136508	GO:0000075	NP_001117088.1	LOC100136508	ubiquitin-conjugating enzyme E2 variant 1-like	protein_coding	ssa22	48544612	48549738	+	AORe	hpi:009741
gene44825:106583626	GO:0000075	XP_014023490.1	LOC106583626	casein kinase II subunit alpha-like	protein_coding	ssa22	48607422	48619775	+	AORe	hpi:006018
gene44867:100195599	GO:0000075	XP_014023628.1	ube2c	ubiquitin-conjugating enzyme E2C	protein_coding	ssa22	51156672	51160525	-	AORe	hpi:009474
gene44922:106583719	GO:0000075	XP_014023722.1	LOC106583719	DNA replication licensing factor mcm2	protein_coding	ssa22	54495488	54511166	-	AORe	hpi:001315
gene44986:106583753	GO:0000075	XP_014023783.1	LOC106583753	poly(rC)-binding protein 3-like	protein_coding	ssa22	56458790	56586752	+	AORe	hpi:005195
gene45206:106583961	GO:0000075	XP_014024153.1	LOC106583961	discs large homolog 1-like protein	protein_coding	ssa23	3946035	4173656	-	AORe	hpi:005318
gene45226:100196385	GO:0000075	XP_014024177.1	nek7	NIMA-related kinase 7	protein_coding	ssa23	5670736	5809206	-	AORe	hpi:007298
gene45368:106584187	GO:0000075	XP_014024650.1	LOC106584187	proteasome subunit alpha type-7-like	protein_coding	ssa23	14663366	14665837	-	AORe	hpi:008116
gene45427:106584135	GO:0000075	XP_014024511.1	LOC106584135	nucleoprotein TPR-like	protein_coding	ssa23	19614609	19658878	+	AORe	hpi:000221
gene45441:106584123	GO:0000075	XP_014024482.1	clock	clock circadian regulator	protein_coding	ssa23	19953017	20020639	+	AORe	hpi:004122
gene45481:106584215	GO:0000075	XP_014024727.1	LOC106584215	proteasome subunit beta type-5-like	protein_coding	ssa23	21866163	21874247	+	AORe	hpi:007657
gene45561:106584319	GO:0000075	XP_014024919.1	LOC106584319	Abelson tyrosine-protein kinase 2-like	protein_coding	ssa23	26248935	26292225	+	AORe	hpi:000886
gene45568:106584328	GO:0000075	XP_014024959.1	LOC106584328	cyclin-dependent kinase 4 inhibitor C-like	protein_coding	ssa23	26470865	26475466	-	AORe	hpi:010051
gene45709:106584429	GO:0000075	XP_014025227.1	LOC106584429	E3 SUMO-protein ligase PIAS4-like	protein_coding	ssa23	32240179	32251832	+	AORe	hpi:004816
gene45783:106584505	GO:0000075	XP_014025367.1	cnot2	CCR4-NOT transcription complex%2C subunit 2	protein_coding	ssa23	35699441	35710509	+	AORe	hpi:003436
gene45795:106584535	GO:0000075	XP_014025416.1	LOC106584535	E3 ubiquitin-protein ligase RFWD3-like	protein_coding	ssa23	35966027	35980930	+	AORe	hpi:003283
gene45868:106584590	GO:0000075	XP_014025525.1	LOC106584590	MOB kinase activator 2-like	protein_coding	ssa23	39550055	39654735	+	AORe	hpi:009204
gene45879:106584610	GO:0000075	XP_014025558.1	LOC106584610	wee1-like protein kinase 1-A	protein_coding	ssa23	40028400	40034852	-	AORe	hpi:004712
gene45902:106584630	GO:0000075	XP_014025589.1	LOC106584630	ubiquitin-60S ribosomal protein L40	protein_coding	ssa23	40743919	40744422	+	AORe	hpi:010035
gene46183:100380319	GO:0000075	NP_001167075.1	taok3	TAO kinase 3	protein_coding	ssa24	2394544	2501950	+	AORe	hpi:001507
gene46385:100195666	GO:0000075	XP_014026353.1	LOC100195666	E3 ubiquitin-protein ligase CHFR	protein_coding	ssa24	12032756	12045872	-	AORe	hpi:004220
gene46454:106585026	GO:0000075	XP_014026241.1	LOC106585026	serine/threonine-protein kinase PLK2-like	protein_coding	ssa24	14725097	14729961	-	AORe	hpi:002587
gene46474:106585010	GO:0000075	XP_014026217.1	LOC106585010	THO complex subunit 5 homolog	protein_coding	ssa24	15292412	15313994	-	AORe	hpi:002374
gene46493:100136541	GO:0000075	NP_001117112.1	LOC100136541	ISG15-like protein	protein_coding	ssa24	15680534	15681564	+	AORe	hpi:010329
gene46536:106585269	GO:0000075	XP_014026787.1	LOC106585269	MOB kinase activator 1A	protein_coding	ssa24	17391514	17399497	-	AORe	hpi:008157
gene46555:100196156	GO:0000075	NP_001134657.1	psmd9	proteasome (prosome%2C macropain) 26S subunit%2C non-ATPase%2C 9	protein_coding	ssa24	17811334	17816787	-	AORe	hpi:010462
gene46575:106585615	GO:0000075	XP_014027504.1	LOC106585615	ubiquitin-conjugating enzyme E2 D4	protein_coding	ssa24	19018478	19029844	+	AORe	hpi:009607
gene46733:106585471	GO:0000075	XP_014027180.1	LOC106585471	anaphase-promoting complex subunit 7-like	protein_coding	ssa24	24597248	24602851	+	AORe	hpi:002933
gene46776:100136483	GO:0000075	XP_014027109.1	LOC100136483	tubulin beta-1 chain	protein_coding	ssa24	25866847	25869568	+	AORe	hpi:003934
gene46893:100194937	GO:0000075	NP_001133438.1	ccng2	cyclin G2	protein_coding	ssa24	28868491	28874845	+	AORe	hpi:006728
gene46959:106585684	GO:0000075	XP_014027633.1	hnrnpk	heterogeneous nuclear ribonucleoprotein K	protein_coding	ssa24	31190819	31200117	+	AORe	hpi:006300
gene46980:106585661	GO:0000075	XP_014027582.1	LOC106585661	forkhead box protein N4-like	protein_coding	ssa24	31748724	31757503	+	AORe	hpi:004488
gene46992:106585648	GO:0000075	XP_014027547.1	LOC106585648	serine/threonine-protein kinase Chk2-like	protein_coding	ssa24	32036215	32043839	-	AORe	hpi:005863
gene47076:106585829	GO:0000075	XP_014027975.1	mapk4	mitogen-activated protein kinase 4	protein_coding	ssa24	38420628	38442245	-	AORe	hpi:005264
gene47697:100194512	GO:0000075	XP_014029110.1	ube2e3	ubiquitin-conjugating enzyme E2E 3 (UBC4/5 homolog%2C yeast)	protein_coding	ssa25	26759801	26797757	+	AORe	hpi:009527
gene47727:106586491	GO:0000075	XP_014029334.1	med4	mediator complex subunit 4	protein_coding	ssa25	27734953	27743146	+	AORe	hpi:009348
gene47920:106586675	GO:0000075	XP_014029674.1	LOC106586675	ubiquitin-conjugating enzyme E2 A-like	protein_coding	ssa25	35610972	35620795	-	AORe	hpi:009555
gene48023:106586748	GO:0000075	XP_014029802.1	LOC106586748	60S ribosomal protein L24	protein_coding	ssa25	39942967	39946048	+	AORe	hpi:009570
gene49628:106588181	GO:0000075	XP_014032385.1	LOC106588181	40S ribosomal protein S27-like	protein_coding	ssa27	1285920	1293341	-	AORe	hpi:010544
gene49759:106588468	GO:0000075	XP_014033014.1	LOC106588468	claspin-like	protein_coding	ssa27	7599075	7617620	+	AORe	hpi:001285
gene49761:106588490	GO:0000075	XP_014033055.1	LOC106588490	proteasome subunit beta type-2-like	protein_coding	ssa27	7633584	7647941	+	AORe	hpi:009083
gene49839:106588409	GO:0000075	XP_014032830.1	LOC106588409	tubulin beta chain	protein_coding	ssa27	9960563	9967783	-	AORe	hpi:003958
gene49850:106588400	GO:0000075	XP_014032817.1	LOC106588400	proteasome subunit beta type-8-like	protein_coding	ssa27	10153896	10157742	-	AORe	hpi:007592
gene49852:106588399	GO:0000075	XP_014032816.1	LOC106588399	proteasome subunit beta type-6-A like protein-like	protein_coding	ssa27	10163426	10168542	+	AORe	hpi:008484
gene49853:100136936	GO:0000075	NP_001117174.1	psmb9-a	proteasome subunit beta type-9a	protein_coding	ssa27	10171103	10175147	+	AORe	hpi:008278
gene49855:100137036	GO:0000075	XP_014032550.1	brd2	bromodomain containing 2	protein_coding	ssa27	10227934	10242213	+	AORe	hpi:002608
gene49872:106588382	GO:0000075	XP_014032774.1	LOC106588382	proteasome subunit beta type-7-like	protein_coding	ssa27	10580776	10585552	+	AORe	hpi:007218
gene49917:106588338	GO:0000075	XP_014032691.1	LOC106588338	proteasome subunit beta type-4-like	protein_coding	ssa27	11840918	11845140	+	AORe	hpi:007647
gene49935:106588323	GO:0000075	XP_014032660.1	LOC106588323	integrator complex subunit 3	protein_coding	ssa27	12120937	12144319	-	AORe	hpi:000773
gene49992:100195390	GO:0000075	NP_001133891.1	prcc	papillary renal cell carcinoma (translocation-associated)	protein_coding	ssa27	14351860	14356227	-	AORe	hpi:006284
gene50240:100196756	GO:0000075	NP_001135250.1	ub2e2	Ubiquitin-conjugating enzyme E2 E2	protein_coding	ssa27	19742851	19801122	+	AORe	hpi:008486
gene50241:106588666	GO:0000075	XP_014033347.1	LOC106588666	ubiquitin-conjugating enzyme E2 E1-like	protein_coding	ssa27	19808420	19828347	+	AORe	hpi:009351
gene50247:106588671	GO:0000075	XP_014033364.1	LOC106588671	DNA topoisomerase 2-beta-like	protein_coding	ssa27	20249142	20278516	-	AORe	hpi:000366
gene50261:106588685	GO:0000075	XP_014033395.1	rpa3	replication protein A3%2C 14kDa	protein_coding	ssa27	20640319	20642037	-	AORe	hpi:010543
gene50540:106588970	GO:0000075	XP_014034039.1	LOC106588970	protein NDRG1-like	protein_coding	ssa27	32306897	32328949	-	AORe	hpi:005759
gene50543:106588967	GO:0000075	XP_014034032.1	LOC106588967	casein kinase II subunit alpha-like	protein_coding	ssa27	32438651	32457192	-	AORe	hpi:005416
gene50546:106588963	GO:0000075	XP_014034024.1	LOC106588963	heat shock factor protein 1-like	protein_coding	ssa27	32560511	32584088	-	AORe	hpi:005089
gene50573:106589005	GO:0000075	XP_014034101.1	LOC106589005	proteasome subunit alpha type-2-like	protein_coding	ssa27	35121205	35126035	-	AORe	hpi:007909
gene50783:106589296	GO:0000075	XP_014034553.1	LOC106589296	26S proteasome non-ATPase regulatory subunit 11B	protein_coding	ssa28	1719900	1725818	+	AORe	hpi:004563
gene50800:106589310	GO:0000075	XP_014034581.1	LOC106589310	proteasome activator complex subunit 3-like	protein_coding	ssa28	2594609	2600797	+	AORe	hpi:008279
gene50828:100217343	GO:0000075	NP_001136182.1	cops3	COP9 constitutive photomorphogenic homolog subunit 3	protein_coding	ssa28	3761446	3774154	+	AORe	hpi:004436
gene50840:106589224	GO:0000075	XP_014034416.1	LOC106589224	leucine-rich repeat-containing protein 18-like	protein_coding	ssa28	4605505	4607551	+	AORe	hpi:009053
gene51163:106589609	GO:0000075	XP_014035267.1	gps1	G protein pathway suppressor 1	protein_coding	ssa28	16295414	16304220	+	AORe	hpi:003757
gene51211:106589654	GO:0000075	XP_014035369.1	LOC106589654	proteasome subunit beta type-1-B-like	protein_coding	ssa28	19352018	19354408	+	AORe	hpi:008063
gene51302:106589746	GO:0000075	XP_014035526.1	LOC106589746	proteasome activator complex subunit 4B-like	protein_coding	ssa28	24415194	24491288	-	AORe	hpi:000543
gene51586:106590019	GO:0000075	XP_014035976.1	LOC106590019	WW domain-containing adapter protein with coiled-coil-like	protein_coding	ssa29	2218060	2292146	+	AORe	hpi:004735
gene51734:106590185	GO:0000075	XP_014036382.1	LOC106590185	DNA topoisomerase 2-binding protein 1-A-like	protein_coding	ssa29	13936653	13971664	-	AORe	hpi:000705
gene51795:100196625	GO:0000075	NP_001135126.1	psme2	proteasome activator subunit 2	protein_coding	ssa29	17457753	17464705	+	AORe	hpi:009095
gene51856:106590261	GO:0000075	XP_014036554.1	psme1	proteasome activator subunit 1	protein_coding	ssa29	20102085	20115997	-	AORe	hpi:008697
gene51927:106590353	GO:0000075	XP_014036765.1	LOC106590353	apoptosis regulator Bcl-2-like	protein_coding	ssa29	23330880	23399336	+	AORe	hpi:009137
gene51960:106590413	GO:0000075	XP_014036889.1	cops5	COP9 signalosome subunit 5	protein_coding	ssa29	25237007	25241587	+	AORe	hpi:005952
gene51987:100195752	GO:0000075	XP_014036972.1	LOC100195752	cyclin-dependent kinase 8	protein_coding	ssa29	26089795	26108103	+	AORe	hpi:004134
gene6200:106599031	GO:0000075	XP_014045559.1	LOC106599031	ubiquitin-60S ribosomal protein L40-like	protein_coding	ssa03	13744730	13751923	-	AORe	hpi:010012
gene6311:106599535	GO:0000075	XP_014046292.1	LOC106599535	PERQ amino acid-rich with GYF domain-containing protein 2-like	protein_coding	ssa03	17579322	17605608	-	AORe	hpi:001757
gene6386:106599409	GO:0000075	XP_014046095.1	rfwd2	ring finger and WD repeat domain 2%2C E3 ubiquitin protein ligase	protein_coding	ssa03	22053491	22063852	+	AORe	hpi:002155
gene6392:106599391	GO:0000075	XP_014046078.1	LOC106599391	serine/threonine-protein kinase PLK3-like	protein_coding	ssa03	22398455	22406628	+	AORe	hpi:002673
gene6458:106599302	GO:0000075	XP_014045939.1	LOC106599302	cullin-1	protein_coding	ssa03	25310659	25329663	+	AORe	hpi:001469
gene6493:106599248	GO:0000075	XP_014045847.1	LOC106599248	apoptosis regulator Bcl-2-like	protein_coding	ssa03	26939570	27001837	-	AORe	hpi:009712
gene6505:106599691	GO:0000075	XP_014046464.1	LOC106599691	proteasome subunit alpha type-7	protein_coding	ssa03	27740136	27753766	+	AORe	hpi:008116
gene6542:106599772	GO:0000075	XP_014046559.1	LOC106599772	zinc finger protein 830-like	protein_coding	ssa03	30221746	30224060	-	AORe	hpi:007679
gene6557:100380456	GO:0000075	XP_014046407.1	mcm4	minichromosome maintenance complex component 4	protein_coding	ssa03	30659405	30675573	+	AORe	hpi:001272
gene6558:106599804	GO:0000075	XP_014046609.1	ube2v2	ubiquitin-conjugating enzyme E2 variant 2	protein_coding	ssa03	30676040	30688445	+	AORe	hpi:009817
gene6562:106599814	GO:0000075	XP_014046622.1	LOC106599814	suppression of tumorigenicity 18 protein-like	protein_coding	ssa03	30923927	30976470	-	AORe	hpi:001386
gene6579:106599874	GO:0000075	XP_014046700.1	LOC106599874	protein Wnt-9a-like	protein_coding	ssa03	31876640	31907574	+	AORe	hpi:004772
gene6603:106600433	GO:0000075	XP_014047262.1	LOC106600433	THO complex subunit 1-like	protein_coding	ssa03	33138310	33148915	+	AORe	hpi:002586
gene6695:100380736	GO:0000075	XP_014047038.1	LOC100380736	protein arginine N-methyltransferase 5	protein_coding	ssa03	35545109	35553837	-	AORe	hpi:002465
gene6709:100380467	GO:0000075	NP_001167223.1	mc6zb	Zygotic DNA replication licensing factor mcm6-B	protein_coding	ssa03	36129486	36139372	+	AORe	hpi:001718
gene6778:106599985	GO:0000075	XP_014046789.1	LOC106599985	fizzy-related protein homolog	protein_coding	ssa03	38744804	38776718	+	AORe	hpi:003517
gene829:106602205	GO:0000075	XP_014050182.1	psma3	proteasome subunit alpha 3	protein_coding	ssa01	35732418	35746876	+	AORe	hpi:007906
gene9558:106603021	GO:0000075	XP_014051600.1	LOC106603021	transcriptional activator protein Pur-alpha-like	protein_coding	ssa04	34267199	34277149	-	AORe	hpi:006916
gene9562:106603036	GO:0000075	XP_014051631.1	LOC106603036	ubiquitin-conjugating enzyme E2 D2	protein_coding	ssa04	34438407	34442478	-	AORe	hpi:009606
gene9568:106603039	GO:0000075	XP_014051642.1	LOC106603039	cell division cycle protein 23 homolog	protein_coding	ssa04	34539158	34545794	-	AORe	hpi:003379
gene9646:106603098	GO:0000075	XP_014051784.1	LOC106603098	proteasome subunit beta type-6-like	protein_coding	ssa04	35985564	35988287	+	AORe	hpi:008211
gene9675:106603125	GO:0000075	XP_014051866.1	LOC106603125	histone acetyltransferase KAT5-like	protein_coding	ssa04	37080659	37089510	-	AORe	hpi:002861
gene969:106603101	GO:0000075	XP_014051829.1	foxn3	forkhead box N3	protein_coding	ssa01	42831554	42952309	+	AORe	hpi:005176
gene9827:106603298	GO:0000075	XP_014052270.1	LOC106603298	neuronal PAS domain-containing protein 2-like	protein_coding	ssa04	42582217	42675726	+	AORe	hpi:002313
gene9974:106603586	GO:0000075	XP_014052924.1	LOC106603586	E3 ubiquitin-protein ligase Siah2	protein_coding	ssa04	47246635	47293385	-	AORe	hpi:007299
gene10052:106603521	GO:0000082	XP_014052799.1	LOC106603521	ribosomal protein S6 kinase beta-1-like	protein_coding	ssa04	50743860	50765252	-	AORe	hpi:004469
gene10216:106603659	GO:0000082	XP_014053073.1	LOC106603659	heat shock cognate 70 kDa protein	protein_coding	ssa04	60850622	60876018	+	AORe	hpi:002412
gene10217:100195904	GO:0000082	XP_014053069.1	LOC100195904	zinc finger protein ZPR1	protein_coding	ssa04	60884107	60891620	+	AORe	hpi:005124
gene10243:106603692	GO:0000082	XP_014053151.1	LOC106603692	MAP/microtubule affinity-regulating kinase 4-like	protein_coding	ssa04	61734027	61792209	-	AORe	hpi:001980
gene10268:106603716	GO:0000082	XP_014053212.1	LOC106603716	cullin-5-like	protein_coding	ssa04	62420654	62449904	-	AORe	hpi:001653
gene10360:106603811	GO:0000082	XP_014053438.1	LOC106603811	protein Jade-1-like	protein_coding	ssa04	68152952	68397285	-	AORe	hpi:002064
gene10362:100286422	GO:0000082	NP_001139833.1	ube2b	ubiquitin-conjugating enzyme E2B (RAD6 homolog)	protein_coding	ssa04	68422387	68429475	-	AORe	hpi:009581
gene10365:100195936	GO:0000082	NP_001134437.1	skp1	S-phase kinase-associated protein 1	protein_coding	ssa04	68456996	68467713	+	AORe	hpi:009420
gene1072:106604744	GO:0000082	XP_014055199.1	LOC106604744	poly(rC)-binding protein 3-like	protein_coding	ssa01	49447123	49466743	+	AORe	hpi:005215
gene1080:106604807	GO:0000082	XP_014055328.1	LOC106604807	cytochrome P450 1B1-like	protein_coding	ssa01	49710488	49726903	+	AORe	hpi:004438
gene10997:106604405	GO:0000082	XP_014054465.1	LOC106604405	serine/threonine-protein phosphatase 2B catalytic subunit alpha isoform-like	protein_coding	ssa05	15288302	15324042	-	AORe	hpi:003187
gene11133:100195873	GO:0000082	NP_001134374.1	ube2a	ubiquitin-conjugating enzyme E2A (RAD6 homolog)	protein_coding	ssa05	22632127	22638559	+	AORe	hpi:009535
gene11147:106604435	GO:0000082	XP_014054517.1	LOC106604435	cullin-4B-like	protein_coding	ssa05	22771739	22794547	-	AORe	hpi:001669
gene11169:100195170	GO:0000082	XP_014054656.1	ccna2	cyclin A2	protein_coding	ssa05	23933780	23938624	+	AORe	hpi:006308
gene11405:100196873	GO:0000082	XP_014054888.1	fhl1	Four and a half LIM domains protein 1	protein_coding	ssa05	33973517	33990257	-	AORe	hpi:007100
gene1152:106605890	GO:0000082	XP_014057362.1	LOC106605890	serine/threonine-protein phosphatase 2A 56 kDa regulatory subunit delta isoform	protein_coding	ssa01	54318237	54373382	-	AORe	hpi:002595
gene1237:106606853	GO:0000082	XP_014058721.1	LOC106606853	calcium/calmodulin-dependent protein kinase type II subunit gamma	protein_coding	ssa01	57847823	57981996	-	AORe	hpi:003102
gene1269:106607213	GO:0000082	XP_014059415.1	LOC106607213	phosphatidylinositol 3%2C4%2C5-trisphosphate 3-phosphatase and dual-specificity protein phosphatase PTEN-like	protein_coding	ssa01	61302470	61338187	+	AORe	hpi:004750
gene1337:106607826	GO:0000082	XP_014060697.1	LOC106607826	cyclin-dependent kinase 1-like	protein_coding	ssa01	66239848	66243611	+	AORe	hpi:006749
gene1363:100194654	GO:0000082	NP_001133210.1	LOC100194654	ribosomal protein S27-3	protein_coding	ssa01	68777053	68779433	-	AORe	hpi:009537
gene1400:106608462	GO:0000082	XP_014061870.1	LOC106608462	eukaryotic translation initiation factor 4E-binding protein 2-like	protein_coding	ssa01	70920609	70926982	-	AORe	hpi:010327
gene14375:106607585	GO:0000082	XP_014060138.1	LOC106607585	ezrin-like	protein_coding	ssa06	47389942	47449643	+	AORe	hpi:003129
gene14396:106607599	GO:0000082	XP_014060163.1	LOC106607599	proteasome subunit alpha type-6	protein_coding	ssa06	48395482	48398516	-	AORe	hpi:007923
gene14412:106607643	GO:0000082	XP_014060264.1	LOC106607643	MAP/microtubule affinity-regulating kinase 3-like	protein_coding	ssa06	49027529	49139233	-	AORe	hpi:004254
gene14427:100380512	GO:0000082	NP_001167268.1	sox11	SRY (sex determining region Y)-box 11	protein_coding	ssa06	50213475	50215707	+	AORe	hpi:007721
gene14437:106607663	GO:0000082	XP_014060330.1	LOC106607663	Krueppel-like factor 11	protein_coding	ssa06	50993670	51003713	+	AORe	hpi:006527
gene14438:106607664	GO:0000082	XP_014060331.1	rrm2	ribonucleotide reductase M2	protein_coding	ssa06	51005846	51013584	+	AORe	hpi:005769
gene14498:106607718	GO:0000082	XP_014060448.1	bach2	BTB and CNC homology 1%2C basic leucine zipper transcription factor 2	protein_coding	ssa06	53330753	53433025	-	AORe	hpi:002500
gene14531:106607746	GO:0000082	XP_014060511.1	LOC106607746	probable ribonuclease ZC3H12D	protein_coding	ssa06	55185422	55199737	-	AORe	hpi:004304
gene14535:106607747	GO:0000082	XP_014060512.1	LOC106607747	serine/threonine-protein kinase LATS1-like	protein_coding	ssa06	55237728	55252119	-	AORe	hpi:000780
gene1459:106608924	GO:0000082	XP_014062622.1	LOC106608924	histone acetyltransferase p300-like	protein_coding	ssa01	74125897	74150232	-	AORe	hpi:000345
gene14720:106607890	GO:0000082	XP_014060837.1	LOC106607890	RAC-alpha serine/threonine-protein kinase-like	protein_coding	ssa06	62194916	62253385	+	AORe	hpi:003814
gene14791:106607980	GO:0000082	XP_014060996.1	cdc40	cell division cycle 40	protein_coding	ssa06	65097126	65143159	+	AORe	hpi:003469
gene1484:106609499	GO:0000082	XP_014063857.1	LOC106609499	eukaryotic peptide chain release factor GTP-binding subunit ERF3A-like	protein_coding	ssa01	74581123	74602065	+	AORe	hpi:003261
gene14877:106608062	GO:0000082	XP_014061213.1	LOC106608062	1-phosphatidylinositol 4%2C5-bisphosphate phosphodiesterase beta-1-like	protein_coding	ssa06	69758782	69835209	+	AORe	hpi:001204
gene14922:106608134	GO:0000082	XP_014061349.1	LOC106608134	serine/threonine-protein phosphatase 2A 56 kDa regulatory subunit gamma isoform-like	protein_coding	ssa06	72162107	72202063	+	AORe	hpi:003239
gene14956:106608144	GO:0000082	XP_014061362.1	LOC106608144	myelin transcription factor 1-like protein	protein_coding	ssa06	74160584	74293708	+	AORe	hpi:001695
gene14995:106608168	GO:0000082	XP_014061425.1	LOC106608168	26S protease regulatory subunit 10B-like	protein_coding	ssa06	75689357	75693488	-	AORe	hpi:004992
gene15087:106608271	GO:0000082	XP_014061601.1	LOC106608271	rho-related GTP-binding protein RhoV-like	protein_coding	ssa06	81626927	81631894	-	AORe	hpi:008203
gene15693:106608817	GO:0000082	XP_014062455.1	gigyf1	GRB10 interacting GYF protein 1	protein_coding	ssa07	19532568	19575507	+	AORe	hpi:002315
gene15850:106608956	GO:0000082	XP_014062683.1	LOC106608956	sentrin-specific protease 3-like	protein_coding	ssa07	23562171	23581644	-	AORe	hpi:005977
gene1598:106610704	GO:0000082	XP_014065680.1	psmb1	proteasome subunit beta 1	protein_coding	ssa01	81642265	81644470	+	AORe	hpi:008063
gene1601:106610710	GO:0000082	XP_014065686.1	LOC106610710	rho-related GTP-binding protein RhoU-like	protein_coding	ssa01	81659254	81666550	+	AORe	hpi:008371
gene1681:100286678	GO:0000082	NP_001140090.1	if4e	Eukaryotic translation initiation factor 4E	protein_coding	ssa01	89308595	89336466	+	AORe	hpi:008368
gene18177:106611239	GO:0000082	XP_014066712.1	LOC106611239	proteasome subunit alpha type-3	protein_coding	ssa09	34657265	34663159	+	AORe	hpi:007906
gene18182:106611242	GO:0000082	XP_014066714.1	LOC106611242	dapper homolog 1-like	protein_coding	ssa09	34834003	34919964	+	AORe	hpi:002376
gene18465:106611512	GO:0000082	XP_014067266.1	LOC106611512	ubiquitin-conjugating enzyme E2 A	protein_coding	ssa09	51546217	51550311	+	AORe	hpi:009535
gene18478:100194954	GO:0000082	XP_014067227.1	cul4b	cullin 4B	protein_coding	ssa09	51736214	51752253	-	AORe	hpi:001669
gene18538:106611545	GO:0000082	XP_014067323.1	LOC106611545	cyclin-A2-like	protein_coding	ssa09	53137325	53142490	+	AORe	hpi:006308
gene18788:106611720	GO:0000082	XP_014067697.1	LOC106611720	four and a half LIM domains protein 1-like	protein_coding	ssa09	64885285	64902967	-	AORe	hpi:007100
gene19126:106612112	GO:0000082	XP_014068466.1	LOC106612112	serine/threonine-protein phosphatase 2B catalytic subunit alpha isoform-like	protein_coding	ssa09	77861366	77914559	+	AORe	hpi:003187
gene20635:106613625	GO:0000082	XP_014071549.1	LOC106613625	ubiquitin-60S ribosomal protein L40-like	protein_coding	ssa10	14713116	14715167	+	AORe	hpi:010035
gene20670:106613650	GO:0000082	XP_014071613.1	LOC106613650	KN motif and ankyrin repeat domain-containing protein 2-like	protein_coding	ssa10	15604769	15627262	+	AORe	hpi:001719
gene20719:106613699	GO:0000082	XP_014071705.1	LOC106613699	40S ribosomal protein S27-like	protein_coding	ssa10	17095546	17099104	-	AORe	hpi:010644
gene20747:106613722	GO:0000082	XP_014071742.1	LOC106613722	tight junction protein ZO-3-like	protein_coding	ssa10	17827733	17858870	-	AORe	hpi:001025
gene20779:106613753	GO:0000082	XP_014071804.1	LOC106613753	fibroblast growth factor 10-like	protein_coding	ssa10	19307093	19354010	+	AORe	hpi:008796
gene20823:106613791	GO:0000082	XP_014071882.1	LOC106613791	cyclin-dependent kinases regulatory subunit 1-like	protein_coding	ssa10	20750183	20752906	-	AORe	hpi:010625
gene20840:106613805	GO:0000082	XP_014071905.1	LOC106613805	ubiquitin-conjugating enzyme E2 R2-like	protein_coding	ssa10	21402321	21421210	-	AORe	hpi:008822
gene20950:106613897	GO:0000082	XP_014072112.1	LOC106613897	cyclin-dependent kinase 4 inhibitor C-like	protein_coding	ssa10	25371952	25376719	+	AORe	hpi:010051
gene21050:100194696	GO:0000082	XP_013978364.1	LOC100194696	proteasome subunit beta type-5	protein_coding	ssa10	29742932	29747128	-	AORe	hpi:007657
gene21098:106560282	GO:0000082	XP_013978496.1	LOC106560282	amidophosphoribosyltransferase-like	protein_coding	ssa10	31557238	31567519	-	AORe	hpi:003634
gene21099:106560280	GO:0000082	XP_013978492.1	LOC106560280	multifunctional protein ADE2-like	protein_coding	ssa10	31563475	31572706	+	AORe	hpi:001844
gene21141:106560317	GO:0000082	XP_013978576.1	LOC106560317	zinc finger protein Gfi-1-like	protein_coding	ssa10	34247940	34254046	-	AORe	hpi:006566
gene21243:106560430	GO:0000082	XP_013978797.1	LOC106560430	non-specific lipid-transfer protein-like	protein_coding	ssa10	39967230	39983808	-	AORe	hpi:010116
gene21656:106561062	GO:0000082	XP_013980147.1	wee1	WEE1 G2 checkpoint kinase	protein_coding	ssa10	67117242	67137632	+	AORe	hpi:004712
gene21732:106561004	GO:0000082	XP_013980006.1	LOC106561004	E3 ubiquitin-protein ligase RFWD3-like	protein_coding	ssa10	71488899	71509530	-	AORe	hpi:003283
gene2180:106562610	GO:0000082	XP_013983039.1	LOC106562610	tyrosine-protein phosphatase non-receptor type 11-like	protein_coding	ssa01	115101295	115113242	+	AORe	hpi:002720
gene22102:100194665	GO:0000082	NP_001133221.1	LOC100194665	26S proteasome non-ATPase regulatory subunit 7 like 1	protein_coding	ssa10	88605436	88609119	-	AORe	hpi:007194
gene22180:106561277	GO:0000082	XP_013980529.1	LOC106561277	F-box only protein 31-like	protein_coding	ssa10	93117552	93148078	+	AORe	hpi:005310
gene22273:106561356	GO:0000082	XP_013980691.1	LOC106561356	G1/S-specific cyclin-D2-like	protein_coding	ssa10	98109499	98140979	-	AORe	hpi:007219
gene22275:106561353	GO:0000082	XP_013980688.1	LOC106561353	lysine-specific demethylase 7B-like	protein_coding	ssa10	98433641	98476474	+	AORe	hpi:002171
gene22284:106561449	GO:0000082	XP_013980897.1	LOC106561449	transcription factor E2F4-like	protein_coding	ssa10	98745968	98758675	-	AORe	hpi:007177
gene22366:106561519	GO:0000082	XP_013981043.1	LOC106561519	nuclear factor of activated T-cells%2C cytoplasmic 3-like	protein_coding	ssa10	102112611	102132966	-	AORe	hpi:001739
gene22375:106561527	GO:0000082	XP_013981055.1	rbl2	retinoblastoma-like 2	protein_coding	ssa10	102440499	102467945	+	AORe	hpi:001585
gene2244:100195067	GO:0000082	XP_013983924.1	pp2bc	Serine/threonine-protein phosphatase 2B catalytic subunit gamma isoform	protein_coding	ssa01	117034342	117062911	-	AORe	hpi:003569
gene22458:106561617	GO:0000082	XP_013981218.1	LOC106561617	G1/S-specific cyclin-D1-like	protein_coding	ssa10	106114749	106126308	-	AORe	hpi:007212
gene2268:106563568	GO:0000082	XP_013984745.1	LOC106563568	fibroblast growth factor 10-like	protein_coding	ssa01	117720165	117738677	-	AORe	hpi:009230
gene2293:106563829	GO:0000082	XP_013985203.1	LOC106563829	S-phase kinase-associated protein 2-like	protein_coding	ssa01	118452542	118460347	+	AORe	hpi:006551
gene2322:106564228	GO:0000082	XP_013985756.1	LOC106564228	TP53-regulated inhibitor of apoptosis 1-B-like	protein_coding	ssa01	119725519	119726760	+	AORe	hpi:010666
gene23750:106562908	GO:0000082	XP_013983468.1	LOC106562908	calcium/calmodulin-dependent protein kinase type II subunit beta-like	protein_coding	ssa11	49729970	49797821	-	AORe	hpi:003101
gene23778:106562933	GO:0000082	XP_013983525.1	LOC106562933	probable global transcription activator SNF2L2	protein_coding	ssa11	50412435	50432093	+	AORe	hpi:008614
gene23848:106562992	GO:0000082	XP_013983645.1	LOC106562992	polyubiquitin-B	protein_coding	ssa11	55249708	55251843	-	AORe	hpi:008167
gene24029:106563322	GO:0000082	XP_013984304.1	LOC106563322	tight junction protein ZO-2-like	protein_coding	ssa11	64164879	64194737	+	AORe	hpi:000978
gene24037:106563318	GO:0000082	XP_013984298.1	ccnb1	cyclin B1	protein_coding	ssa11	64281248	64284548	+	AORe	hpi:006211
gene24098:106563261	GO:0000082	XP_013984162.1	LOC106563261	nucleus accumbens-associated protein 2-like	protein_coding	ssa11	68354522	68402994	+	AORe	hpi:004111
gene24131:106563235	GO:0000082	XP_013984103.1	LOC106563235	zinc finger protein Gfi-1b-like	protein_coding	ssa11	69400950	69407523	-	AORe	hpi:008286
gene24378:106563424	GO:0000082	XP_013984457.1	psmb6	proteasome subunit beta 6	protein_coding	ssa11	77336789	77339741	-	AORe	hpi:008211
gene24480:106563625	GO:0000082	XP_013984850.1	LOC106563625	serine/threonine-protein phosphatase 2B catalytic subunit alpha isoform-like	protein_coding	ssa11	79065666	79120590	-	AORe	hpi:003213
gene2452:106565457	GO:0000082	XP_013988131.1	LOC106565457	zinc finger protein Gfi-1b-like	protein_coding	ssa01	124623394	124629675	+	AORe	hpi:008286
gene24576:106563741	GO:0000082	XP_013985049.1	LOC106563741	calcium/calmodulin-dependent protein kinase type II subunit alpha-like	protein_coding	ssa11	82437921	82574947	+	AORe	hpi:003554
gene2480:106565718	GO:0000082	XP_013988617.1	LOC106565718	nucleus accumbens-associated protein 2-like	protein_coding	ssa01	125447150	125490614	-	AORe	hpi:004111
gene2547:106566708	GO:0000082	XP_013990494.1	LOC106566708	G2/mitotic-specific cyclin-B1-like	protein_coding	ssa01	129312440	129316414	-	AORe	hpi:006211
gene2553:106566671	GO:0000082	XP_013990405.1	LOC106566671	tight junction protein ZO-2-like	protein_coding	ssa01	129421633	129459863	-	AORe	hpi:000978
gene26052:106565188	GO:0000082	XP_013987509.1	LOC106565188	ubiquitin-conjugating enzyme E2 R2-like	protein_coding	ssa12	43878722	43890108	-	AORe	hpi:008568
gene26276:106565395	GO:0000082	XP_013987934.1	LOC106565395	transcription factor SOX-4-like	protein_coding	ssa12	52077963	52084651	+	AORe	hpi:007022
gene26318:106565429	GO:0000082	XP_013988030.1	LOC106565429	carboxy-terminal domain RNA polymerase II polypeptide A small phosphatase 2-like	protein_coding	ssa12	52944748	52985792	+	AORe	hpi:008454
gene26327:106565437	GO:0000082	XP_013988051.1	LOC106565437	cyclin-dependent kinase 2-like	protein_coding	ssa12	53349143	53365792	-	AORe	hpi:006968
gene26339:106565448	GO:0000082	XP_013988070.1	LOC106565448	cyclin-dependent kinase 4-like	protein_coding	ssa12	53661234	53670209	+	AORe	hpi:006987
gene26450:106565537	GO:0000082	XP_013988254.1	LOC106565537	receptor tyrosine-protein kinase erbB-3-like	protein_coding	ssa12	58252881	58288801	-	AORe	hpi:000631
gene26455:100195178	GO:0000082	NP_001133679.1	rheb	ras homolog enriched in brain	protein_coding	ssa12	58380423	58385001	+	AORe	hpi:009057
gene26457:106565530	GO:0000082	XP_013988242.1	LOC106565530	activin receptor type-1B-like	protein_coding	ssa12	58412763	58436794	-	AORe	hpi:004007
gene26475:106565517	GO:0000082	XP_013988219.1	LOC106565517	SWI/SNF complex subunit SMARCC2-like	protein_coding	ssa12	58825692	58841016	-	AORe	hpi:001424
gene26486:106565679	GO:0000082	XP_013988519.1	LOC106565679	integrin beta-7-like	protein_coding	ssa12	59153718	59160122	+	AORe	hpi:003524
gene26656:106565847	GO:0000082	XP_013988910.1	LOC106565847	26S proteasome non-ATPase regulatory subunit 6-like	protein_coding	ssa12	66881259	66892378	-	AORe	hpi:005134
gene26699:106565805	GO:0000082	XP_013988835.1	LOC106565805	RNA-binding protein 38-like	protein_coding	ssa12	69282118	69293417	-	AORe	hpi:009063
gene26712:106565791	GO:0000082	XP_013988795.1	LOC106565791	DNA-binding protein inhibitor ID-1-like	protein_coding	ssa12	70256021	70257262	-	AORe	hpi:010063
gene26730:106565774	GO:0000082	XP_013988754.1	LOC106565774	bcl-2-like protein 1	protein_coding	ssa12	70801506	70804384	+	AORe	hpi:009005
gene26790:106565720	GO:0000082	XP_013988608.1	LOC106565720	myb-related protein B-like	protein_coding	ssa12	74259726	74268802	-	AORe	hpi:003401
gene27236:100380341	GO:0000082	NP_001167097.1	mcm2	MCM2 minichromosome maintenance deficient 2%2C mitotin (S. cerevisiae)	protein_coding	ssa12	85195797	85207094	-	AORe	hpi:001315
gene27259:106566209	GO:0000082	XP_013989556.1	LOC106566209	poly(rC)-binding protein 3-like	protein_coding	ssa12	87281737	87340726	+	AORe	hpi:005195
gene2743:100194618	GO:0000082	NP_001133175.1	LOC100194618	polyubiquitin	protein_coding	ssa01	137745116	137747259	+	AORe	hpi:008167
gene27558:106566470	GO:0000082	XP_013990013.1	LOC106566470	DNA-binding protein inhibitor ID-1-like	protein_coding	ssa13	8923799	8925027	+	AORe	hpi:010314
gene27572:106566482	GO:0000082	XP_013990029.1	LOC106566482	serine/threonine-protein kinase pim-1-like	protein_coding	ssa13	9656123	9659521	-	AORe	hpi:007336
gene27697:106566672	GO:0000082	XP_013990402.1	LOC106566672	poly(rC)-binding protein 4-like	protein_coding	ssa13	16279042	16339104	+	AORe	hpi:005104
gene27798:106566739	GO:0000082	XP_013990556.1	psma7	proteasome subunit alpha 7	protein_coding	ssa13	19630201	19635044	+	AORe	hpi:008266
gene27811:106566727	GO:0000082	XP_013990522.1	LOC106566727	RNA-binding protein 38-like	protein_coding	ssa13	20919927	20939698	+	AORe	hpi:009597
gene27833:106566707	GO:0000082	XP_013990488.1	LOC106566707	poly(rC)-binding protein 2-like	protein_coding	ssa13	21563203	21584526	-	AORe	hpi:006543
gene27886:106566901	GO:0000082	XP_013990947.1	LOC106566901	transcription factor E2F1-like	protein_coding	ssa13	23177150	23181698	-	AORe	hpi:006523
gene27975:106566825	GO:0000082	XP_013990743.1	LOC106566825	myelin transcription factor 1-like	protein_coding	ssa13	26706076	26721378	+	AORe	hpi:002142
gene28048:106566948	GO:0000082	XP_013991100.1	LOC106566948	tyrosine-protein phosphatase non-receptor type 11-like	protein_coding	ssa13	29669417	29772310	-	AORe	hpi:002932
gene28149:106567045	GO:0000082	XP_013991346.1	LOC106567045	activin receptor type-1B-like	protein_coding	ssa13	34807734	34839027	+	AORe	hpi:004028
gene28167:106567061	GO:0000082	XP_013991378.1	LOC106567061	sentrin-specific protease 1-like	protein_coding	ssa13	35353448	35363194	-	AORe	hpi:004047
gene2816:106569485	GO:0000082	XP_013996356.1	LOC106569485	probable global transcription activator SNF2L2	protein_coding	ssa01	141997378	142008536	-	AORe	hpi:008614
gene28201:106567083	GO:0000082	XP_013991436.1	LOC106567083	carboxy-terminal domain RNA polymerase II polypeptide A small phosphatase 2-like	protein_coding	ssa13	36110995	36125992	+	AORe	hpi:008125
gene28236:106567114	GO:0000082	XP_013991501.1	LOC106567114	nuclear factor of activated T-cells%2C cytoplasmic 2-like	protein_coding	ssa13	36842774	36896430	-	AORe	hpi:001794
gene2843:106569240	GO:0000082	XP_013995889.1	LOC106569240	calcium/calmodulin-dependent protein kinase type II subunit beta-like	protein_coding	ssa01	142577681	142644653	+	AORe	hpi:003101
gene28633:106567526	GO:0000082	XP_013992356.1	LOC106567526	S-phase kinase-associated protein 1	protein_coding	ssa13	55672722	55679362	-	AORe	hpi:009420
gene28636:106567528	GO:0000082	XP_013992360.1	LOC106567528	ubiquitin-conjugating enzyme E2 B	protein_coding	ssa13	55718034	55737748	+	AORe	hpi:009581
gene28638:106567530	GO:0000082	XP_013992363.1	LOC106567530	protein Jade-1-like	protein_coding	ssa13	55749275	55898117	+	AORe	hpi:002064
gene28703:106567583	GO:0000082	XP_013992551.1	LOC106567583	cullin-5-like	protein_coding	ssa13	61289489	61343705	+	AORe	hpi:001653
gene28723:106567625	GO:0000082	XP_013992603.1	LOC106567625	MAP/microtubule affinity-regulating kinase 4-like	protein_coding	ssa13	62177562	62218543	-	AORe	hpi:001980
gene28737:106567639	GO:0000082	XP_013992644.1	LOC106567639	zinc finger protein ZPR1-like	protein_coding	ssa13	62852407	62872818	-	AORe	hpi:005124
gene28738:106567641	GO:0000082	XP_013992647.1	LOC106567641	heat shock cognate 70 kDa protein-like	protein_coding	ssa13	62875153	62882249	-	AORe	hpi:002412
gene28923:106567964	GO:0000082	XP_013993363.1	LOC106567964	ribosomal protein S6 kinase beta-1-like	protein_coding	ssa13	73831394	73842158	+	AORe	hpi:004469
gene29119:106567790	GO:0000082	XP_013993005.1	LOC106567790	probable ribonuclease ZC3H12B	protein_coding	ssa13	80931305	80940519	+	AORe	hpi:001141
gene29121:106567791	GO:0000082	XP_013993006.1	LOC106567791	moesin	protein_coding	ssa13	80950618	80976276	+	AORe	hpi:003103
gene29237:106568226	GO:0000082	XP_013993850.1	LOC106568226	lysine-specific demethylase 2B-like	protein_coding	ssa13	86453463	86525964	-	AORe	hpi:000648
gene29274:106568193	GO:0000082	XP_013993796.1	LOC106568193	TP53-regulated inhibitor of apoptosis 1-like	protein_coding	ssa13	87522683	87524050	-	AORe	hpi:010666
gene29303:106568170	GO:0000082	XP_013993735.1	LOC106568170	S-phase kinase-associated protein 2-like	protein_coding	ssa13	88868896	88875359	-	AORe	hpi:006551
gene29323:106568156	GO:0000082	XP_013993709.1	LOC106568156	fibroblast growth factor 10-like	protein_coding	ssa13	89772149	89796633	+	AORe	hpi:009230
gene29346:106568136	GO:0000082	XP_013993674.1	LOC106568136	serine/threonine-protein phosphatase 2B catalytic subunit gamma isoform-like	protein_coding	ssa13	90675721	90690231	+	AORe	hpi:003569
gene29370:106568295	GO:0000082	XP_013993978.1	LOC106568295	tyrosine-protein phosphatase non-receptor type 11	protein_coding	ssa13	91268920	91281265	-	AORe	hpi:002720
gene29430:106568347	GO:0000082	XP_013994088.1	LOC106568347	heterogeneous nuclear ribonucleoprotein K-like	protein_coding	ssa13	93174017	93186078	+	AORe	hpi:005538
gene29774:106568683	GO:0000082	XP_013994685.1	LOC106568683	inhibin beta A chain-like	protein_coding	ssa14	6444195	6457191	-	AORe	hpi:006806
gene29830:100196612	GO:0000082	NP_001135113.1	cdc73	cell division cycle 73%2C Paf1/RNA polymerase II complex component%2C homolog (S. cerevisiae)	protein_coding	ssa14	9421479	9495211	+	AORe	hpi:003207
gene29949:106569026	GO:0000082	XP_013995430.1	LOC106569026	zinc finger protein Gfi-1-like	protein_coding	ssa14	11526545	11531051	-	AORe	hpi:007271
gene29995:100194659	GO:0000082	NP_001133215.1	LOC100194659	ubiquitin A-52 residue ribosomal protein fusion product 1like 2	protein_coding	ssa14	13267428	13269329	-	AORe	hpi:010012
gene30103:106568854	GO:0000082	XP_013995059.1	LOC106568854	PERQ amino acid-rich with GYF domain-containing protein 2-like	protein_coding	ssa14	16830206	16876655	-	AORe	hpi:001757
gene30121:106568844	GO:0000082	XP_013995040.1	LOC106568844	integrin beta-1-like	protein_coding	ssa14	18283741	18310722	-	AORe	hpi:002090
gene30222:106569074	GO:0000082	XP_013995516.1	LOC106569074	E3 ubiquitin-protein ligase RFWD2-like	protein_coding	ssa14	22251777	22290907	+	AORe	hpi:002155
gene30228:106569079	GO:0000082	XP_013995540.1	LOC106569079	serine/threonine-protein kinase PLK3-like	protein_coding	ssa14	22581722	22589515	+	AORe	hpi:002673
gene30294:106569218	GO:0000082	XP_013995833.1	LOC106569218	cullin-1-like	protein_coding	ssa14	25372573	25388593	+	AORe	hpi:001469
gene30305:106569209	GO:0000082	XP_013995817.1	LOC106569209	TGF-beta receptor type-1-like	protein_coding	ssa14	25644113	25699918	-	AORe	hpi:004169
gene30328:106569189	GO:0000082	XP_013995755.1	LOC106569189	apoptosis regulator Bcl-2-like	protein_coding	ssa14	26871473	26918586	-	AORe	hpi:009712
gene30399:106569128	GO:0000082	XP_013995601.1	LOC106569128	DNA replication licensing factor mcm4-like	protein_coding	ssa14	30234007	30246168	+	AORe	hpi:001272
gene30406:106569122	GO:0000082	XP_013995587.1	LOC106569122	suppression of tumorigenicity 18 protein-like	protein_coding	ssa14	30402604	30467867	-	AORe	hpi:001386
gene30452:106569315	GO:0000082	XP_013996015.1	cables1	Cdk5 and Abl enzyme substrate 1	protein_coding	ssa14	32455055	32479872	+	AORe	hpi:005994
gene30455:106569312	GO:0000082	XP_013996010.1	LOC106569312	epidermal growth factor receptor-like	protein_coding	ssa14	32516948	32590272	-	AORe	hpi:000788
gene30527:106569373	GO:0000082	XP_013996163.1	nfatc4	nuclear factor of activated T-cells%2C cytoplasmic%2C calcineurin-dependent 4	protein_coding	ssa14	34187780	34195422	-	AORe	hpi:002330
gene30574:106569474	GO:0000082	XP_013996330.1	LOC106569474	zygotic DNA replication licensing factor mcm6-B-like	protein_coding	ssa14	35593583	35603029	+	AORe	hpi:001718
gene30638:106569523	GO:0000082	XP_013996436.1	LOC106569523	ubiquitin-conjugating enzyme E2 R1-like	protein_coding	ssa14	38205320	38217404	+	AORe	hpi:008872
gene30647:106569532	GO:0000082	XP_013996451.1	tcf3	transcription factor 3	protein_coding	ssa14	38439110	38482182	-	AORe	hpi:003620
gene30901:106569777	GO:0000082	XP_013996857.1	LOC106569777	nuclear factor of activated T-cells%2C cytoplasmic 1-like	protein_coding	ssa14	47663098	47744273	+	AORe	hpi:002501
gene30995:106570108	GO:0000082	XP_013997593.1	LOC106570108	cyclin-dependent kinases regulatory subunit 1	protein_coding	ssa14	51987675	52013412	+	AORe	hpi:010595
gene31010:106570097	GO:0000082	XP_013997572.1	LOC106570097	40S ribosomal protein S27	protein_coding	ssa14	52673225	52675770	-	AORe	hpi:010544
gene31091:106570036	GO:0000082	XP_013997421.1	psmb2	proteasome subunit beta 2	protein_coding	ssa14	56740676	56749912	+	AORe	hpi:009083
gene31181:100136367	GO:0000082	NP_001117007.1	psmb8b	proteasome subunit beta type 7b	protein_coding	ssa14	59095252	59098375	-	AORe	hpi:007592
gene31183:106569959	GO:0000082	XP_013997223.1	LOC106569959	proteasome subunit beta type-6-B like protein	protein_coding	ssa14	59103304	59111187	+	AORe	hpi:008484
gene31184:100137045	GO:0000082	NP_001117186.1	psmb9-b	proteasome subunit beta type-9b	protein_coding	ssa14	59112112	59116448	+	AORe	hpi:008278
gene31205:106569939	GO:0000082	XP_013997188.1	LOC106569939	proteasome subunit beta type-7-like	protein_coding	ssa14	59678446	59684838	+	AORe	hpi:007218
gene31243:106569904	GO:0000082	XP_013997101.1	LOC106569904	proteasome subunit beta type-4-like	protein_coding	ssa14	60842906	60847692	+	AORe	hpi:007647
gene31415:106570282	GO:0000082	XP_013997907.1	LOC106570282	ubiquitin-conjugating enzyme E2 E2-like	protein_coding	ssa14	68159363	68210089	+	AORe	hpi:008486
gene31416:106570284	GO:0000082	XP_013997909.1	ube2e1	ubiquitin-conjugating enzyme E2E 1	protein_coding	ssa14	68212077	68231637	+	AORe	hpi:009351
gene31440:106570310	GO:0000082	XP_013997966.1	LOC106570310	replication protein A 14 kDa subunit-like	protein_coding	ssa14	69312361	69314842	-	AORe	hpi:010543
gene31522:106570382	GO:0000082	XP_013998123.1	LOC106570382	proteasome subunit alpha type-2	protein_coding	ssa14	72798127	72806029	+	AORe	hpi:007909
gene31781:106570646	GO:0000082	XP_013998592.1	LOC106570646	E3 ubiquitin-protein ligase TRIM71-like	protein_coding	ssa14	85742494	85782451	-	AORe	hpi:002444
gene32212:106571068	GO:0000082	XP_013999206.1	LOC106571068	rho-related GTP-binding protein RhoV-like	protein_coding	ssa15	16988920	16991022	+	AORe	hpi:008203
gene32359:106571204	GO:0000082	XP_013999461.1	LOC106571204	serine/threonine-protein phosphatase 2A 56 kDa regulatory subunit alpha isoform-like	protein_coding	ssa15	23950621	24038222	+	AORe	hpi:004140
gene32364:106571208	GO:0000082	XP_013999466.1	ezr	ezrin	protein_coding	ssa15	24154098	24213019	+	AORe	hpi:003129
gene32384:106571223	GO:0000082	XP_013999490.1	LOC106571223	proteasome subunit alpha type-6-like	protein_coding	ssa15	24839459	24842312	-	AORe	hpi:007923
gene32387:106571238	GO:0000082	XP_013999506.1	LOC106571238	transcription factor SOX-11-like	protein_coding	ssa15	25263830	25266149	+	AORe	hpi:007721
gene32397:100194800	GO:0000082	NP_001133301.1	tieg3	Transforming growth factor-beta-inducible early growth response protein 3	protein_coding	ssa15	25918574	25923332	+	AORe	hpi:006527
gene32398:100194994	GO:0000082	NP_001133495.1	rir2	Ribonucleoside-diphosphate reductase subunit M2	protein_coding	ssa15	25925384	25932660	+	AORe	hpi:005769
gene32453:106571332	GO:0000082	XP_013999750.1	LOC106571332	transcription regulator protein BACH2-like	protein_coding	ssa15	28403120	28504744	-	AORe	hpi:002500
gene32489:106571305	GO:0000082	XP_013999695.1	LOC106571305	ribonuclease ZC3H12A-like	protein_coding	ssa15	30345830	30353887	-	AORe	hpi:004304
gene32494:106571304	GO:0000082	XP_013999691.1	LOC106571304	serine/threonine-protein kinase LATS1-like	protein_coding	ssa15	30382653	30391180	-	AORe	hpi:000780
gene32673:106571474	GO:0000082	XP_014000099.1	LOC106571474	RAC-alpha serine/threonine-protein kinase	protein_coding	ssa15	37478733	37516166	+	AORe	hpi:003814
gene32795:100195853	GO:0000082	NP_001134354.1	prs10	26S protease regulatory subunit S10B	protein_coding	ssa15	43546490	43555932	+	AORe	hpi:004992
gene32829:106571614	GO:0000082	XP_014000349.1	LOC106571614	myelin transcription factor 1-like protein	protein_coding	ssa15	44902857	44950404	-	AORe	hpi:001695
gene32861:106571593	GO:0000082	XP_014000312.1	LOC106571593	serine/threonine-protein phosphatase 2A 56 kDa regulatory subunit gamma isoform-like	protein_coding	ssa15	46651407	46687172	-	AORe	hpi:003239
gene32898:106571556	GO:0000082	XP_014000194.1	LOC106571556	1-phosphatidylinositol 4%2C5-bisphosphate phosphodiesterase beta-1-like	protein_coding	ssa15	48657274	48721363	-	AORe	hpi:001204
gene32956:106571808	GO:0000082	XP_014000750.1	LOC106571808	pre-mRNA-processing factor 17-like	protein_coding	ssa15	53296863	53323290	-	AORe	hpi:003469
gene33016:106571849	GO:0000082	XP_014000814.1	LOC106571849	poly(rC)-binding protein 4-like	protein_coding	ssa15	56634249	56710371	+	AORe	hpi:005104
gene33089:106571922	GO:0000082	XP_014000965.1	LOC106571922	proteasome subunit alpha type-7-like	protein_coding	ssa15	60419492	60421675	+	AORe	hpi:008266
gene33099:106571937	GO:0000082	XP_014000994.1	LOC106571937	RNA-binding protein 38-like	protein_coding	ssa15	61752249	61766374	+	AORe	hpi:009597
gene33119:106571954	GO:0000082	XP_014001035.1	LOC106571954	poly(rC)-binding protein 2	protein_coding	ssa15	62247740	62272305	-	AORe	hpi:006543
gene33214:106572224	GO:0000082	XP_014001691.1	LOC106572224	myelin transcription factor 1-like	protein_coding	ssa15	65325199	65357120	-	AORe	hpi:002142
gene33265:106572187	GO:0000082	XP_014001602.1	LOC106572187	tyrosine-protein phosphatase non-receptor type 11-like	protein_coding	ssa15	67608582	67667031	+	AORe	hpi:002932
gene33381:106572086	GO:0000082	XP_014001384.1	LOC106572086	DNA-binding protein inhibitor ID-1-like	protein_coding	ssa15	72241567	72242789	+	AORe	hpi:010314
gene33395:106572073	GO:0000082	XP_014001350.1	LOC106572073	serine/threonine-protein kinase pim-1-like	protein_coding	ssa15	72916403	72920223	-	AORe	hpi:007336
gene33505:106572360	GO:0000082	XP_014001897.1	LOC106572360	transcription factor E2F1-like	protein_coding	ssa15	78655382	78661051	+	AORe	hpi:006523
gene33740:106572627	GO:0000082	XP_014002454.1	LOC106572627	nuclear factor of activated T-cells%2C cytoplasmic 2-like	protein_coding	ssa15	87229229	87284907	+	AORe	hpi:001794
gene33772:106572594	GO:0000082	XP_014002391.1	LOC106572594	carboxy-terminal domain RNA polymerase II polypeptide A small phosphatase 2-like	protein_coding	ssa15	87991141	88009817	-	AORe	hpi:008125
gene33807:106572650	GO:0000082	XP_014002492.1	LOC106572650	sentrin-specific protease 1-like	protein_coding	ssa15	88841841	88858460	+	AORe	hpi:004047
gene33826:100195539	GO:0000082	XP_014002511.1	acv1b	Activin receptor type-1B	protein_coding	ssa15	89925733	89949242	-	AORe	hpi:004028
gene34251:100306852	GO:0000082	NP_001158863.1	ccnd1	cyclin D1	protein_coding	ssa16	5581255	5593319	+	AORe	hpi:007212
gene34323:106573250	GO:0000082	XP_014003624.1	LOC106573250	nuclear factor of activated T-cells%2C cytoplasmic 3-like	protein_coding	ssa16	9961758	9987714	+	AORe	hpi:001739
gene34369:106573204	GO:0000082	XP_014003483.1	LOC106573204	transcription factor E2F4-like	protein_coding	ssa16	12495616	12524082	-	AORe	hpi:007177
gene34374:106573199	GO:0000082	XP_014003458.1	LOC106573199	lysine-specific demethylase 7B-like	protein_coding	ssa16	12599852	12644088	-	AORe	hpi:002171
gene34375:106573197	GO:0000082	XP_014003457.1	LOC106573197	G1/S-specific cyclin-D2	protein_coding	ssa16	12860415	12885817	+	AORe	hpi:007219
gene34451:106573317	GO:0000082	XP_014003746.1	LOC106573317	F-box only protein 31-like	protein_coding	ssa16	17660552	17689047	-	AORe	hpi:005310
gene34524:100196677	GO:0000082	NP_001135178.1	LOC100196677	26S proteasome non-ATPase regulatory subunit 7 like 2	protein_coding	ssa16	22006546	22009402	+	AORe	hpi:007194
gene34622:106573487	GO:0000082	XP_014004049.1	LOC106573487	ras-specific guanine nucleotide-releasing factor 1-like	protein_coding	ssa16	26443458	26480258	+	AORe	hpi:000483
gene34896:106573580	GO:0000082	XP_014004211.1	LOC106573580	tight junction protein ZO-3-like	protein_coding	ssa16	38861080	38898532	+	AORe	hpi:001025
gene34927:106573549	GO:0000082	XP_014004160.1	LOC106573549	40S ribosomal protein S27-like	protein_coding	ssa16	39672700	39674897	+	AORe	hpi:010644
gene35013:106573874	GO:0000082	XP_014004768.1	LOC106573874	KN motif and ankyrin repeat domain-containing protein 2-like	protein_coding	ssa16	42450554	42488500	-	AORe	hpi:001719
gene37884:106576809	GO:0000082	XP_014009717.1	LOC106576809	poly(rC)-binding protein 3-like	protein_coding	ssa18	6912487	6923819	+	AORe	hpi:005215
gene37891:106576803	GO:0000082	XP_014009708.1	LOC106576803	cytochrome P450 1B1-like	protein_coding	ssa18	7182135	7189965	+	AORe	hpi:004438
gene37975:106576729	GO:0000082	XP_014009554.1	ppp2r5d	protein phosphatase 2%2C regulatory subunit B'%2C delta	protein_coding	ssa18	11634793	11680099	-	AORe	hpi:002595
gene38077:106576966	GO:0000082	XP_014010039.1	LOC106576966	calcium/calmodulin-dependent protein kinase type II subunit gamma-like	protein_coding	ssa18	15220721	15333710	-	AORe	hpi:003102
gene38127:106577009	GO:0000082	XP_014010120.1	LOC106577009	phosphatidylinositol 3%2C4%2C5-trisphosphate 3-phosphatase and dual-specificity protein phosphatase PTEN-like	protein_coding	ssa18	18365107	18383333	+	AORe	hpi:004750
gene38203:100196122	GO:0000082	XP_014010305.1	cdc2	Cell division control protein 2 homolog	protein_coding	ssa18	22353070	22359504	+	AORe	hpi:006749
gene38234:106577118	GO:0000082	XP_014010339.1	LOC106577118	ubiquitin-40S ribosomal protein S27a	protein_coding	ssa18	24395004	24397577	-	AORe	hpi:009537
gene38287:106577217	GO:0000082	XP_014010599.1	eif4ebp2	eukaryotic translation initiation factor 4E binding protein 2	protein_coding	ssa18	27311808	27320245	-	AORe	hpi:010327
gene38333:106577251	GO:0000082	XP_014010660.1	LOC106577251	eukaryotic translation initiation factor 4E-like	protein_coding	ssa18	29985559	30000469	+	AORe	hpi:008368
gene38858:106577760	GO:0000082	XP_014011558.1	LOC106577760	PERQ amino acid-rich with GYF domain-containing protein 1-like	protein_coding	ssa18	55867646	55898298	+	AORe	hpi:002315
gene39026:106577906	GO:0000082	XP_014011821.1	LOC106577906	sentrin-specific protease 3-like	protein_coding	ssa18	61019025	61045962	-	AORe	hpi:005977
gene39484:106578387	GO:0000082	XP_014012608.1	ezh2	enhancer of zeste 2 polycomb repressive complex 2 subunit	protein_coding	ssa19	8764374	8776881	+	AORe	hpi:002199
gene39675:106578588	GO:0000082	XP_014013049.1	LOC106578588	inhibin beta A chain-like	protein_coding	ssa19	24953824	24970036	-	AORe	hpi:006288
gene39757:106578705	GO:0000082	XP_014013298.1	LOC106578705	very-long-chain (3R)-3-hydroxyacyl-CoA dehydratase 1-like	protein_coding	ssa19	29356963	29374906	+	AORe	hpi:008101
gene40028:100380658	GO:0000082	XP_014013653.1	LOC100380658	calcium/calmodulin-dependent protein kinase type II subunit gamma	protein_coding	ssa19	43920331	43955824	-	AORe	hpi:002632
gene40063:106578954	GO:0000082	XP_014013740.1	LOC106578954	phosphatidylinositol 3%2C4%2C5-trisphosphate 3-phosphatase and dual-specificity protein phosphatase PTEN	protein_coding	ssa19	45490207	45507567	+	AORe	hpi:005113
gene40129:106579048	GO:0000082	XP_014013950.1	LOC106579048	leucine-rich repeat-containing protein 18-like	protein_coding	ssa19	47744095	47747106	-	AORe	hpi:009053
gene40166:100195835	GO:0000082	XP_014013977.1	psme3	proteasome activator subunit 3	protein_coding	ssa19	49753898	49757169	-	AORe	hpi:008279
gene40181:100380795	GO:0000082	XP_014014618.1	LOC100380795	26S proteasome non-ATPase regulatory subunit 11B	protein_coding	ssa19	50448845	50456137	-	AORe	hpi:004563
gene40623:106579513	GO:0000082	XP_014014946.1	LOC106579513	cyclin-dependent kinase 8	protein_coding	ssa19	67533191	67548655	-	AORe	hpi:004134
gene40651:106579526	GO:0000082	XP_014014992.1	LOC106579526	myb-related protein A-like	protein_coding	ssa19	68512612	68528806	-	AORe	hpi:002733
gene40699:106579593	GO:0000082	XP_014015121.1	LOC106579593	apoptosis regulator Bcl-2-like	protein_coding	ssa19	70608623	70682873	-	AORe	hpi:009137
gene40710:106579586	GO:0000082	XP_014015111.1	LOC106579586	melanoma receptor tyrosine-protein kinase-like	protein_coding	ssa19	71229712	71280850	+	AORe	hpi:001096
gene40727:106579659	GO:0000082	XP_014015268.1	LOC106579659	GTP-binding protein Rheb	protein_coding	ssa19	72081486	72118112	-	AORe	hpi:009022
gene40773:106579617	GO:0000082	XP_014015182.1	LOC106579617	proteasome activator complex subunit 1-like	protein_coding	ssa19	74398595	74401957	+	AORe	hpi:008697
gene40798:106579675	GO:0000082	XP_014015277.1	LOC106579675	TGF-beta receptor type-1-like	protein_coding	ssa19	75830613	75912987	+	AORe	hpi:004293
gene40823:106579706	GO:0000082	XP_014015323.1	LOC106579706	proteasome activator complex subunit 2-like	protein_coding	ssa19	77929616	77936889	-	AORe	hpi:009095
gene41108:100194908	GO:0000082	NP_001133409.1	ub2r2	Ubiquitin-conjugating enzyme E2 R2	protein_coding	ssa20	14518488	14523974	+	AORe	hpi:008968
gene41119:100196242	GO:0000082	NP_001134743.1	anxa1	Annexin A1	protein_coding	ssa20	14922379	14930805	-	AORe	hpi:007154
gene41219:106579979	GO:0000082	XP_014015936.1	LOC106579979	serine/threonine-protein phosphatase 6 catalytic subunit-like	protein_coding	ssa20	18336764	18385539	-	AORe	hpi:006619
gene41413:106580369	GO:0000082	XP_014016811.1	psmd9	proteasome 26S subunit%2C non-ATPase 9	protein_coding	ssa20	25879500	25884216	+	AORe	hpi:010462
gene41442:106580340	GO:0000082	XP_014016725.1	LOC106580340	eukaryotic translation initiation factor 4E-binding protein 2-like	protein_coding	ssa20	26867063	26877068	+	AORe	hpi:010481
gene41477:100196201	GO:0000082	NP_001134702.1	ubl1	Ubiquitin-like protein 1	protein_coding	ssa20	27983190	27984435	-	AORe	hpi:010329
gene41516:106580403	GO:0000082	XP_014016889.1	LOC106580403	serine/threonine-protein kinase PLK2-like	protein_coding	ssa20	29016865	29021951	+	AORe	hpi:002587
gene41571:106580445	GO:0000082	XP_014016999.1	LOC106580445	proliferating cell nuclear antigen-like	protein_coding	ssa20	30527645	30530619	-	AORe	hpi:007474
gene41595:106580467	GO:0000082	XP_014017045.1	LOC106580467	ran-specific GTPase-activating protein-like	protein_coding	ssa20	32275870	32281820	-	AORe	hpi:009065
gene42884:106581853	GO:0000082	XP_014019745.1	usp37	ubiquitin specific peptidase 37	protein_coding	ssa21	11794402	11823701	+	AORe	hpi:001746
gene42933:106581819	GO:0000082	XP_014019671.1	acvr1c	activin A receptor%2C type IC	protein_coding	ssa21	14143248	14176142	-	AORe	hpi:003790
gene42934:106581817	GO:0000082	XP_014019664.1	acvr1	activin A receptor%2C type I	protein_coding	ssa21	14189386	14225315	-	AORe	hpi:002612
gene43091:100286645	GO:0000082	NP_001140056.1	rgcc	regulator of cell cycle	protein_coding	ssa21	21851498	21858826	-	AORe	hpi:010419
gene43106:106581947	GO:0000082	XP_014019974.1	ddx3x	DEAD (Asp-Glu-Ala-Asp) box helicase 3%2C X-linked	protein_coding	ssa21	22685345	22711195	-	AORe	hpi:002777
gene43132:106581971	GO:0000082	XP_014020047.1	LOC106581971	transcription factor Dp-1-like	protein_coding	ssa21	23262501	23280399	+	AORe	hpi:005800
gene43202:106582148	GO:0000082	XP_014020408.1	LOC106582148	cystathionine beta-synthase-like	protein_coding	ssa21	26503628	26529505	-	AORe	hpi:003992
gene43214:106582136	GO:0000082	XP_014020380.1	LOC106582136	ubiquitin-conjugating enzyme E2 A-like	protein_coding	ssa21	26921802	26927664	+	AORe	hpi:009555
gene43271:106582091	GO:0000082	XP_014020302.1	LOC106582091	radixin	protein_coding	ssa21	29756518	29785455	-	AORe	hpi:005956
gene43296:106582069	GO:0000082	XP_014020258.1	LOC106582069	serine/threonine-protein kinase LATS2-like	protein_coding	ssa21	30659946	30680392	+	AORe	hpi:000966
gene43424:100286506	GO:0000082	NP_001139917.1	ppr1c	phosphatase 1 regulatory subunit 1C	protein_coding	ssa21	36072975	36094713	-	AORe	hpi:010296
gene43432:100195242	GO:0000082	XP_014020503.1	ub2e3	Ubiquitin-conjugating enzyme E2 E3	protein_coding	ssa21	36453062	36512940	-	AORe	hpi:009527
gene43451:106582203	GO:0000082	XP_014020517.1	erbb4	erb-b2 receptor tyrosine kinase 4	protein_coding	ssa21	38062721	38355948	-	AORe	hpi:000542
gene43468:106582303	GO:0000082	XP_014020728.1	LOC106582303	inhibin beta B chain-like	protein_coding	ssa21	40892976	40904719	+	AORe	hpi:006038
gene43488:106582347	GO:0000082	XP_014020842.1	hacd2	3-hydroxyacyl-CoA dehydratase 2	protein_coding	ssa21	42385583	42394488	-	AORe	hpi:008024
gene43995:106582836	GO:0000082	XP_014021809.1	mybl2	v-myb avian myeloblastosis viral oncogene homolog-like 2	protein_coding	ssa22	12657442	12673694	+	AORe	hpi:003401
gene44072:106582904	GO:0000082	XP_014021981.1	LOC106582904	DNA-binding protein inhibitor ID-1-like	protein_coding	ssa22	16265864	16267131	+	AORe	hpi:010063
gene44085:106582916	GO:0000082	XP_014022016.1	LOC106582916	RNA-binding protein 38-like	protein_coding	ssa22	17057921	17067775	+	AORe	hpi:009063
gene44315:106583060	GO:0000082	XP_014022315.1	LOC106583060	integrin beta-7-like	protein_coding	ssa22	27848029	27857082	-	AORe	hpi:003524
gene44319:106583239	GO:0000082	XP_014022652.1	LOC106583239	SWI/SNF complex subunit SMARCC2-like	protein_coding	ssa22	28014115	28033056	+	AORe	hpi:001424
gene44335:106583225	GO:0000082	XP_014022624.1	LOC106583225	activin receptor type-1B-like	protein_coding	ssa22	28355093	28393400	+	AORe	hpi:004007
gene44337:106583224	GO:0000082	XP_014022623.1	rhebl1	Ras homolog enriched in brain like 1	protein_coding	ssa22	28409898	28414095	-	AORe	hpi:009057
gene44341:106583220	GO:0000082	XP_014022616.1	LOC106583220	receptor tyrosine-protein kinase erbB-3-like	protein_coding	ssa22	28463914	28508468	+	AORe	hpi:000631
gene44447:106583286	GO:0000082	XP_014022738.1	LOC106583286	cyclin-dependent kinase 4-like	protein_coding	ssa22	33148484	33164236	-	AORe	hpi:006987
gene44462:100196712	GO:0000082	NP_001135206.1	cdk2	cyclin-dependent kinase 2	protein_coding	ssa22	33497062	33500480	+	AORe	hpi:006968
gene44471:106583267	GO:0000082	XP_014022694.1	LOC106583267	carboxy-terminal domain RNA polymerase II polypeptide A small phosphatase 2-like	protein_coding	ssa22	33859421	33893674	-	AORe	hpi:008454
gene44517:106583325	GO:0000082	XP_014022858.1	sox12	SRY (sex determining region Y)-box 12	protein_coding	ssa22	34781383	34787980	-	AORe	hpi:007022
gene44737:100194582	GO:0000082	NP_001133140.1	ube2r2	ubiquitin-conjugating enzyme E2R 2	protein_coding	ssa22	43370273	43380367	+	AORe	hpi:008568
gene44922:106583719	GO:0000082	XP_014023722.1	LOC106583719	DNA replication licensing factor mcm2	protein_coding	ssa22	54495488	54511166	-	AORe	hpi:001315
gene44986:106583753	GO:0000082	XP_014023783.1	LOC106583753	poly(rC)-binding protein 3-like	protein_coding	ssa22	56458790	56586752	+	AORe	hpi:005195
gene45303:106584059	GO:0000082	XP_014024355.1	LOC106584059	non-specific lipid-transfer protein-like	protein_coding	ssa23	11161401	11174927	+	AORe	hpi:010116
gene45368:106584187	GO:0000082	XP_014024650.1	LOC106584187	proteasome subunit alpha type-7-like	protein_coding	ssa23	14663366	14665837	-	AORe	hpi:008116
gene45392:106584164	GO:0000082	XP_014024582.1	LOC106584164	zinc finger protein Gfi-1-like	protein_coding	ssa23	16634480	16651943	+	AORe	hpi:006566
gene45432:106584129	GO:0000082	XP_014024500.1	LOC106584129	multifunctional protein ADE2	protein_coding	ssa23	19811035	19820166	-	AORe	hpi:001844
gene45433:100194926	GO:0000082	NP_001133427.1	ppat	phosphoribosyl pyrophosphate amidotransferase	protein_coding	ssa23	19815883	19825039	+	AORe	hpi:003634
gene45481:106584215	GO:0000082	XP_014024727.1	LOC106584215	proteasome subunit beta type-5-like	protein_coding	ssa23	21866163	21874247	+	AORe	hpi:007657
gene45568:106584328	GO:0000082	XP_014024959.1	LOC106584328	cyclin-dependent kinase 4 inhibitor C-like	protein_coding	ssa23	26470865	26475466	-	AORe	hpi:010051
gene45615:106584356	GO:0000082	XP_014025047.1	LOC106584356	ankyrin repeat domain-containing protein 29-like	protein_coding	ssa23	28897341	28902992	-	AORe	hpi:008343
gene45675:106584404	GO:0000082	XP_014025159.1	LOC106584404	ubiquitin-conjugating enzyme E2 R1-like	protein_coding	ssa23	30753800	30799276	+	AORe	hpi:008822
gene45690:106584418	GO:0000082	XP_014025201.1	LOC106584418	cyclin-dependent kinases regulatory subunit 1-like	protein_coding	ssa23	31566820	31568639	+	AORe	hpi:010625
gene45734:106584266	GO:0000082	XP_014024789.1	LOC106584266	fibroblast growth factor 10-like	protein_coding	ssa23	33138252	33170116	-	AORe	hpi:008796
gene45795:106584535	GO:0000082	XP_014025416.1	LOC106584535	E3 ubiquitin-protein ligase RFWD3-like	protein_coding	ssa23	35966027	35980930	+	AORe	hpi:003283
gene45879:106584610	GO:0000082	XP_014025558.1	LOC106584610	wee1-like protein kinase 1-A	protein_coding	ssa23	40028400	40034852	-	AORe	hpi:004712
gene45902:106584630	GO:0000082	XP_014025589.1	LOC106584630	ubiquitin-60S ribosomal protein L40	protein_coding	ssa23	40743919	40744422	+	AORe	hpi:010035
gene46378:100195017	GO:0000082	NP_001133518.1	ranbp1	RAN binding protein 1	protein_coding	ssa24	11835238	11841287	+	AORe	hpi:009065
gene46399:106585071	GO:0000082	XP_014026318.1	LOC106585071	proliferating cell nuclear antigen	protein_coding	ssa24	13338877	13343153	+	AORe	hpi:007474
gene46454:106585026	GO:0000082	XP_014026241.1	LOC106585026	serine/threonine-protein kinase PLK2-like	protein_coding	ssa24	14725097	14729961	-	AORe	hpi:002587
gene46493:100136541	GO:0000082	NP_001117112.1	LOC100136541	ISG15-like protein	protein_coding	ssa24	15680534	15681564	+	AORe	hpi:010329
gene46525:106585258	GO:0000082	XP_014026743.1	LOC106585258	eukaryotic translation initiation factor 4E-binding protein 2-like	protein_coding	ssa24	16859189	16865001	-	AORe	hpi:010481
gene46555:100196156	GO:0000082	NP_001134657.1	psmd9	proteasome (prosome%2C macropain) 26S subunit%2C non-ATPase%2C 9	protein_coding	ssa24	17811334	17816787	-	AORe	hpi:010462
gene46765:106585446	GO:0000082	XP_014027130.1	LOC106585446	serine/threonine-protein phosphatase 6 catalytic subunit-like	protein_coding	ssa24	25172594	25176170	+	AORe	hpi:006619
gene46926:106585707	GO:0000082	XP_014027700.1	LOC106585707	annexin A1-like	protein_coding	ssa24	30092990	30106493	+	AORe	hpi:007154
gene46939:106585695	GO:0000082	XP_014027677.1	LOC106585695	ubiquitin-conjugating enzyme E2 R2-like	protein_coding	ssa24	30601269	30609133	-	AORe	hpi:008968
gene46959:106585684	GO:0000082	XP_014027633.1	hnrnpk	heterogeneous nuclear ribonucleoprotein K	protein_coding	ssa24	31190819	31200117	+	AORe	hpi:006300
gene47360:106586134	GO:0000082	XP_014028499.1	LOC106586134	ubiquitin carboxyl-terminal hydrolase 37-like	protein_coding	ssa25	9854561	9887663	+	AORe	hpi:001746
gene47403:106586171	GO:0000082	XP_014028581.1	LOC106586171	TGF-beta receptor type-1-like	protein_coding	ssa25	11972383	12006951	-	AORe	hpi:003790
gene47404:106586172	GO:0000082	XP_014028586.1	LOC106586172	activin receptor type-1-like	protein_coding	ssa25	12016920	12054803	-	AORe	hpi:002612
gene47639:100196500	GO:0000082	XP_014029021.1	phs1	PHS1 protein	protein_coding	ssa25	21854492	21862484	+	AORe	hpi:008024
gene47660:106586431	GO:0000082	XP_014029178.1	LOC106586431	inhibin beta B chain-like	protein_coding	ssa25	23206977	23215605	-	AORe	hpi:006038
gene47677:106586446	GO:0000082	XP_014029214.1	LOC106586446	receptor tyrosine-protein kinase erbB-4-like	protein_coding	ssa25	24951860	25417386	+	AORe	hpi:000542
gene47697:100194512	GO:0000082	XP_014029110.1	ube2e3	ubiquitin-conjugating enzyme E2E 3 (UBC4/5 homolog%2C yeast)	protein_coding	ssa25	26759801	26797757	+	AORe	hpi:009527
gene47703:106586467	GO:0000082	XP_014029290.1	LOC106586467	protein phosphatase 1 regulatory subunit 1C-like	protein_coding	ssa25	27096934	27109824	+	AORe	hpi:010296
gene47816:106586596	GO:0000082	XP_014029521.1	LOC106586596	serine/threonine-protein kinase LATS2-like	protein_coding	ssa25	31142325	31164354	-	AORe	hpi:000966
gene47841:106586613	GO:0000082	XP_014029566.1	LOC106586613	radixin-like	protein_coding	ssa25	32063382	32117510	+	AORe	hpi:005956
gene47920:106586675	GO:0000082	XP_014029674.1	LOC106586675	ubiquitin-conjugating enzyme E2 A-like	protein_coding	ssa25	35610972	35620795	-	AORe	hpi:009555
gene47936:106586691	GO:0000082	XP_014029710.1	LOC106586691	cystathionine beta-synthase-like	protein_coding	ssa25	36073809	36094806	+	AORe	hpi:003992
gene48007:106586764	GO:0000082	XP_014029845.1	LOC106586764	transcription factor Dp-1-like	protein_coding	ssa25	39665019	39679035	-	AORe	hpi:005800
gene48030:106586794	GO:0000082	XP_014029928.1	LOC106586794	ATP-dependent RNA helicase DDX3X-like	protein_coding	ssa25	40208402	40234069	+	AORe	hpi:002777
gene48046:106586832	GO:0000082	XP_014030018.1	LOC106586832	regulator of cell cycle RGCC-like	protein_coding	ssa25	41422270	41430254	+	AORe	hpi:010419
gene49616:100196409	GO:0000082	NP_001134910.1	cks1	Cyclin-dependent kinases regulatory subunit 1	protein_coding	ssa27	626140	632177	+	AORe	hpi:010595
gene49628:106588181	GO:0000082	XP_014032385.1	LOC106588181	40S ribosomal protein S27-like	protein_coding	ssa27	1285920	1293341	-	AORe	hpi:010544
gene49689:106588230	GO:0000082	XP_014032511.1	LOC106588230	nuclear factor of activated T-cells%2C cytoplasmic 1-like	protein_coding	ssa27	4576769	4649130	-	AORe	hpi:002501
gene49761:106588490	GO:0000082	XP_014033055.1	LOC106588490	proteasome subunit beta type-2-like	protein_coding	ssa27	7633584	7647941	+	AORe	hpi:009083
gene49850:106588400	GO:0000082	XP_014032817.1	LOC106588400	proteasome subunit beta type-8-like	protein_coding	ssa27	10153896	10157742	-	AORe	hpi:007592
gene49852:106588399	GO:0000082	XP_014032816.1	LOC106588399	proteasome subunit beta type-6-A like protein-like	protein_coding	ssa27	10163426	10168542	+	AORe	hpi:008484
gene49853:100136936	GO:0000082	NP_001117174.1	psmb9-a	proteasome subunit beta type-9a	protein_coding	ssa27	10171103	10175147	+	AORe	hpi:008278
gene49855:100137036	GO:0000082	XP_014032550.1	brd2	bromodomain containing 2	protein_coding	ssa27	10227934	10242213	+	AORe	hpi:002608
gene49872:106588382	GO:0000082	XP_014032774.1	LOC106588382	proteasome subunit beta type-7-like	protein_coding	ssa27	10580776	10585552	+	AORe	hpi:007218
gene49917:106588338	GO:0000082	XP_014032691.1	LOC106588338	proteasome subunit beta type-4-like	protein_coding	ssa27	11840918	11845140	+	AORe	hpi:007647
gene50240:100196756	GO:0000082	NP_001135250.1	ub2e2	Ubiquitin-conjugating enzyme E2 E2	protein_coding	ssa27	19742851	19801122	+	AORe	hpi:008486
gene50241:106588666	GO:0000082	XP_014033347.1	LOC106588666	ubiquitin-conjugating enzyme E2 E1-like	protein_coding	ssa27	19808420	19828347	+	AORe	hpi:009351
gene50261:106588685	GO:0000082	XP_014033395.1	rpa3	replication protein A3%2C 14kDa	protein_coding	ssa27	20640319	20642037	-	AORe	hpi:010543
gene50307:106588780	GO:0000082	XP_014033659.1	LOC106588780	E3 ubiquitin-protein ligase TRIM71-like	protein_coding	ssa27	22673533	22719449	+	AORe	hpi:002444
gene50514:106588946	GO:0000082	XP_014033999.1	LOC106588946	cyclin-dependent kinase 6-like	protein_coding	ssa27	30930012	31033515	+	AORe	hpi:009334
gene50573:106589005	GO:0000082	XP_014034101.1	LOC106589005	proteasome subunit alpha type-2-like	protein_coding	ssa27	35121205	35126035	-	AORe	hpi:007909
gene50783:106589296	GO:0000082	XP_014034553.1	LOC106589296	26S proteasome non-ATPase regulatory subunit 11B	protein_coding	ssa28	1719900	1725818	+	AORe	hpi:004563
gene50800:106589310	GO:0000082	XP_014034581.1	LOC106589310	proteasome activator complex subunit 3-like	protein_coding	ssa28	2594609	2600797	+	AORe	hpi:008279
gene50840:106589224	GO:0000082	XP_014034416.1	LOC106589224	leucine-rich repeat-containing protein 18-like	protein_coding	ssa28	4605505	4607551	+	AORe	hpi:009053
gene50901:106589390	GO:0000082	XP_014034772.1	LOC106589390	phosphatidylinositol 3%2C4%2C5-trisphosphate 3-phosphatase and dual-specificity protein phosphatase PTEN-like	protein_coding	ssa28	7039961	7058147	-	AORe	hpi:005113
gene50941:106589429	GO:0000082	XP_014034878.1	LOC106589429	calcium/calmodulin-dependent protein kinase type II subunit gamma	protein_coding	ssa28	8526187	8563969	+	AORe	hpi:002632
gene51057:106589530	GO:0000082	XP_014035101.1	LOC106589530	CREB-binding protein-like	protein_coding	ssa28	13699390	13746705	-	AORe	hpi:000345
gene51077:106589547	GO:0000082	XP_014035139.1	gspt1	G1 to S phase transition 1	protein_coding	ssa28	14201582	14213250	+	AORe	hpi:003261
gene51211:106589654	GO:0000082	XP_014035369.1	LOC106589654	proteasome subunit beta type-1-B-like	protein_coding	ssa28	19352018	19354408	+	AORe	hpi:008063
gene51213:106589655	GO:0000082	XP_014035371.1	LOC106589655	rho-related GTP-binding protein RhoU-like	protein_coding	ssa28	19385655	19393104	+	AORe	hpi:008371
gene51302:106589746	GO:0000082	XP_014035526.1	LOC106589746	proteasome activator complex subunit 4B-like	protein_coding	ssa28	24415194	24491288	-	AORe	hpi:000543
gene51625:106590082	GO:0000082	XP_014036104.1	LOC106590082	inhibin beta A chain-like	protein_coding	ssa29	8424176	8435402	-	AORe	hpi:006288
gene51681:106590135	GO:0000082	XP_014036230.1	LOC106590135	very-long-chain (3R)-3-hydroxyacyl-CoA dehydratase 1-like	protein_coding	ssa29	11906533	11928713	+	AORe	hpi:008101
gene51795:100196625	GO:0000082	NP_001135126.1	psme2	proteasome activator subunit 2	protein_coding	ssa29	17457753	17464705	+	AORe	hpi:009095
gene51827:106590284	GO:0000082	XP_014036602.1	LOC106590284	TGF-beta receptor type-1-like	protein_coding	ssa29	18816049	18876315	-	AORe	hpi:004293
gene51856:106590261	GO:0000082	XP_014036554.1	psme1	proteasome activator subunit 1	protein_coding	ssa29	20102085	20115997	-	AORe	hpi:008697
gene51902:106590380	GO:0000082	XP_014036827.1	LOC106590380	GTP-binding protein Rheb-like	protein_coding	ssa29	22082374	22117565	+	AORe	hpi:009022
gene51917:106590362	GO:0000082	XP_014036776.1	LOC106590362	melanoma receptor tyrosine-protein kinase-like	protein_coding	ssa29	22729541	22778619	-	AORe	hpi:001096
gene51927:106590353	GO:0000082	XP_014036765.1	LOC106590353	apoptosis regulator Bcl-2-like	protein_coding	ssa29	23330880	23399336	+	AORe	hpi:009137
gene51965:106590399	GO:0000082	XP_014036851.1	LOC106590399	myb-related protein A-like	protein_coding	ssa29	25312032	25338113	+	AORe	hpi:002733
gene51987:100195752	GO:0000082	XP_014036972.1	LOC100195752	cyclin-dependent kinase 8	protein_coding	ssa29	26089795	26108103	+	AORe	hpi:004134
gene52099:106590561	GO:0000082	XP_014037146.1	LOC106590561	histone-lysine N-methyltransferase EZH2-like	protein_coding	ssa29	29639063	29652083	+	AORe	hpi:002199
gene5961:106597443	GO:0000082	XP_014044117.1	inhba	inhibin%2C beta A	protein_coding	ssa03	7505213	7516846	-	AORe	hpi:006806
gene6042:106598420	GO:0000082	XP_014044938.1	LOC106598420	KN motif and ankyrin repeat domain-containing protein 2-like	protein_coding	ssa03	9485325	9519340	-	AORe	hpi:002573
gene6064:106598543	GO:0000082	XP_014045058.1	cdc73	cell division cycle 73	protein_coding	ssa03	10199384	10240486	+	AORe	hpi:003207
gene6148:106598913	GO:0000082	XP_014045413.1	LOC106598913	zinc finger protein Gfi-1-like	protein_coding	ssa03	12319440	12325104	-	AORe	hpi:007271
gene6200:106599031	GO:0000082	XP_014045559.1	LOC106599031	ubiquitin-60S ribosomal protein L40-like	protein_coding	ssa03	13744730	13751923	-	AORe	hpi:010012
gene6311:106599535	GO:0000082	XP_014046292.1	LOC106599535	PERQ amino acid-rich with GYF domain-containing protein 2-like	protein_coding	ssa03	17579322	17605608	-	AORe	hpi:001757
gene6337:106599515	GO:0000082	XP_014046268.1	LOC106599515	integrin beta-1-like	protein_coding	ssa03	19008179	19029121	-	AORe	hpi:002090
gene6386:106599409	GO:0000082	XP_014046095.1	rfwd2	ring finger and WD repeat domain 2%2C E3 ubiquitin protein ligase	protein_coding	ssa03	22053491	22063852	+	AORe	hpi:002155
gene6392:106599391	GO:0000082	XP_014046078.1	LOC106599391	serine/threonine-protein kinase PLK3-like	protein_coding	ssa03	22398455	22406628	+	AORe	hpi:002673
gene6458:106599302	GO:0000082	XP_014045939.1	LOC106599302	cullin-1	protein_coding	ssa03	25310659	25329663	+	AORe	hpi:001469
gene6471:106599285	GO:0000082	XP_014045914.1	LOC106599285	TGF-beta receptor type-1-like	protein_coding	ssa03	25605808	25691060	-	AORe	hpi:004169
gene6493:106599248	GO:0000082	XP_014045847.1	LOC106599248	apoptosis regulator Bcl-2-like	protein_coding	ssa03	26939570	27001837	-	AORe	hpi:009712
gene6505:106599691	GO:0000082	XP_014046464.1	LOC106599691	proteasome subunit alpha type-7	protein_coding	ssa03	27740136	27753766	+	AORe	hpi:008116
gene6557:100380456	GO:0000082	XP_014046407.1	mcm4	minichromosome maintenance complex component 4	protein_coding	ssa03	30659405	30675573	+	AORe	hpi:001272
gene6562:106599814	GO:0000082	XP_014046622.1	LOC106599814	suppression of tumorigenicity 18 protein-like	protein_coding	ssa03	30923927	30976470	-	AORe	hpi:001386
gene6610:106599958	GO:0000082	XP_014046767.1	LOC106599958	CDK5 and ABL1 enzyme substrate 1-like	protein_coding	ssa03	33593899	33624284	+	AORe	hpi:005994
gene6612:106600426	GO:0000082	XP_014047241.1	LOC106600426	epidermal growth factor receptor-like	protein_coding	ssa03	33668999	33722624	-	AORe	hpi:000788
gene6666:106600383	GO:0000082	XP_014047161.1	LOC106600383	nuclear factor of activated T-cells%2C cytoplasmic 4-like	protein_coding	ssa03	34930673	34940321	-	AORe	hpi:002330
gene6709:100380467	GO:0000082	NP_001167223.1	mc6zb	Zygotic DNA replication licensing factor mcm6-B	protein_coding	ssa03	36129486	36139372	+	AORe	hpi:001718
gene6763:100195086	GO:0000082	NP_001133587.1	ub2r1	Ubiquitin-conjugating enzyme E2 R1	protein_coding	ssa03	38060990	38065220	+	AORe	hpi:008872
gene6771:106599996	GO:0000082	XP_014046803.1	LOC106599996	transcription factor E2-alpha-like	protein_coding	ssa03	38355362	38399121	-	AORe	hpi:003620
gene6871:106600593	GO:0000082	XP_014047544.1	LOC106600593	cullin-3-like	protein_coding	ssa03	42597347	42614080	-	AORe	hpi:003704
gene829:106602205	GO:0000082	XP_014050182.1	psma3	proteasome subunit alpha 3	protein_coding	ssa01	35732418	35746876	+	AORe	hpi:007906
gene834:106602221	GO:0000082	XP_014050215.1	dact1	dishevelled-binding antagonist of beta-catenin 1	protein_coding	ssa01	35917327	35925297	+	AORe	hpi:002376
gene9494:106602935	GO:0000082	XP_014051432.1	LOC106602935	calcium/calmodulin-dependent protein kinase type II subunit alpha	protein_coding	ssa04	32532429	32608931	-	AORe	hpi:003554
gene9563:106603034	GO:0000082	XP_014051623.1	LOC106603034	serine/threonine-protein phosphatase 2B catalytic subunit alpha isoform-like	protein_coding	ssa04	34444710	34498310	+	AORe	hpi:003213
gene9646:106603098	GO:0000082	XP_014051784.1	LOC106603098	proteasome subunit beta type-6-like	protein_coding	ssa04	35985564	35988287	+	AORe	hpi:008211
gene9848:100380538	GO:0000082	NP_001167294.1	moes	Moesin	protein_coding	ssa04	43777480	43810316	-	AORe	hpi:003103
gene9849:106603314	GO:0000082	XP_014052306.1	LOC106603314	probable ribonuclease ZC3H12B	protein_coding	ssa04	43827292	43846152	-	AORe	hpi:001141
gene10243:106603692	GO:0000086	XP_014053151.1	LOC106603692	MAP/microtubule affinity-regulating kinase 4-like	protein_coding	ssa04	61734027	61792209	-	AORe	hpi:001980
gene10272:106603720	GO:0000086	XP_014053224.1	LOC106603720	14-3-3 protein epsilon	protein_coding	ssa04	62861805	62885403	-	AORe	hpi:007492
gene10365:100195936	GO:0000086	NP_001134437.1	skp1	S-phase kinase-associated protein 1	protein_coding	ssa04	68456996	68467713	+	AORe	hpi:009420
gene10392:106603843	GO:0000086	XP_014053504.1	LOC106603843	serine/threonine-protein kinase 10-like	protein_coding	ssa04	70159167	70213587	+	AORe	hpi:001685
gene10431:106603879	GO:0000086	XP_014053565.1	LOC106603879	serine/threonine-protein phosphatase 2A 55 kDa regulatory subunit B beta isoform	protein_coding	ssa04	73094876	73256587	+	AORe	hpi:004260
gene11165:106604546	GO:0000086	XP_014054770.1	LOC106604546	paired mesoderm homeobox protein 2B-like	protein_coding	ssa05	23842311	23845307	-	AORe	hpi:007405
gene11169:100195170	GO:0000086	XP_014054656.1	ccna2	cyclin A2	protein_coding	ssa05	23933780	23938624	+	AORe	hpi:006308
gene1118:106605143	GO:0000086	XP_014055971.1	LOC106605143	calmodulin	protein_coding	ssa01	52331455	52335560	-	AORe	hpi:009713
gene11236:106604590	GO:0000086	XP_014054852.1	LOC106604590	caltractin-like	protein_coding	ssa05	28268367	28275037	-	AORe	hpi:009418
gene11353:106604704	GO:0000086	XP_014055106.1	foxo4	forkhead box O4	protein_coding	ssa05	32309690	32317647	-	AORe	hpi:004175
gene11360:106604710	GO:0000086	XP_014055117.1	LOC106604710	forkhead box protein N2-like	protein_coding	ssa05	32402565	32411072	-	AORe	hpi:009705
gene11405:100196873	GO:0000086	XP_014054888.1	fhl1	Four and a half LIM domains protein 1	protein_coding	ssa05	33973517	33990257	-	AORe	hpi:007100
gene11423:106604765	GO:0000086	XP_014055251.1	LOC106604765	tubulin beta-4B chain-like	protein_coding	ssa05	34500563	34503304	+	AORe	hpi:004406
gene11448:106604789	GO:0000086	XP_014055299.1	LOC106604789	F-box/WD repeat-containing protein 11-like	protein_coding	ssa05	35222954	35244337	+	AORe	hpi:002927
gene11591:106604944	GO:0000086	XP_014055569.1	LOC106604944	casein kinase I isoform alpha	protein_coding	ssa05	40774802	40811514	+	AORe	hpi:005494
gene1165:106605994	GO:0000086	XP_014057525.1	LOC106605994	ninein-like protein	protein_coding	ssa01	54675072	54720007	-	AORe	hpi:000554
gene1237:106606853	GO:0000086	XP_014058721.1	LOC106606853	calcium/calmodulin-dependent protein kinase type II subunit gamma	protein_coding	ssa01	57847823	57981996	-	AORe	hpi:003102
gene1282:106607298	GO:0000086	XP_014059600.1	LOC106607298	serine/threonine-protein phosphatase 2A 55 kDa regulatory subunit B delta isoform-like	protein_coding	ssa01	62124542	62130821	-	AORe	hpi:004120
gene1337:106607826	GO:0000086	XP_014060697.1	LOC106607826	cyclin-dependent kinase 1-like	protein_coding	ssa01	66239848	66243611	+	AORe	hpi:006749
gene1363:100194654	GO:0000086	NP_001133210.1	LOC100194654	ribosomal protein S27-3	protein_coding	ssa01	68777053	68779433	-	AORe	hpi:009537
gene1407:106608512	GO:0000086	XP_014061934.1	LOC106608512	hypoxia-inducible factor 1-alpha inhibitor-like	protein_coding	ssa01	71196561	71230620	+	AORe	hpi:006241
gene1410:106608528	GO:0000086	XP_014061963.1	LOC106608528	potassium voltage-gated channel subfamily H member 1-like	protein_coding	ssa01	71289579	71369398	+	AORe	hpi:001251
gene14368:106607573	GO:0000086	XP_014060118.1	LOC106607573	serine/threonine-protein kinase Nek2-like	protein_coding	ssa06	47002992	47010625	-	AORe	hpi:005738
gene14412:106607643	GO:0000086	XP_014060264.1	LOC106607643	MAP/microtubule affinity-regulating kinase 3-like	protein_coding	ssa06	49027529	49139233	-	AORe	hpi:004254
gene14498:106607718	GO:0000086	XP_014060448.1	bach2	BTB and CNC homology 1%2C basic leucine zipper transcription factor 2	protein_coding	ssa06	53330753	53433025	-	AORe	hpi:002500
gene14535:106607747	GO:0000086	XP_014060512.1	LOC106607747	serine/threonine-protein kinase LATS1-like	protein_coding	ssa06	55237728	55252119	-	AORe	hpi:000780
gene14567:100195337	GO:0000086	XP_014060183.1	tpd52l1	tumor protein D52-like 1	protein_coding	ssa06	56401221	56416317	-	AORe	hpi:009103
gene1459:106608924	GO:0000086	XP_014062622.1	LOC106608924	histone acetyltransferase p300-like	protein_coding	ssa01	74125897	74150232	-	AORe	hpi:000345
gene1479:106609470	GO:0000086	XP_014063815.1	LOC106609470	casein kinase I isoform epsilon-like	protein_coding	ssa01	74533695	74548669	+	AORe	hpi:005071
gene14877:106608062	GO:0000086	XP_014061213.1	LOC106608062	1-phosphatidylinositol 4%2C5-bisphosphate phosphodiesterase beta-1-like	protein_coding	ssa06	69758782	69835209	+	AORe	hpi:001204
gene14920:106608137	GO:0000086	XP_014061356.1	LOC106608137	heat shock protein HSP 90-alpha 1	protein_coding	ssa06	72144452	72149825	+	AORe	hpi:002094
gene14956:106608144	GO:0000086	XP_014061362.1	LOC106608144	myelin transcription factor 1-like protein	protein_coding	ssa06	74160584	74293708	+	AORe	hpi:001695
gene15475:106608586	GO:0000086	XP_014062085.1	LOC106608586	metastasis-associated protein MTA2-like	protein_coding	ssa07	9894380	9924987	-	AORe	hpi:002378
gene15501:100196659	GO:0000086	NP_001135160.1	ppp1cb	protein phosphatase 1%2C catalytic subunit%2C beta isoform	protein_coding	ssa07	11758271	11794466	+	AORe	hpi:006095
gene15508:106608676	GO:0000086	XP_014062251.1	LOC106608676	DNA-directed RNA polymerase II subunit RPB1-like	protein_coding	ssa07	11890194	11911958	+	AORe	hpi:000225
gene1565:100380587	GO:0000086	NP_001167343.1	csn1	COP9 signalosome complex subunit 1	protein_coding	ssa01	77440822	77457632	+	AORe	hpi:003757
gene1569:106610228	GO:0000086	XP_014064931.1	LOC106610228	casein kinase I isoform delta-B	protein_coding	ssa01	77661199	77680600	-	AORe	hpi:004780
gene15857:106608960	GO:0000086	XP_014062694.1	LOC106608960	dynactin subunit 1-like	protein_coding	ssa07	23727028	23759153	+	AORe	hpi:000678
gene18227:106611285	GO:0000086	XP_014066806.1	LOC106611285	metastasis-associated protein MTA1-like	protein_coding	ssa09	38782703	38805180	+	AORe	hpi:006094
gene18260:106611329	GO:0000086	XP_014066895.1	LOC106611329	microtubule-associated protein RP/EB family member 3-like	protein_coding	ssa09	40273835	40279701	+	AORe	hpi:007926
gene18314:106611366	GO:0000086	XP_014066997.1	LOC106611366	forkhead box protein N3-like	protein_coding	ssa09	42014771	42135841	+	AORe	hpi:005176
gene18534:106611542	GO:0000086	XP_014067319.1	LOC106611542	paired mesoderm homeobox protein 2B-like	protein_coding	ssa09	53068474	53071719	-	AORe	hpi:007405
gene18538:106611545	GO:0000086	XP_014067323.1	LOC106611545	cyclin-A2-like	protein_coding	ssa09	53137325	53142490	+	AORe	hpi:006308
gene18606:100196422	GO:0000086	NP_001134923.1	cetn1	Centrin-1	protein_coding	ssa09	58659871	58665439	-	AORe	hpi:009418
gene18735:106611765	GO:0000086	XP_014067791.1	LOC106611765	forkhead box protein O4-like	protein_coding	ssa09	63117359	63125087	-	AORe	hpi:004175
gene18742:106611759	GO:0000086	XP_014067778.1	LOC106611759	forkhead box protein N3-like	protein_coding	ssa09	63224893	63228384	-	AORe	hpi:009705
gene18788:106611720	GO:0000086	XP_014067697.1	LOC106611720	four and a half LIM domains protein 1-like	protein_coding	ssa09	64885285	64902967	-	AORe	hpi:007100
gene18807:100195812	GO:0000086	XP_014067627.1	tbb2c	Tubulin beta-2C chain	protein_coding	ssa09	65440483	65443236	+	AORe	hpi:004406
gene18836:106611815	GO:0000086	XP_014067880.1	LOC106611815	F-box/WD repeat-containing protein 11	protein_coding	ssa09	66457794	66489558	+	AORe	hpi:002927
gene18976:106611977	GO:0000086	XP_014068181.1	LOC106611977	casein kinase I isoform alpha-like	protein_coding	ssa09	71495006	71519683	+	AORe	hpi:005494
gene20619:106613608	GO:0000086	XP_014071517.1	LOC106613608	growth arrest and DNA damage-inducible protein GADD45 beta-like	protein_coding	ssa10	14060781	14062757	-	AORe	hpi:009932
gene20635:106613625	GO:0000086	XP_014071549.1	LOC106613625	ubiquitin-60S ribosomal protein L40-like	protein_coding	ssa10	14713116	14715167	+	AORe	hpi:010035
gene20649:106613636	GO:0000086	XP_014071569.1	LOC106613636	microtubule-associated serine/threonine-protein kinase 3-like	protein_coding	ssa10	15147465	15200666	-	AORe	hpi:000626
gene20720:106613698	GO:0000086	XP_014071704.1	LOC106613698	ras-related protein Rab-8A	protein_coding	ssa10	17099218	17105246	+	AORe	hpi:008729
gene20740:106613716	GO:0000086	XP_014071727.1	LOC106613716	ras-related protein Rab-11B-like	protein_coding	ssa10	17644035	17647094	+	AORe	hpi:008307
gene20742:100195383	GO:0000086	NP_001133884.1	rb11b	Ras-related protein Rab-11B	protein_coding	ssa10	17657701	17677870	-	AORe	hpi:008308
gene20900:106613859	GO:0000086	XP_014072019.1	LOC106613859	vacuolar protein sorting-associated protein 4B-like	protein_coding	ssa10	23157184	23166661	+	AORe	hpi:004714
gene20950:106613897	GO:0000086	XP_014072112.1	LOC106613897	cyclin-dependent kinase 4 inhibitor C-like	protein_coding	ssa10	25371952	25376719	+	AORe	hpi:010051
gene20967:106613916	GO:0000086	XP_014072173.1	LOC106613916	paired amphipathic helix protein Sin3b-like	protein_coding	ssa10	26168697	26177896	-	AORe	hpi:000723
gene21150:106560326	GO:0000086	XP_013978610.1	LOC106560326	growth arrest and DNA damage-inducible protein GADD45 alpha-like	protein_coding	ssa10	34535605	34538610	-	AORe	hpi:009960
gene21155:106560332	GO:0000086	XP_013978615.1	LOC106560332	pre-B-cell leukemia transcription factor 1	protein_coding	ssa10	34857701	34959756	+	AORe	hpi:004084
gene2152:106562268	GO:0000086	XP_013982513.1	LOC106562268	COP9 signalosome complex subunit 4	protein_coding	ssa01	114406250	114412574	-	AORe	hpi:004641
gene2153:106562309	GO:0000086	XP_013982576.1	LOC106562309	protein lin-54 homolog	protein_coding	ssa01	114421901	114435013	+	AORe	hpi:003055
gene21656:106561062	GO:0000086	XP_013980147.1	wee1	WEE1 G2 checkpoint kinase	protein_coding	ssa10	67117242	67137632	+	AORe	hpi:004712
gene21670:106561052	GO:0000086	XP_013980109.1	LOC106561052	harmonin-like	protein_coding	ssa10	67409872	67462817	+	AORe	hpi:005862
gene21739:106560998	GO:0000086	XP_013979991.1	LOC106560998	CCR4-NOT transcription complex subunit 2-like	protein_coding	ssa10	71733644	71755657	-	AORe	hpi:003436
gene22162:100380353	GO:0000086	XP_013980515.1	nedd1	neural precursor cell expressed%2C developmentally down-regulated 1	protein_coding	ssa10	92671562	92691152	+	AORe	hpi:003380
gene22216:106561410	GO:0000086	XP_013980831.1	LOC106561410	tubulin alpha-8 chain-like	protein_coding	ssa10	94980741	94982971	+	AORe	hpi:005749
gene22444:106561606	GO:0000086	XP_013981199.1	LOC106561606	cytoskeleton-associated protein 5-like	protein_coding	ssa10	105335381	105376670	-	AORe	hpi:000172
gene22458:106561617	GO:0000086	XP_013981218.1	LOC106561617	G1/S-specific cyclin-D1-like	protein_coding	ssa10	106114749	106126308	-	AORe	hpi:007212
gene22542:106561704	GO:0000086	XP_013981393.1	prkar2b	protein kinase%2C cAMP-dependent%2C regulatory%2C type II%2C beta	protein_coding	ssa10	109313661	109328504	+	AORe	hpi:005722
gene2293:106563829	GO:0000086	XP_013985203.1	LOC106563829	S-phase kinase-associated protein 2-like	protein_coding	ssa01	118452542	118460347	+	AORe	hpi:006551
gene2333:106564451	GO:0000086	XP_013986034.1	LOC106564451	serine/threonine-protein kinase TAO3-like	protein_coding	ssa01	120296285	120302361	-	AORe	hpi:005252
gene2339:106564405	GO:0000086	XP_013985976.1	LOC106564405	forkhead box protein N4-like	protein_coding	ssa01	120425456	120431593	+	AORe	hpi:006550
gene23750:106562908	GO:0000086	XP_013983468.1	LOC106562908	calcium/calmodulin-dependent protein kinase type II subunit beta-like	protein_coding	ssa11	49729970	49797821	-	AORe	hpi:003101
gene23848:106562992	GO:0000086	XP_013983645.1	LOC106562992	polyubiquitin-B	protein_coding	ssa11	55249708	55251843	-	AORe	hpi:008167
gene23868:106563079	GO:0000086	XP_013983780.1	LOC106563079	centrin-3	protein_coding	ssa11	55726702	55730350	+	AORe	hpi:009763
gene23891:106563059	GO:0000086	XP_013983755.1	LOC106563059	beta-centractin-like	protein_coding	ssa11	56275052	56281789	+	AORe	hpi:005179
gene23948:106563017	GO:0000086	XP_013983671.1	LOC106563017	microtubule-associated serine/threonine-protein kinase 1-like	protein_coding	ssa11	58885606	59036440	-	AORe	hpi:000173
gene24022:106563370	GO:0000086	XP_013984346.1	LOC106563370	growth arrest and DNA damage-inducible protein GADD45 gamma-like	protein_coding	ssa11	63857934	63859448	-	AORe	hpi:010113
gene24023:106563369	GO:0000086	XP_013984345.1	LOC106563369	growth arrest and DNA damage-inducible protein GADD45 gamma-like	protein_coding	ssa11	63863182	63864681	+	AORe	hpi:010280
gene24037:106563318	GO:0000086	XP_013984298.1	ccnb1	cyclin B1	protein_coding	ssa11	64281248	64284548	+	AORe	hpi:006211
gene24042:106563314	GO:0000086	XP_013984295.1	LOC106563314	Sjoegren syndrome nuclear autoantigen 1-like	protein_coding	ssa11	64415401	64417902	+	AORe	hpi:010654
gene24079:106563274	GO:0000086	XP_013984206.1	dnm1	dynamin 1	protein_coding	ssa11	65617709	65696848	+	AORe	hpi:001460
gene2412:100195192	GO:0000086	NP_001133693.1	ywhah	tyrosine 3-monooxygenase/tryptophan 5-monooxygenase activation protein%2C eta	protein_coding	ssa01	121943949	121946896	+	AORe	hpi:007672
gene24142:106563227	GO:0000086	XP_013984083.1	LOC106563227	WD repeat-containing protein 5	protein_coding	ssa11	69893848	69917544	-	AORe	hpi:006059
gene24152:106563219	GO:0000086	XP_013984053.1	LOC106563219	serine/threonine-protein phosphatase 2A 55 kDa regulatory subunit B alpha isoform-like	protein_coding	ssa11	70624446	70642743	-	AORe	hpi:004407
gene24169:106563208	GO:0000086	XP_013984029.1	LOC106563208	14-3-3 protein eta-like	protein_coding	ssa11	71935083	71938060	-	AORe	hpi:007672
gene24290:106563500	GO:0000086	XP_013984626.1	LOC106563500	calmodulin	protein_coding	ssa11	75290834	75295823	+	AORe	hpi:009716
gene2430:106565222	GO:0000086	XP_013987576.1	LOC106565222	serine/threonine-protein phosphatase 2A 55 kDa regulatory subunit B alpha isoform-like	protein_coding	ssa01	123247736	123260497	+	AORe	hpi:004407
gene2443:106565418	GO:0000086	XP_013988008.1	LOC106565418	WD repeat-containing protein 5	protein_coding	ssa01	123946138	123979775	+	AORe	hpi:006059
gene24576:106563741	GO:0000086	XP_013985049.1	LOC106563741	calcium/calmodulin-dependent protein kinase type II subunit alpha-like	protein_coding	ssa11	82437921	82574947	+	AORe	hpi:003554
gene2507:106567059	GO:0000086	XP_013991380.1	LOC106567059	dynamin-1	protein_coding	ssa01	127912201	127990911	-	AORe	hpi:001460
gene2542:100196004	GO:0000086	NP_001134505.1	ssna1	Sjogren syndrome nuclear autoantigen 1	protein_coding	ssa01	129183392	129186477	-	AORe	hpi:010654
gene2547:106566708	GO:0000086	XP_013990494.1	LOC106566708	G2/mitotic-specific cyclin-B1-like	protein_coding	ssa01	129312440	129316414	-	AORe	hpi:006211
gene2560:106567216	GO:0000086	XP_013991719.1	LOC106567216	growth arrest and DNA damage-inducible protein GADD45 gamma-like	protein_coding	ssa01	129708917	129710519	-	AORe	hpi:010280
gene2561:106566617	GO:0000086	XP_013990280.1	LOC106566617	growth arrest and DNA damage-inducible protein GADD45 gamma-like	protein_coding	ssa01	129713939	129715495	+	AORe	hpi:010113
gene26114:106565134	GO:0000086	XP_013987388.1	LOC106565134	cAMP-dependent protein kinase type II-alpha regulatory subunit-like	protein_coding	ssa12	45651392	45666648	+	AORe	hpi:006452
gene26250:106565373	GO:0000086	XP_013987886.1	LOC106565373	citron Rho-interacting kinase-like	protein_coding	ssa12	51406216	51458203	+	AORe	hpi:000309
gene26327:106565437	GO:0000086	XP_013988051.1	LOC106565437	cyclin-dependent kinase 2-like	protein_coding	ssa12	53349143	53365792	-	AORe	hpi:006968
gene26329:106565439	GO:0000086	XP_013988055.1	LOC106565439	tubulin alpha chain-like	protein_coding	ssa12	53402549	53413654	-	AORe	hpi:003948
gene26339:106565448	GO:0000086	XP_013988070.1	LOC106565448	cyclin-dependent kinase 4-like	protein_coding	ssa12	53661234	53670209	+	AORe	hpi:006987
gene26436:100195318	GO:0000086	NP_001133819.1	ruvb1	RuvB-like 1	protein_coding	ssa12	57951081	57960832	+	AORe	hpi:004117
gene26440:106565545	GO:0000086	XP_013988274.1	LOC106565545	protein kinase C delta type-like	protein_coding	ssa12	57999126	58029372	-	AORe	hpi:002289
gene2651:106567657	GO:0000086	XP_013992675.1	LOC106567657	microtubule-associated serine/threonine-protein kinase 3-like	protein_coding	ssa01	134360806	134526434	+	AORe	hpi:000173
gene26673:106565827	GO:0000086	XP_013988869.1	LOC106565827	protein kinase C delta type-like	protein_coding	ssa12	68543265	68589479	+	AORe	hpi:002753
gene26790:106565720	GO:0000086	XP_013988608.1	LOC106565720	myb-related protein B-like	protein_coding	ssa12	74259726	74268802	-	AORe	hpi:003401
gene26838:106565999	GO:0000086	XP_013989224.1	LOC106565999	high mobility group protein HMGI-C-like	protein_coding	ssa12	76355973	76364174	+	AORe	hpi:010657
gene26972:106566021	GO:0000086	XP_013989280.1	LOC106566021	protein phosphatase 1 regulatory subunit 12B-like	protein_coding	ssa12	79483314	79493507	-	AORe	hpi:009684
gene2712:100306866	GO:0000086	NP_001158877.1	acty	Beta-centractin	protein_coding	ssa01	136891395	136899403	-	AORe	hpi:005179
gene27247:106566194	GO:0000086	XP_013989542.1	LOC106566194	SWI/SNF-related matrix-associated actin-dependent regulator of chromatin subfamily D member 1	protein_coding	ssa12	85337160	85369246	-	AORe	hpi:003277
gene2743:100194618	GO:0000086	NP_001133175.1	LOC100194618	polyubiquitin	protein_coding	ssa01	137745116	137747259	+	AORe	hpi:008167
gene27975:106566825	GO:0000086	XP_013990743.1	LOC106566825	myelin transcription factor 1-like	protein_coding	ssa13	26706076	26721378	+	AORe	hpi:002142
gene27992:106566810	GO:0000086	XP_013990702.1	LOC106566810	protein RCC2 homolog	protein_coding	ssa13	27156750	27164652	+	AORe	hpi:003944
gene28005:106566800	GO:0000086	XP_013990685.1	LOC106566800	microtubule-associated protein RP/EB family member 1-like	protein_coding	ssa13	27613784	27623727	+	AORe	hpi:008109
gene28026:106566777	GO:0000086	XP_013990639.1	LOC106566777	cAMP-dependent protein kinase type II-alpha regulatory subunit-like	protein_coding	ssa13	28510173	28529984	+	AORe	hpi:006803
gene28209:106567090	GO:0000086	XP_013991449.1	LOC106567090	tubulin alpha chain	protein_coding	ssa13	36267991	36271168	-	AORe	hpi:003874
gene28353:100380349	GO:0000086	XP_013991059.1	mare1	Microtubule-associated protein RP/EB family member 1	protein_coding	ssa13	40688435	40698467	-	AORe	hpi:009826
gene28357:106567218	GO:0000086	XP_013991720.1	LOC106567218	tumor protein D54-like	protein_coding	ssa13	40779640	40799172	-	AORe	hpi:010174
gene28438:106567288	GO:0000086	XP_013991902.1	LOC106567288	high mobility group protein HMG-I/HMG-Y-like	protein_coding	ssa13	43387882	43397129	+	AORe	hpi:010708
gene2843:106569240	GO:0000086	XP_013995889.1	LOC106569240	calcium/calmodulin-dependent protein kinase type II subunit beta-like	protein_coding	ssa01	142577681	142644653	+	AORe	hpi:003101
gene28567:106567445	GO:0000086	XP_013992183.1	LOC106567445	serine/threonine-protein phosphatase 2A 55 kDa regulatory subunit B beta isoform	protein_coding	ssa13	51023200	51111703	-	AORe	hpi:004260
gene28612:106567511	GO:0000086	XP_013992301.1	LOC106567511	serine/threonine-protein kinase 10-like	protein_coding	ssa13	54070217	54116024	-	AORe	hpi:001685
gene28633:106567526	GO:0000086	XP_013992356.1	LOC106567526	S-phase kinase-associated protein 1	protein_coding	ssa13	55672722	55679362	-	AORe	hpi:009420
gene28698:106567579	GO:0000086	XP_013992537.1	LOC106567579	14-3-3 protein epsilon-like	protein_coding	ssa13	60766305	60816014	+	AORe	hpi:007492
gene28723:106567625	GO:0000086	XP_013992603.1	LOC106567625	MAP/microtubule affinity-regulating kinase 4-like	protein_coding	ssa13	62177562	62218543	-	AORe	hpi:001980
gene29128:106567782	GO:0000086	XP_013992986.1	LOC106567782	stAR-related lipid transfer protein 13-like	protein_coding	ssa13	81198282	81238039	+	AORe	hpi:001599
gene29200:106568099	GO:0000086	XP_013993605.1	LOC106568099	F-box/WD repeat-containing protein 11-like	protein_coding	ssa13	85395158	85434095	+	AORe	hpi:003297
gene29252:106568207	GO:0000086	XP_013993825.1	LOC106568207	forkhead box protein N4-like	protein_coding	ssa13	86711923	86719754	-	AORe	hpi:006550
gene29262:106568210	GO:0000086	XP_013993831.1	LOC106568210	serine/threonine-protein kinase TAO3-like	protein_coding	ssa13	86932155	86938651	+	AORe	hpi:005252
gene29303:106568170	GO:0000086	XP_013993735.1	LOC106568170	S-phase kinase-associated protein 2-like	protein_coding	ssa13	88868896	88875359	-	AORe	hpi:006551
gene29408:106568323	GO:0000086	XP_013994045.1	LOC106568323	protein lin-54 homolog	protein_coding	ssa13	92123196	92140796	-	AORe	hpi:003055
gene29409:100380570	GO:0000086	XP_013994014.1	csn4	COP9 signalosome complex subunit 4	protein_coding	ssa13	92146587	92154022	+	AORe	hpi:004641
gene29601:106568525	GO:0000086	XP_013994421.1	LOC106568525	cyclin-I-like	protein_coding	ssa13	101248782	101269494	-	AORe	hpi:007504
gene29603:106568527	GO:0000086	XP_013994423.1	LOC106568527	cyclin-G2-like	protein_coding	ssa13	101270545	101278538	+	AORe	hpi:007751
gene29957:106568974	GO:0000086	XP_013995364.1	LOC106568974	growth arrest and DNA damage-inducible protein GADD45 alpha-like	protein_coding	ssa14	11766747	11769325	-	AORe	hpi:009835
gene29985:106568951	GO:0000086	XP_013995301.1	LOC106568951	microtubule-associated serine/threonine-protein kinase 3-like	protein_coding	ssa14	12933085	12993818	+	AORe	hpi:000747
gene29995:100194659	GO:0000086	NP_001133215.1	LOC100194659	ubiquitin A-52 residue ribosomal protein fusion product 1like 2	protein_coding	ssa14	13267428	13269329	-	AORe	hpi:010012
gene29998:106568940	GO:0000086	XP_013995274.1	LOC106568940	ras-related protein Rab-11B-like	protein_coding	ssa14	13320734	13328831	+	AORe	hpi:008365
gene30130:106568835	GO:0000086	XP_013995014.1	LOC106568835	cyclin-Y-like	protein_coding	ssa14	18819378	18882203	+	AORe	hpi:006174
gene30228:106569079	GO:0000086	XP_013995540.1	LOC106569079	serine/threonine-protein kinase PLK3-like	protein_coding	ssa14	22581722	22589515	+	AORe	hpi:002673
gene30294:106569218	GO:0000086	XP_013995833.1	LOC106569218	cullin-1-like	protein_coding	ssa14	25372573	25388593	+	AORe	hpi:001469
gene30320:106569198	GO:0000086	XP_013995784.1	LOC106569198	pre-B-cell leukemia transcription factor 1-like	protein_coding	ssa14	26251914	26306989	+	AORe	hpi:005316
gene30330:106569187	GO:0000086	XP_013995752.1	LOC106569187	vacuolar protein sorting-associated protein 4B-like	protein_coding	ssa14	26927642	26960439	-	AORe	hpi:004146
gene30381:106569146	GO:0000086	XP_013995652.1	LOC106569146	cAMP-dependent protein kinase catalytic subunit beta	protein_coding	ssa14	29591859	29602102	-	AORe	hpi:005584
gene30406:106569122	GO:0000086	XP_013995587.1	LOC106569122	suppression of tumorigenicity 18 protein-like	protein_coding	ssa14	30402604	30467867	-	AORe	hpi:001386
gene30480:106569416	GO:0000086	XP_013996231.1	LOC106569416	dynamin-3-like	protein_coding	ssa14	33404429	33468547	-	AORe	hpi:001253
gene30565:106569427	GO:0000086	XP_013996251.1	LOC106569427	protein arginine N-methyltransferase 5-like	protein_coding	ssa14	34925695	34931242	-	AORe	hpi:002465
gene30617:106569495	GO:0000086	XP_013996366.1	LOC106569495	cytoplasmic dynein 1 intermediate chain 2-like	protein_coding	ssa14	37267352	37278774	-	AORe	hpi:003440
gene30637:106569522	GO:0000086	XP_013996432.1	LOC106569522	cactin-like	protein_coding	ssa14	38198805	38205198	-	AORe	hpi:002460
gene3087:106572095	GO:0000086	XP_014001408.1	LOC106572095	cyclin-I-like	protein_coding	ssa01	153238926	153296016	-	AORe	hpi:007504
gene3088:106572117	GO:0000086	XP_014001448.1	LOC106572117	cyclin-G2-like	protein_coding	ssa01	153271788	153276300	+	AORe	hpi:007751
gene31172:100194764	GO:0000086	NP_001133265.1	tbb5	Tubulin beta chain	protein_coding	ssa14	58954367	58959830	-	AORe	hpi:003958
gene31600:100380667	GO:0000086	XP_013998311.1	LOC100380667	cytoplasmic dynein 1 intermediate chain 1	protein_coding	ssa14	78107725	78217683	+	AORe	hpi:005201
gene31630:106570501	GO:0000086	XP_013998382.1	LOC106570501	ras-related protein Rab-25-like	protein_coding	ssa14	78997328	79003467	+	AORe	hpi:009314
gene31668:106570530	GO:0000086	XP_013998430.1	LOC106570530	MAGUK p55 subfamily member 6-like	protein_coding	ssa14	80227231	80266838	-	AORe	hpi:003453
gene32354:106571199	GO:0000086	XP_013999457.1	LOC106571199	serine/threonine-protein kinase Nek2-like	protein_coding	ssa15	23823948	23830046	-	AORe	hpi:005738
gene32453:106571332	GO:0000086	XP_013999750.1	LOC106571332	transcription regulator protein BACH2-like	protein_coding	ssa15	28403120	28504744	-	AORe	hpi:002500
gene32494:106571304	GO:0000086	XP_013999691.1	LOC106571304	serine/threonine-protein kinase LATS1-like	protein_coding	ssa15	30382653	30391180	-	AORe	hpi:000780
gene32525:106571367	GO:0000086	XP_013999848.1	LOC106571367	tumor protein D53 homolog	protein_coding	ssa15	31654524	31680755	-	AORe	hpi:009103
gene32768:100194629	GO:0000086	NP_001133186.1	LOC100194629	calmodulin 2 (phosphorylase kinase%2C delta)-3	protein_coding	ssa15	42355081	42371540	+	AORe	hpi:009714
gene32816:106571634	GO:0000086	XP_014000411.1	LOC106571634	serine/threonine-protein phosphatase PP1-beta catalytic subunit-like	protein_coding	ssa15	44552097	44562894	+	AORe	hpi:006060
gene32829:106571614	GO:0000086	XP_014000349.1	LOC106571614	myelin transcription factor 1-like protein	protein_coding	ssa15	44902857	44950404	-	AORe	hpi:001695
gene32862:100380418	GO:0000086	NP_001167173.1	hs90a	Heat shock protein HSP 90-alpha	protein_coding	ssa15	46687864	46698666	-	AORe	hpi:002288
gene32863:106571588	GO:0000086	XP_014000307.1	LOC106571588	heat shock protein HSP 90-alpha 1-like	protein_coding	ssa15	46699126	46705169	-	AORe	hpi:002094
gene32898:106571556	GO:0000086	XP_014000194.1	LOC106571556	1-phosphatidylinositol 4%2C5-bisphosphate phosphodiesterase beta-1-like	protein_coding	ssa15	48657274	48721363	-	AORe	hpi:001204
gene33157:106572271	GO:0000086	XP_014001800.1	LOC106572271	cAMP-dependent protein kinase type II-alpha regulatory subunit-like	protein_coding	ssa15	63391697	63439221	-	AORe	hpi:006803
gene33180:100194571	GO:0000086	NP_001133129.1	mapre1	microtubule-associated protein%2C RP/EB family%2C member 1	protein_coding	ssa15	64309710	64317753	-	AORe	hpi:008109
gene33196:106572241	GO:0000086	XP_014001737.1	LOC106572241	protein RCC2 homolog	protein_coding	ssa15	64847354	64852806	-	AORe	hpi:003944
gene33214:106572224	GO:0000086	XP_014001691.1	LOC106572224	myelin transcription factor 1-like	protein_coding	ssa15	65325199	65357120	-	AORe	hpi:002142
gene33528:106572339	GO:0000086	XP_014001851.1	LOC106572339	high mobility group protein HMG-I/HMG-Y-like	protein_coding	ssa15	79539800	79548954	-	AORe	hpi:010708
gene33612:106572500	GO:0000086	XP_014002206.1	LOC106572500	tumor protein D54-like	protein_coding	ssa15	82475500	82480799	+	AORe	hpi:010174
gene33618:100194821	GO:0000086	NP_001133322.1	mare3	Microtubule-associated protein RP/EB family member 3	protein_coding	ssa15	82606201	82611616	+	AORe	hpi:009826
gene33764:106572601	GO:0000086	XP_014002408.1	LOC106572601	tubulin alpha chain	protein_coding	ssa15	87882866	87885516	+	AORe	hpi:003874
gene34185:106573038	GO:0000086	XP_014003135.1	LOC106573038	cAMP-dependent protein kinase type II-beta regulatory subunit-like	protein_coding	ssa16	2318037	2352551	-	AORe	hpi:005722
gene34251:100306852	GO:0000086	NP_001158863.1	ccnd1	cyclin D1	protein_coding	ssa16	5581255	5593319	+	AORe	hpi:007212
gene34263:100380854	GO:0000086	XP_014003281.1	ckap5	cytoskeleton associated protein 5	protein_coding	ssa16	6258602	6310072	+	AORe	hpi:000172
gene34464:106573330	GO:0000086	XP_014003763.1	LOC106573330	protein NEDD1-like	protein_coding	ssa16	18001378	18017573	-	AORe	hpi:003380
gene34901:106573575	GO:0000086	XP_014004201.1	LOC106573575	ras-related protein Rab-11B-like	protein_coding	ssa16	39013480	39017323	+	AORe	hpi:008308
gene34903:106573573	GO:0000086	XP_014004198.1	LOC106573573	ras-related protein Rab-11B-like	protein_coding	ssa16	39030114	39033555	-	AORe	hpi:008307
gene34926:106573548	GO:0000086	XP_014004159.1	LOC106573548	ras-related protein Rab-8A-like	protein_coding	ssa16	39663552	39672527	-	AORe	hpi:008729
gene34975:106573846	GO:0000086	XP_014004723.1	LOC106573846	tubulin alpha-1A chain-like	protein_coding	ssa16	41304431	41308427	-	AORe	hpi:005749
gene35039:106573896	GO:0000086	XP_014004805.1	LOC106573896	microtubule-associated serine/threonine-protein kinase 3-like	protein_coding	ssa16	43019318	43070962	+	AORe	hpi:000626
gene37937:100194628	GO:0000086	NP_001133185.1	calm2	calmodulin 2 (phosphorylase kinase%2C delta)	protein_coding	ssa18	9863791	9868369	-	AORe	hpi:009713
gene37990:106576715	GO:0000086	XP_014009524.1	ninl	ninein-like	protein_coding	ssa18	12132460	12199553	-	AORe	hpi:000554
gene38077:106576966	GO:0000086	XP_014010039.1	LOC106576966	calcium/calmodulin-dependent protein kinase type II subunit gamma-like	protein_coding	ssa18	15220721	15333710	-	AORe	hpi:003102
gene38148:106577025	GO:0000086	XP_014010148.1	ppp2r2d	protein phosphatase 2%2C regulatory subunit B%2C delta	protein_coding	ssa18	19195895	19200969	-	AORe	hpi:004120
gene38203:100196122	GO:0000086	XP_014010305.1	cdc2	Cell division control protein 2 homolog	protein_coding	ssa18	22353070	22359504	+	AORe	hpi:006749
gene38234:106577118	GO:0000086	XP_014010339.1	LOC106577118	ubiquitin-40S ribosomal protein S27a	protein_coding	ssa18	24395004	24397577	-	AORe	hpi:009537
gene38296:106577208	GO:0000086	XP_014010584.1	LOC106577208	hypoxia-inducible factor 1-alpha inhibitor	protein_coding	ssa18	27541751	27551739	+	AORe	hpi:006241
gene38299:106577203	GO:0000086	XP_014010569.1	LOC106577203	potassium voltage-gated channel subfamily H member 1-like	protein_coding	ssa18	27590617	27679807	+	AORe	hpi:001251
gene38620:106577523	GO:0000086	XP_014011095.1	LOC106577523	metastasis-associated protein MTA2-like	protein_coding	ssa18	46013315	46046575	-	AORe	hpi:002378
gene38643:106577544	GO:0000086	XP_014011134.1	LOC106577544	serine/threonine-protein phosphatase PP1-beta catalytic subunit	protein_coding	ssa18	47668055	47698498	+	AORe	hpi:006095
gene38649:106577550	GO:0000086	XP_014011143.1	LOC106577550	DNA-directed RNA polymerase II subunit RPB1	protein_coding	ssa18	47822903	47839406	+	AORe	hpi:000225
gene38895:106577795	GO:0000086	XP_014011613.1	LOC106577795	LIM domain-containing protein ajuba-like	protein_coding	ssa18	57058100	57068308	+	AORe	hpi:003341
gene39032:106577911	GO:0000086	XP_014011827.1	LOC106577911	dynactin subunit 1-like	protein_coding	ssa18	61173834	61208821	+	AORe	hpi:000678
gene39757:106578705	GO:0000086	XP_014013298.1	LOC106578705	very-long-chain (3R)-3-hydroxyacyl-CoA dehydratase 1-like	protein_coding	ssa19	29356963	29374906	+	AORe	hpi:008101
gene39794:106578675	GO:0000086	XP_014013226.1	LOC106578675	SWI/SNF-related matrix-associated actin-dependent regulator of chromatin subfamily D member 3	protein_coding	ssa19	31000474	31060621	+	AORe	hpi:003038
gene40028:100380658	GO:0000086	XP_014013653.1	LOC100380658	calcium/calmodulin-dependent protein kinase type II subunit gamma	protein_coding	ssa19	43920331	43955824	-	AORe	hpi:002632
gene40043:106578940	GO:0000086	XP_014013703.1	LOC106578940	metastasis-associated protein MTA3-like	protein_coding	ssa19	44425587	44462984	-	AORe	hpi:003712
gene40141:100195532	GO:0000086	NP_001134033.1	cops3	COP9 signalosome subunit 3	protein_coding	ssa19	48496263	48510815	-	AORe	hpi:004436
gene40224:100306764	GO:0000086	XP_014013989.1	gcp2	Gamma-tubulin complex component 2	protein_coding	ssa19	51298216	51311590	+	AORe	hpi:001325
gene40623:106579513	GO:0000086	XP_014014946.1	LOC106579513	cyclin-dependent kinase 8	protein_coding	ssa19	67533191	67548655	-	AORe	hpi:004134
gene40656:106579522	GO:0000086	XP_014014980.1	LOC106579522	COP9 signalosome complex subunit 5	protein_coding	ssa19	68587672	68592148	-	AORe	hpi:005952
gene40814:106579700	GO:0000086	XP_014015310.1	LOC106579700	serine/threonine-protein kinase greatwall-like	protein_coding	ssa19	77575617	77587479	+	AORe	hpi:002548
gene40939:106579820	GO:0000086	XP_014015500.1	LOC106579820	serine/threonine-protein kinase TAO3-like	protein_coding	ssa20	3180134	3307317	-	AORe	hpi:001507
gene41059:106580118	GO:0000086	XP_014016283.1	LOC106580118	serine/threonine-protein kinase Chk2-like	protein_coding	ssa20	12927952	12935154	+	AORe	hpi:005863
gene41070:106580109	GO:0000086	XP_014016255.1	foxn4	forkhead box N4	protein_coding	ssa20	13181487	13203761	-	AORe	hpi:004488
gene41152:106580043	GO:0000086	XP_014016082.1	LOC106580043	cyclin-G2-like	protein_coding	ssa20	16456063	16464873	-	AORe	hpi:006728
gene41205:106580001	GO:0000086	XP_014016007.1	LOC106580001	tubulin beta-1 chain	protein_coding	ssa20	17730823	17733633	-	AORe	hpi:003934
gene41254:106579949	GO:0000086	XP_014015853.1	LOC106579949	citron Rho-interacting kinase-like	protein_coding	ssa20	19141136	19211872	-	AORe	hpi:000337
gene41322:106579892	GO:0000086	XP_014015707.1	LOC106579892	pre-B-cell leukemia transcription factor 3-like	protein_coding	ssa20	22073664	22147621	-	AORe	hpi:004448
gene41337:106579878	GO:0000086	XP_014015681.1	LOC106579878	serine/threonine-protein phosphatase 2A 55 kDa regulatory subunit B alpha isoform-like	protein_coding	ssa20	22579155	22611175	-	AORe	hpi:004103
gene41351:106579867	GO:0000086	XP_014015653.1	LOC106579867	beta-centractin-like	protein_coding	ssa20	23119955	23124483	+	AORe	hpi:005232
gene41477:100196201	GO:0000086	NP_001134702.1	ubl1	Ubiquitin-like protein 1	protein_coding	ssa20	27983190	27984435	-	AORe	hpi:010329
gene41516:106580403	GO:0000086	XP_014016889.1	LOC106580403	serine/threonine-protein kinase PLK2-like	protein_coding	ssa20	29016865	29021951	+	AORe	hpi:002587
gene41551:106580428	GO:0000086	XP_014016959.1	LOC106580428	dynein light chain 1%2C cytoplasmic	protein_coding	ssa20	30092709	30095417	+	AORe	hpi:010472
gene42914:106581835	GO:0000086	XP_014019713.1	LOC106581835	protein Wnt-10a	protein_coding	ssa21	12897571	12914799	+	AORe	hpi:005598
gene42993:100196735	GO:0000086	XP_014019428.1	dc1i2	Cytoplasmic dynein 1 intermediate chain 2	protein_coding	ssa21	16461952	16488542	+	AORe	hpi:002964
gene43205:106582144	GO:0000086	XP_014020395.1	LOC106582144	amyloid beta A4 protein-like	protein_coding	ssa21	26581903	26615483	-	AORe	hpi:005964
gene43296:106582069	GO:0000086	XP_014020258.1	LOC106582069	serine/threonine-protein kinase LATS2-like	protein_coding	ssa21	30659946	30680392	+	AORe	hpi:000966
gene43403:100196131	GO:0000086	NP_001134632.1	med4	mediator complex subunit 4	protein_coding	ssa21	35427610	35430175	-	AORe	hpi:009348
gene43471:106582358	GO:0000086	XP_014020867.1	LOC106582358	CLIP-associating protein 1-B-like	protein_coding	ssa21	41277193	41422300	-	AORe	hpi:000324
gene43488:106582347	GO:0000086	XP_014020842.1	hacd2	3-hydroxyacyl-CoA dehydratase 2	protein_coding	ssa21	42385583	42394488	-	AORe	hpi:008024
gene43543:106582379	GO:0000086	XP_014020913.1	LOC106582379	cyclin-Y-like protein 1	protein_coding	ssa21	44185240	44200642	-	AORe	hpi:007059
gene43871:106582710	GO:0000086	XP_014021520.1	LOC106582710	protein phosphatase 1 regulatory subunit 12B-like	protein_coding	ssa22	7935893	7971614	+	AORe	hpi:009684
gene43943:106582771	GO:0000086	XP_014021662.1	LOC106582771	high mobility group protein HMGI-C-like	protein_coding	ssa22	11169260	11178443	-	AORe	hpi:010657
gene44114:100195900	GO:0000086	XP_014022041.1	LOC100195900	protein kinase C delta type	protein_coding	ssa22	17620644	17633590	-	AORe	hpi:002753
gene44349:106583214	GO:0000086	XP_014022605.1	LOC106583214	protein kinase C delta type-like	protein_coding	ssa22	28715315	28739915	+	AORe	hpi:002289
gene44353:106583210	GO:0000086	XP_014022595.1	LOC106583210	ruvB-like 1	protein_coding	ssa22	28781640	28793708	-	AORe	hpi:004117
gene44447:106583286	GO:0000086	XP_014022738.1	LOC106583286	cyclin-dependent kinase 4-like	protein_coding	ssa22	33148484	33164236	-	AORe	hpi:006987
gene44459:106583278	GO:0000086	XP_014022723.1	LOC106583278	tubulin alpha chain-like	protein_coding	ssa22	33468463	33473139	+	AORe	hpi:003948
gene44462:100196712	GO:0000086	NP_001135206.1	cdk2	cyclin-dependent kinase 2	protein_coding	ssa22	33497062	33500480	+	AORe	hpi:006968
gene44549:106583567	GO:0000086	XP_014023383.1	LOC106583567	citron Rho-interacting kinase-like	protein_coding	ssa22	35945828	35994602	-	AORe	hpi:000309
gene44686:106583465	GO:0000086	XP_014023148.1	LOC106583465	cAMP-dependent protein kinase type II-alpha regulatory subunit-like	protein_coding	ssa22	41582099	41605010	-	AORe	hpi:006452
gene44897:106583704	GO:0000086	XP_014023683.1	smarcd1	SWI/SNF related%2C matrix associated%2C actin dependent regulator of chromatin%2C subfamily d%2C member 1	protein_coding	ssa22	52452705	52481082	-	AORe	hpi:003277
gene45243:106584010	GO:0000086	XP_014024232.1	LOC106584010	microtubule-associated serine/threonine-protein kinase 2-like	protein_coding	ssa23	6854023	6899786	+	AORe	hpi:000468
gene45378:106584178	GO:0000086	XP_014024602.1	LOC106584178	pre-B-cell leukemia transcription factor 1	protein_coding	ssa23	15910063	16006776	-	AORe	hpi:004084
gene45383:106584172	GO:0000086	XP_014024594.1	LOC106584172	growth arrest and DNA damage-inducible protein GADD45 alpha-like	protein_coding	ssa23	16313911	16319847	+	AORe	hpi:009960
gene45553:106584312	GO:0000086	XP_014024894.1	LOC106584312	paired amphipathic helix protein Sin3b-like	protein_coding	ssa23	25762585	25772586	+	AORe	hpi:000723
gene45568:106584328	GO:0000086	XP_014024959.1	LOC106584328	cyclin-dependent kinase 4 inhibitor C-like	protein_coding	ssa23	26470865	26475466	-	AORe	hpi:010051
gene45614:106584355	GO:0000086	XP_014025046.1	LOC106584355	vacuolar protein sorting-associated protein 4B-like	protein_coding	ssa23	28890289	28897201	-	AORe	hpi:004714
gene45783:106584505	GO:0000086	XP_014025367.1	cnot2	CCR4-NOT transcription complex%2C subunit 2	protein_coding	ssa23	35699441	35710509	+	AORe	hpi:003436
gene45871:106584586	GO:0000086	XP_014025514.1	LOC106584586	harmonin-like	protein_coding	ssa23	39817636	39861254	-	AORe	hpi:005862
gene45879:106584610	GO:0000086	XP_014025558.1	LOC106584610	wee1-like protein kinase 1-A	protein_coding	ssa23	40028400	40034852	-	AORe	hpi:004712
gene45902:106584630	GO:0000086	XP_014025589.1	LOC106584630	ubiquitin-60S ribosomal protein L40	protein_coding	ssa23	40743919	40744422	+	AORe	hpi:010035
gene46183:100380319	GO:0000086	NP_001167075.1	taok3	TAO kinase 3	protein_coding	ssa24	2394544	2501950	+	AORe	hpi:001507
gene46419:100196567	GO:0000086	NP_001135068.1	dyl1	Dynein light chain 1%2C cytoplasmic	protein_coding	ssa24	13946669	13953194	+	AORe	hpi:010472
gene46454:106585026	GO:0000086	XP_014026241.1	LOC106585026	serine/threonine-protein kinase PLK2-like	protein_coding	ssa24	14725097	14729961	-	AORe	hpi:002587
gene46493:100136541	GO:0000086	NP_001117112.1	LOC100136541	ISG15-like protein	protein_coding	ssa24	15680534	15681564	+	AORe	hpi:010329
gene46621:106585571	GO:0000086	XP_014027418.1	LOC106585571	beta-centractin-like	protein_coding	ssa24	20452748	20473114	-	AORe	hpi:005232
gene46638:106585558	GO:0000086	XP_014027383.1	LOC106585558	serine/threonine-protein phosphatase 2A 55 kDa regulatory subunit B alpha isoform	protein_coding	ssa24	20929773	20944019	+	AORe	hpi:004103
gene46653:106585542	GO:0000086	XP_014027340.1	LOC106585542	pre-B-cell leukemia transcription factor 3	protein_coding	ssa24	21467059	21556560	+	AORe	hpi:004448
gene46724:106585475	GO:0000086	XP_014027191.1	LOC106585475	citron Rho-interacting kinase-like	protein_coding	ssa24	24313120	24379957	+	AORe	hpi:000337
gene46776:100136483	GO:0000086	XP_014027109.1	LOC100136483	tubulin beta-1 chain	protein_coding	ssa24	25866847	25869568	+	AORe	hpi:003934
gene46893:100194937	GO:0000086	NP_001133438.1	ccng2	cyclin G2	protein_coding	ssa24	28868491	28874845	+	AORe	hpi:006728
gene46980:106585661	GO:0000086	XP_014027582.1	LOC106585661	forkhead box protein N4-like	protein_coding	ssa24	31748724	31757503	+	AORe	hpi:004488
gene46992:106585648	GO:0000086	XP_014027547.1	LOC106585648	serine/threonine-protein kinase Chk2-like	protein_coding	ssa24	32036215	32043839	-	AORe	hpi:005863
gene47385:106586153	GO:0000086	XP_014028532.1	LOC106586153	protein Wnt-10a-like	protein_coding	ssa25	10762356	10787679	+	AORe	hpi:005598
gene47454:106586225	GO:0000086	XP_014028739.1	LOC106586225	cytoplasmic dynein 1 intermediate chain 2-like	protein_coding	ssa25	14262217	14283552	+	AORe	hpi:002964
gene47583:106586338	GO:0000086	XP_014028994.1	LOC106586338	cyclin-Y-like protein 1	protein_coding	ssa25	20291207	20306390	+	AORe	hpi:007059
gene47639:100196500	GO:0000086	XP_014029021.1	phs1	PHS1 protein	protein_coding	ssa25	21854492	21862484	+	AORe	hpi:008024
gene47655:106586426	GO:0000086	XP_014029146.1	LOC106586426	CLIP-associating protein 1-B-like	protein_coding	ssa25	22739221	22832440	+	AORe	hpi:000324
gene47727:106586491	GO:0000086	XP_014029334.1	med4	mediator complex subunit 4	protein_coding	ssa25	27734953	27743146	+	AORe	hpi:009348
gene47816:106586596	GO:0000086	XP_014029521.1	LOC106586596	serine/threonine-protein kinase LATS2-like	protein_coding	ssa25	31142325	31164354	-	AORe	hpi:000966
gene47933:106586687	GO:0000086	XP_014029701.1	LOC106586687	amyloid beta A4 protein-like	protein_coding	ssa25	35977281	36022027	+	AORe	hpi:005964
gene49759:106588468	GO:0000086	XP_014033014.1	LOC106588468	claspin-like	protein_coding	ssa27	7599075	7617620	+	AORe	hpi:001285
gene49839:106588409	GO:0000086	XP_014032830.1	LOC106588409	tubulin beta chain	protein_coding	ssa27	9960563	9967783	-	AORe	hpi:003958
gene49855:100137036	GO:0000086	XP_014032550.1	brd2	bromodomain containing 2	protein_coding	ssa27	10227934	10242213	+	AORe	hpi:002608
gene50438:106588853	GO:0000086	XP_014033806.1	LOC106588853	MAGUK p55 subfamily member 6-like	protein_coding	ssa27	28229332	28278564	-	AORe	hpi:003453
gene50465:106588891	GO:0000086	XP_014033888.1	LOC106588891	ras-related protein Rab-25-like	protein_coding	ssa27	29040718	29044611	-	AORe	hpi:009314
gene50514:106588946	GO:0000086	XP_014033999.1	LOC106588946	cyclin-dependent kinase 6-like	protein_coding	ssa27	30930012	31033515	+	AORe	hpi:009334
gene50751:106589265	GO:0000086	XP_014034469.1	LOC106589265	gamma-tubulin complex component 2-like	protein_coding	ssa28	599042	631027	-	AORe	hpi:001325
gene50828:100217343	GO:0000086	NP_001136182.1	cops3	COP9 constitutive photomorphogenic homolog subunit 3	protein_coding	ssa28	3761446	3774154	+	AORe	hpi:004436
gene50921:106589409	GO:0000086	XP_014034840.1	LOC106589409	metastasis-associated protein MTA3-like	protein_coding	ssa28	8045904	8062052	+	AORe	hpi:003712
gene50941:106589429	GO:0000086	XP_014034878.1	LOC106589429	calcium/calmodulin-dependent protein kinase type II subunit gamma	protein_coding	ssa28	8526187	8563969	+	AORe	hpi:002632
gene51072:106589542	GO:0000086	XP_014035126.1	LOC106589542	casein kinase I isoform epsilon-like	protein_coding	ssa28	14143925	14152713	+	AORe	hpi:005071
gene51163:106589609	GO:0000086	XP_014035267.1	gps1	G protein pathway suppressor 1	protein_coding	ssa28	16295414	16304220	+	AORe	hpi:003757
gene51168:106589616	GO:0000086	XP_014035286.1	csnk1d	casein kinase 1%2C delta	protein_coding	ssa28	16447282	16461888	-	AORe	hpi:004780
gene51681:106590135	GO:0000086	XP_014036230.1	LOC106590135	very-long-chain (3R)-3-hydroxyacyl-CoA dehydratase 1-like	protein_coding	ssa29	11906533	11928713	+	AORe	hpi:008101
gene51718:106590169	GO:0000086	XP_014036322.1	LOC106590169	SWI/SNF-related matrix-associated actin-dependent regulator of chromatin subfamily D member 3-like	protein_coding	ssa29	13300025	13355370	+	AORe	hpi:003038
gene51805:106590301	GO:0000086	XP_014036629.1	LOC106590301	serine/threonine-protein kinase greatwall-like	protein_coding	ssa29	17641221	17648518	-	AORe	hpi:002548
gene51960:106590413	GO:0000086	XP_014036889.1	cops5	COP9 signalosome subunit 5	protein_coding	ssa29	25237007	25241587	+	AORe	hpi:005952
gene51987:100195752	GO:0000086	XP_014036972.1	LOC100195752	cyclin-dependent kinase 8	protein_coding	ssa29	26089795	26108103	+	AORe	hpi:004134
gene6159:106598934	GO:0000086	XP_014045437.1	LOC106598934	growth arrest and DNA damage-inducible protein GADD45 alpha-like	protein_coding	ssa03	12543542	12546292	-	AORe	hpi:009835
gene6191:106599001	GO:0000086	XP_014045513.1	LOC106599001	microtubule-associated serine/threonine-protein kinase 3-like	protein_coding	ssa03	13411635	13491297	+	AORe	hpi:000747
gene6200:106599031	GO:0000086	XP_014045559.1	LOC106599031	ubiquitin-60S ribosomal protein L40-like	protein_coding	ssa03	13744730	13751923	-	AORe	hpi:010012
gene6202:106599038	GO:0000086	XP_014045563.1	LOC106599038	ras-related protein Rab-11B-like	protein_coding	ssa03	13790526	13795448	+	AORe	hpi:008365
gene6342:106599493	GO:0000086	XP_014046236.1	LOC106599493	cyclin-Y-like	protein_coding	ssa03	19507894	19547231	+	AORe	hpi:006174
gene6392:106599391	GO:0000086	XP_014046078.1	LOC106599391	serine/threonine-protein kinase PLK3-like	protein_coding	ssa03	22398455	22406628	+	AORe	hpi:002673
gene6458:106599302	GO:0000086	XP_014045939.1	LOC106599302	cullin-1	protein_coding	ssa03	25310659	25329663	+	AORe	hpi:001469
gene6487:106599262	GO:0000086	XP_014045876.1	LOC106599262	pre-B-cell leukemia transcription factor 1-like	protein_coding	ssa03	26263410	26333837	+	AORe	hpi:005316
gene6497:106599662	GO:0000086	XP_014046422.1	LOC106599662	vacuolar protein sorting-associated protein 4B	protein_coding	ssa03	27195096	27215723	-	AORe	hpi:004146
gene6539:106599750	GO:0000086	XP_014046524.1	LOC106599750	cAMP-dependent protein kinase catalytic subunit beta-like	protein_coding	ssa03	29869372	29885217	-	AORe	hpi:005584
gene6562:106599814	GO:0000086	XP_014046622.1	LOC106599814	suppression of tumorigenicity 18 protein-like	protein_coding	ssa03	30923927	30976470	-	AORe	hpi:001386
gene6628:106600414	GO:0000086	XP_014047206.1	LOC106600414	dynamin-3-like	protein_coding	ssa03	34215994	34236624	-	AORe	hpi:001253
gene6695:100380736	GO:0000086	XP_014047038.1	LOC100380736	protein arginine N-methyltransferase 5	protein_coding	ssa03	35545109	35553837	-	AORe	hpi:002465
gene6746:106600066	GO:0000086	XP_014046881.1	LOC106600066	cytoplasmic dynein 1 intermediate chain 2-like	protein_coding	ssa03	37317340	37326424	-	AORe	hpi:003440
gene6762:106600017	GO:0000086	XP_014046827.1	LOC106600017	cactin-like	protein_coding	ssa03	38047573	38060235	-	AORe	hpi:002460
gene887:106602695	GO:0000086	XP_014050960.1	mta1	metastasis associated 1	protein_coding	ssa01	39734154	39776742	+	AORe	hpi:006094
gene915:106603641	GO:0000086	XP_014053021.1	LOC106603641	microtubule-associated protein RP/EB family member 3-like	protein_coding	ssa01	41142174	41151803	+	AORe	hpi:007926
gene9494:106602935	GO:0000086	XP_014051432.1	LOC106602935	calcium/calmodulin-dependent protein kinase type II subunit alpha	protein_coding	ssa04	32532429	32608931	-	AORe	hpi:003554
gene969:106603101	GO:0000086	XP_014051829.1	foxn3	forkhead box N3	protein_coding	ssa01	42831554	42952309	+	AORe	hpi:005176
gene9712:106603160	GO:0000086	XP_014051943.1	LOC106603160	calmodulin	protein_coding	ssa04	37811111	37816634	-	AORe	hpi:009716
gene9784:106603254	GO:0000086	XP_014052125.1	LOC106603254	F-box/WD repeat-containing protein 11-like	protein_coding	ssa04	39575007	39586218	-	AORe	hpi:003297
gene10002:106603563	GO:0000087	XP_014052889.1	LOC106603563	nuclear pore complex protein Nup98-Nup96-like	protein_coding	ssa04	47728564	47756805	-	AORe	hpi:000343
gene10122:106603464	GO:0000087	XP_014052661.1	ska2	spindle and kinetochore associated complex subunit 2	protein_coding	ssa04	54694852	54700933	-	AORe	hpi:010563
gene10139:106603451	GO:0000087	XP_014052632.1	LOC106603451	nuclear pore complex protein Nup88-like	protein_coding	ssa04	55161231	55194312	-	AORe	hpi:002216
gene10183:106603635	GO:0000087	XP_014052997.1	LOC106603635	centromere/kinetochore protein zw10 homolog	protein_coding	ssa04	56490020	56498889	-	AORe	hpi:002209
gene10324:106603778	GO:0000087	XP_014053329.1	LOC106603778	CAP-Gly domain-containing linker protein 2-like	protein_coding	ssa04	65647933	65732272	-	AORe	hpi:001191
gene10364:106603816	GO:0000087	XP_014053455.1	LOC106603816	serine/threonine-protein phosphatase 2A catalytic subunit alpha isoform-like	protein_coding	ssa04	68447788	68455929	+	AORe	hpi:006563
gene10431:106603879	GO:0000087	XP_014053565.1	LOC106603879	serine/threonine-protein phosphatase 2A 55 kDa regulatory subunit B beta isoform	protein_coding	ssa04	73094876	73256587	+	AORe	hpi:004260
gene10998:106604403	GO:0000087	XP_014054463.1	LOC106604403	ubiquitin-conjugating enzyme E2 D2	protein_coding	ssa05	15326247	15337583	+	AORe	hpi:010674
gene11336:100286696	GO:0000087	NP_001140109.1	rab33b	RAB33B%2C member RAS oncogene family	protein_coding	ssa05	32019339	32020887	+	AORe	hpi:008562
gene11410:106604754	GO:0000087	XP_014055225.1	LOC106604754	centromere protein I-like	protein_coding	ssa05	34244151	34267007	-	AORe	hpi:002741
gene11426:100194508	GO:0000087	NP_001133066.1	ube2d2	ubiquitin-conjugating enzyme E2D 2 (UBC4/5 homolog%2C yeast)	protein_coding	ssa05	34585714	34609413	-	AORe	hpi:009670
gene1188:106605576	GO:0000087	XP_014056863.1	LOC106605576	ras-related protein ORAB-1-like	protein_coding	ssa01	55441228	55448018	+	AORe	hpi:010026
gene1282:106607298	GO:0000087	XP_014059600.1	LOC106607298	serine/threonine-protein phosphatase 2A 55 kDa regulatory subunit B delta isoform-like	protein_coding	ssa01	62124542	62130821	-	AORe	hpi:004120
gene1311:106607591	GO:0000087	XP_014060153.1	LOC106607591	wings apart-like protein homolog	protein_coding	ssa01	64006153	64037995	+	AORe	hpi:001668
gene1327:106607701	GO:0000087	XP_014060422.1	LOC106607701	ubiquitin-conjugating enzyme E2 D4-like	protein_coding	ssa01	65692174	65695041	+	AORe	hpi:009600
gene1337:106607826	GO:0000087	XP_014060697.1	LOC106607826	cyclin-dependent kinase 1-like	protein_coding	ssa01	66239848	66243611	+	AORe	hpi:006749
gene1363:100194654	GO:0000087	NP_001133210.1	LOC100194654	ribosomal protein S27-3	protein_coding	ssa01	68777053	68779433	-	AORe	hpi:009537
gene14396:106607599	GO:0000087	XP_014060163.1	LOC106607599	proteasome subunit alpha type-6	protein_coding	ssa06	48395482	48398516	-	AORe	hpi:007923
gene14536:106607749	GO:0000087	XP_014060516.1	LOC106607749	nucleoporin Nup43-like	protein_coding	ssa06	55252333	55258999	-	AORe	hpi:006242
gene14995:106608168	GO:0000087	XP_014061425.1	LOC106608168	26S protease regulatory subunit 10B-like	protein_coding	ssa06	75689357	75693488	-	AORe	hpi:004992
gene15470:106608583	GO:0000087	XP_014062071.1	LOC106608583	ras-related protein Rab-1B	protein_coding	ssa07	9766260	9780724	-	AORe	hpi:008554
gene15509:106608675	GO:0000087	XP_014062249.1	LOC106608675	macrophage-capping protein-like	protein_coding	ssa07	11913445	11927644	+	AORe	hpi:006163
gene15519:100380522	GO:0000087	NP_001167278.1	dulda	Serine/threonine-protein phosphatase dullard-A	protein_coding	ssa07	12051117	12067867	-	AORe	hpi:007849
gene1570:106610207	GO:0000087	XP_014064887.1	LOC106610207	kinesin-like protein KIF19	protein_coding	ssa01	77685674	77779553	-	AORe	hpi:004397
gene1598:106610704	GO:0000087	XP_014065680.1	psmb1	proteasome subunit beta 1	protein_coding	ssa01	81642265	81644470	+	AORe	hpi:008063
gene18177:106611239	GO:0000087	XP_014066712.1	LOC106611239	proteasome subunit alpha type-3	protein_coding	ssa09	34657265	34663159	+	AORe	hpi:007906
gene18202:100195811	GO:0000087	NP_001134312.1	vrk1	vaccinia related kinase 1	protein_coding	ssa09	36558081	36586781	+	AORe	hpi:007381
gene18260:106611329	GO:0000087	XP_014066895.1	LOC106611329	microtubule-associated protein RP/EB family member 3-like	protein_coding	ssa09	40273835	40279701	+	AORe	hpi:007926
gene18792:106611716	GO:0000087	XP_014067689.1	LOC106611716	centromere protein I-like	protein_coding	ssa09	65169473	65183728	-	AORe	hpi:002741
gene18810:106611705	GO:0000087	XP_014067667.1	LOC106611705	ubiquitin-conjugating enzyme E2 D2-like	protein_coding	ssa09	65505684	65518156	-	AORe	hpi:009670
gene20615:106613603	GO:0000087	XP_014071512.1	apc2	adenomatosis polyposis coli 2	protein_coding	ssa10	13774254	13813568	-	AORe	hpi:000109
gene20635:106613625	GO:0000087	XP_014071549.1	LOC106613625	ubiquitin-60S ribosomal protein L40-like	protein_coding	ssa10	14713116	14715167	+	AORe	hpi:010035
gene20649:106613636	GO:0000087	XP_014071569.1	LOC106613636	microtubule-associated serine/threonine-protein kinase 3-like	protein_coding	ssa10	15147465	15200666	-	AORe	hpi:000626
gene20719:106613699	GO:0000087	XP_014071705.1	LOC106613699	40S ribosomal protein S27-like	protein_coding	ssa10	17095546	17099104	-	AORe	hpi:010644
gene20760:106613732	GO:0000087	XP_014071761.1	LOC106613732	MAU2 chromatid cohesion factor homolog	protein_coding	ssa10	18546832	18555125	+	AORe	hpi:002469
gene21050:100194696	GO:0000087	XP_013978364.1	LOC100194696	proteasome subunit beta type-5	protein_coding	ssa10	29742932	29747128	-	AORe	hpi:007657
gene21105:106560285	GO:0000087	XP_013978501.1	LOC106560285	nucleoprotein TPR-like	protein_coding	ssa10	31694731	31735693	-	AORe	hpi:000221
gene2112:106561897	GO:0000087	XP_013981694.1	apc	adenomatous polyposis coli	protein_coding	ssa01	112959982	113017404	-	AORe	hpi:000097
gene21357:106560547	GO:0000087	XP_013979014.1	LOC106560547	serine/threonine-protein kinase Nek7-like	protein_coding	ssa10	46118371	46235504	+	AORe	hpi:007298
gene2163:106562392	GO:0000087	XP_013982734.1	LOC106562392	kinesin-like protein KIF2A	protein_coding	ssa01	114708365	114730703	+	AORe	hpi:004709
gene2170:106562505	GO:0000087	XP_013982898.1	LOC106562505	N-lysine methyltransferase SETD8-A-like	protein_coding	ssa01	114880157	114896131	+	AORe	hpi:007486
gene2176:106561138	GO:0000087	XP_013980262.1	LOC106561138	CAP-Gly domain-containing linker protein 1-like	protein_coding	ssa01	115018032	115052037	+	AORe	hpi:002525
gene21817:106560926	GO:0000087	XP_013979857.1	csnk2a2	casein kinase 2%2C alpha prime polypeptide	protein_coding	ssa10	75799202	75813724	+	AORe	hpi:006314
gene21906:100195319	GO:0000087	XP_013979552.1	nup93	nucleoporin 93	protein_coding	ssa10	79348829	79382071	-	AORe	hpi:001549
gene22102:100194665	GO:0000087	NP_001133221.1	LOC100194665	26S proteasome non-ATPase regulatory subunit 7 like 1	protein_coding	ssa10	88605436	88609119	-	AORe	hpi:007194
gene22275:106561353	GO:0000087	XP_013980688.1	LOC106561353	lysine-specific demethylase 7B-like	protein_coding	ssa10	98433641	98476474	+	AORe	hpi:002171
gene22396:106561546	GO:0000087	XP_013981098.1	LOC106561546	nuclear pore complex protein Nup160-like	protein_coding	ssa10	102988934	103024438	-	AORe	hpi:000517
gene22442:106561604	GO:0000087	XP_013981196.1	LOC106561604	aurora kinase B-like	protein_coding	ssa10	105304872	105311384	+	AORe	hpi:007359
gene22444:106561606	GO:0000087	XP_013981199.1	LOC106561606	cytoskeleton-associated protein 5-like	protein_coding	ssa10	105335381	105376670	-	AORe	hpi:000172
gene2296:106563887	GO:0000087	XP_013985296.1	LOC106563887	nipped-B-like protein	protein_coding	ssa01	118529956	118578161	+	AORe	hpi:000087
gene2333:106564451	GO:0000087	XP_013986034.1	LOC106564451	serine/threonine-protein kinase TAO3-like	protein_coding	ssa01	120296285	120302361	-	AORe	hpi:005252
gene23732:106562890	GO:0000087	XP_013983437.1	LOC106562890	serine/threonine-protein phosphatase 2A catalytic subunit beta isoform	protein_coding	ssa11	48679357	48702375	-	AORe	hpi:006322
gene23848:106562992	GO:0000087	XP_013983645.1	LOC106562992	polyubiquitin-B	protein_coding	ssa11	55249708	55251843	-	AORe	hpi:008167
gene23936:100195816	GO:0000087	NP_001134317.1	cdc26	cell division cycle 26	protein_coding	ssa11	58228171	58229648	-	AORe	hpi:010646
gene23948:106563017	GO:0000087	XP_013983671.1	LOC106563017	microtubule-associated serine/threonine-protein kinase 1-like	protein_coding	ssa11	58885606	59036440	-	AORe	hpi:000173
gene24037:106563318	GO:0000087	XP_013984298.1	ccnb1	cyclin B1	protein_coding	ssa11	64281248	64284548	+	AORe	hpi:006211
gene24041:106563313	GO:0000087	XP_013984292.1	LOC106563313	anaphase-promoting complex subunit 2-like	protein_coding	ssa11	64398843	64410434	-	AORe	hpi:001891
gene24081:106563273	GO:0000087	XP_013984200.1	golga2	golgin A2	protein_coding	ssa11	65696963	65720455	-	AORe	hpi:001506
gene24099:106563260	GO:0000087	XP_013984157.1	LOC106563260	nuclear pore complex protein Nup214-like	protein_coding	ssa11	68409516	68467981	+	AORe	hpi:000496
gene24152:106563219	GO:0000087	XP_013984053.1	LOC106563219	serine/threonine-protein phosphatase 2A 55 kDa regulatory subunit B alpha isoform-like	protein_coding	ssa11	70624446	70642743	-	AORe	hpi:004407
gene24304:106563483	GO:0000087	XP_013984589.1	LOC106563483	barrier-to-autointegration factor-like	protein_coding	ssa11	75619294	75628996	+	AORe	hpi:010522
gene2430:106565222	GO:0000087	XP_013987576.1	LOC106565222	serine/threonine-protein phosphatase 2A 55 kDa regulatory subunit B alpha isoform-like	protein_coding	ssa01	123247736	123260497	+	AORe	hpi:004407
gene24378:106563424	GO:0000087	XP_013984457.1	psmb6	proteasome subunit beta 6	protein_coding	ssa11	77336789	77339741	-	AORe	hpi:008211
gene24405:106563631	GO:0000087	XP_013984861.1	LOC106563631	B9 domain-containing protein 2	protein_coding	ssa11	77794466	77795984	+	AORe	hpi:009289
gene24474:100380698	GO:0000087	XP_013984837.1	LOC100380698	cell division cycle protein 23 homolog	protein_coding	ssa11	79001817	79010842	+	AORe	hpi:003379
gene24475:106563621	GO:0000087	XP_013984836.1	LOC106563621	kinesin-like protein KIF20A	protein_coding	ssa11	79010473	79017543	-	AORe	hpi:001899
gene24481:106563627	GO:0000087	XP_013984852.1	LOC106563627	ubiquitin-conjugating enzyme E2 D2	protein_coding	ssa11	79125006	79132472	+	AORe	hpi:009606
gene24532:100196294	GO:0000087	XP_013984917.1	rab1a	RAB1A%2C member RAS oncogene family	protein_coding	ssa11	81385819	81393108	+	AORe	hpi:008919
gene24539:106563684	GO:0000087	XP_013984957.1	LOC106563684	ras-related protein Rab-39B-like	protein_coding	ssa11	81477620	81487761	-	AORe	hpi:008628
gene2479:106565702	GO:0000087	XP_013988560.1	LOC106565702	nuclear pore complex protein Nup214-like	protein_coding	ssa01	125352015	125428624	-	AORe	hpi:000496
gene2506:106567038	GO:0000087	XP_013991331.1	LOC106567038	golgin subfamily A member 2-like	protein_coding	ssa01	127886135	127912066	+	AORe	hpi:001506
gene2543:106566731	GO:0000087	XP_013990541.1	LOC106566731	anaphase-promoting complex subunit 2-like	protein_coding	ssa01	129186519	129197493	+	AORe	hpi:001891
gene2547:106566708	GO:0000087	XP_013990494.1	LOC106566708	G2/mitotic-specific cyclin-B1-like	protein_coding	ssa01	129312440	129316414	-	AORe	hpi:006211
gene25971:106565263	GO:0000087	XP_013987648.1	LOC106565263	casein kinase II subunit alpha	protein_coding	ssa12	39324362	39336240	-	AORe	hpi:006018
gene26016:106565215	GO:0000087	XP_013987558.1	LOC106565215	phosphatidate phosphatase LPIN2-like	protein_coding	ssa12	42068651	42126898	+	AORe	hpi:001791
gene2651:106567657	GO:0000087	XP_013992675.1	LOC106567657	microtubule-associated serine/threonine-protein kinase 3-like	protein_coding	ssa01	134360806	134526434	+	AORe	hpi:000173
gene26656:106565847	GO:0000087	XP_013988910.1	LOC106565847	26S proteasome non-ATPase regulatory subunit 6-like	protein_coding	ssa12	66881259	66892378	-	AORe	hpi:005134
gene2671:106567795	GO:0000087	XP_013993031.1	LOC106567795	anaphase-promoting complex subunit CDC26-like	protein_coding	ssa01	135076876	135078384	+	AORe	hpi:010646
gene2743:100194618	GO:0000087	NP_001133175.1	LOC100194618	polyubiquitin	protein_coding	ssa01	137745116	137747259	+	AORe	hpi:008167
gene27775:106566759	GO:0000087	XP_013990599.1	LOC106566759	nuclear pore membrane glycoprotein 210-like	protein_coding	ssa13	18798619	18848621	+	AORe	hpi:000319
gene27798:106566739	GO:0000087	XP_013990556.1	psma7	proteasome subunit alpha 7	protein_coding	ssa13	19630201	19635044	+	AORe	hpi:008266
gene27992:106566810	GO:0000087	XP_013990702.1	LOC106566810	protein RCC2 homolog	protein_coding	ssa13	27156750	27164652	+	AORe	hpi:003944
gene28005:106566800	GO:0000087	XP_013990685.1	LOC106566800	microtubule-associated protein RP/EB family member 1-like	protein_coding	ssa13	27613784	27623727	+	AORe	hpi:008109
gene28353:100380349	GO:0000087	XP_013991059.1	mare1	Microtubule-associated protein RP/EB family member 1	protein_coding	ssa13	40688435	40698467	-	AORe	hpi:009826
gene28567:106567445	GO:0000087	XP_013992183.1	LOC106567445	serine/threonine-protein phosphatase 2A 55 kDa regulatory subunit B beta isoform	protein_coding	ssa13	51023200	51111703	-	AORe	hpi:004260
gene28634:106567527	GO:0000087	XP_013992358.1	LOC106567527	serine/threonine-protein phosphatase 2A catalytic subunit alpha isoform-like	protein_coding	ssa13	55680225	55697841	-	AORe	hpi:006563
gene28663:106567552	GO:0000087	XP_013992478.1	LOC106567552	CAP-Gly domain-containing linker protein 2-like	protein_coding	ssa13	58224486	58304763	+	AORe	hpi:001191
gene28775:106567722	GO:0000087	XP_013992817.1	LOC106567722	centromere/kinetochore protein zw10 homolog	protein_coding	ssa13	67619908	67632079	+	AORe	hpi:002209
gene28824:106567676	GO:0000087	XP_013992714.1	LOC106567676	nuclear pore complex protein Nup88-like	protein_coding	ssa13	69073237	69097740	+	AORe	hpi:002216
gene28838:100195579	GO:0000087	NP_001134080.1	ska2	Spindle and kinetochore-associated protein 2	protein_coding	ssa13	69559808	69587674	+	AORe	hpi:010563
gene28978:106567908	GO:0000087	XP_013993264.1	LOC106567908	nuclear pore complex protein Nup98-Nup96-like	protein_coding	ssa13	76913696	76935609	+	AORe	hpi:000343
gene29049:106567847	GO:0000087	XP_013993126.1	LOC106567847	cohesin subunit SA-2-like	protein_coding	ssa13	79011472	79025821	-	AORe	hpi:000540
gene29097:100196770	GO:0000087	NP_001135264.1	nup62	Nuclear pore glycoprotein p62	protein_coding	ssa13	80270230	80281331	+	AORe	hpi:006221
gene29237:106568226	GO:0000087	XP_013993850.1	LOC106568226	lysine-specific demethylase 2B-like	protein_coding	ssa13	86453463	86525964	-	AORe	hpi:000648
gene29262:106568210	GO:0000087	XP_013993831.1	LOC106568210	serine/threonine-protein kinase TAO3-like	protein_coding	ssa13	86932155	86938651	+	AORe	hpi:005252
gene29298:106568173	GO:0000087	XP_013993744.1	LOC106568173	nipped-B-like protein B	protein_coding	ssa13	88703796	88782749	-	AORe	hpi:000087
gene29375:106568293	GO:0000087	XP_013993973.1	LOC106568293	CAP-Gly domain-containing linker protein 1-like	protein_coding	ssa13	91361428	91411699	-	AORe	hpi:002525
gene29394:106568303	GO:0000087	XP_013993991.1	LOC106568303	kinesin-like protein KIF2A	protein_coding	ssa13	91750951	91758339	-	AORe	hpi:004709
gene29449:106568367	GO:0000087	XP_013994134.1	LOC106568367	adenomatous polyposis coli protein-like	protein_coding	ssa13	93968776	94030093	+	AORe	hpi:000097
gene29985:106568951	GO:0000087	XP_013995301.1	LOC106568951	microtubule-associated serine/threonine-protein kinase 3-like	protein_coding	ssa14	12933085	12993818	+	AORe	hpi:000747
gene29995:100194659	GO:0000087	NP_001133215.1	LOC100194659	ubiquitin A-52 residue ribosomal protein fusion product 1like 2	protein_coding	ssa14	13267428	13269329	-	AORe	hpi:010012
gene30084:100195004	GO:0000087	NP_001133505.1	rab2a	RAB2A%2C member RAS oncogene family	protein_coding	ssa14	16259918	16279450	-	AORe	hpi:008354
gene3010:106571349	GO:0000087	XP_013999804.1	LOC106571349	serine/threonine-protein phosphatase 2A catalytic subunit beta isoform	protein_coding	ssa01	149087598	149098988	-	AORe	hpi:006322
gene30216:106569070	GO:0000087	XP_013995503.1	LOC106569070	centromere protein L-like	protein_coding	ssa14	21527580	21544885	-	AORe	hpi:007187
gene30232:106569084	GO:0000087	XP_013995547.1	LOC106569084	kinesin-like protein KIF2C	protein_coding	ssa14	22764064	22783601	-	AORe	hpi:003403
gene30381:106569146	GO:0000087	XP_013995652.1	LOC106569146	cAMP-dependent protein kinase catalytic subunit beta	protein_coding	ssa14	29591859	29602102	-	AORe	hpi:005584
gene30621:106569506	GO:0000087	XP_013996389.1	LOC106569506	Golgi reassembly-stacking protein 2-like	protein_coding	ssa14	37328708	37337671	-	AORe	hpi:007160
gene31010:106570097	GO:0000087	XP_013997572.1	LOC106570097	40S ribosomal protein S27	protein_coding	ssa14	52673225	52675770	-	AORe	hpi:010544
gene31049:106570061	GO:0000087	XP_013997484.1	LOC106570061	casein kinase II subunit beta	protein_coding	ssa14	54672747	54680891	-	AORe	hpi:008559
gene31085:106570039	GO:0000087	XP_013997438.1	LOC106570039	borealin-like	protein_coding	ssa14	56619675	56639051	-	AORe	hpi:008519
gene31091:106570036	GO:0000087	XP_013997421.1	psmb2	proteasome subunit beta 2	protein_coding	ssa14	56740676	56749912	+	AORe	hpi:009083
gene31181:100136367	GO:0000087	NP_001117007.1	psmb8b	proteasome subunit beta type 7b	protein_coding	ssa14	59095252	59098375	-	AORe	hpi:007592
gene31183:106569959	GO:0000087	XP_013997223.1	LOC106569959	proteasome subunit beta type-6-B like protein	protein_coding	ssa14	59103304	59111187	+	AORe	hpi:008484
gene31184:100137045	GO:0000087	NP_001117186.1	psmb9-b	proteasome subunit beta type-9b	protein_coding	ssa14	59112112	59116448	+	AORe	hpi:008278
gene31205:106569939	GO:0000087	XP_013997188.1	LOC106569939	proteasome subunit beta type-7-like	protein_coding	ssa14	59678446	59684838	+	AORe	hpi:007218
gene31243:106569904	GO:0000087	XP_013997101.1	LOC106569904	proteasome subunit beta type-4-like	protein_coding	ssa14	60842906	60847692	+	AORe	hpi:007647
gene31377:100286674	GO:0000087	NP_001140086.2	nudc	nuclear distribution gene C homolog	protein_coding	ssa14	66150231	66157914	+	AORe	hpi:007175
gene31398:106570265	GO:0000087	XP_013997872.1	LOC106570265	ras-related protein Rab-39B-like	protein_coding	ssa14	67677774	67679841	-	AORe	hpi:008521
gene31415:106570282	GO:0000087	XP_013997907.1	LOC106570282	ubiquitin-conjugating enzyme E2 E2-like	protein_coding	ssa14	68159363	68210089	+	AORe	hpi:008486
gene31416:106570284	GO:0000087	XP_013997909.1	ube2e1	ubiquitin-conjugating enzyme E2E 1	protein_coding	ssa14	68212077	68231637	+	AORe	hpi:009351
gene31522:106570382	GO:0000087	XP_013998123.1	LOC106570382	proteasome subunit alpha type-2	protein_coding	ssa14	72798127	72806029	+	AORe	hpi:007909
gene31554:100196311	GO:0000087	XP_013998188.1	csk21	Casein kinase II subunit alpha	protein_coding	ssa14	75566455	75588036	+	AORe	hpi:005416
gene31615:106570482	GO:0000087	XP_013998352.1	nup153	nucleoporin 153kDa	protein_coding	ssa14	78520580	78541941	+	AORe	hpi:001503
gene32384:106571223	GO:0000087	XP_013999490.1	LOC106571223	proteasome subunit alpha type-6-like	protein_coding	ssa15	24839459	24842312	-	AORe	hpi:007923
gene32495:106571302	GO:0000087	XP_013999687.1	LOC106571302	nucleoporin Nup43-like	protein_coding	ssa15	30391344	30393945	-	AORe	hpi:006242
gene32795:100195853	GO:0000087	NP_001134354.1	prs10	26S protease regulatory subunit S10B	protein_coding	ssa15	43546490	43555932	+	AORe	hpi:004992
gene33066:106571901	GO:0000087	XP_014000915.1	LOC106571901	nuclear pore membrane glycoprotein 210-like	protein_coding	ssa15	59506237	59567700	+	AORe	hpi:000319
gene33089:106571922	GO:0000087	XP_014000965.1	LOC106571922	proteasome subunit alpha type-7-like	protein_coding	ssa15	60419492	60421675	+	AORe	hpi:008266
gene33180:100194571	GO:0000087	NP_001133129.1	mapre1	microtubule-associated protein%2C RP/EB family%2C member 1	protein_coding	ssa15	64309710	64317753	-	AORe	hpi:008109
gene33196:106572241	GO:0000087	XP_014001737.1	LOC106572241	protein RCC2 homolog	protein_coding	ssa15	64847354	64852806	-	AORe	hpi:003944
gene33601:106572450	GO:0000087	XP_014002119.1	LOC106572450	double-strand-break repair protein rad21 homolog	protein_coding	ssa15	82329724	82340138	-	AORe	hpi:005111
gene33618:100194821	GO:0000087	NP_001133322.1	mare3	Microtubule-associated protein RP/EB family member 3	protein_coding	ssa15	82606201	82611616	+	AORe	hpi:009826
gene34263:100380854	GO:0000087	XP_014003281.1	ckap5	cytoskeleton associated protein 5	protein_coding	ssa16	6258602	6310072	+	AORe	hpi:000172
gene34264:106573105	GO:0000087	XP_014003283.1	LOC106573105	aurora kinase B-like	protein_coding	ssa16	6314809	6323878	-	AORe	hpi:007359
gene34297:106573125	GO:0000087	XP_014003319.1	nup160	nucleoporin 160kDa	protein_coding	ssa16	8973268	8997235	+	AORe	hpi:000517
gene34374:106573199	GO:0000087	XP_014003458.1	LOC106573199	lysine-specific demethylase 7B-like	protein_coding	ssa16	12599852	12644088	-	AORe	hpi:002171
gene34524:100196677	GO:0000087	NP_001135178.1	LOC100196677	26S proteasome non-ATPase regulatory subunit 7 like 2	protein_coding	ssa16	22006546	22009402	+	AORe	hpi:007194
gene34743:106573723	GO:0000087	XP_014004504.1	nup93	nucleoporin 93kDa	protein_coding	ssa16	31202475	31238962	+	AORe	hpi:001549
gene34830:106573643	GO:0000087	XP_014004355.1	LOC106573643	casein kinase II subunit alpha'	protein_coding	ssa16	34877108	34891061	-	AORe	hpi:006314
gene34882:106573592	GO:0000087	XP_014004231.1	LOC106573592	MAU2 chromatid cohesion factor homolog	protein_coding	ssa16	38168098	38175416	-	AORe	hpi:002469
gene34927:106573549	GO:0000087	XP_014004160.1	LOC106573549	40S ribosomal protein S27-like	protein_coding	ssa16	39672700	39674897	+	AORe	hpi:010644
gene35039:106573896	GO:0000087	XP_014004805.1	LOC106573896	microtubule-associated serine/threonine-protein kinase 3-like	protein_coding	ssa16	43019318	43070962	+	AORe	hpi:000626
gene35072:106573931	GO:0000087	XP_014004870.1	LOC106573931	adenomatous polyposis coli protein 2-like	protein_coding	ssa16	44519248	44572900	+	AORe	hpi:000109
gene38010:106576702	GO:0000087	XP_014009493.1	LOC106576702	ras-related protein ORAB-1-like	protein_coding	ssa18	12814129	12828086	+	AORe	hpi:010026
gene38148:106577025	GO:0000087	XP_014010148.1	ppp2r2d	protein phosphatase 2%2C regulatory subunit B%2C delta	protein_coding	ssa18	19195895	19200969	-	AORe	hpi:004120
gene38175:106577050	GO:0000087	XP_014010222.1	LOC106577050	wings apart-like protein homolog	protein_coding	ssa18	20698437	20722944	+	AORe	hpi:001668
gene38195:106577066	GO:0000087	XP_014010258.1	LOC106577066	ubiquitin-conjugating enzyme E2 D4-like	protein_coding	ssa18	21948447	21951594	+	AORe	hpi:009600
gene38203:100196122	GO:0000087	XP_014010305.1	cdc2	Cell division control protein 2 homolog	protein_coding	ssa18	22353070	22359504	+	AORe	hpi:006749
gene38234:106577118	GO:0000087	XP_014010339.1	LOC106577118	ubiquitin-40S ribosomal protein S27a	protein_coding	ssa18	24395004	24397577	-	AORe	hpi:009537
gene38615:106577519	GO:0000087	XP_014011090.1	LOC106577519	ras-related protein Rab-1B	protein_coding	ssa18	45875972	45884749	-	AORe	hpi:008554
gene38650:106577552	GO:0000087	XP_014011154.1	LOC106577552	macrophage-capping protein-like	protein_coding	ssa18	47844799	47855238	+	AORe	hpi:006163
gene38661:106577558	GO:0000087	XP_014011176.1	LOC106577558	CTD nuclear envelope phosphatase 1A-like	protein_coding	ssa18	48016869	48029028	-	AORe	hpi:007849
gene39032:106577911	GO:0000087	XP_014011827.1	LOC106577911	dynactin subunit 1-like	protein_coding	ssa18	61173834	61208821	+	AORe	hpi:000678
gene39511:106578419	GO:0000087	XP_014012645.1	nup58	nucleoporin 58kDa	protein_coding	ssa19	10149674	10163132	-	AORe	hpi:005773
gene39695:106578617	GO:0000087	XP_014013097.1	LOC106578617	condensin-2 complex subunit G2-like	protein_coding	ssa19	26017250	26033456	+	AORe	hpi:001032
gene39766:106578699	GO:0000087	XP_014013283.1	LOC106578699	phosphatidate phosphatase LPIN2-like	protein_coding	ssa19	29841085	29888665	-	AORe	hpi:001703
gene40104:106578987	GO:0000087	XP_014013828.1	LOC106578987	wings apart-like protein homolog	protein_coding	ssa19	47244640	47291042	-	AORe	hpi:001021
gene40166:100195835	GO:0000087	XP_014013977.1	psme3	proteasome activator subunit 3	protein_coding	ssa19	49753898	49757169	-	AORe	hpi:008279
gene40181:100380795	GO:0000087	XP_014014618.1	LOC100380795	26S proteasome non-ATPase regulatory subunit 11B	protein_coding	ssa19	50448845	50456137	-	AORe	hpi:004563
gene40215:106579298	GO:0000087	XP_014014566.1	LOC106579298	nuclear distribution protein nudE-like 1-B	protein_coding	ssa19	51131001	51160567	+	AORe	hpi:007395
gene40773:106579617	GO:0000087	XP_014015182.1	LOC106579617	proteasome activator complex subunit 1-like	protein_coding	ssa19	74398595	74401957	+	AORe	hpi:008697
gene40814:106579700	GO:0000087	XP_014015310.1	LOC106579700	serine/threonine-protein kinase greatwall-like	protein_coding	ssa19	77575617	77587479	+	AORe	hpi:002548
gene40823:106579706	GO:0000087	XP_014015323.1	LOC106579706	proteasome activator complex subunit 2-like	protein_coding	ssa19	77929616	77936889	-	AORe	hpi:009095
gene40939:106579820	GO:0000087	XP_014015500.1	LOC106579820	serine/threonine-protein kinase TAO3-like	protein_coding	ssa20	3180134	3307317	-	AORe	hpi:001507
gene41229:106579971	GO:0000087	XP_014015915.1	LOC106579971	protein SET	protein_coding	ssa20	18561798	18569761	+	AORe	hpi:008187
gene41246:100286578	GO:0000087	NP_001139989.2	anapc7	anaphase promoting complex subunit 7	protein_coding	ssa20	18935107	18940929	-	AORe	hpi:002933
gene41251:106579953	GO:0000087	XP_014015879.1	ppp1cc	protein phosphatase 1%2C catalytic subunit%2C gamma isozyme	protein_coding	ssa20	18975481	18984391	-	AORe	hpi:006140
gene41337:106579878	GO:0000087	XP_014015681.1	LOC106579878	serine/threonine-protein phosphatase 2A 55 kDa regulatory subunit B alpha isoform-like	protein_coding	ssa20	22579155	22611175	-	AORe	hpi:004103
gene41399:106580382	GO:0000087	XP_014016863.1	LOC106580382	ubiquitin-conjugating enzyme E2 D4	protein_coding	ssa20	24672591	24680996	-	AORe	hpi:009607
gene41413:106580369	GO:0000087	XP_014016811.1	psmd9	proteasome 26S subunit%2C non-ATPase 9	protein_coding	ssa20	25879500	25884216	+	AORe	hpi:010462
gene41418:106580364	GO:0000087	XP_014016791.1	LOC106580364	CAP-Gly domain-containing linker protein 1-like	protein_coding	ssa20	25997638	26056047	-	AORe	hpi:000291
gene41477:100196201	GO:0000087	NP_001134702.1	ubl1	Ubiquitin-like protein 1	protein_coding	ssa20	27983190	27984435	-	AORe	hpi:010329
gene41525:106580407	GO:0000087	XP_014016897.1	kif2a	kinesin heavy chain member 2A	protein_coding	ssa20	29208938	29245339	-	AORe	hpi:002454
gene41592:106580463	GO:0000087	XP_014017039.1	LOC106580463	ankyrin repeat and LEM domain-containing protein 2-like	protein_coding	ssa20	32156862	32169550	+	AORe	hpi:001793
gene41595:106580467	GO:0000087	XP_014017045.1	LOC106580467	ran-specific GTPase-activating protein-like	protein_coding	ssa20	32275870	32281820	-	AORe	hpi:009065
gene42989:100195498	GO:0000087	NP_001133999.1	gors2	Golgi reassembly-stacking protein 2	protein_coding	ssa21	16386012	16390553	+	AORe	hpi:007181
gene43334:106582182	GO:0000087	XP_014020470.1	LOC106582182	E3 SUMO-protein ligase RanBP2-like	protein_coding	ssa21	32384756	32420046	+	AORe	hpi:000150
gene43432:100195242	GO:0000087	XP_014020503.1	ub2e3	Ubiquitin-conjugating enzyme E2 E3	protein_coding	ssa21	36453062	36512940	-	AORe	hpi:009527
gene43471:106582358	GO:0000087	XP_014020867.1	LOC106582358	CLIP-associating protein 1-B-like	protein_coding	ssa21	41277193	41422300	-	AORe	hpi:000324
gene44781:106583597	GO:0000087	XP_014023436.1	LOC106583597	phosphatidate phosphatase LPIN2-like	protein_coding	ssa22	46274724	46295477	-	AORe	hpi:001791
gene44825:106583626	GO:0000087	XP_014023490.1	LOC106583626	casein kinase II subunit alpha-like	protein_coding	ssa22	48607422	48619775	+	AORe	hpi:006018
gene44867:100195599	GO:0000087	XP_014023628.1	ube2c	ubiquitin-conjugating enzyme E2C	protein_coding	ssa22	51156672	51160525	-	AORe	hpi:009474
gene45226:100196385	GO:0000087	XP_014024177.1	nek7	NIMA-related kinase 7	protein_coding	ssa23	5670736	5809206	-	AORe	hpi:007298
gene45243:106584010	GO:0000087	XP_014024232.1	LOC106584010	microtubule-associated serine/threonine-protein kinase 2-like	protein_coding	ssa23	6854023	6899786	+	AORe	hpi:000468
gene45368:106584187	GO:0000087	XP_014024650.1	LOC106584187	proteasome subunit alpha type-7-like	protein_coding	ssa23	14663366	14665837	-	AORe	hpi:008116
gene45427:106584135	GO:0000087	XP_014024511.1	LOC106584135	nucleoprotein TPR-like	protein_coding	ssa23	19614609	19658878	+	AORe	hpi:000221
gene45481:106584215	GO:0000087	XP_014024727.1	LOC106584215	proteasome subunit beta type-5-like	protein_coding	ssa23	21866163	21874247	+	AORe	hpi:007657
gene45559:106584317	GO:0000087	XP_014024906.1	LOC106584317	centrosome-associated protein 350-like	protein_coding	ssa23	25969037	26008889	-	AORe	hpi:000158
gene45902:106584630	GO:0000087	XP_014025589.1	LOC106584630	ubiquitin-60S ribosomal protein L40	protein_coding	ssa23	40743919	40744422	+	AORe	hpi:010035
gene46183:100380319	GO:0000087	NP_001167075.1	taok3	TAO kinase 3	protein_coding	ssa24	2394544	2501950	+	AORe	hpi:001507
gene46378:100195017	GO:0000087	NP_001133518.1	ranbp1	RAN binding protein 1	protein_coding	ssa24	11835238	11841287	+	AORe	hpi:009065
gene46382:106585087	GO:0000087	XP_014026365.1	LOC106585087	ankyrin repeat and LEM domain-containing protein 2-like	protein_coding	ssa24	11950090	11962663	-	AORe	hpi:001793
gene46446:106585030	GO:0000087	XP_014026245.1	LOC106585030	kinesin-like protein KIF2A	protein_coding	ssa24	14554212	14584984	+	AORe	hpi:002454
gene46493:100136541	GO:0000087	NP_001117112.1	LOC100136541	ISG15-like protein	protein_coding	ssa24	15680534	15681564	+	AORe	hpi:010329
gene46548:106585282	GO:0000087	XP_014026813.1	LOC106585282	CAP-Gly domain-containing linker protein 1-like	protein_coding	ssa24	17659464	17709300	+	AORe	hpi:000291
gene46555:100196156	GO:0000087	NP_001134657.1	psmd9	proteasome (prosome%2C macropain) 26S subunit%2C non-ATPase%2C 9	protein_coding	ssa24	17811334	17816787	-	AORe	hpi:010462
gene46575:106585615	GO:0000087	XP_014027504.1	LOC106585615	ubiquitin-conjugating enzyme E2 D4	protein_coding	ssa24	19018478	19029844	+	AORe	hpi:009607
gene46638:106585558	GO:0000087	XP_014027383.1	LOC106585558	serine/threonine-protein phosphatase 2A 55 kDa regulatory subunit B alpha isoform	protein_coding	ssa24	20929773	20944019	+	AORe	hpi:004103
gene46729:100194534	GO:0000087	NP_001133092.1	ppp1cc	protein phosphatase 1%2C catalytic subunit%2C gamma isoform	protein_coding	ssa24	24528004	24530795	+	AORe	hpi:006140
gene46733:106585471	GO:0000087	XP_014027180.1	LOC106585471	anaphase-promoting complex subunit 7-like	protein_coding	ssa24	24597248	24602851	+	AORe	hpi:002933
gene46753:106585454	GO:0000087	XP_014027150.1	LOC106585454	protein SET-like	protein_coding	ssa24	24917644	24921657	-	AORe	hpi:008187
gene47449:106586219	GO:0000087	XP_014028728.1	LOC106586219	Golgi reassembly-stacking protein 2-like	protein_coding	ssa25	14168886	14173618	+	AORe	hpi:007181
gene47655:106586426	GO:0000087	XP_014029146.1	LOC106586426	CLIP-associating protein 1-B-like	protein_coding	ssa25	22739221	22832440	+	AORe	hpi:000324
gene47697:100194512	GO:0000087	XP_014029110.1	ube2e3	ubiquitin-conjugating enzyme E2E 3 (UBC4/5 homolog%2C yeast)	protein_coding	ssa25	26759801	26797757	+	AORe	hpi:009527
gene47767:106586530	GO:0000087	XP_014029402.1	LOC106586530	E3 SUMO-protein ligase RanBP2-like	protein_coding	ssa25	29279905	29301580	-	AORe	hpi:000150
gene49628:106588181	GO:0000087	XP_014032385.1	LOC106588181	40S ribosomal protein S27-like	protein_coding	ssa27	1285920	1293341	-	AORe	hpi:010544
gene49673:106588218	GO:0000087	XP_014032466.1	LOC106588218	casein kinase II subunit beta	protein_coding	ssa27	3519635	3523169	-	AORe	hpi:008559
gene49755:100195587	GO:0000087	NP_001134088.1	borea	Borealin	protein_coding	ssa27	7538404	7544010	-	AORe	hpi:008519
gene49761:106588490	GO:0000087	XP_014033055.1	LOC106588490	proteasome subunit beta type-2-like	protein_coding	ssa27	7633584	7647941	+	AORe	hpi:009083
gene49850:106588400	GO:0000087	XP_014032817.1	LOC106588400	proteasome subunit beta type-8-like	protein_coding	ssa27	10153896	10157742	-	AORe	hpi:007592
gene49852:106588399	GO:0000087	XP_014032816.1	LOC106588399	proteasome subunit beta type-6-A like protein-like	protein_coding	ssa27	10163426	10168542	+	AORe	hpi:008484
gene49853:100136936	GO:0000087	NP_001117174.1	psmb9-a	proteasome subunit beta type-9a	protein_coding	ssa27	10171103	10175147	+	AORe	hpi:008278
gene49872:106588382	GO:0000087	XP_014032774.1	LOC106588382	proteasome subunit beta type-7-like	protein_coding	ssa27	10580776	10585552	+	AORe	hpi:007218
gene49917:106588338	GO:0000087	XP_014032691.1	LOC106588338	proteasome subunit beta type-4-like	protein_coding	ssa27	11840918	11845140	+	AORe	hpi:007647
gene50196:106588611	GO:0000087	XP_014033242.1	LOC106588611	nuclear migration protein nudC-like	protein_coding	ssa27	17755812	17764030	+	AORe	hpi:007175
gene50240:100196756	GO:0000087	NP_001135250.1	ub2e2	Ubiquitin-conjugating enzyme E2 E2	protein_coding	ssa27	19742851	19801122	+	AORe	hpi:008486
gene50241:106588666	GO:0000087	XP_014033347.1	LOC106588666	ubiquitin-conjugating enzyme E2 E1-like	protein_coding	ssa27	19808420	19828347	+	AORe	hpi:009351
gene50483:106588909	GO:0000087	XP_014033930.1	LOC106588909	nuclear pore complex protein Nup153-like	protein_coding	ssa27	29546863	29580065	-	AORe	hpi:001503
gene50543:106588967	GO:0000087	XP_014034032.1	LOC106588967	casein kinase II subunit alpha-like	protein_coding	ssa27	32438651	32457192	-	AORe	hpi:005416
gene50573:106589005	GO:0000087	XP_014034101.1	LOC106589005	proteasome subunit alpha type-2-like	protein_coding	ssa27	35121205	35126035	-	AORe	hpi:007909
gene50758:106589272	GO:0000087	XP_014034482.1	LOC106589272	nuclear distribution protein nudE-like 1-B	protein_coding	ssa28	746790	770334	-	AORe	hpi:007395
gene50783:106589296	GO:0000087	XP_014034553.1	LOC106589296	26S proteasome non-ATPase regulatory subunit 11B	protein_coding	ssa28	1719900	1725818	+	AORe	hpi:004563
gene50800:106589310	GO:0000087	XP_014034581.1	LOC106589310	proteasome activator complex subunit 3-like	protein_coding	ssa28	2594609	2600797	+	AORe	hpi:008279
gene50862:106589362	GO:0000087	XP_014034710.1	LOC106589362	wings apart-like protein homolog	protein_coding	ssa28	5171552	5223611	+	AORe	hpi:001021
gene51211:106589654	GO:0000087	XP_014035369.1	LOC106589654	proteasome subunit beta type-1-B-like	protein_coding	ssa28	19352018	19354408	+	AORe	hpi:008063
gene51302:106589746	GO:0000087	XP_014035526.1	LOC106589746	proteasome activator complex subunit 4B-like	protein_coding	ssa28	24415194	24491288	-	AORe	hpi:000543
gene51640:106590096	GO:0000087	XP_014036132.1	ncapg2	non-SMC condensin II complex%2C subunit G2	protein_coding	ssa29	9285757	9317036	+	AORe	hpi:001032
gene51691:106590143	GO:0000087	XP_014036248.1	LOC106590143	phosphatidate phosphatase LPIN2-like	protein_coding	ssa29	12358228	12405596	-	AORe	hpi:001703
gene51795:100196625	GO:0000087	NP_001135126.1	psme2	proteasome activator subunit 2	protein_coding	ssa29	17457753	17464705	+	AORe	hpi:009095
gene51805:106590301	GO:0000087	XP_014036629.1	LOC106590301	serine/threonine-protein kinase greatwall-like	protein_coding	ssa29	17641221	17648518	-	AORe	hpi:002548
gene51856:106590261	GO:0000087	XP_014036554.1	psme1	proteasome activator subunit 1	protein_coding	ssa29	20102085	20115997	-	AORe	hpi:008697
gene52118:106590573	GO:0000087	XP_014037157.1	LOC106590573	nucleoporin p58/p45-like	protein_coding	ssa29	30573062	30590859	-	AORe	hpi:005773
gene6191:106599001	GO:0000087	XP_014045513.1	LOC106599001	microtubule-associated serine/threonine-protein kinase 3-like	protein_coding	ssa03	13411635	13491297	+	AORe	hpi:000747
gene6200:106599031	GO:0000087	XP_014045559.1	LOC106599031	ubiquitin-60S ribosomal protein L40-like	protein_coding	ssa03	13744730	13751923	-	AORe	hpi:010012
gene6291:106599584	GO:0000087	XP_014046350.1	LOC106599584	ras-related protein Rab-2A	protein_coding	ssa03	16809120	16822857	-	AORe	hpi:008354
gene6381:106599423	GO:0000087	XP_014046120.1	cenpl	centromere protein L	protein_coding	ssa03	21383022	21385411	-	AORe	hpi:007187
gene6395:106599389	GO:0000087	XP_014046074.1	LOC106599389	kinesin-like protein KIF2C	protein_coding	ssa03	22617622	22637975	-	AORe	hpi:003403
gene6505:106599691	GO:0000087	XP_014046464.1	LOC106599691	proteasome subunit alpha type-7	protein_coding	ssa03	27740136	27753766	+	AORe	hpi:008116
gene6539:106599750	GO:0000087	XP_014046524.1	LOC106599750	cAMP-dependent protein kinase catalytic subunit beta-like	protein_coding	ssa03	29869372	29885217	-	AORe	hpi:005584
gene6748:106600060	GO:0000087	XP_014046873.1	LOC106600060	Golgi reassembly-stacking protein 2-like	protein_coding	ssa03	37402867	37408153	-	AORe	hpi:007160
gene829:106602205	GO:0000087	XP_014050182.1	psma3	proteasome subunit alpha 3	protein_coding	ssa01	35732418	35746876	+	AORe	hpi:007906
gene855:106602366	GO:0000087	XP_014050439.1	LOC106602366	serine/threonine-protein kinase VRK1-like	protein_coding	ssa01	37134618	37148958	-	AORe	hpi:007381
gene915:106603641	GO:0000087	XP_014053021.1	LOC106603641	microtubule-associated protein RP/EB family member 3-like	protein_coding	ssa01	41142174	41151803	+	AORe	hpi:007926
gene9521:106602960	GO:0000087	XP_014051495.1	LOC106602960	ras-related protein Rab-39B-like	protein_coding	ssa04	33327623	33333919	+	AORe	hpi:008628
gene9537:106602974	GO:0000087	XP_014051535.1	LOC106602974	ras-related protein Rab-1B-like	protein_coding	ssa04	33592248	33596064	+	AORe	hpi:008919
gene9562:106603036	GO:0000087	XP_014051631.1	LOC106603036	ubiquitin-conjugating enzyme E2 D2	protein_coding	ssa04	34438407	34442478	-	AORe	hpi:009606
gene9567:106603038	GO:0000087	XP_014051637.1	LOC106603038	kinesin-like protein KIF20A	protein_coding	ssa04	34531380	34539437	+	AORe	hpi:001899
gene9568:106603039	GO:0000087	XP_014051642.1	LOC106603039	cell division cycle protein 23 homolog	protein_coding	ssa04	34539158	34545794	-	AORe	hpi:003379
gene9627:106603182	GO:0000087	XP_014051983.1	LOC106603182	B9 domain-containing protein 2-like	protein_coding	ssa04	35686607	35688645	-	AORe	hpi:009289
gene9646:106603098	GO:0000087	XP_014051784.1	LOC106603098	proteasome subunit beta type-6-like	protein_coding	ssa04	35985564	35988287	+	AORe	hpi:008211
gene9701:106603147	GO:0000087	XP_014051908.1	LOC106603147	barrier-to-autointegration factor	protein_coding	ssa04	37523053	37525596	-	AORe	hpi:010522
gene9866:106603332	GO:0000087	XP_014052348.1	LOC106603332	nuclear pore glycoprotein p62-like	protein_coding	ssa04	44489047	44501127	-	AORe	hpi:006221
gene9920:106603378	GO:0000087	XP_014052448.1	LOC106603378	cohesin subunit SA-2	protein_coding	ssa04	45675939	45700492	+	AORe	hpi:000540
gene10002:106603563	GO:0000090	XP_014052889.1	LOC106603563	nuclear pore complex protein Nup98-Nup96-like	protein_coding	ssa04	47728564	47756805	-	AORe	hpi:000343
gene10122:106603464	GO:0000090	XP_014052661.1	ska2	spindle and kinetochore associated complex subunit 2	protein_coding	ssa04	54694852	54700933	-	AORe	hpi:010563
gene10183:106603635	GO:0000090	XP_014052997.1	LOC106603635	centromere/kinetochore protein zw10 homolog	protein_coding	ssa04	56490020	56498889	-	AORe	hpi:002209
gene10364:106603816	GO:0000090	XP_014053455.1	LOC106603816	serine/threonine-protein phosphatase 2A catalytic subunit alpha isoform-like	protein_coding	ssa04	68447788	68455929	+	AORe	hpi:006563
gene10431:106603879	GO:0000090	XP_014053565.1	LOC106603879	serine/threonine-protein phosphatase 2A 55 kDa regulatory subunit B beta isoform	protein_coding	ssa04	73094876	73256587	+	AORe	hpi:004260
gene10998:106604403	GO:0000090	XP_014054463.1	LOC106604403	ubiquitin-conjugating enzyme E2 D2	protein_coding	ssa05	15326247	15337583	+	AORe	hpi:010674
gene11410:106604754	GO:0000090	XP_014055225.1	LOC106604754	centromere protein I-like	protein_coding	ssa05	34244151	34267007	-	AORe	hpi:002741
gene11426:100194508	GO:0000090	NP_001133066.1	ube2d2	ubiquitin-conjugating enzyme E2D 2 (UBC4/5 homolog%2C yeast)	protein_coding	ssa05	34585714	34609413	-	AORe	hpi:009670
gene1282:106607298	GO:0000090	XP_014059600.1	LOC106607298	serine/threonine-protein phosphatase 2A 55 kDa regulatory subunit B delta isoform-like	protein_coding	ssa01	62124542	62130821	-	AORe	hpi:004120
gene1311:106607591	GO:0000090	XP_014060153.1	LOC106607591	wings apart-like protein homolog	protein_coding	ssa01	64006153	64037995	+	AORe	hpi:001668
gene1327:106607701	GO:0000090	XP_014060422.1	LOC106607701	ubiquitin-conjugating enzyme E2 D4-like	protein_coding	ssa01	65692174	65695041	+	AORe	hpi:009600
gene1363:100194654	GO:0000090	NP_001133210.1	LOC100194654	ribosomal protein S27-3	protein_coding	ssa01	68777053	68779433	-	AORe	hpi:009537
gene14396:106607599	GO:0000090	XP_014060163.1	LOC106607599	proteasome subunit alpha type-6	protein_coding	ssa06	48395482	48398516	-	AORe	hpi:007923
gene14536:106607749	GO:0000090	XP_014060516.1	LOC106607749	nucleoporin Nup43-like	protein_coding	ssa06	55252333	55258999	-	AORe	hpi:006242
gene14995:106608168	GO:0000090	XP_014061425.1	LOC106608168	26S protease regulatory subunit 10B-like	protein_coding	ssa06	75689357	75693488	-	AORe	hpi:004992
gene1570:106610207	GO:0000090	XP_014064887.1	LOC106610207	kinesin-like protein KIF19	protein_coding	ssa01	77685674	77779553	-	AORe	hpi:004397
gene1598:106610704	GO:0000090	XP_014065680.1	psmb1	proteasome subunit beta 1	protein_coding	ssa01	81642265	81644470	+	AORe	hpi:008063
gene18177:106611239	GO:0000090	XP_014066712.1	LOC106611239	proteasome subunit alpha type-3	protein_coding	ssa09	34657265	34663159	+	AORe	hpi:007906
gene18202:100195811	GO:0000090	NP_001134312.1	vrk1	vaccinia related kinase 1	protein_coding	ssa09	36558081	36586781	+	AORe	hpi:007381
gene18260:106611329	GO:0000090	XP_014066895.1	LOC106611329	microtubule-associated protein RP/EB family member 3-like	protein_coding	ssa09	40273835	40279701	+	AORe	hpi:007926
gene18792:106611716	GO:0000090	XP_014067689.1	LOC106611716	centromere protein I-like	protein_coding	ssa09	65169473	65183728	-	AORe	hpi:002741
gene18810:106611705	GO:0000090	XP_014067667.1	LOC106611705	ubiquitin-conjugating enzyme E2 D2-like	protein_coding	ssa09	65505684	65518156	-	AORe	hpi:009670
gene20635:106613625	GO:0000090	XP_014071549.1	LOC106613625	ubiquitin-60S ribosomal protein L40-like	protein_coding	ssa10	14713116	14715167	+	AORe	hpi:010035
gene20649:106613636	GO:0000090	XP_014071569.1	LOC106613636	microtubule-associated serine/threonine-protein kinase 3-like	protein_coding	ssa10	15147465	15200666	-	AORe	hpi:000626
gene20719:106613699	GO:0000090	XP_014071705.1	LOC106613699	40S ribosomal protein S27-like	protein_coding	ssa10	17095546	17099104	-	AORe	hpi:010644
gene21050:100194696	GO:0000090	XP_013978364.1	LOC100194696	proteasome subunit beta type-5	protein_coding	ssa10	29742932	29747128	-	AORe	hpi:007657
gene2112:106561897	GO:0000090	XP_013981694.1	apc	adenomatous polyposis coli	protein_coding	ssa01	112959982	113017404	-	AORe	hpi:000097
gene2163:106562392	GO:0000090	XP_013982734.1	LOC106562392	kinesin-like protein KIF2A	protein_coding	ssa01	114708365	114730703	+	AORe	hpi:004709
gene2176:106561138	GO:0000090	XP_013980262.1	LOC106561138	CAP-Gly domain-containing linker protein 1-like	protein_coding	ssa01	115018032	115052037	+	AORe	hpi:002525
gene22102:100194665	GO:0000090	NP_001133221.1	LOC100194665	26S proteasome non-ATPase regulatory subunit 7 like 1	protein_coding	ssa10	88605436	88609119	-	AORe	hpi:007194
gene22396:106561546	GO:0000090	XP_013981098.1	LOC106561546	nuclear pore complex protein Nup160-like	protein_coding	ssa10	102988934	103024438	-	AORe	hpi:000517
gene22442:106561604	GO:0000090	XP_013981196.1	LOC106561604	aurora kinase B-like	protein_coding	ssa10	105304872	105311384	+	AORe	hpi:007359
gene22444:106561606	GO:0000090	XP_013981199.1	LOC106561606	cytoskeleton-associated protein 5-like	protein_coding	ssa10	105335381	105376670	-	AORe	hpi:000172
gene2333:106564451	GO:0000090	XP_013986034.1	LOC106564451	serine/threonine-protein kinase TAO3-like	protein_coding	ssa01	120296285	120302361	-	AORe	hpi:005252
gene23732:106562890	GO:0000090	XP_013983437.1	LOC106562890	serine/threonine-protein phosphatase 2A catalytic subunit beta isoform	protein_coding	ssa11	48679357	48702375	-	AORe	hpi:006322
gene23848:106562992	GO:0000090	XP_013983645.1	LOC106562992	polyubiquitin-B	protein_coding	ssa11	55249708	55251843	-	AORe	hpi:008167
gene23936:100195816	GO:0000090	NP_001134317.1	cdc26	cell division cycle 26	protein_coding	ssa11	58228171	58229648	-	AORe	hpi:010646
gene23948:106563017	GO:0000090	XP_013983671.1	LOC106563017	microtubule-associated serine/threonine-protein kinase 1-like	protein_coding	ssa11	58885606	59036440	-	AORe	hpi:000173
gene24041:106563313	GO:0000090	XP_013984292.1	LOC106563313	anaphase-promoting complex subunit 2-like	protein_coding	ssa11	64398843	64410434	-	AORe	hpi:001891
gene24152:106563219	GO:0000090	XP_013984053.1	LOC106563219	serine/threonine-protein phosphatase 2A 55 kDa regulatory subunit B alpha isoform-like	protein_coding	ssa11	70624446	70642743	-	AORe	hpi:004407
gene24304:106563483	GO:0000090	XP_013984589.1	LOC106563483	barrier-to-autointegration factor-like	protein_coding	ssa11	75619294	75628996	+	AORe	hpi:010522
gene2430:106565222	GO:0000090	XP_013987576.1	LOC106565222	serine/threonine-protein phosphatase 2A 55 kDa regulatory subunit B alpha isoform-like	protein_coding	ssa01	123247736	123260497	+	AORe	hpi:004407
gene24378:106563424	GO:0000090	XP_013984457.1	psmb6	proteasome subunit beta 6	protein_coding	ssa11	77336789	77339741	-	AORe	hpi:008211
gene24405:106563631	GO:0000090	XP_013984861.1	LOC106563631	B9 domain-containing protein 2	protein_coding	ssa11	77794466	77795984	+	AORe	hpi:009289
gene24474:100380698	GO:0000090	XP_013984837.1	LOC100380698	cell division cycle protein 23 homolog	protein_coding	ssa11	79001817	79010842	+	AORe	hpi:003379
gene24481:106563627	GO:0000090	XP_013984852.1	LOC106563627	ubiquitin-conjugating enzyme E2 D2	protein_coding	ssa11	79125006	79132472	+	AORe	hpi:009606
gene2543:106566731	GO:0000090	XP_013990541.1	LOC106566731	anaphase-promoting complex subunit 2-like	protein_coding	ssa01	129186519	129197493	+	AORe	hpi:001891
gene2651:106567657	GO:0000090	XP_013992675.1	LOC106567657	microtubule-associated serine/threonine-protein kinase 3-like	protein_coding	ssa01	134360806	134526434	+	AORe	hpi:000173
gene26656:106565847	GO:0000090	XP_013988910.1	LOC106565847	26S proteasome non-ATPase regulatory subunit 6-like	protein_coding	ssa12	66881259	66892378	-	AORe	hpi:005134
gene2671:106567795	GO:0000090	XP_013993031.1	LOC106567795	anaphase-promoting complex subunit CDC26-like	protein_coding	ssa01	135076876	135078384	+	AORe	hpi:010646
gene2743:100194618	GO:0000090	NP_001133175.1	LOC100194618	polyubiquitin	protein_coding	ssa01	137745116	137747259	+	AORe	hpi:008167
gene27798:106566739	GO:0000090	XP_013990556.1	psma7	proteasome subunit alpha 7	protein_coding	ssa13	19630201	19635044	+	AORe	hpi:008266
gene27992:106566810	GO:0000090	XP_013990702.1	LOC106566810	protein RCC2 homolog	protein_coding	ssa13	27156750	27164652	+	AORe	hpi:003944
gene28005:106566800	GO:0000090	XP_013990685.1	LOC106566800	microtubule-associated protein RP/EB family member 1-like	protein_coding	ssa13	27613784	27623727	+	AORe	hpi:008109
gene28353:100380349	GO:0000090	XP_013991059.1	mare1	Microtubule-associated protein RP/EB family member 1	protein_coding	ssa13	40688435	40698467	-	AORe	hpi:009826
gene28567:106567445	GO:0000090	XP_013992183.1	LOC106567445	serine/threonine-protein phosphatase 2A 55 kDa regulatory subunit B beta isoform	protein_coding	ssa13	51023200	51111703	-	AORe	hpi:004260
gene28634:106567527	GO:0000090	XP_013992358.1	LOC106567527	serine/threonine-protein phosphatase 2A catalytic subunit alpha isoform-like	protein_coding	ssa13	55680225	55697841	-	AORe	hpi:006563
gene28775:106567722	GO:0000090	XP_013992817.1	LOC106567722	centromere/kinetochore protein zw10 homolog	protein_coding	ssa13	67619908	67632079	+	AORe	hpi:002209
gene28838:100195579	GO:0000090	NP_001134080.1	ska2	Spindle and kinetochore-associated protein 2	protein_coding	ssa13	69559808	69587674	+	AORe	hpi:010563
gene28978:106567908	GO:0000090	XP_013993264.1	LOC106567908	nuclear pore complex protein Nup98-Nup96-like	protein_coding	ssa13	76913696	76935609	+	AORe	hpi:000343
gene29049:106567847	GO:0000090	XP_013993126.1	LOC106567847	cohesin subunit SA-2-like	protein_coding	ssa13	79011472	79025821	-	AORe	hpi:000540
gene29262:106568210	GO:0000090	XP_013993831.1	LOC106568210	serine/threonine-protein kinase TAO3-like	protein_coding	ssa13	86932155	86938651	+	AORe	hpi:005252
gene29375:106568293	GO:0000090	XP_013993973.1	LOC106568293	CAP-Gly domain-containing linker protein 1-like	protein_coding	ssa13	91361428	91411699	-	AORe	hpi:002525
gene29394:106568303	GO:0000090	XP_013993991.1	LOC106568303	kinesin-like protein KIF2A	protein_coding	ssa13	91750951	91758339	-	AORe	hpi:004709
gene29449:106568367	GO:0000090	XP_013994134.1	LOC106568367	adenomatous polyposis coli protein-like	protein_coding	ssa13	93968776	94030093	+	AORe	hpi:000097
gene29985:106568951	GO:0000090	XP_013995301.1	LOC106568951	microtubule-associated serine/threonine-protein kinase 3-like	protein_coding	ssa14	12933085	12993818	+	AORe	hpi:000747
gene29995:100194659	GO:0000090	NP_001133215.1	LOC100194659	ubiquitin A-52 residue ribosomal protein fusion product 1like 2	protein_coding	ssa14	13267428	13269329	-	AORe	hpi:010012
gene3010:106571349	GO:0000090	XP_013999804.1	LOC106571349	serine/threonine-protein phosphatase 2A catalytic subunit beta isoform	protein_coding	ssa01	149087598	149098988	-	AORe	hpi:006322
gene30216:106569070	GO:0000090	XP_013995503.1	LOC106569070	centromere protein L-like	protein_coding	ssa14	21527580	21544885	-	AORe	hpi:007187
gene30232:106569084	GO:0000090	XP_013995547.1	LOC106569084	kinesin-like protein KIF2C	protein_coding	ssa14	22764064	22783601	-	AORe	hpi:003403
gene31010:106570097	GO:0000090	XP_013997572.1	LOC106570097	40S ribosomal protein S27	protein_coding	ssa14	52673225	52675770	-	AORe	hpi:010544
gene31091:106570036	GO:0000090	XP_013997421.1	psmb2	proteasome subunit beta 2	protein_coding	ssa14	56740676	56749912	+	AORe	hpi:009083
gene31181:100136367	GO:0000090	NP_001117007.1	psmb8b	proteasome subunit beta type 7b	protein_coding	ssa14	59095252	59098375	-	AORe	hpi:007592
gene31183:106569959	GO:0000090	XP_013997223.1	LOC106569959	proteasome subunit beta type-6-B like protein	protein_coding	ssa14	59103304	59111187	+	AORe	hpi:008484
gene31184:100137045	GO:0000090	NP_001117186.1	psmb9-b	proteasome subunit beta type-9b	protein_coding	ssa14	59112112	59116448	+	AORe	hpi:008278
gene31205:106569939	GO:0000090	XP_013997188.1	LOC106569939	proteasome subunit beta type-7-like	protein_coding	ssa14	59678446	59684838	+	AORe	hpi:007218
gene31243:106569904	GO:0000090	XP_013997101.1	LOC106569904	proteasome subunit beta type-4-like	protein_coding	ssa14	60842906	60847692	+	AORe	hpi:007647
gene31377:100286674	GO:0000090	NP_001140086.2	nudc	nuclear distribution gene C homolog	protein_coding	ssa14	66150231	66157914	+	AORe	hpi:007175
gene31415:106570282	GO:0000090	XP_013997907.1	LOC106570282	ubiquitin-conjugating enzyme E2 E2-like	protein_coding	ssa14	68159363	68210089	+	AORe	hpi:008486
gene31416:106570284	GO:0000090	XP_013997909.1	ube2e1	ubiquitin-conjugating enzyme E2E 1	protein_coding	ssa14	68212077	68231637	+	AORe	hpi:009351
gene31522:106570382	GO:0000090	XP_013998123.1	LOC106570382	proteasome subunit alpha type-2	protein_coding	ssa14	72798127	72806029	+	AORe	hpi:007909
gene32384:106571223	GO:0000090	XP_013999490.1	LOC106571223	proteasome subunit alpha type-6-like	protein_coding	ssa15	24839459	24842312	-	AORe	hpi:007923
gene32495:106571302	GO:0000090	XP_013999687.1	LOC106571302	nucleoporin Nup43-like	protein_coding	ssa15	30391344	30393945	-	AORe	hpi:006242
gene32795:100195853	GO:0000090	NP_001134354.1	prs10	26S protease regulatory subunit S10B	protein_coding	ssa15	43546490	43555932	+	AORe	hpi:004992
gene33089:106571922	GO:0000090	XP_014000965.1	LOC106571922	proteasome subunit alpha type-7-like	protein_coding	ssa15	60419492	60421675	+	AORe	hpi:008266
gene33180:100194571	GO:0000090	NP_001133129.1	mapre1	microtubule-associated protein%2C RP/EB family%2C member 1	protein_coding	ssa15	64309710	64317753	-	AORe	hpi:008109
gene33196:106572241	GO:0000090	XP_014001737.1	LOC106572241	protein RCC2 homolog	protein_coding	ssa15	64847354	64852806	-	AORe	hpi:003944
gene33618:100194821	GO:0000090	NP_001133322.1	mare3	Microtubule-associated protein RP/EB family member 3	protein_coding	ssa15	82606201	82611616	+	AORe	hpi:009826
gene34263:100380854	GO:0000090	XP_014003281.1	ckap5	cytoskeleton associated protein 5	protein_coding	ssa16	6258602	6310072	+	AORe	hpi:000172
gene34264:106573105	GO:0000090	XP_014003283.1	LOC106573105	aurora kinase B-like	protein_coding	ssa16	6314809	6323878	-	AORe	hpi:007359
gene34297:106573125	GO:0000090	XP_014003319.1	nup160	nucleoporin 160kDa	protein_coding	ssa16	8973268	8997235	+	AORe	hpi:000517
gene34524:100196677	GO:0000090	NP_001135178.1	LOC100196677	26S proteasome non-ATPase regulatory subunit 7 like 2	protein_coding	ssa16	22006546	22009402	+	AORe	hpi:007194
gene34927:106573549	GO:0000090	XP_014004160.1	LOC106573549	40S ribosomal protein S27-like	protein_coding	ssa16	39672700	39674897	+	AORe	hpi:010644
gene35039:106573896	GO:0000090	XP_014004805.1	LOC106573896	microtubule-associated serine/threonine-protein kinase 3-like	protein_coding	ssa16	43019318	43070962	+	AORe	hpi:000626
gene38148:106577025	GO:0000090	XP_014010148.1	ppp2r2d	protein phosphatase 2%2C regulatory subunit B%2C delta	protein_coding	ssa18	19195895	19200969	-	AORe	hpi:004120
gene38175:106577050	GO:0000090	XP_014010222.1	LOC106577050	wings apart-like protein homolog	protein_coding	ssa18	20698437	20722944	+	AORe	hpi:001668
gene38195:106577066	GO:0000090	XP_014010258.1	LOC106577066	ubiquitin-conjugating enzyme E2 D4-like	protein_coding	ssa18	21948447	21951594	+	AORe	hpi:009600
gene38234:106577118	GO:0000090	XP_014010339.1	LOC106577118	ubiquitin-40S ribosomal protein S27a	protein_coding	ssa18	24395004	24397577	-	AORe	hpi:009537
gene39032:106577911	GO:0000090	XP_014011827.1	LOC106577911	dynactin subunit 1-like	protein_coding	ssa18	61173834	61208821	+	AORe	hpi:000678
gene40104:106578987	GO:0000090	XP_014013828.1	LOC106578987	wings apart-like protein homolog	protein_coding	ssa19	47244640	47291042	-	AORe	hpi:001021
gene40166:100195835	GO:0000090	XP_014013977.1	psme3	proteasome activator subunit 3	protein_coding	ssa19	49753898	49757169	-	AORe	hpi:008279
gene40181:100380795	GO:0000090	XP_014014618.1	LOC100380795	26S proteasome non-ATPase regulatory subunit 11B	protein_coding	ssa19	50448845	50456137	-	AORe	hpi:004563
gene40215:106579298	GO:0000090	XP_014014566.1	LOC106579298	nuclear distribution protein nudE-like 1-B	protein_coding	ssa19	51131001	51160567	+	AORe	hpi:007395
gene40773:106579617	GO:0000090	XP_014015182.1	LOC106579617	proteasome activator complex subunit 1-like	protein_coding	ssa19	74398595	74401957	+	AORe	hpi:008697
gene40823:106579706	GO:0000090	XP_014015323.1	LOC106579706	proteasome activator complex subunit 2-like	protein_coding	ssa19	77929616	77936889	-	AORe	hpi:009095
gene40939:106579820	GO:0000090	XP_014015500.1	LOC106579820	serine/threonine-protein kinase TAO3-like	protein_coding	ssa20	3180134	3307317	-	AORe	hpi:001507
gene41246:100286578	GO:0000090	NP_001139989.2	anapc7	anaphase promoting complex subunit 7	protein_coding	ssa20	18935107	18940929	-	AORe	hpi:002933
gene41251:106579953	GO:0000090	XP_014015879.1	ppp1cc	protein phosphatase 1%2C catalytic subunit%2C gamma isozyme	protein_coding	ssa20	18975481	18984391	-	AORe	hpi:006140
gene41337:106579878	GO:0000090	XP_014015681.1	LOC106579878	serine/threonine-protein phosphatase 2A 55 kDa regulatory subunit B alpha isoform-like	protein_coding	ssa20	22579155	22611175	-	AORe	hpi:004103
gene41399:106580382	GO:0000090	XP_014016863.1	LOC106580382	ubiquitin-conjugating enzyme E2 D4	protein_coding	ssa20	24672591	24680996	-	AORe	hpi:009607
gene41413:106580369	GO:0000090	XP_014016811.1	psmd9	proteasome 26S subunit%2C non-ATPase 9	protein_coding	ssa20	25879500	25884216	+	AORe	hpi:010462
gene41418:106580364	GO:0000090	XP_014016791.1	LOC106580364	CAP-Gly domain-containing linker protein 1-like	protein_coding	ssa20	25997638	26056047	-	AORe	hpi:000291
gene41477:100196201	GO:0000090	NP_001134702.1	ubl1	Ubiquitin-like protein 1	protein_coding	ssa20	27983190	27984435	-	AORe	hpi:010329
gene41525:106580407	GO:0000090	XP_014016897.1	kif2a	kinesin heavy chain member 2A	protein_coding	ssa20	29208938	29245339	-	AORe	hpi:002454
gene41592:106580463	GO:0000090	XP_014017039.1	LOC106580463	ankyrin repeat and LEM domain-containing protein 2-like	protein_coding	ssa20	32156862	32169550	+	AORe	hpi:001793
gene41595:106580467	GO:0000090	XP_014017045.1	LOC106580467	ran-specific GTPase-activating protein-like	protein_coding	ssa20	32275870	32281820	-	AORe	hpi:009065
gene43334:106582182	GO:0000090	XP_014020470.1	LOC106582182	E3 SUMO-protein ligase RanBP2-like	protein_coding	ssa21	32384756	32420046	+	AORe	hpi:000150
gene43432:100195242	GO:0000090	XP_014020503.1	ub2e3	Ubiquitin-conjugating enzyme E2 E3	protein_coding	ssa21	36453062	36512940	-	AORe	hpi:009527
gene43471:106582358	GO:0000090	XP_014020867.1	LOC106582358	CLIP-associating protein 1-B-like	protein_coding	ssa21	41277193	41422300	-	AORe	hpi:000324
gene44867:100195599	GO:0000090	XP_014023628.1	ube2c	ubiquitin-conjugating enzyme E2C	protein_coding	ssa22	51156672	51160525	-	AORe	hpi:009474
gene45243:106584010	GO:0000090	XP_014024232.1	LOC106584010	microtubule-associated serine/threonine-protein kinase 2-like	protein_coding	ssa23	6854023	6899786	+	AORe	hpi:000468
gene45368:106584187	GO:0000090	XP_014024650.1	LOC106584187	proteasome subunit alpha type-7-like	protein_coding	ssa23	14663366	14665837	-	AORe	hpi:008116
gene45481:106584215	GO:0000090	XP_014024727.1	LOC106584215	proteasome subunit beta type-5-like	protein_coding	ssa23	21866163	21874247	+	AORe	hpi:007657
gene45559:106584317	GO:0000090	XP_014024906.1	LOC106584317	centrosome-associated protein 350-like	protein_coding	ssa23	25969037	26008889	-	AORe	hpi:000158
gene45902:106584630	GO:0000090	XP_014025589.1	LOC106584630	ubiquitin-60S ribosomal protein L40	protein_coding	ssa23	40743919	40744422	+	AORe	hpi:010035
gene46183:100380319	GO:0000090	NP_001167075.1	taok3	TAO kinase 3	protein_coding	ssa24	2394544	2501950	+	AORe	hpi:001507
gene46378:100195017	GO:0000090	NP_001133518.1	ranbp1	RAN binding protein 1	protein_coding	ssa24	11835238	11841287	+	AORe	hpi:009065
gene46382:106585087	GO:0000090	XP_014026365.1	LOC106585087	ankyrin repeat and LEM domain-containing protein 2-like	protein_coding	ssa24	11950090	11962663	-	AORe	hpi:001793
gene46446:106585030	GO:0000090	XP_014026245.1	LOC106585030	kinesin-like protein KIF2A	protein_coding	ssa24	14554212	14584984	+	AORe	hpi:002454
gene46493:100136541	GO:0000090	NP_001117112.1	LOC100136541	ISG15-like protein	protein_coding	ssa24	15680534	15681564	+	AORe	hpi:010329
gene46548:106585282	GO:0000090	XP_014026813.1	LOC106585282	CAP-Gly domain-containing linker protein 1-like	protein_coding	ssa24	17659464	17709300	+	AORe	hpi:000291
gene46555:100196156	GO:0000090	NP_001134657.1	psmd9	proteasome (prosome%2C macropain) 26S subunit%2C non-ATPase%2C 9	protein_coding	ssa24	17811334	17816787	-	AORe	hpi:010462
gene46575:106585615	GO:0000090	XP_014027504.1	LOC106585615	ubiquitin-conjugating enzyme E2 D4	protein_coding	ssa24	19018478	19029844	+	AORe	hpi:009607
gene46638:106585558	GO:0000090	XP_014027383.1	LOC106585558	serine/threonine-protein phosphatase 2A 55 kDa regulatory subunit B alpha isoform	protein_coding	ssa24	20929773	20944019	+	AORe	hpi:004103
gene46729:100194534	GO:0000090	NP_001133092.1	ppp1cc	protein phosphatase 1%2C catalytic subunit%2C gamma isoform	protein_coding	ssa24	24528004	24530795	+	AORe	hpi:006140
gene46733:106585471	GO:0000090	XP_014027180.1	LOC106585471	anaphase-promoting complex subunit 7-like	protein_coding	ssa24	24597248	24602851	+	AORe	hpi:002933
gene47655:106586426	GO:0000090	XP_014029146.1	LOC106586426	CLIP-associating protein 1-B-like	protein_coding	ssa25	22739221	22832440	+	AORe	hpi:000324
gene47697:100194512	GO:0000090	XP_014029110.1	ube2e3	ubiquitin-conjugating enzyme E2E 3 (UBC4/5 homolog%2C yeast)	protein_coding	ssa25	26759801	26797757	+	AORe	hpi:009527
gene47767:106586530	GO:0000090	XP_014029402.1	LOC106586530	E3 SUMO-protein ligase RanBP2-like	protein_coding	ssa25	29279905	29301580	-	AORe	hpi:000150
gene49628:106588181	GO:0000090	XP_014032385.1	LOC106588181	40S ribosomal protein S27-like	protein_coding	ssa27	1285920	1293341	-	AORe	hpi:010544
gene49761:106588490	GO:0000090	XP_014033055.1	LOC106588490	proteasome subunit beta type-2-like	protein_coding	ssa27	7633584	7647941	+	AORe	hpi:009083
gene49850:106588400	GO:0000090	XP_014032817.1	LOC106588400	proteasome subunit beta type-8-like	protein_coding	ssa27	10153896	10157742	-	AORe	hpi:007592
gene49852:106588399	GO:0000090	XP_014032816.1	LOC106588399	proteasome subunit beta type-6-A like protein-like	protein_coding	ssa27	10163426	10168542	+	AORe	hpi:008484
gene49853:100136936	GO:0000090	NP_001117174.1	psmb9-a	proteasome subunit beta type-9a	protein_coding	ssa27	10171103	10175147	+	AORe	hpi:008278
gene49872:106588382	GO:0000090	XP_014032774.1	LOC106588382	proteasome subunit beta type-7-like	protein_coding	ssa27	10580776	10585552	+	AORe	hpi:007218
gene49917:106588338	GO:0000090	XP_014032691.1	LOC106588338	proteasome subunit beta type-4-like	protein_coding	ssa27	11840918	11845140	+	AORe	hpi:007647
gene50196:106588611	GO:0000090	XP_014033242.1	LOC106588611	nuclear migration protein nudC-like	protein_coding	ssa27	17755812	17764030	+	AORe	hpi:007175
gene50240:100196756	GO:0000090	NP_001135250.1	ub2e2	Ubiquitin-conjugating enzyme E2 E2	protein_coding	ssa27	19742851	19801122	+	AORe	hpi:008486
gene50241:106588666	GO:0000090	XP_014033347.1	LOC106588666	ubiquitin-conjugating enzyme E2 E1-like	protein_coding	ssa27	19808420	19828347	+	AORe	hpi:009351
gene50573:106589005	GO:0000090	XP_014034101.1	LOC106589005	proteasome subunit alpha type-2-like	protein_coding	ssa27	35121205	35126035	-	AORe	hpi:007909
gene50758:106589272	GO:0000090	XP_014034482.1	LOC106589272	nuclear distribution protein nudE-like 1-B	protein_coding	ssa28	746790	770334	-	AORe	hpi:007395
gene50783:106589296	GO:0000090	XP_014034553.1	LOC106589296	26S proteasome non-ATPase regulatory subunit 11B	protein_coding	ssa28	1719900	1725818	+	AORe	hpi:004563
gene50800:106589310	GO:0000090	XP_014034581.1	LOC106589310	proteasome activator complex subunit 3-like	protein_coding	ssa28	2594609	2600797	+	AORe	hpi:008279
gene50862:106589362	GO:0000090	XP_014034710.1	LOC106589362	wings apart-like protein homolog	protein_coding	ssa28	5171552	5223611	+	AORe	hpi:001021
gene51211:106589654	GO:0000090	XP_014035369.1	LOC106589654	proteasome subunit beta type-1-B-like	protein_coding	ssa28	19352018	19354408	+	AORe	hpi:008063
gene51302:106589746	GO:0000090	XP_014035526.1	LOC106589746	proteasome activator complex subunit 4B-like	protein_coding	ssa28	24415194	24491288	-	AORe	hpi:000543
gene51795:100196625	GO:0000090	NP_001135126.1	psme2	proteasome activator subunit 2	protein_coding	ssa29	17457753	17464705	+	AORe	hpi:009095
gene51856:106590261	GO:0000090	XP_014036554.1	psme1	proteasome activator subunit 1	protein_coding	ssa29	20102085	20115997	-	AORe	hpi:008697
gene6191:106599001	GO:0000090	XP_014045513.1	LOC106599001	microtubule-associated serine/threonine-protein kinase 3-like	protein_coding	ssa03	13411635	13491297	+	AORe	hpi:000747
gene6200:106599031	GO:0000090	XP_014045559.1	LOC106599031	ubiquitin-60S ribosomal protein L40-like	protein_coding	ssa03	13744730	13751923	-	AORe	hpi:010012
gene6381:106599423	GO:0000090	XP_014046120.1	cenpl	centromere protein L	protein_coding	ssa03	21383022	21385411	-	AORe	hpi:007187
gene6395:106599389	GO:0000090	XP_014046074.1	LOC106599389	kinesin-like protein KIF2C	protein_coding	ssa03	22617622	22637975	-	AORe	hpi:003403
gene6505:106599691	GO:0000090	XP_014046464.1	LOC106599691	proteasome subunit alpha type-7	protein_coding	ssa03	27740136	27753766	+	AORe	hpi:008116
gene829:106602205	GO:0000090	XP_014050182.1	psma3	proteasome subunit alpha 3	protein_coding	ssa01	35732418	35746876	+	AORe	hpi:007906
gene855:106602366	GO:0000090	XP_014050439.1	LOC106602366	serine/threonine-protein kinase VRK1-like	protein_coding	ssa01	37134618	37148958	-	AORe	hpi:007381
gene915:106603641	GO:0000090	XP_014053021.1	LOC106603641	microtubule-associated protein RP/EB family member 3-like	protein_coding	ssa01	41142174	41151803	+	AORe	hpi:007926
gene9562:106603036	GO:0000090	XP_014051631.1	LOC106603036	ubiquitin-conjugating enzyme E2 D2	protein_coding	ssa04	34438407	34442478	-	AORe	hpi:009606
gene9568:106603039	GO:0000090	XP_014051642.1	LOC106603039	cell division cycle protein 23 homolog	protein_coding	ssa04	34539158	34545794	-	AORe	hpi:003379
gene9627:106603182	GO:0000090	XP_014051983.1	LOC106603182	B9 domain-containing protein 2-like	protein_coding	ssa04	35686607	35688645	-	AORe	hpi:009289
gene9646:106603098	GO:0000090	XP_014051784.1	LOC106603098	proteasome subunit beta type-6-like	protein_coding	ssa04	35985564	35988287	+	AORe	hpi:008211
gene9701:106603147	GO:0000090	XP_014051908.1	LOC106603147	barrier-to-autointegration factor	protein_coding	ssa04	37523053	37525596	-	AORe	hpi:010522
gene9920:106603378	GO:0000090	XP_014052448.1	LOC106603378	cohesin subunit SA-2	protein_coding	ssa04	45675939	45700492	+	AORe	hpi:000540
gene10045:106603525	GO:0001508	XP_014052818.1	LOC106603525	coxsackievirus and adenovirus receptor homolog	protein_coding	ssa04	49559125	49668754	+	AORe	hpi:006650
gene10072:106603501	GO:0001508	XP_014052748.1	LOC106603501	P2X purinoceptor 5-like	protein_coding	ssa04	51886751	51910208	+	AORe	hpi:005093
gene10272:106603720	GO:0001508	XP_014053224.1	LOC106603720	14-3-3 protein epsilon	protein_coding	ssa04	62861805	62885403	-	AORe	hpi:007492
gene10420:106603867	GO:0001508	XP_014053546.1	LOC106603867	D(1)-like dopamine receptor	protein_coding	ssa04	72561085	72565258	+	AORe	hpi:004831
gene10461:106603909	GO:0001508	XP_014053608.1	LOC106603909	alpha-1A adrenergic receptor-like	protein_coding	ssa04	74381018	74393903	+	AORe	hpi:004731
gene10478:106603924	GO:0001508	XP_014053648.1	LOC106603924	glutamate receptor 1-like	protein_coding	ssa04	75181488	75273335	-	AORe	hpi:001417
gene10484:106603930	GO:0001508	XP_014053658.1	LOC106603930	rabankyrin-5-like	protein_coding	ssa04	75493893	75532891	+	AORe	hpi:000709
gene10487:106603933	GO:0001508	XP_014053662.1	atp2a3	ATPase%2C Ca++ transporting%2C ubiquitous	protein_coding	ssa04	75625557	75726685	+	AORe	hpi:000937
gene11126:106604454	GO:0001508	XP_014054559.1	LOC106604454	glycine receptor subunit alpha-4-like	protein_coding	ssa05	20847234	20926816	-	AORe	hpi:004576
gene11245:106604621	GO:0001508	XP_014054914.1	LOC106604621	ankyrin repeat domain-containing protein 50-like	protein_coding	ssa05	28631787	28670545	-	AORe	hpi:000442
gene11308:106604801	GO:0001508	XP_014055321.1	LOC106604801	P2X purinoceptor 3-like	protein_coding	ssa05	30403234	30417307	+	AORe	hpi:006075
gene11321:106604679	GO:0001508	XP_014055053.1	LOC106604679	neuronal acetylcholine receptor subunit beta-2-like	protein_coding	ssa05	30582174	30610375	+	AORe	hpi:004399
gene11324:106604681	GO:0001508	XP_014055055.1	LOC106604681	neuronal acetylcholine receptor subunit alpha-7-like	protein_coding	ssa05	30705209	30775678	+	AORe	hpi:003920
gene11391:100194849	GO:0001508	XP_014054875.1	fgf13	fibroblast growth factor 13	protein_coding	ssa05	33293257	33486479	+	AORe	hpi:007552
gene11409:106604753	GO:0001508	XP_014055222.1	LOC106604753	dystrophin-related protein 2-like	protein_coding	ssa05	34048614	34243504	-	AORe	hpi:001271
gene11497:106604868	GO:0001508	XP_014055426.1	LOC106604868	Kv channel-interacting protein 1-like	protein_coding	ssa05	36409660	36454549	-	AORe	hpi:009216
gene11572:106604929	GO:0001508	XP_014055544.1	LOC106604929	alpha-1A adrenergic receptor-like	protein_coding	ssa05	39731481	39772225	+	AORe	hpi:005599
gene11586:106604938	GO:0001508	XP_014055562.1	LOC106604938	heterogeneous nuclear ribonucleoprotein A0-like	protein_coding	ssa05	40705911	40707544	-	AORe	hpi:009101
gene11587:106604941	GO:0001508	XP_014055563.1	LOC106604941	heterogeneous nuclear ribonucleoprotein A0-like	protein_coding	ssa05	40710461	40712203	-	AORe	hpi:009249
gene1237:106606853	GO:0001508	XP_014058721.1	LOC106606853	calcium/calmodulin-dependent protein kinase type II subunit gamma	protein_coding	ssa01	57847823	57981996	-	AORe	hpi:003102
gene1336:106607745	GO:0001508	XP_014060600.1	LOC106607745	ankyrin-3-like	protein_coding	ssa01	65968828	66186572	-	AORe	hpi:000030
gene1391:106608331	GO:0001508	XP_014061698.1	LOC106608331	sodium/calcium exchanger 1-like	protein_coding	ssa01	70059078	70239357	-	AORe	hpi:001138
gene14443:106607669	GO:0001508	XP_014060342.1	cldn20	claudin 20	protein_coding	ssa06	51240207	51252603	-	AORe	hpi:008543
gene14486:106607709	GO:0001508	XP_014060429.1	LOC106607709	cannabinoid receptor type 1A	protein_coding	ssa06	52857789	52862815	-	AORe	hpi:004400
gene14493:106607715	GO:0001508	XP_014060438.1	LOC106607715	ankyrin repeat domain-containing protein 6-like	protein_coding	ssa06	53203359	53263791	+	AORe	hpi:002965
gene14497:106607908	GO:0001508	XP_014060863.1	gja10	gap junction protein%2C alpha 10%2C 62kDa	protein_coding	ssa06	53323842	53325605	+	AORe	hpi:005198
gene14579:106607775	GO:0001508	XP_014060595.1	LOC106607775	gap junction alpha-1 protein-like	protein_coding	ssa06	56981975	56987364	-	AORe	hpi:005143
gene14583:106607776	GO:0001508	XP_014060596.1	LOC106607776	gap junction Cx32.2 protein-like	protein_coding	ssa06	57000276	57003314	-	AORe	hpi:008019
gene14860:106608043	GO:0001508	XP_014061181.1	fkbp1b	FK506 binding protein 1B%2C 12.6 kDa	protein_coding	ssa06	68583531	68610698	-	AORe	hpi:010323
gene14991:106608171	GO:0001508	XP_014061428.1	LOC106608171	gap junction delta-2 protein-like	protein_coding	ssa06	75629863	75633090	+	AORe	hpi:006459
gene15073:106608253	GO:0001508	XP_014061573.1	LOC106608253	ryanodine receptor 3-like	protein_coding	ssa06	80093085	80333150	+	AORe	hpi:000012
gene15679:106608721	GO:0001508	XP_014062296.1	LOC106608721	fibroblast growth factor 11-like	protein_coding	ssa07	18938135	19065056	-	AORe	hpi:007815
gene1589:106610487	GO:0001508	XP_014065342.1	LOC106610487	protein TANC2-like	protein_coding	ssa01	80823953	80875866	-	AORe	hpi:000320
gene1672:106613356	GO:0001508	XP_014070955.1	LOC106613356	calcium-activated potassium channel subunit alpha-1-like	protein_coding	ssa01	88592295	88864720	-	AORe	hpi:000429
gene1833:106611887	GO:0001508	XP_014068005.1	LOC106611887	inward rectifier potassium channel 2-like	protein_coding	ssa01	97658631	97666708	-	AORe	hpi:004930
gene1834:106611875	GO:0001508	XP_014067977.1	LOC106611875	inward rectifier potassium channel 16-like	protein_coding	ssa01	97672142	97754863	-	AORe	hpi:006439
gene1840:106611846	GO:0001508	XP_014067923.1	LOC106611846	Usher syndrome type-1G protein homolog	protein_coding	ssa01	98020411	98046421	-	AORe	hpi:005174
gene18457:106611505	GO:0001508	XP_014067246.1	LOC106611505	glycine receptor subunit alpha-4	protein_coding	ssa09	49355287	49508142	-	AORe	hpi:004576
gene18614:106611627	GO:0001508	XP_014067504.1	ankrd50	ankyrin repeat domain 50	protein_coding	ssa09	59084885	59138403	-	AORe	hpi:000442
gene18668:106611683	GO:0001508	XP_014067609.1	LOC106611683	P2X purinoceptor 3-like	protein_coding	ssa09	60888942	60934224	+	AORe	hpi:006075
gene18688:106611789	GO:0001508	XP_014067850.1	LOC106611789	neuronal acetylcholine receptor subunit beta-2-like	protein_coding	ssa09	61192899	61241535	+	AORe	hpi:004399
gene18692:106611786	GO:0001508	XP_014067844.1	LOC106611786	neuronal acetylcholine receptor subunit alpha-7-like	protein_coding	ssa09	61324994	61402509	+	AORe	hpi:003920
gene18774:106611730	GO:0001508	XP_014067717.1	LOC106611730	fibroblast growth factor 13-like	protein_coding	ssa09	64216967	64381309	+	AORe	hpi:007552
gene18791:106611717	GO:0001508	XP_014067693.1	LOC106611717	dystrophin-related protein 2-like	protein_coding	ssa09	64968759	65161066	-	AORe	hpi:001271
gene18879:106611908	GO:0001508	XP_014068040.1	LOC106611908	Kv channel-interacting protein 1-like	protein_coding	ssa09	67483746	67514119	-	AORe	hpi:009216
gene18951:106611928	GO:0001508	XP_014068076.1	LOC106611928	alpha-1A adrenergic receptor-like	protein_coding	ssa09	70273106	70304802	+	AORe	hpi:005599
gene18969:106611971	GO:0001508	XP_014068176.1	LOC106611971	heterogeneous nuclear ribonucleoprotein A0-like	protein_coding	ssa09	71445950	71447763	-	AORe	hpi:009101
gene18971:100136535	GO:0001508	XP_014068175.1	LOC100136535	heterogeneous nuclear ribonucleoprotein A0	protein_coding	ssa09	71450176	71451985	-	AORe	hpi:009249
gene19136:106612123	GO:0001508	XP_014068487.1	LOC106612123	glutamate receptor 1-like	protein_coding	ssa09	78819127	78847607	+	AORe	hpi:005490
gene20837:106613802	GO:0001508	XP_014071899.1	LOC106613802	guanine nucleotide-binding protein subunit alpha-11	protein_coding	ssa10	21177027	21258068	-	AORe	hpi:005856
gene20899:106613857	GO:0001508	XP_014072016.1	LOC106613857	ankyrin repeat domain-containing protein 29	protein_coding	ssa10	23149054	23155714	+	AORe	hpi:008343
gene20961:106613910	GO:0001508	XP_014072156.1	LOC106613910	probable voltage-dependent R-type calcium channel subunit alpha-1E	protein_coding	ssa10	25671432	25902871	-	AORe	hpi:000120
gene20984:106613930	GO:0001508	XP_014072225.1	LOC106613930	calcium-activated potassium channel subunit beta-2-like	protein_coding	ssa10	27490760	27518027	+	AORe	hpi:008451
gene21110:106560293	GO:0001508	XP_013978521.1	LOC106560293	carboxyl-terminal PDZ ligand of neuronal nitric oxide synthase protein-like	protein_coding	ssa10	31885129	32077629	-	AORe	hpi:002919
gene21207:106560365	GO:0001508	XP_013978690.1	LOC106560365	desmoplakin-like	protein_coding	ssa10	38144959	38187390	+	AORe	hpi:000143
gene2130:106562041	GO:0001508	XP_013982049.1	LOC106562041	guanine nucleotide-binding protein subunit alpha-14-like	protein_coding	ssa01	113627048	113638208	-	AORe	hpi:007115
gene2131:106562028	GO:0001508	XP_013982030.1	LOC106562028	guanine nucleotide-binding protein G(q) subunit alpha-like	protein_coding	ssa01	113638948	113646898	-	AORe	hpi:005910
gene21756:106560953	GO:0001508	XP_013979899.1	LOC106560953	potassium voltage-gated channel subfamily KQT member 1-like	protein_coding	ssa10	72881714	72920321	-	AORe	hpi:007069
gene21843:106560900	GO:0001508	XP_013979786.1	LOC106560900	beta-2-syntrophin-like	protein_coding	ssa10	76444943	76458221	+	AORe	hpi:003649
gene21984:106561154	GO:0001508	XP_013980287.1	LOC106561154	transmembrane protein C15orf27-like	protein_coding	ssa10	83605775	83655986	+	AORe	hpi:004098
gene22371:106561525	GO:0001508	XP_013981050.1	ankrd27	ankyrin repeat domain 27 (VPS9 domain)	protein_coding	ssa10	102199216	102227017	+	AORe	hpi:001517
gene22403:106561549	GO:0001508	XP_013981110.1	LOC106561549	suppressor of tumorigenicity 7 protein homolog	protein_coding	ssa10	103305338	103380765	-	AORe	hpi:003309
gene22407:106561554	GO:0001508	XP_013981121.1	LOC106561554	caveolin-1	protein_coding	ssa10	103520912	103530846	-	AORe	hpi:009311
gene22482:106561640	GO:0001508	XP_013981241.1	LOC106561640	neuronal cell adhesion molecule-like	protein_coding	ssa10	107429719	107578870	-	AORe	hpi:000819
gene22498:106561674	GO:0001508	XP_013981332.1	LOC106561674	potassium voltage-gated channel subfamily A member 1-like	protein_coding	ssa10	107892038	107897277	-	AORe	hpi:003549
gene22499:106561675	GO:0001508	XP_013981333.1	LOC106561675	shaker-related potassium channel tsha2	protein_coding	ssa10	107902738	107905845	-	AORe	hpi:005108
gene2250:106563439	GO:0001508	XP_013984490.1	LOC106563439	potassium voltage-gated channel subfamily V member 2-like	protein_coding	ssa01	117178028	117182837	+	AORe	hpi:004625
gene2256:106563476	GO:0001508	XP_013984568.1	LOC106563476	tankyrase-1-like	protein_coding	ssa01	117219736	117341837	+	AORe	hpi:001026
gene23750:106562908	GO:0001508	XP_013983468.1	LOC106562908	calcium/calmodulin-dependent protein kinase type II subunit beta-like	protein_coding	ssa11	49729970	49797821	-	AORe	hpi:003101
gene23841:106563014	GO:0001508	XP_013983660.1	LOC106563014	substance-P receptor-like	protein_coding	ssa11	55129809	55153803	-	AORe	hpi:006089
gene23966:106563134	GO:0001508	XP_013983854.1	LOC106563134	voltage-dependent N-type calcium channel subunit alpha-1B-like	protein_coding	ssa11	60470200	60689766	+	AORe	hpi:000129
gene23990:106563153	GO:0001508	XP_013983891.1	LOC106563153	sarcoplasmic/endoplasmic reticulum calcium ATPase 2	protein_coding	ssa11	61737935	61782977	-	AORe	hpi:000860
gene24013:106563328	GO:0001508	XP_013984318.1	LOC106563328	ankyrin-1-like	protein_coding	ssa11	63513974	63596248	+	AORe	hpi:000275
gene2412:100195192	GO:0001508	NP_001133693.1	ywhah	tyrosine 3-monooxygenase/tryptophan 5-monooxygenase activation protein%2C eta	protein_coding	ssa01	121943949	121946896	+	AORe	hpi:007672
gene24149:106563360	GO:0001508	XP_013984340.1	LOC106563360	alpha-1A adrenergic receptor-like	protein_coding	ssa11	70551365	70559146	+	AORe	hpi:006387
gene24169:106563208	GO:0001508	XP_013984029.1	LOC106563208	14-3-3 protein eta-like	protein_coding	ssa11	71935083	71938060	-	AORe	hpi:007672
gene24211:106563177	GO:0001508	XP_013983958.1	LOC106563177	Kv channel-interacting protein 1-like	protein_coding	ssa11	72904946	72961066	+	AORe	hpi:008171
gene24219:106563170	GO:0001508	XP_013983950.1	LOC106563170	fibroblast growth factor 11-like	protein_coding	ssa11	73112425	73190092	-	AORe	hpi:008148
gene24296:106563494	GO:0001508	XP_013984618.1	LOC106563494	sodium/calcium exchanger 1-like	protein_coding	ssa11	75459760	75519881	-	AORe	hpi:001202
gene2433:106565247	GO:0001508	XP_013987621.1	LOC106565247	alpha-1A adrenergic receptor-like	protein_coding	ssa01	123330942	123342376	-	AORe	hpi:006387
gene24401:106563560	GO:0001508	XP_013984725.1	LOC106563560	ryanodine receptor 1-like	protein_coding	ssa11	77701604	77778088	+	AORe	hpi:000028
gene24524:106563695	GO:0001508	XP_013984977.1	LOC106563695	fibroblast growth factor 13-like	protein_coding	ssa11	81229861	81247455	-	AORe	hpi:007874
gene24576:106563741	GO:0001508	XP_013985049.1	LOC106563741	calcium/calmodulin-dependent protein kinase type II subunit alpha-like	protein_coding	ssa11	82437921	82574947	+	AORe	hpi:003554
gene2570:106566514	GO:0001508	XP_013990084.1	LOC106566514	ankyrin-1-like	protein_coding	ssa01	129851040	129962634	-	AORe	hpi:000275
gene25954:106565276	GO:0001508	XP_013987682.1	LOC106565276	alpha-1-syntrophin-like	protein_coding	ssa12	38470936	38548966	+	AORe	hpi:004996
gene26088:106565299	GO:0001508	XP_013987719.1	LOC106565299	voltage-dependent L-type calcium channel subunit alpha-1D-like	protein_coding	ssa12	45073606	45197496	+	AORe	hpi:000182
gene2609:106566303	GO:0001508	XP_013989686.1	LOC106566303	sarcoplasmic/endoplasmic reticulum calcium ATPase 2-like	protein_coding	ssa01	131577097	131642577	+	AORe	hpi:000860
gene26135:106565294	GO:0001508	XP_013987715.1	LOC106565294	dihydropyridine-sensitive L-type skeletal muscle calcium channel subunit alpha-1-like	protein_coding	ssa12	46044085	46081683	+	AORe	hpi:000239
gene26198:106565338	GO:0001508	XP_013987808.1	LOC106565338	potassium voltage-gated channel subfamily B member 1-like	protein_coding	ssa12	49255341	49325532	-	AORe	hpi:001743
gene26202:106565342	GO:0001508	XP_013987813.1	LOC106565342	caveolin-3-like	protein_coding	ssa12	49585599	49588246	-	AORe	hpi:009995
gene26298:106565408	GO:0001508	XP_013987981.1	LOC106565408	serine/threonine-protein phosphatase 6 regulatory ankyrin repeat subunit C-like	protein_coding	ssa12	52525103	52563425	-	AORe	hpi:000918
gene2631:106567450	GO:0001508	XP_013992201.1	LOC106567450	voltage-dependent N-type calcium channel subunit alpha-1B-like	protein_coding	ssa01	132765804	133033853	-	AORe	hpi:000129
gene26382:106565594	GO:0001508	XP_013988369.1	LOC106565594	sodium channel protein type 8 subunit alpha-like	protein_coding	ssa12	55543265	55658949	-	AORe	hpi:000161
gene26390:106565586	GO:0001508	XP_013988345.1	LOC106565586	potassium voltage-gated channel subfamily B member 1-like	protein_coding	ssa12	55927541	56018332	-	AORe	hpi:001933
gene26397:106565580	GO:0001508	XP_013988333.1	cav3	caveolin 3	protein_coding	ssa12	56495028	56498106	-	AORe	hpi:009642
gene26539:106565636	GO:0001508	XP_013988432.1	cldn19	claudin 19	protein_coding	ssa12	60358308	60373708	+	AORe	hpi:008412
gene26819:106565970	GO:0001508	XP_013989162.1	LOC106565970	probable glutamate receptor	protein_coding	ssa12	75591484	75597044	-	AORe	hpi:005351
gene26937:106566049	GO:0001508	XP_013989331.1	LOC106566049	potassium voltage-gated channel subfamily D member 3-like	protein_coding	ssa12	77803616	77946025	-	AORe	hpi:002811
gene26940:106566045	GO:0001508	XP_013989327.1	LOC106566045	suppressor of tumorigenicity 7 protein-like	protein_coding	ssa12	78059529	78101151	-	AORe	hpi:003212
gene26953:106566038	GO:0001508	XP_013989320.1	LOC106566038	potassium voltage-gated channel subfamily A member 3-like	protein_coding	ssa12	78832486	78843607	+	AORe	hpi:004600
gene26954:106566037	GO:0001508	XP_013989319.1	LOC106566037	potassium voltage-gated channel subfamily A member 2-like	protein_coding	ssa12	78850460	78858695	+	AORe	hpi:003531
gene26955:106566035	GO:0001508	XP_013989317.1	LOC106566035	potassium voltage-gated channel subfamily A member 10-like	protein_coding	ssa12	78899016	78905068	+	AORe	hpi:003866
gene26966:106566027	GO:0001508	XP_013989304.1	LOC106566027	plakophilin-1-like	protein_coding	ssa12	79154104	79166981	+	AORe	hpi:003289
gene2749:106568557	GO:0001508	XP_013994474.1	LOC106568557	substance-P receptor-like	protein_coding	ssa01	137878482	137888015	+	AORe	hpi:006089
gene27575:106566490	GO:0001508	XP_013990038.1	kcnd1	potassium channel%2C voltage gated Shal related subfamily D%2C member 1	protein_coding	ssa13	9857997	9945959	-	AORe	hpi:002693
gene27826:106566713	GO:0001508	XP_013990498.1	LOC106566713	glycerol-3-phosphate dehydrogenase [NAD(+)]%2C cytoplasmic-like	protein_coding	ssa13	21329245	21346598	-	AORe	hpi:006194
gene27861:106566685	GO:0001508	XP_013990436.1	LOC106566685	voltage-dependent L-type calcium channel subunit alpha-1D-like	protein_coding	ssa13	22101930	22191503	+	AORe	hpi:000208
gene28061:106566959	GO:0001508	XP_013991132.1	LOC106566959	espin-like	protein_coding	ssa13	31256240	31420615	+	AORe	hpi:004552
gene28305:106567174	GO:0001508	XP_013991653.1	LOC106567174	inactive dipeptidyl peptidase 10-like	protein_coding	ssa13	39906222	39947777	+	AORe	hpi:002017
gene28308:106567178	GO:0001508	XP_013991660.1	LOC106567178	serine/threonine-protein phosphatase 6 regulatory ankyrin repeat subunit C-like	protein_coding	ssa13	39973630	39997220	+	AORe	hpi:001012
gene28369:106567228	GO:0001508	XP_013991742.1	LOC106567228	peptidyl-prolyl cis-trans isomerase FKBP1A-like	protein_coding	ssa13	40970292	40972545	-	AORe	hpi:010302
gene28375:106567232	GO:0001508	XP_013991748.1	LOC106567232	voltage-dependent L-type calcium channel subunit alpha-1D-like	protein_coding	ssa13	41087020	41117345	-	AORe	hpi:000307
gene28415:106567268	GO:0001508	XP_013991843.1	LOC106567268	neurofascin-like	protein_coding	ssa13	42343635	42380272	-	AORe	hpi:000919
gene2843:106569240	GO:0001508	XP_013995889.1	LOC106569240	calcium/calmodulin-dependent protein kinase type II subunit beta-like	protein_coding	ssa01	142577681	142644653	+	AORe	hpi:003101
gene28521:106567412	GO:0001508	XP_013992091.1	ankfy1	ankyrin repeat and FYVE domain containing 1	protein_coding	ssa13	48716622	48755342	-	AORe	hpi:000709
gene28526:106567417	GO:0001508	XP_013992101.1	LOC106567417	glutamate receptor 1-like	protein_coding	ssa13	49007829	49099647	+	AORe	hpi:001417
gene28539:106567426	GO:0001508	XP_013992137.1	LOC106567426	alpha-1A adrenergic receptor-like	protein_coding	ssa13	49815015	49829238	-	AORe	hpi:004731
gene28577:106567454	GO:0001508	XP_013992206.1	LOC106567454	D(1)-like dopamine receptor	protein_coding	ssa13	51691118	51694330	-	AORe	hpi:004831
gene28698:106567579	GO:0001508	XP_013992537.1	LOC106567579	14-3-3 protein epsilon-like	protein_coding	ssa13	60766305	60816014	+	AORe	hpi:007492
gene28817:106567682	GO:0001508	XP_013992724.1	LOC106567682	transcriptional regulator Erg-like	protein_coding	ssa13	68757434	68864720	-	AORe	hpi:003924
gene28901:106567984	GO:0001508	XP_013993407.1	p2rx5	purinergic receptor P2X%2C ligand gated ion channel%2C 5	protein_coding	ssa13	72656871	72684391	-	AORe	hpi:005093
gene28930:106567957	GO:0001508	XP_013993351.1	LOC106567957	coxsackievirus and adenovirus receptor homolog	protein_coding	ssa13	74847691	74918748	-	AORe	hpi:006650
gene29066:106567834	GO:0001508	XP_013993083.1	LOC106567834	sodium channel subunit beta-4-like	protein_coding	ssa13	79547585	79575200	-	AORe	hpi:008634
gene29076:106567824	GO:0001508	XP_013993065.1	LOC106567824	gap junction delta-2 protein-like	protein_coding	ssa13	79777873	79806040	-	AORe	hpi:006538
gene29138:106567774	GO:0001508	XP_013992973.1	LOC106567774	gap junction alpha-3 protein-like	protein_coding	ssa13	81855891	81864171	+	AORe	hpi:006498
gene29169:106568076	GO:0001508	XP_013993559.1	LOC106568076	gap junction delta-2 protein-like	protein_coding	ssa13	82977553	82984427	+	AORe	hpi:006037
gene29342:106568253	GO:0001508	XP_013993898.1	LOC106568253	potassium voltage-gated channel subfamily V member 2-like	protein_coding	ssa13	90442257	90445670	-	AORe	hpi:004625
gene29431:106568348	GO:0001508	XP_013994098.1	LOC106568348	guanine nucleotide-binding protein G(q) subunit alpha-like	protein_coding	ssa13	93188488	93210196	+	AORe	hpi:005910
gene29432:106568350	GO:0001508	XP_013994099.1	LOC106568350	guanine nucleotide-binding protein subunit alpha-14-like	protein_coding	ssa13	93211614	93228001	+	AORe	hpi:007115
gene29801:106568709	GO:0001508	XP_013994759.1	LOC106568709	fibroblast growth factor 12	protein_coding	ssa14	8235025	8294155	-	AORe	hpi:007531
gene29824:106568730	GO:0001508	XP_013994796.1	LOC106568730	carboxyl-terminal PDZ ligand of neuronal nitric oxide synthase protein-like	protein_coding	ssa14	9130063	9158796	-	AORe	hpi:006005
gene29847:106568748	GO:0001508	XP_013994837.1	LOC106568748	calcium-activated potassium channel subunit beta-2-like	protein_coding	ssa14	10007729	10015777	-	AORe	hpi:008675
gene30095:106568860	GO:0001508	XP_013995071.1	LOC106568860	chloride channel protein 2-like	protein_coding	ssa14	16610974	16684135	-	AORe	hpi:001145
gene30278:106569231	GO:0001508	XP_013995866.1	LOC106569231	transient receptor potential cation channel subfamily A member 1-like	protein_coding	ssa14	24859893	24882051	-	AORe	hpi:001641
gene30279:106569230	GO:0001508	XP_013995865.1	LOC106569230	potassium voltage-gated channel subfamily B member 2-like	protein_coding	ssa14	24902494	24929172	+	AORe	hpi:001851
gene30308:106569206	GO:0001508	XP_013995801.1	LOC106569206	potassium voltage-gated channel subfamily H member 6-like	protein_coding	ssa14	25820670	25901166	+	AORe	hpi:000956
gene30324:106569194	GO:0001508	XP_013995776.1	LOC106569194	dipeptidyl aminopeptidase-like protein 6	protein_coding	ssa14	26440436	26611173	-	AORe	hpi:001618
gene30390:106569134	GO:0001508	XP_013995615.1	LOC106569134	voltage-dependent R-type calcium channel subunit alpha-1E-like	protein_coding	ssa14	29940225	30008986	-	AORe	hpi:000132
gene30429:106569336	GO:0001508	XP_013996054.1	gjc2	gap junction protein%2C gamma 2%2C 47kDa	protein_coding	ssa14	31548763	31570104	-	AORe	hpi:005833
gene30448:106569317	GO:0001508	XP_013996021.1	LOC106569317	E3 ubiquitin-protein ligase mib1-like	protein_coding	ssa14	32273583	32372662	+	AORe	hpi:000815
gene30659:106569543	GO:0001508	XP_013996478.1	LOC106569543	potassium/sodium hyperpolarization-activated cyclic nucleotide-gated channel 2-like	protein_coding	ssa14	38889562	38960881	-	AORe	hpi:001031
gene30692:106569580	GO:0001508	XP_013996551.1	LOC106569580	sodium/potassium-transporting ATPase subunit alpha-2	protein_coding	ssa14	40064432	40099285	+	AORe	hpi:000913
gene30896:106569775	GO:0001508	XP_013996850.1	LOC106569775	sodium channel subunit beta-1-like	protein_coding	ssa14	47500666	47533224	+	AORe	hpi:008843
gene30904:106569778	GO:0001508	XP_013996862.1	plec	plectin	protein_coding	ssa14	47831747	48057505	-	AORe	hpi:000020
gene31008:106570096	GO:0001508	XP_013997569.1	LOC106570096	neuronal acetylcholine receptor subunit alpha-7-like	protein_coding	ssa14	52633736	52651272	-	AORe	hpi:003708
gene31087:106570172	GO:0001508	XP_013997687.1	LOC106570172	claudin-9-like	protein_coding	ssa14	56642659	56644715	-	AORe	hpi:008248
gene31134:106570003	GO:0001508	XP_013997321.1	LOC106570003	glutamate receptor ionotropic%2C NMDA 2D-like	protein_coding	ssa14	57762200	57819826	+	AORe	hpi:000405
gene31143:106569994	GO:0001508	XP_013997298.1	LOC106569994	chloride channel protein 1-like	protein_coding	ssa14	58034519	58068053	+	AORe	hpi:001514
gene31159:106569981	GO:0001508	XP_013997264.1	LOC106569981	glutamate receptor ionotropic%2C kainate 5-like	protein_coding	ssa14	58447150	58520847	-	AORe	hpi:001100
gene31168:106569974	GO:0001508	XP_013997248.1	LOC106569974	sodium/potassium-transporting ATPase subunit alpha-3-like	protein_coding	ssa14	58772789	58804351	-	AORe	hpi:000748
gene31433:106570295	GO:0001508	XP_013997932.1	LOC106570295	protachykinin-like	protein_coding	ssa14	69043512	69048994	-	AORe	hpi:010430
gene31753:106570612	GO:0001508	XP_013998549.1	LOC106570612	peptidyl-prolyl cis-trans isomerase FKBP9-like	protein_coding	ssa14	84623488	84641010	-	AORe	hpi:003298
gene32442:106571286	GO:0001508	XP_013999659.1	LOC106571286	cannabinoid receptor type 1A-like	protein_coding	ssa15	27890442	27897157	-	AORe	hpi:004400
gene32452:106571333	GO:0001508	XP_013999754.1	LOC106571333	gap junction Cx32.7 protein-like	protein_coding	ssa15	28395054	28398389	+	AORe	hpi:005198
gene32535:106571373	GO:0001508	XP_013999865.1	LOC106571373	gap junction alpha-1 protein	protein_coding	ssa15	32281124	32286754	-	AORe	hpi:005143
gene32555:106571388	GO:0001508	XP_013999886.1	LOC106571388	Golgi-associated PDZ and coiled-coil motif-containing protein-like	protein_coding	ssa15	33069573	33091027	+	AORe	hpi:006430
gene32799:106571648	GO:0001508	XP_014000429.1	LOC106571648	gap junction delta-2 protein-like	protein_coding	ssa15	43608368	43612084	-	AORe	hpi:006459
gene32917:100194583	GO:0001508	NP_001133141.1	fkbp1b	FK506 binding protein 1b	protein_coding	ssa15	49767100	49786692	+	AORe	hpi:010323
gene33111:106571950	GO:0001508	XP_014001025.1	LOC106571950	glycerol-3-phosphate dehydrogenase [NAD(+)]%2C cytoplasmic	protein_coding	ssa15	62043268	62054420	-	AORe	hpi:006194
gene33143:106571974	GO:0001508	XP_014001067.1	LOC106571974	voltage-dependent L-type calcium channel subunit alpha-1D-like	protein_coding	ssa15	62754368	62839839	+	AORe	hpi:000208
gene33240:106572206	GO:0001508	XP_014001651.1	LOC106572206	espin-like	protein_coding	ssa15	66159728	66262843	-	AORe	hpi:004552
gene33399:106572071	GO:0001508	XP_014001342.1	LOC106572071	potassium voltage-gated channel subfamily D member 1-like	protein_coding	ssa15	73077706	73138997	-	AORe	hpi:002693
gene33550:106572405	GO:0001508	XP_014002016.1	LOC106572405	neurofascin-like	protein_coding	ssa15	80658271	80685534	+	AORe	hpi:000919
gene33593:106572493	GO:0001508	XP_014002203.1	LOC106572493	voltage-dependent L-type calcium channel subunit alpha-1D-like	protein_coding	ssa15	82158317	82207678	+	AORe	hpi:000307
gene33599:100196536	GO:0001508	NP_001135037.2	fkb1b	FK506-binding protein 1B	protein_coding	ssa15	82320745	82322557	+	AORe	hpi:010302
gene33662:106572525	GO:0001508	XP_014002236.1	LOC106572525	serine/threonine-protein phosphatase 6 regulatory ankyrin repeat subunit C-like	protein_coding	ssa15	83473653	83488366	-	AORe	hpi:001012
gene33665:106572522	GO:0001508	XP_014002233.1	LOC106572522	inactive dipeptidyl peptidase 10-like	protein_coding	ssa15	83514764	83549692	-	AORe	hpi:002017
gene34227:106573072	GO:0001508	XP_014003216.1	LOC106573072	shaker-related potassium channel tsha2-like	protein_coding	ssa16	4023745	4027245	+	AORe	hpi:005108
gene34228:106573075	GO:0001508	XP_014003221.1	LOC106573075	potassium voltage-gated channel subfamily A member 1-like	protein_coding	ssa16	4047033	4053947	+	AORe	hpi:003549
gene34237:106573083	GO:0001508	XP_014003232.1	LOC106573083	neuronal cell adhesion molecule-like	protein_coding	ssa16	4543944	4664317	+	AORe	hpi:000819
gene34289:106573119	GO:0001508	XP_014003303.1	LOC106573119	caveolin-1-like	protein_coding	ssa16	8493923	8508750	+	AORe	hpi:009311
gene34292:106573121	GO:0001508	XP_014003305.1	LOC106573121	suppressor of tumorigenicity 7 protein homolog	protein_coding	ssa16	8687084	8769303	+	AORe	hpi:003309
gene34321:106573252	GO:0001508	XP_014003628.1	LOC106573252	ankyrin repeat domain-containing protein 27-like	protein_coding	ssa16	9860425	9898764	-	AORe	hpi:001517
gene34664:106573501	GO:0001508	XP_014004076.1	cssa16h15orf27	chromosome ssa16 open reading frame%2C human C15orf27	protein_coding	ssa16	26966515	27052163	-	AORe	hpi:004098
gene34806:106573669	GO:0001508	XP_014004408.1	LOC106573669	beta-2-syntrophin-like	protein_coding	ssa16	34223620	34234059	-	AORe	hpi:003649
gene38077:106576966	GO:0001508	XP_014010039.1	LOC106576966	calcium/calmodulin-dependent protein kinase type II subunit gamma-like	protein_coding	ssa18	15220721	15333710	-	AORe	hpi:003102
gene38202:106577144	GO:0001508	XP_014010382.1	LOC106577144	ankyrin-3-like	protein_coding	ssa18	22158047	22320719	-	AORe	hpi:000030
gene38261:106577160	GO:0001508	XP_014010446.1	LOC106577160	sodium/calcium exchanger 1-like	protein_coding	ssa18	25672657	25864880	-	AORe	hpi:001138
gene38313:106577193	GO:0001508	XP_014010527.1	LOC106577193	calcium-activated potassium channel subunit alpha-1-like	protein_coding	ssa18	28574603	28910188	-	AORe	hpi:000429
gene38735:106577616	GO:0001508	XP_014011305.1	LOC106577616	Kv channel-interacting protein 4-like	protein_coding	ssa18	50586743	50885539	+	AORe	hpi:008809
gene38840:106577694	GO:0001508	XP_014011498.1	LOC106577694	claudin-7-A-like	protein_coding	ssa18	55094003	55101028	-	AORe	hpi:008654
gene38843:106577695	GO:0001508	XP_014011499.1	LOC106577695	fibroblast growth factor 11-like	protein_coding	ssa18	55234594	55350228	-	AORe	hpi:007815
gene40028:100380658	GO:0001508	XP_014013653.1	LOC100380658	calcium/calmodulin-dependent protein kinase type II subunit gamma	protein_coding	ssa19	43920331	43955824	-	AORe	hpi:002632
gene40689:106579565	GO:0001508	XP_014015071.1	LOC106579565	dipeptidyl aminopeptidase-like protein 6	protein_coding	ssa19	69550069	69852706	-	AORe	hpi:001480
gene40718:106579582	GO:0001508	XP_014015096.1	LOC106579582	sodium channel protein type 4 subunit alpha B-like	protein_coding	ssa19	71430094	71618957	+	AORe	hpi:000203
gene40787:106579665	GO:0001508	XP_014015273.1	LOC106579665	potassium voltage-gated channel subfamily H member 2-like	protein_coding	ssa19	74737009	75061073	-	AORe	hpi:001164
gene41067:106580269	GO:0001508	XP_014016564.1	LOC106580269	P2X purinoceptor 2-like	protein_coding	ssa20	13097775	13102597	+	AORe	hpi:005535
gene41092:106580086	GO:0001508	XP_014016194.1	LOC106580086	guanine nucleotide-binding protein G(q) subunit alpha-like	protein_coding	ssa20	14154335	14190201	+	AORe	hpi:005930
gene41093:106580085	GO:0001508	XP_014016193.1	LOC106580085	guanine nucleotide-binding protein subunit alpha-14-like	protein_coding	ssa20	14193095	14210453	+	AORe	hpi:006932
gene41192:106579993	GO:0001508	XP_014015970.1	LOC106579993	voltage-dependent N-type calcium channel subunit alpha-1B-like	protein_coding	ssa20	17367426	17507733	-	AORe	hpi:000112
gene41234:106579964	GO:0001508	XP_014015902.1	LOC106579964	P2X purinoceptor 4-like	protein_coding	ssa20	18675389	18681715	+	AORe	hpi:004089
gene41245:106579957	GO:0001508	XP_014015882.1	atp2a2	ATPase%2C Ca++ transporting%2C cardiac muscle%2C slow twitch 2	protein_coding	ssa20	18887587	18934973	+	AORe	hpi:000822
gene41334:106579882	GO:0001508	XP_014015687.1	LOC106579882	alpha-1A adrenergic receptor-like	protein_coding	ssa20	22516023	22532972	+	AORe	hpi:005291
gene41343:106579874	GO:0001508	XP_014015666.1	LOC106579874	coxsackievirus and adenovirus receptor homolog	protein_coding	ssa20	22793405	22799010	+	AORe	hpi:007543
gene41441:106580341	GO:0001508	XP_014016727.1	LOC106580341	ankyrin-1-like	protein_coding	ssa20	26664851	26866657	+	AORe	hpi:000191
gene41485:106580301	GO:0001508	XP_014016632.1	tpcn1	two pore segment channel 1	protein_coding	ssa20	28110470	28143925	-	AORe	hpi:001688
gene41583:106580453	GO:0001508	XP_014017010.1	LOC106580453	tankyrase-1-like	protein_coding	ssa20	30970673	30995935	-	AORe	hpi:000549
gene42863:106581700	GO:0001508	XP_014019417.1	LOC106581700	inactive dipeptidyl peptidase 10-like	protein_coding	ssa21	9784470	10115971	+	AORe	hpi:001657
gene42866:106581869	GO:0001508	XP_014019777.1	LOC106581869	gap junction gamma-1 protein-like	protein_coding	ssa21	10644340	10652071	+	AORe	hpi:006270
gene42916:106581833	GO:0001508	XP_014019711.1	LOC106581833	protein FEV	protein_coding	ssa21	13024303	13028105	-	AORe	hpi:008970
gene42940:106581811	GO:0001508	XP_014019639.1	tanc1	tetratricopeptide repeat%2C ankyrin repeat and coiled-coil containing 1	protein_coding	ssa21	14431039	14617291	+	AORe	hpi:000311
gene42953:106581803	GO:0001508	XP_014019605.1	LOC106581803	potassium voltage-gated channel subfamily H member 7-like	protein_coding	ssa21	15028623	15081586	-	AORe	hpi:000941
gene42958:106581799	GO:0001508	XP_014019589.1	LOC106581799	sodium channel protein type 2 subunit alpha-like	protein_coding	ssa21	15437618	15479206	+	AORe	hpi:000242
gene43011:106581751	GO:0001508	XP_014019490.1	LOC106581751	acetylcholine receptor subunit alpha-like	protein_coding	ssa21	17007229	17018690	-	AORe	hpi:004279
gene43204:106582145	GO:0001508	XP_014020398.1	LOC106582145	GA-binding protein alpha chain-like	protein_coding	ssa21	26570725	26580051	+	AORe	hpi:004990
gene43243:106582114	GO:0001508	XP_014020342.1	LOC106582114	gap junction alpha-5 protein-like	protein_coding	ssa21	28689222	28713888	+	AORe	hpi:006889
gene43269:106582093	GO:0001508	XP_014020307.1	glra2	glycine receptor%2C alpha 2	protein_coding	ssa21	29626287	29638290	-	AORe	hpi:004373
gene43292:106582072	GO:0001508	XP_014020263.1	LOC106582072	potassium/sodium hyperpolarization-activated cyclic nucleotide-gated channel 1-like	protein_coding	ssa21	30630621	30636445	+	AORe	hpi:003523
gene43302:106582074	GO:0001508	XP_014020275.1	LOC106582074	gap junction alpha-3 protein-like	protein_coding	ssa21	30807933	30815054	+	AORe	hpi:006845
gene43490:106582346	GO:0001508	XP_014020839.1	LOC106582346	voltage-dependent L-type calcium channel subunit beta-4-like	protein_coding	ssa21	42429126	42489912	+	AORe	hpi:003903
gene43554:106582393	GO:0001508	XP_014020940.1	LOC106582393	tyrosine-protein phosphatase non-receptor type 4-like	protein_coding	ssa21	45093320	45204968	-	AORe	hpi:001280
gene43635:106582471	GO:0001508	XP_014021098.1	LOC106582471	heterogeneous nuclear ribonucleoprotein A3-like	protein_coding	ssa21	50829602	50833540	-	AORe	hpi:008851
gene43879:106582715	GO:0001508	XP_014021551.1	LOC106582715	plakophilin-1-like	protein_coding	ssa22	8304452	8323471	-	AORe	hpi:003289
gene43889:106582604	GO:0001508	XP_014021310.1	LOC106582604	potassium voltage-gated channel subfamily A member 10-like	protein_coding	ssa22	8575779	8577626	-	AORe	hpi:003866
gene43891:106582724	GO:0001508	XP_014021571.1	LOC106582724	potassium voltage-gated channel subfamily A member 2	protein_coding	ssa22	8606020	8612817	-	AORe	hpi:003531
gene43892:106582723	GO:0001508	XP_014021570.1	LOC106582723	potassium voltage-gated channel subfamily A member 3-like	protein_coding	ssa22	8620341	8631031	-	AORe	hpi:004600
gene43907:106582738	GO:0001508	XP_014021591.1	LOC106582738	suppressor of tumorigenicity 7 protein-like	protein_coding	ssa22	9510256	9528068	+	AORe	hpi:003212
gene43910:106582742	GO:0001508	XP_014021600.1	LOC106582742	potassium voltage-gated channel subfamily D member 3-like	protein_coding	ssa22	9626304	9734494	+	AORe	hpi:002811
gene43963:106582807	GO:0001508	XP_014021728.1	LOC106582807	glutamate receptor U1-like	protein_coding	ssa22	11697438	11702576	+	AORe	hpi:005351
gene44010:100380675	GO:0001508	XP_014021838.1	LOC100380675	neural cell adhesion molecule L1-like protein	protein_coding	ssa22	13315274	13391111	-	AORe	hpi:001207
gene44265:106583106	GO:0001508	XP_014022404.1	LOC106583106	claudin-19-like	protein_coding	ssa22	26808799	26826071	-	AORe	hpi:008412
gene44388:106583183	GO:0001508	XP_014022559.1	LOC106583183	caveolin-3-like	protein_coding	ssa22	30347702	30353555	+	AORe	hpi:009642
gene44394:106583178	GO:0001508	XP_014022549.1	LOC106583178	potassium voltage-gated channel subfamily B member 1-like	protein_coding	ssa22	30865453	30951176	+	AORe	hpi:001933
gene44402:106583170	GO:0001508	XP_014022515.1	LOC106583170	sodium channel protein type 8 subunit alpha-like	protein_coding	ssa22	31201564	31316272	+	AORe	hpi:000161
gene44492:106583345	GO:0001508	XP_014022905.1	LOC106583345	serine/threonine-protein phosphatase 6 regulatory ankyrin repeat subunit C-like	protein_coding	ssa22	34270215	34307994	+	AORe	hpi:000918
gene44593:100196833	GO:0001508	NP_001135327.1	cav3	caveolin 3	protein_coding	ssa22	37818964	37820655	+	AORe	hpi:009995
gene44598:106583532	GO:0001508	XP_014023308.1	LOC106583532	potassium voltage-gated channel subfamily B member 1-like	protein_coding	ssa22	38059750	38129520	+	AORe	hpi:001743
gene44661:106583479	GO:0001508	XP_014023184.1	LOC106583479	dihydropyridine-sensitive L-type skeletal muscle calcium channel subunit alpha-1-like	protein_coding	ssa22	41101492	41150159	-	AORe	hpi:000239
gene44702:106583449	GO:0001508	XP_014023100.1	LOC106583449	voltage-dependent L-type calcium channel subunit alpha-1D-like	protein_coding	ssa22	41938641	42067291	-	AORe	hpi:000182
gene44847:106583661	GO:0001508	XP_014023591.1	snta1	syntrophin%2C alpha 1	protein_coding	ssa22	49593225	49663328	-	AORe	hpi:004996
gene45319:106584072	GO:0001508	XP_014024387.1	LOC106584072	desmoplakin-like	protein_coding	ssa23	12366048	12405021	-	AORe	hpi:000143
gene45419:106584141	GO:0001508	XP_014024532.1	LOC106584141	carboxyl-terminal PDZ ligand of neuronal nitric oxide synthase protein-like	protein_coding	ssa23	19207960	19454849	+	AORe	hpi:002919
gene45542:106584247	GO:0001508	XP_014024773.1	LOC106584247	calcium-activated potassium channel subunit beta-2-like	protein_coding	ssa23	24098536	24148881	-	AORe	hpi:008451
gene45560:106584318	GO:0001508	XP_014024915.1	LOC106584318	voltage-dependent R-type calcium channel subunit alpha-1E-like	protein_coding	ssa23	26021619	26195415	+	AORe	hpi:000120
gene45678:106584406	GO:0001508	XP_014025166.1	LOC106584406	guanine nucleotide-binding protein subunit alpha-11-like	protein_coding	ssa23	30969328	31038550	+	AORe	hpi:005856
gene46393:106585077	GO:0001508	XP_014026330.1	LOC106585077	tankyrase-1	protein_coding	ssa24	12933083	12957071	+	AORe	hpi:000549
gene46441:106584948	GO:0001508	XP_014026109.1	LOC106584948	ankyrin repeat and death domain-containing protein 1B-like	protein_coding	ssa24	14370227	14377088	-	AORe	hpi:004306
gene46483:106585001	GO:0001508	XP_014026196.1	LOC106585001	two pore calcium channel protein 1-like	protein_coding	ssa24	15517254	15541913	+	AORe	hpi:001688
gene46526:106585259	GO:0001508	XP_014026745.1	LOC106585259	ankyrin-1-like	protein_coding	ssa24	16885803	17070760	-	AORe	hpi:000191
gene46629:106585574	GO:0001508	XP_014027425.1	LOC106585574	coxsackievirus and adenovirus receptor homolog	protein_coding	ssa24	20694855	20702145	-	AORe	hpi:007543
gene46641:106585343	GO:0001508	XP_014026908.1	LOC106585343	alpha-1A adrenergic receptor-like	protein_coding	ssa24	21002543	21021228	-	AORe	hpi:005291
gene46734:106585469	GO:0001508	XP_014027178.1	LOC106585469	sarcoplasmic/endoplasmic reticulum calcium ATPase 2-like	protein_coding	ssa24	24603181	24632932	-	AORe	hpi:000822
gene46742:106585461	GO:0001508	XP_014027161.1	LOC106585461	P2X purinoceptor 4-like	protein_coding	ssa24	24801608	24808388	-	AORe	hpi:004089
gene46790:106585428	GO:0001508	XP_014027082.1	LOC106585428	voltage-dependent N-type calcium channel subunit alpha-1B-like	protein_coding	ssa24	26053029	26216901	+	AORe	hpi:000112
gene46951:106585634	GO:0001508	XP_014027530.1	LOC106585634	guanine nucleotide-binding protein subunit alpha-14-like	protein_coding	ssa24	30943712	30959239	-	AORe	hpi:006932
gene46952:106585689	GO:0001508	XP_014027653.1	LOC106585689	guanine nucleotide-binding protein G(q) subunit alpha	protein_coding	ssa24	30967030	30984640	-	AORe	hpi:005930
gene46984:106585656	GO:0001508	XP_014027564.1	LOC106585656	P2X purinoceptor 2-like	protein_coding	ssa24	31859262	31867133	-	AORe	hpi:005535
gene47339:106586113	GO:0001508	XP_014028459.1	LOC106586113	inactive dipeptidyl peptidase 10-like	protein_coding	ssa25	7816243	8195604	+	AORe	hpi:001657
gene47344:106586118	GO:0001508	XP_014028468.1	LOC106586118	gap junction gamma-1 protein-like	protein_coding	ssa25	8556722	8577020	+	AORe	hpi:006270
gene47388:106586155	GO:0001508	XP_014028534.1	LOC106586155	protein FEV-like	protein_coding	ssa25	10877959	10881957	-	AORe	hpi:008970
gene47409:106586176	GO:0001508	XP_014028599.1	LOC106586176	protein TANC1-like	protein_coding	ssa25	12272495	12554754	+	AORe	hpi:000311
gene47419:106586190	GO:0001508	XP_014028637.1	LOC106586190	potassium voltage-gated channel subfamily H member 7-like	protein_coding	ssa25	12936108	13047315	-	AORe	hpi:000941
gene47425:106586196	GO:0001508	XP_014028664.1	LOC106586196	sodium channel protein type 2 subunit alpha-like	protein_coding	ssa25	13346793	13401121	+	AORe	hpi:000242
gene47471:106586082	GO:0001508	XP_014028419.1	LOC106586082	acetylcholine receptor subunit alpha-like	protein_coding	ssa25	14785047	14790348	-	AORe	hpi:004279
gene47570:106586301	GO:0001508	XP_014028919.1	LOC106586301	tyrosine-protein phosphatase non-receptor type 4-like	protein_coding	ssa25	19516332	19613847	+	AORe	hpi:001280
gene47636:106586393	GO:0001508	XP_014029093.1	LOC106586393	voltage-dependent L-type calcium channel subunit beta-4-like	protein_coding	ssa25	21785133	21836470	-	AORe	hpi:003903
gene47818:106586566	GO:0001508	XP_014029472.1	LOC106586566	potassium/sodium hyperpolarization-activated cyclic nucleotide-gated channel 1-like	protein_coding	ssa25	31190608	31195284	-	AORe	hpi:003523
gene47847:106586617	GO:0001508	XP_014029574.1	LOC106586617	glycine receptor subunit alpha-2-like	protein_coding	ssa25	32254992	32270765	+	AORe	hpi:004373
gene47876:106586638	GO:0001508	XP_014029617.1	LOC106586638	gap junction alpha-5 protein-like	protein_coding	ssa25	33469375	33489510	-	AORe	hpi:006889
gene47877:106586570	GO:0001508	XP_014029477.1	LOC106586570	gap junction alpha-8 protein-like	protein_coding	ssa25	33527282	33530126	+	AORe	hpi:006852
gene47934:106586689	GO:0001508	XP_014029703.1	LOC106586689	GA-binding protein alpha chain-like	protein_coding	ssa25	36022904	36038126	-	AORe	hpi:004990
gene49626:106588178	GO:0001508	XP_014032378.1	LOC106588178	neuronal acetylcholine receptor subunit alpha-7-like	protein_coding	ssa27	1229868	1246782	-	AORe	hpi:003708
gene49684:100194709	GO:0001508	XP_014032479.1	LOC100194709	plectin	protein_coding	ssa27	4283853	4494263	+	AORe	hpi:000020
gene49697:106588237	GO:0001508	XP_014032530.1	LOC106588237	sodium channel subunit beta-1-like	protein_coding	ssa27	4958129	4966012	+	AORe	hpi:008843
gene49757:106588485	GO:0001508	XP_014033051.1	LOC106588485	claudin-7-like	protein_coding	ssa27	7553891	7556262	-	AORe	hpi:008248
gene49802:106588445	GO:0001508	XP_014032929.1	LOC106588445	glutamate receptor ionotropic%2C NMDA 2D-like	protein_coding	ssa27	8684219	8748561	+	AORe	hpi:000405
gene49811:106588436	GO:0001508	XP_014032905.1	LOC106588436	chloride channel protein 1-like	protein_coding	ssa27	8953964	8986326	+	AORe	hpi:001514
gene49826:106588418	GO:0001508	XP_014032848.1	LOC106588418	glutamate receptor ionotropic%2C kainate 5-like	protein_coding	ssa27	9340088	9441992	-	AORe	hpi:001100
gene49834:106588414	GO:0001508	XP_014032836.1	LOC106588414	sodium/potassium-transporting ATPase subunit alpha-3	protein_coding	ssa27	9766987	9800671	-	AORe	hpi:000748
gene50257:106588680	GO:0001508	XP_014033388.1	LOC106588680	protachykinin-like	protein_coding	ssa27	20515976	20524521	-	AORe	hpi:010430
gene50341:106588749	GO:0001508	XP_014033564.1	LOC106588749	peptidyl-prolyl cis-trans isomerase FKBP9-like	protein_coding	ssa27	23554770	23566658	+	AORe	hpi:003298
gene50881:106589377	GO:0001508	XP_014034741.1	LOC106589377	D(1A) dopamine receptor-like	protein_coding	ssa28	6524428	6525711	+	AORe	hpi:007890
gene50941:106589429	GO:0001508	XP_014034878.1	LOC106589429	calcium/calmodulin-dependent protein kinase type II subunit gamma	protein_coding	ssa28	8526187	8563969	+	AORe	hpi:002632
gene51197:106589639	GO:0001508	XP_014035327.1	LOC106589639	protein TANC2-like	protein_coding	ssa28	18782331	19021799	-	AORe	hpi:000320
gene51440:106589892	GO:0001508	XP_014035781.1	LOC106589892	inward rectifier potassium channel 2-like	protein_coding	ssa28	31261835	31270819	-	AORe	hpi:004930
gene51441:106589891	GO:0001508	XP_014035779.1	LOC106589891	inward rectifier potassium channel 16-like	protein_coding	ssa28	31291643	31302750	-	AORe	hpi:006439
gene51445:106589873	GO:0001508	XP_014035757.1	LOC106589873	Usher syndrome type-1G protein homolog	protein_coding	ssa28	31540945	31565362	-	AORe	hpi:005174
gene51677:100380803	GO:0001508	NP_001167396.1	cacb2	Voltage-dependent L-type calcium channel subunit beta-2	protein_coding	ssa29	11675013	11784831	-	AORe	hpi:002934
gene51835:106590277	GO:0001508	XP_014036584.1	LOC106590277	potassium voltage-gated channel subfamily H member 2-like	protein_coding	ssa29	19305856	19601027	+	AORe	hpi:001164
gene51909:106590371	GO:0001508	XP_014036808.1	LOC106590371	sodium channel protein type 4 subunit alpha-like	protein_coding	ssa29	22419220	22606237	-	AORe	hpi:000203
gene51936:106590427	GO:0001508	XP_014036922.1	LOC106590427	dipeptidyl aminopeptidase-like protein 6	protein_coding	ssa29	24068331	24427599	+	AORe	hpi:001480
gene6017:106598267	GO:0001508	XP_014044794.1	LOC106598267	fibroblast growth factor 12-like	protein_coding	ssa03	8580383	8658678	-	AORe	hpi:007531
gene6055:106598614	GO:0001508	XP_014045120.1	LOC106598614	carboxyl-terminal PDZ ligand of neuronal nitric oxide synthase protein-like	protein_coding	ssa03	9896217	9957987	-	AORe	hpi:006005
gene6085:106599181	GO:0001508	XP_014045774.1	LOC106599181	calcium-activated potassium channel subunit beta-2-like	protein_coding	ssa03	10932344	10937519	-	AORe	hpi:008675
gene6303:106599558	GO:0001508	XP_014046326.1	LOC106599558	chloride channel protein 2-like	protein_coding	ssa03	17317378	17442626	-	AORe	hpi:001145
gene6440:106599327	GO:0001508	XP_014045973.1	LOC106599327	transient receptor potential cation channel subfamily A member 1-like	protein_coding	ssa03	24873308	24885382	-	AORe	hpi:001641
gene6441:106599326	GO:0001508	XP_014045971.1	LOC106599326	potassium voltage-gated channel subfamily B member 2-like	protein_coding	ssa03	24895432	24921325	+	AORe	hpi:001851
gene6474:106599276	GO:0001508	XP_014045904.1	LOC106599276	potassium voltage-gated channel subfamily H member 6-like	protein_coding	ssa03	25878548	25958882	+	AORe	hpi:000956
gene6490:106599258	GO:0001508	XP_014045871.1	LOC106599258	dipeptidyl aminopeptidase-like protein 6	protein_coding	ssa03	26475991	26668998	-	AORe	hpi:001618
gene6511:106599708	GO:0001508	XP_014046483.1	LOC106599708	desmocollin-2-like	protein_coding	ssa03	28537505	28552625	-	AORe	hpi:002890
gene6547:106599779	GO:0001508	XP_014046567.1	LOC106599779	voltage-dependent R-type calcium channel subunit alpha-1E-like	protein_coding	ssa03	30269156	30370467	-	AORe	hpi:000132
gene6583:106599884	GO:0001508	XP_014046711.1	LOC106599884	gap junction gamma-1 protein-like	protein_coding	ssa03	32127629	32158955	-	AORe	hpi:005833
gene6608:106600429	GO:0001508	XP_014047249.1	LOC106600429	E3 ubiquitin-protein ligase mib1	protein_coding	ssa03	33370369	33471158	+	AORe	hpi:000815
gene6781:106599981	GO:0001508	XP_014046784.1	LOC106599981	potassium/sodium hyperpolarization-activated cyclic nucleotide-gated channel 2-like	protein_coding	ssa03	38885268	38961056	-	AORe	hpi:001031
gene6811:106600489	GO:0001508	XP_014047344.1	LOC106600489	sodium/potassium-transporting ATPase subunit alpha-2-like	protein_coding	ssa03	40131036	40151665	+	AORe	hpi:000913
gene9494:106602935	GO:0001508	XP_014051432.1	LOC106602935	calcium/calmodulin-dependent protein kinase type II subunit alpha	protein_coding	ssa04	32532429	32608931	-	AORe	hpi:003554
gene9530:106602967	GO:0001508	XP_014051506.1	fgf13	fibroblast growth factor 13	protein_coding	ssa04	33468922	33489203	-	AORe	hpi:007874
gene9629:106603084	GO:0001508	XP_014051732.1	ryr1	ryanodine receptor 1 (skeletal)	protein_coding	ssa04	35701429	35771978	-	AORe	hpi:000028
gene9707:106603153	GO:0001508	XP_014051933.1	LOC106603153	sodium/calcium exchanger 1-like	protein_coding	ssa04	37637836	37683967	+	AORe	hpi:001202
gene9751:106603208	GO:0001508	XP_014052037.1	LOC106603208	fibroblast growth factor 11-like	protein_coding	ssa04	38884472	38943134	+	AORe	hpi:008148
gene9758:106603214	GO:0001508	XP_014052041.1	LOC106603214	Kv channel-interacting protein 1-like	protein_coding	ssa04	39076413	39113764	-	AORe	hpi:008171
gene9811:106603283	GO:0001508	XP_014052212.1	LOC106603283	gap junction delta-2 protein-like	protein_coding	ssa04	41753953	41757403	-	AORe	hpi:006037
gene9832:106603303	GO:0001508	XP_014052288.1	LOC106603303	gap junction alpha-3 protein-like	protein_coding	ssa04	42781406	42787030	-	AORe	hpi:006498
gene9891:106603352	GO:0001508	XP_014052394.1	LOC106603352	gap junction delta-2 protein-like	protein_coding	ssa04	45001379	45016188	+	AORe	hpi:006538
gene9903:106603364	GO:0001508	XP_014052413.1	LOC106603364	sodium channel subunit beta-4-like	protein_coding	ssa04	45168226	45176876	+	AORe	hpi:008634
gene10205:106603666	GO:0001656	XP_014053090.1	LOC106603666	roundabout homolog 3-like	protein_coding	ssa04	59203725	59469124	+	AORe	hpi:000510
gene10206:106603667	GO:0001656	XP_014053094.1	LOC106603667	roundabout homolog 1-like	protein_coding	ssa04	59474379	59547354	-	AORe	hpi:001606
gene1052:106604566	GO:0001656	XP_014054810.1	LOC106604566	proto-oncogene tyrosine-protein kinase receptor Ret-like	protein_coding	ssa01	48647172	48675410	-	AORe	hpi:000909
gene11238:106604591	GO:0001656	XP_014054853.1	LOC106604591	fibroblast growth factor 2-like	protein_coding	ssa05	28279637	28286721	+	AORe	hpi:009759
gene11244:100194988	GO:0001656	NP_001133489.1	spy1	sprouty homolog 1	protein_coding	ssa05	28471124	28474979	+	AORe	hpi:007038
gene11246:106604622	GO:0001656	XP_014054915.1	LOC106604622	protocadherin Fat 4-like	protein_coding	ssa05	28716668	28814574	+	AORe	hpi:000004
gene11449:106604790	GO:0001656	XP_014055304.1	LOC106604790	fibroblast growth factor 18-like	protein_coding	ssa05	35250341	35258204	-	AORe	hpi:008878
gene11518:106604848	GO:0001656	XP_014055378.1	LOC106604848	platelet-derived growth factor receptor beta-like	protein_coding	ssa05	36913351	36972330	+	AORe	hpi:001166
gene11580:106604933	GO:0001656	XP_014055552.1	LOC106604933	slit homolog 3 protein-like	protein_coding	ssa05	40284211	40481899	+	AORe	hpi:001281
gene1194:106606274	GO:0001656	XP_014057897.1	LOC106606274	fibroblast growth factor 8-like	protein_coding	ssa01	55625295	55631988	+	AORe	hpi:008895
gene14686:106607861	GO:0001656	XP_014060780.1	LOC106607861	transcription factor 23-like	protein_coding	ssa06	60874555	60876765	-	AORe	hpi:010548
gene14875:100380549	GO:0001656	NP_001167305.1	bmp2	Bone morphogenetic protein 2	protein_coding	ssa06	69505605	69512400	+	AORe	hpi:005675
gene15070:106608258	GO:0001656	XP_014061587.1	LOC106608258	gremlin-1-like	protein_coding	ssa06	80023178	80024305	+	AORe	hpi:009551
gene15707:106608834	GO:0001656	XP_014062479.1	LOC106608834	sal-like protein 4	protein_coding	ssa07	20309419	20316757	+	AORe	hpi:002541
gene15788:106608888	GO:0001656	XP_014062557.1	LOC106608888	homeobox protein SIX6-like	protein_coding	ssa07	21759229	21763365	+	AORe	hpi:007723
gene1631:106610965	GO:0001656	XP_014066189.1	LOC106610965	homeobox protein SIX3-like	protein_coding	ssa01	83788987	83792607	+	AORe	hpi:007023
gene1632:106610959	GO:0001656	XP_014066166.1	LOC106610959	homeobox protein SIX2-like	protein_coding	ssa01	83832692	83835907	-	AORe	hpi:007690
gene1724:106612875	GO:0001656	XP_014069958.1	slit1	slit guidance ligand 1	protein_coding	ssa01	91564508	91704324	-	AORe	hpi:002143
gene1736:106612672	GO:0001656	XP_014069551.1	LOC106612672	bone morphogenetic protein 5-like	protein_coding	ssa01	92414218	92429663	+	AORe	hpi:004530
gene1812:106612072	GO:0001656	XP_014068371.1	LOC106612072	complement C1q tumor necrosis factor-related protein 1-like	protein_coding	ssa01	95768205	95807817	+	AORe	hpi:008077
gene18600:106611619	GO:0001656	XP_014067490.1	LOC106611619	fibroblast growth factor 18-like	protein_coding	ssa09	58410255	58422311	-	AORe	hpi:008701
gene18608:106611625	GO:0001656	XP_014067501.1	fgf2	fibroblast growth factor 2 (basic)	protein_coding	ssa09	58676425	58688904	+	AORe	hpi:009759
gene18611:106611626	GO:0001656	XP_014067502.1	spry1	sprouty RTK signaling antagonist 1	protein_coding	ssa09	58838931	58843093	+	AORe	hpi:007038
gene18616:106611628	GO:0001656	XP_014067508.1	LOC106611628	protocadherin Fat 4-like	protein_coding	ssa09	59183573	59284870	+	AORe	hpi:000004
gene18837:106611819	GO:0001656	XP_014067889.1	LOC106611819	fibroblast growth factor 18-like	protein_coding	ssa09	66491649	66516494	-	AORe	hpi:008878
gene18912:106611876	GO:0001656	XP_014067975.1	LOC106611876	platelet-derived growth factor receptor beta-like	protein_coding	ssa09	68210114	68244383	+	AORe	hpi:001166
gene18950:106611930	GO:0001656	XP_014068078.1	LOC106611930	early growth response protein 1-like	protein_coding	ssa09	70062260	70066133	+	AORe	hpi:005737
gene18963:106611956	GO:0001656	XP_014068149.1	LOC106611956	slit homolog 3 protein-like	protein_coding	ssa09	71143677	71252888	+	AORe	hpi:001281
gene20735:106613712	GO:0001656	XP_014071724.1	LOC106613712	fibrillin-2-like	protein_coding	ssa10	17458798	17545111	+	AORe	hpi:000050
gene20779:106613753	GO:0001656	XP_014071804.1	LOC106613753	fibroblast growth factor 10-like	protein_coding	ssa10	19307093	19354010	+	AORe	hpi:008796
gene20871:106613833	GO:0001656	XP_014071961.1	LOC106613833	forkhead box protein D2-like	protein_coding	ssa10	22200889	22202893	+	AORe	hpi:006386
gene20919:106613866	GO:0001656	XP_014072045.1	LOC106613866	glypican-5-like	protein_coding	ssa10	23303257	23378621	+	AORe	hpi:003719
gene21059:106560251	GO:0001656	XP_013978392.1	LOC106560251	complement C1q tumor necrosis factor-related protein 7-like	protein_coding	ssa10	30087366	30096730	+	AORe	hpi:008644
gene21086:106560269	GO:0001656	XP_013978459.1	LOC106560269	platelet-derived growth factor receptor alpha-like	protein_coding	ssa10	31135544	31159010	+	AORe	hpi:000491
gene21242:106560429	GO:0001656	XP_013978795.1	LOC106560429	podocan-like	protein_coding	ssa10	39909348	39939376	-	AORe	hpi:004594
gene21404:106560594	GO:0001656	XP_013979105.1	LOC106560594	WW domain-containing transcription regulator protein 1-like	protein_coding	ssa10	48752846	48810277	-	AORe	hpi:006710
gene2145:106562191	GO:0001656	XP_013982363.1	LOC106562191	LIM/homeobox protein Lhx5	protein_coding	ssa01	114152982	114171599	+	AORe	hpi:005193
gene21751:106560992	GO:0001656	XP_013979978.1	LOC106560992	protein Wnt-7b-like	protein_coding	ssa10	72383831	72419293	-	AORe	hpi:005618
gene21940:106560817	GO:0001656	XP_013979619.1	LOC106560817	calretinin-like	protein_coding	ssa10	80813831	80827254	+	AORe	hpi:007514
gene22329:100380493	GO:0001656	XP_013980932.1	wt1	Wilms tumor protein	protein_coding	ssa10	100481813	100500790	+	AORe	hpi:005442
gene22376:106561588	GO:0001656	XP_013981165.1	sall1	spalt-like transcription factor 1	protein_coding	ssa10	102483973	102488118	-	AORe	hpi:001690
gene2268:106563568	GO:0001656	XP_013984745.1	LOC106563568	fibroblast growth factor 10-like	protein_coding	ssa01	117720165	117738677	-	AORe	hpi:009230
gene2296:106563887	GO:0001656	XP_013985296.1	LOC106563887	nipped-B-like protein	protein_coding	ssa01	118529956	118578161	+	AORe	hpi:000087
gene2304:106563948	GO:0001656	XP_013985395.1	LOC106563948	mothers against decapentaplegic homolog 4-like	protein_coding	ssa01	118695228	118711673	+	AORe	hpi:003933
gene2313:106564161	GO:0001656	XP_013985658.1	gdnf	glial cell derived neurotrophic factor	protein_coding	ssa01	119461263	119473241	+	AORe	hpi:009268
gene23790:106562941	GO:0001656	XP_013983543.1	foxd1	forkhead box D1	protein_coding	ssa11	51166140	51167982	-	AORe	hpi:007328
gene24056:106563295	GO:0001656	XP_013984245.1	LOC106563295	paired box protein Pax-8-like	protein_coding	ssa11	64673381	64686017	-	AORe	hpi:004203
gene2413:100329174	GO:0001656	NP_001165258.1	sglt1	sodium/glucose cotransporter member 1	protein_coding	ssa01	121955403	121966407	+	AORe	hpi:002892
gene24168:106563210	GO:0001656	XP_013984030.1	LOC106563210	sodium/glucose cotransporter 1-like	protein_coding	ssa11	71895129	71928146	-	AORe	hpi:002892
gene2527:106566842	GO:0001656	XP_013990787.1	LOC106566842	paired box protein Pax-8-like	protein_coding	ssa01	128961406	128974404	+	AORe	hpi:004203
gene25948:106565282	GO:0001656	XP_013987696.1	LOC106565282	eyes absent homolog 2-like	protein_coding	ssa12	38059980	38131628	+	AORe	hpi:004926
gene25996:106565237	GO:0001656	XP_013987606.1	LOC106565237	integrin alpha-5-like	protein_coding	ssa12	40614916	40672118	+	AORe	hpi:002427
gene26128:106565121	GO:0001656	XP_013987349.1	LOC106565121	laminin subunit beta-3-like	protein_coding	ssa12	45889137	45930651	+	AORe	hpi:001255
gene26325:106565435	GO:0001656	XP_013988046.1	LOC106565435	growth/differentiation factor 11-like	protein_coding	ssa12	53223044	53276090	+	AORe	hpi:005135
gene26358:106565461	GO:0001656	XP_013988141.1	LOC106565461	homeobox protein Hox-C11a-like	protein_coding	ssa12	54224099	54227624	-	AORe	hpi:007668
gene26433:106565550	GO:0001656	XP_013988282.1	LOC106565550	GATA-binding factor 2-like	protein_coding	ssa12	57814649	57826277	+	AORe	hpi:004574
gene26557:106565616	GO:0001656	XP_013988395.1	LOC106565616	protein Wnt-4a	protein_coding	ssa12	61168070	61197698	-	AORe	hpi:006141
gene26679:106565821	GO:0001656	XP_013988860.1	LOC106565821	GATA-binding factor 2-like	protein_coding	ssa12	68769773	68786639	-	AORe	hpi:004929
gene26700:106565804	GO:0001656	XP_013988834.1	LOC106565804	bone morphogenetic protein 7-like	protein_coding	ssa12	69336135	69353230	+	AORe	hpi:005877
gene26712:106565791	GO:0001656	XP_013988795.1	LOC106565791	DNA-binding protein inhibitor ID-1-like	protein_coding	ssa12	70256021	70257262	-	AORe	hpi:010063
gene26730:106565774	GO:0001656	XP_013988754.1	LOC106565774	bcl-2-like protein 1	protein_coding	ssa12	70801506	70804384	+	AORe	hpi:009005
gene27558:106566470	GO:0001656	XP_013990013.1	LOC106566470	DNA-binding protein inhibitor ID-1-like	protein_coding	ssa13	8923799	8925027	+	AORe	hpi:010314
gene27772:106566606	GO:0001656	XP_013990259.1	LOC106566606	protein Wnt-7a	protein_coding	ssa13	18667414	18677679	+	AORe	hpi:005846
gene27790:106566746	GO:0001656	XP_013990572.1	LOC106566746	bone morphogenetic protein 7-like	protein_coding	ssa13	19350589	19401636	+	AORe	hpi:005128
gene2804:106569011	GO:0001656	XP_013995421.1	LOC106569011	forkhead box protein D1-like	protein_coding	ssa01	141246731	141248760	+	AORe	hpi:007328
gene28151:106567047	GO:0001656	XP_013991352.1	dhh	desert hedgehog	protein_coding	ssa13	34887781	34893820	-	AORe	hpi:005429
gene28175:100194433	GO:0001656	NP_001132997.1	hoxc11aa	homeobox protein HoxC11aa	protein_coding	ssa13	35605308	35607719	+	AORe	hpi:007747
gene28239:106567117	GO:0001656	XP_013991506.1	LOC106567117	sal-like protein 4	protein_coding	ssa13	36945509	36956919	-	AORe	hpi:001492
gene28296:106567163	GO:0001656	XP_013991624.1	LOC106567163	integrin alpha-5-like	protein_coding	ssa13	39711719	39763533	-	AORe	hpi:001056
gene28750:106567651	GO:0001656	XP_013992663.1	robo4	roundabout guidance receptor 4	protein_coding	ssa13	64576551	64606696	+	AORe	hpi:001606
gene28751:106567652	GO:0001656	XP_013992665.1	robo3	roundabout guidance receptor 3	protein_coding	ssa13	64620433	64925193	-	AORe	hpi:000510
gene29157:106567758	GO:0001656	XP_013992935.1	LOC106567758	neurofibromin	protein_coding	ssa13	82694275	82765824	-	AORe	hpi:000044
gene29178:106568084	GO:0001656	XP_013993569.1	lhx1	LIM homeobox 1	protein_coding	ssa13	83559970	83565391	+	AORe	hpi:005154
gene29189:106568094	GO:0001656	XP_013993595.1	LOC106568094	roundabout homolog 1-like	protein_coding	ssa13	84285517	84551510	+	AORe	hpi:000419
gene29190:106568109	GO:0001656	XP_013993618.1	LOC106568109	roundabout homolog 2-like	protein_coding	ssa13	84565924	84810492	-	AORe	hpi:004094
gene29284:106568186	GO:0001656	XP_013993778.1	LOC106568186	glial cell line-derived neurotrophic factor-like	protein_coding	ssa13	87775051	87792007	-	AORe	hpi:009268
gene29291:106568180	GO:0001656	XP_013993756.1	LOC106568180	mothers against decapentaplegic homolog 4-like	protein_coding	ssa13	88515881	88534768	-	AORe	hpi:003933
gene29298:106568173	GO:0001656	XP_013993744.1	LOC106568173	nipped-B-like protein B	protein_coding	ssa13	88703796	88782749	-	AORe	hpi:000087
gene29323:106568156	GO:0001656	XP_013993709.1	LOC106568156	fibroblast growth factor 10-like	protein_coding	ssa13	89772149	89796633	+	AORe	hpi:009230
gene29418:106568314	GO:0001656	XP_013994015.1	LOC106568314	LIM/homeobox protein Lhx5-like	protein_coding	ssa13	92445234	92468302	-	AORe	hpi:005193
gene29984:106569003	GO:0001656	XP_013995411.1	LOC106569003	transforming growth factor beta-1-like	protein_coding	ssa14	12903028	12906628	-	AORe	hpi:008439
gene30072:106568881	GO:0001656	XP_013995133.1	LOC106568881	epidermal retinol dehydrogenase 2-like	protein_coding	ssa14	15764021	15775286	-	AORe	hpi:007889
gene30111:106568853	GO:0001656	XP_013995057.1	LOC106568853	glypican-5-like	protein_coding	ssa14	16920282	17119174	+	AORe	hpi:004325
gene30231:106569083	GO:0001656	XP_013995546.1	LOC106569083	protein patched homolog 1	protein_coding	ssa14	22722069	22752482	+	AORe	hpi:000482
gene30276:106569233	GO:0001656	XP_013995868.1	LOC106569233	tiggy-winkle hedgehog protein-like	protein_coding	ssa14	24818554	24822513	-	AORe	hpi:005460
gene30328:106569189	GO:0001656	XP_013995755.1	LOC106569189	apoptosis regulator Bcl-2-like	protein_coding	ssa14	26871473	26918586	-	AORe	hpi:009712
gene30424:106569341	GO:0001656	XP_013996063.1	wnt3a	wingless-type MMTV integration site family%2C member 3A	protein_coding	ssa14	31267965	31292960	-	AORe	hpi:005701
gene30425:106569340	GO:0001656	XP_013996061.1	wnt9a	wingless-type MMTV integration site family%2C member 9A	protein_coding	ssa14	31320024	31349487	+	AORe	hpi:004772
gene30440:106569327	GO:0001656	XP_013996040.1	LOC106569327	aquaporin FA-CHIP-like	protein_coding	ssa14	31957421	31960331	+	AORe	hpi:008025
gene30549:106569444	GO:0001656	XP_013996274.1	LOC106569444	sal-like protein 2	protein_coding	ssa14	34684479	34691930	+	AORe	hpi:001431
gene31111:106570141	GO:0001656	XP_013997652.1	LOC106570141	bone morphogenetic protein 8B-like	protein_coding	ssa14	57146995	57152716	-	AORe	hpi:006229
gene31265:106569881	GO:0001656	XP_013997067.1	LOC106569881	mothers against decapentaplegic homolog 4-like	protein_coding	ssa14	61396322	61431603	+	AORe	hpi:003935
gene31468:100380828	GO:0001656	NP_001167421.1	irx1	iroquois homeobox 1	protein_coding	ssa14	70855773	70859726	+	AORe	hpi:005544
gene31656:100194468	GO:0001656	NP_001133032.1	hoxa11aa	homeobox protein HoxA11aa	protein_coding	ssa14	79901769	79903971	-	AORe	hpi:007252
gene32024:106570880	GO:0001656	XP_013998922.1	LOC106570880	extracellular matrix protein FRAS1-like	protein_coding	ssa15	3638049	3876112	+	AORe	hpi:002506
gene32030:106570894	GO:0001656	XP_013998937.1	fras1	Fraser extracellular matrix complex subunit 1	protein_coding	ssa15	4159691	4205409	-	AORe	hpi:000125
gene32253:106571103	GO:0001656	XP_013999255.1	LOC106571103	gremlin-1-like	protein_coding	ssa15	19490271	19491824	-	AORe	hpi:009551
gene32639:106571449	GO:0001656	XP_014000049.1	LOC106571449	transcription factor 23-like	protein_coding	ssa15	36223050	36224788	-	AORe	hpi:010548
gene32900:106571739	GO:0001656	XP_014000615.1	LOC106571739	bone morphogenetic protein 2-like	protein_coding	ssa15	48925203	48933209	-	AORe	hpi:005675
gene33064:106571899	GO:0001656	XP_014000912.1	LOC106571899	protein Wnt-7a-like	protein_coding	ssa15	59343306	59354924	+	AORe	hpi:005846
gene33080:106571911	GO:0001656	XP_014000941.1	LOC106571911	bone morphogenetic protein 7-like	protein_coding	ssa15	60072959	60119103	+	AORe	hpi:005128
gene33381:106572086	GO:0001656	XP_014001384.1	LOC106572086	DNA-binding protein inhibitor ID-1-like	protein_coding	ssa15	72241567	72242789	+	AORe	hpi:010314
gene33675:106572511	GO:0001656	XP_014002216.1	LOC106572511	integrin alpha-5-like	protein_coding	ssa15	83717596	83795298	+	AORe	hpi:001056
gene33738:106572630	GO:0001656	XP_014002460.1	LOC106572630	sal-like protein 4	protein_coding	ssa15	87168782	87176948	+	AORe	hpi:001492
gene33797:100196636	GO:0001656	XP_014002365.1	hoxc11ab	homeobox protein HoxC11ab	protein_coding	ssa15	88535305	88539224	-	AORe	hpi:007747
gene33824:106572671	GO:0001656	XP_014002527.1	LOC106572671	indian hedgehog protein-like	protein_coding	ssa15	89847735	89854707	+	AORe	hpi:005429
gene34316:106573257	GO:0001656	XP_014003640.1	LOC106573257	sal-like protein 1	protein_coding	ssa16	9563892	9573987	+	AORe	hpi:001690
gene34342:106573231	GO:0001656	XP_014003554.1	wt1	Wilms tumor 1	protein_coding	ssa16	11039850	11059462	-	AORe	hpi:005442
gene34709:106573754	GO:0001656	XP_014004567.1	LOC106573754	calretinin-like	protein_coding	ssa16	29886133	29900136	-	AORe	hpi:007514
gene34908:106573567	GO:0001656	XP_014004191.1	LOC106573567	fibrillin-2-like	protein_coding	ssa16	39114154	39218221	-	AORe	hpi:000050
gene37866:106576823	GO:0001656	XP_014009737.1	LOC106576823	proto-oncogene tyrosine-protein kinase receptor Ret-like	protein_coding	ssa18	6150719	6180372	-	AORe	hpi:000909
gene38017:106576696	GO:0001656	XP_014009480.1	LOC106576696	fibroblast growth factor 8-like	protein_coding	ssa18	12991674	12998415	+	AORe	hpi:008895
gene38193:106577064	GO:0001656	XP_014010255.1	LOC106577064	gremlin-2-like	protein_coding	ssa18	21883335	21892102	-	AORe	hpi:009478
gene38874:106577781	GO:0001656	XP_014011595.1	LOC106577781	sal-like protein 4	protein_coding	ssa18	56626108	56632709	+	AORe	hpi:002541
gene38970:106577861	GO:0001656	XP_014011742.1	LOC106577861	homeobox protein SIX6-like	protein_coding	ssa18	59057386	59064885	+	AORe	hpi:007723
gene39639:106578547	GO:0001656	XP_014012967.1	LOC106578547	homeobox protein Mohawk-like	protein_coding	ssa19	18290905	18321388	-	AORe	hpi:005913
gene39703:106578610	GO:0001656	XP_014013081.1	LOC106578610	sonic hedgehog protein A-like	protein_coding	ssa19	26670199	26678583	+	AORe	hpi:004947
gene39825:106578726	GO:0001656	XP_014013329.1	LOC106578726	transcriptional activator GLI3-like	protein_coding	ssa19	32825826	32843339	-	AORe	hpi:001279
gene40134:106579008	GO:0001656	XP_014013874.1	LOC106579008	transcription factor Sox-9-B-like	protein_coding	ssa19	48111625	48115567	+	AORe	hpi:004417
gene40148:106579020	GO:0001656	XP_014013894.1	sox8	SRY (sex determining region Y)-box 8	protein_coding	ssa19	48957125	48960308	+	AORe	hpi:007661
gene40179:106579325	GO:0001656	XP_014014620.1	LOC106579325	proto-oncogene Wnt-3-like	protein_coding	ssa19	50355945	50385462	+	AORe	hpi:006087
gene40699:106579593	GO:0001656	XP_014015121.1	LOC106579593	apoptosis regulator Bcl-2-like	protein_coding	ssa19	70608623	70682873	-	AORe	hpi:009137
gene40752:100306784	GO:0001656	XP_014015163.1	ap2a	Transcription factor AP-2 alpha	protein_coding	ssa19	73405564	73418166	+	AORe	hpi:005031
gene40760:106579629	GO:0001656	XP_014015202.1	LOC106579629	bone morphogenetic protein 7-like	protein_coding	ssa19	74132109	74182634	-	AORe	hpi:005265
gene40971:100195274	GO:0001656	NP_001133775.1	smad4	MAD homolog 4 (Drosophila)	protein_coding	ssa20	5247342	5255555	+	AORe	hpi:004765
gene41199:106580010	GO:0001656	XP_014016019.1	LOC106580010	fibroblast growth factor 17-like	protein_coding	ssa20	17602875	17619544	+	AORe	hpi:008615
gene42904:100380385	GO:0001656	XP_014019435.1	stat4	signal transducer and activator of transcription 4	protein_coding	ssa21	12263660	12303659	-	AORe	hpi:002805
gene42913:106581837	GO:0001656	XP_014019714.1	wnt6	wingless-type MMTV integration site family%2C member 6	protein_coding	ssa21	12865881	12889737	+	AORe	hpi:006271
gene42914:106581835	GO:0001656	XP_014019713.1	LOC106581835	protein Wnt-10a	protein_coding	ssa21	12897571	12914799	+	AORe	hpi:005598
gene43469:106582360	GO:0001656	XP_014020889.1	LOC106582360	zinc finger protein GLI2-like	protein_coding	ssa21	41170302	41228279	+	AORe	hpi:000613
gene44052:106582882	GO:0001656	XP_014021937.1	LOC106582882	GATA-binding factor 2-like	protein_coding	ssa22	15739297	15745158	+	AORe	hpi:006181
gene44072:106582904	GO:0001656	XP_014021981.1	LOC106582904	DNA-binding protein inhibitor ID-1-like	protein_coding	ssa22	16265864	16267131	+	AORe	hpi:010063
gene44084:106582915	GO:0001656	XP_014022014.1	LOC106582915	bone morphogenetic protein 7-like	protein_coding	ssa22	17008821	17030083	-	AORe	hpi:005877
gene44103:106582928	GO:0001656	XP_014022032.1	LOC106582928	GATA-binding factor 2-like	protein_coding	ssa22	17406800	17422285	+	AORe	hpi:004929
gene44246:106583123	GO:0001656	XP_014022432.1	LOC106583123	protein Wnt-4a-like	protein_coding	ssa22	25801658	25825680	+	AORe	hpi:006141
gene44355:106583208	GO:0001656	XP_014022591.1	LOC106583208	GATA-binding factor 2-like	protein_coding	ssa22	28948049	28960748	-	AORe	hpi:004574
gene44429:106583298	GO:0001656	XP_014022811.1	hoxc11	homeobox C11	protein_coding	ssa22	32645618	32649261	+	AORe	hpi:007668
gene44464:106583275	GO:0001656	XP_014022717.1	LOC106583275	growth/differentiation factor 11-like	protein_coding	ssa22	33573165	33619446	-	AORe	hpi:005135
gene44668:106583477	GO:0001656	XP_014023177.1	lamb3	laminin%2C beta 3	protein_coding	ssa22	41290009	41312603	-	AORe	hpi:001255
gene44803:106583616	GO:0001656	XP_014023475.1	LOC106583616	integrin alpha-5-like	protein_coding	ssa22	47572085	47600169	-	AORe	hpi:002427
gene44853:106583664	GO:0001656	XP_014023598.1	LOC106583664	eyes absent homolog 2-like	protein_coding	ssa22	49963612	50012486	-	AORe	hpi:004926
gene45197:106583953	GO:0001656	XP_014024139.1	LOC106583953	WW domain-containing transcription regulator protein 1-like	protein_coding	ssa23	3681017	3773826	+	AORe	hpi:006710
gene45253:106584018	GO:0001656	XP_014024248.1	LOC106584018	tyrosine-protein kinase receptor Tie-1-like	protein_coding	ssa23	7660187	7687145	-	AORe	hpi:000846
gene45446:106584117	GO:0001656	XP_014024468.1	pdgfra	platelet-derived growth factor receptor%2C alpha polypeptide	protein_coding	ssa23	20257106	20278668	-	AORe	hpi:000491
gene45474:106584223	GO:0001656	XP_014024741.1	LOC106584223	complement C1q tumor necrosis factor-related protein 7-like	protein_coding	ssa23	21501828	21517049	-	AORe	hpi:008644
gene45596:106584350	GO:0001656	XP_014025038.1	LOC106584350	glypican-5-like	protein_coding	ssa23	28642112	28784115	-	AORe	hpi:003719
gene45642:106584377	GO:0001656	XP_014025088.1	LOC106584377	forkhead box protein D2-like	protein_coding	ssa23	29907066	29909437	-	AORe	hpi:006386
gene45734:106584266	GO:0001656	XP_014024789.1	LOC106584266	fibroblast growth factor 10-like	protein_coding	ssa23	33138252	33170116	-	AORe	hpi:008796
gene45773:106584495	GO:0001656	XP_014025342.1	LOC106584495	protein Wnt-7b	protein_coding	ssa23	35028203	35076665	+	AORe	hpi:005618
gene46782:106585328	GO:0001656	XP_014026893.1	LOC106585328	fibroblast growth factor 17	protein_coding	ssa24	25939751	25946114	-	AORe	hpi:008615
gene47072:106585826	GO:0001656	XP_014027972.1	smad4	SMAD family member 4	protein_coding	ssa24	38374710	38382951	-	AORe	hpi:004765
gene47374:106586145	GO:0001656	XP_014028522.1	LOC106586145	signal transducer and activator of transcription 4-like	protein_coding	ssa25	10267949	10297492	-	AORe	hpi:002805
gene47384:106586152	GO:0001656	XP_014028531.1	LOC106586152	protein Wnt-6-like	protein_coding	ssa25	10702636	10737009	+	AORe	hpi:006271
gene47385:106586153	GO:0001656	XP_014028532.1	LOC106586153	protein Wnt-10a-like	protein_coding	ssa25	10762356	10787679	+	AORe	hpi:005598
gene47659:106586430	GO:0001656	XP_014029177.1	LOC106586430	zinc finger protein GLI2-like	protein_coding	ssa25	22911680	23014867	-	AORe	hpi:000613
gene49784:106588459	GO:0001656	XP_014032967.1	LOC106588459	bone morphogenetic protein 8B-like	protein_coding	ssa27	8376069	8391065	+	AORe	hpi:006229
gene49940:106588319	GO:0001656	XP_014032645.1	LOC106588319	mothers against decapentaplegic homolog 4-like	protein_coding	ssa27	12320822	12356330	+	AORe	hpi:003935
gene50287:106588699	GO:0001656	XP_014033438.1	LOC106588699	iroquois-class homeodomain protein irx-1-like	protein_coding	ssa27	21719208	21723429	+	AORe	hpi:005544
gene50428:100194475	GO:0001656	NP_001133037.1	hoxa11ab	homeobox protein HoxA11ab	protein_coding	ssa27	27867219	27869421	-	AORe	hpi:007252
gene50785:106589299	GO:0001656	XP_014034557.1	LOC106589299	proto-oncogene Wnt-3	protein_coding	ssa28	1775467	1815058	-	AORe	hpi:006087
gene50820:106589333	GO:0001656	XP_014034652.1	LOC106589333	transcription factor Sox-8-like	protein_coding	ssa28	3331768	3335527	-	AORe	hpi:007661
gene50835:106589342	GO:0001656	XP_014034661.1	LOC106589342	transcription factor Sox-9-A-like	protein_coding	ssa28	4178291	4182264	-	AORe	hpi:004417
gene51267:106589716	GO:0001656	XP_014035459.1	six2	SIX homeobox 2	protein_coding	ssa28	21420071	21423463	-	AORe	hpi:007690
gene51348:106589803	GO:0001656	XP_014035627.1	LOC106589803	bone morphogenetic protein 5-like	protein_coding	ssa28	26905697	26948336	+	AORe	hpi:004530
gene51423:106589867	GO:0001656	XP_014035750.1	LOC106589867	complement C1q tumor necrosis factor-related protein 1-like	protein_coding	ssa28	29730249	29735689	+	AORe	hpi:008077
gene51582:106590023	GO:0001656	XP_014035979.1	LOC106590023	homeobox protein Mohawk-like	protein_coding	ssa29	1759044	1786953	-	AORe	hpi:005913
gene51649:106590104	GO:0001656	XP_014036145.1	shh	sonic hedgehog	protein_coding	ssa29	9949779	9958087	+	AORe	hpi:004947
gene51741:106590190	GO:0001656	XP_014036400.1	gli3	GLI family zinc finger 3	protein_coding	ssa29	14100354	14229268	+	AORe	hpi:001279
gene51865:106590250	GO:0001656	XP_014036528.1	bmp6	bone morphogenetic protein 6	protein_coding	ssa29	20247901	20284711	+	AORe	hpi:005265
gene51874:106590328	GO:0001656	XP_014036676.1	tfap2a	transcription factor AP-2 alpha (activating enhancer binding protein 2 alpha)	protein_coding	ssa29	20855134	20868399	-	AORe	hpi:005031
gene51927:106590353	GO:0001656	XP_014036765.1	LOC106590353	apoptosis regulator Bcl-2-like	protein_coding	ssa29	23330880	23399336	+	AORe	hpi:009137
gene6327:106599532	GO:0001656	XP_014046289.1	LOC106599532	glypican-5-like	protein_coding	ssa03	17647062	17897162	+	AORe	hpi:004325
gene6394:106599390	GO:0001656	XP_014046075.1	LOC106599390	protein patched homolog 1-like	protein_coding	ssa03	22568290	22602852	+	AORe	hpi:000482
gene6438:106599328	GO:0001656	XP_014045977.1	LOC106599328	tiggy-winkle hedgehog protein-like	protein_coding	ssa03	24827272	24830929	-	AORe	hpi:005460
gene6493:106599248	GO:0001656	XP_014045847.1	LOC106599248	apoptosis regulator Bcl-2-like	protein_coding	ssa03	26939570	27001837	-	AORe	hpi:009712
gene6578:106599872	GO:0001656	XP_014046698.1	LOC106599872	protein Wnt-3a	protein_coding	ssa03	31834102	31866877	-	AORe	hpi:005701
gene6579:106599874	GO:0001656	XP_014046700.1	LOC106599874	protein Wnt-9a-like	protein_coding	ssa03	31876640	31907574	+	AORe	hpi:004772
gene6602:106600435	GO:0001656	XP_014047265.1	LOC106600435	aquaporin FA-CHIP-like	protein_coding	ssa03	33121030	33123800	+	AORe	hpi:008025
gene6684:106600289	GO:0001656	XP_014047075.1	LOC106600289	sal-like protein 3	protein_coding	ssa03	35294035	35312112	+	AORe	hpi:001431
gene9791:106603263	GO:0001656	XP_014052140.1	LOC106603263	roundabout homolog 2-like	protein_coding	ssa04	40140751	40311979	+	AORe	hpi:004094
gene9792:106603264	GO:0001656	XP_014052148.1	LOC106603264	roundabout homolog 1-like	protein_coding	ssa04	40332786	40556503	-	AORe	hpi:000419
gene9803:106603274	GO:0001656	XP_014052182.1	LOC106603274	LIM/homeobox protein Lhx1-like	protein_coding	ssa04	41153724	41159446	-	AORe	hpi:005154
gene9816:106603288	GO:0001656	XP_014052224.1	LOC106603288	neurofibromin-like	protein_coding	ssa04	41946370	42020475	+	AORe	hpi:000044
gene9857:100380342	GO:0001656	XP_014052081.1	agtr2	angiotensin II receptor%2C type 2	protein_coding	ssa04	44312033	44317748	-	AORe	hpi:007737
gene10029:106603540	GO:0001702	XP_014052844.1	LOC106603540	protein Wnt-11-like	protein_coding	ssa04	48975189	49000932	+	AORe	hpi:006147
gene10108:106603473	GO:0001702	XP_014052686.1	LOC106603473	angiomotin-like	protein_coding	ssa04	53939190	53987994	+	AORe	hpi:001930
gene10144:100195060	GO:0001702	NP_001133561.1	ets2	v-ets erythroblastosis virus E26 oncogene homolog 2 (avian)	protein_coding	ssa04	55352535	55361939	-	AORe	hpi:004934
[truncated: 101,188 more rows]

## Sheet: genes.LORe
gene_id	go_id	protein_id	gene	product	gene_biotype	chrom	start	end	strand	mod	hom_id
gene12105:106605416	GO:0006586	XP_014056525.1	LOC106605416	aromatic-L-amino-acid decarboxylase-like	protein_coding	ssa05	60274740	60305396	-	LORe	hpi:003858
gene13766:106607000	GO:0006586	XP_014059005.1	LOC106607000	serotonin N-acetyltransferase-like	protein_coding	ssa06	28854386	28857044	-	LORe	hpi:007566
gene13847:106607075	GO:0006586	XP_014059140.1	LOC106607075	glutaryl-CoA dehydrogenase%2C mitochondrial-like	protein_coding	ssa06	30679788	30686632	-	LORe	hpi:004246
gene14026:106607367	GO:0006586	XP_014059752.1	LOC106607367	serotonin N-acetyltransferase-like	protein_coding	ssa06	34662473	34666071	-	LORe	hpi:008485
gene16307:106609447	GO:0006586	XP_014063775.1	LOC106609447	tyrosine 3-monooxygenase-like	protein_coding	ssa07	42612056	42626462	-	LORe	hpi:004191
gene16308:106609449	GO:0006586	XP_014063777.1	LOC106609449	phenylalanine-4-hydroxylase-like	protein_coding	ssa07	42626909	42641743	-	LORe	hpi:004196
gene17225:106610336	GO:0006586	XP_014065109.1	papss1	3'-phosphoadenosine 5'-phosphosulfate synthase 1	protein_coding	ssa08	18068613	18089997	+	LORe	hpi:002258
gene23154:106562311	GO:0006586	XP_013982581.1	LOC106562311	tryptophan 5-hydroxylase 1-like	protein_coding	ssa11	24066168	24073655	+	LORe	hpi:003586
gene25419:106564571	GO:0006586	XP_013986189.1	LOC106564571	glutaryl-CoA dehydrogenase%2C mitochondrial-like	protein_coding	ssa12	15570020	15576197	-	LORe	hpi:008068
gene25648:106564934	GO:0006586	XP_013986944.1	LOC106564934	nicotinate-nucleotide pyrophosphorylase [carboxylating]-like	protein_coding	ssa12	23308235	23325279	-	LORe	hpi:008639
gene35411:106574376	GO:0006586	XP_014005706.1	LOC106574376	kynureninase-like	protein_coding	ssa16	63543659	63555566	-	LORe	hpi:007270
gene36235:106575231	GO:0006586	XP_014007078.1	LOC106575231	kynureninase-like	protein_coding	ssa17	6317884	6331020	-	LORe	hpi:007270
gene37386:106576278	GO:0006586	XP_014008836.1	LOC106576278	tyrosine 3-monooxygenase-like	protein_coding	ssa17	44724871	44734474	-	LORe	hpi:004191
gene37387:106576281	GO:0006586	XP_014008840.1	LOC106576281	phenylalanine-4-hydroxylase-like	protein_coding	ssa17	44734941	44750115	-	LORe	hpi:004196
gene3956:106579919	GO:0006586	XP_014015790.1	LOC106579919	aromatic-L-amino-acid decarboxylase-like	protein_coding	ssa02	20210704	20232700	+	LORe	hpi:003858
gene4656:106588089	GO:0006586	XP_014032231.1	LOC106588089	nicotinate-nucleotide pyrophosphorylase [carboxylating]-like	protein_coding	ssa02	45745031	45761500	+	LORe	hpi:008639
gene48708:106587468	GO:0006586	XP_014031355.1	LOC106587468	tryptophan 5-hydroxylase 1-like	protein_coding	ssa26	25153495	25164559	+	LORe	hpi:003586
gene7493:106601142	GO:0006586	XP_014048580.1	LOC106601142	serotonin N-acetyltransferase-like	protein_coding	ssa03	63559742	63561471	+	LORe	hpi:008485
gene7697:106601351	GO:0006586	XP_014048980.1	LOC106601351	glutaryl-CoA dehydrogenase%2C mitochondrial-like	protein_coding	ssa03	68237404	68249029	+	LORe	hpi:004246
gene7772:106601410	GO:0006586	XP_014049084.1	LOC106601410	serotonin N-acetyltransferase-like	protein_coding	ssa03	70342544	70345270	-	LORe	hpi:007566
gene8699:106602291	GO:0006586	XP_014050301.1	LOC106602291	bifunctional 3'-phosphoadenosine 5'-phosphosulfate synthase 1-like	protein_coding	ssa04	6701169	6730333	-	LORe	hpi:002258
gene10884:106604257	GO:0007520	XP_014054213.1	LOC106604257	rho-related GTP-binding protein RhoG-like	protein_coding	ssa05	9555610	9560758	-	LORe	hpi:009014
gene11705:106605067	GO:0007520	XP_014055806.1	LOC106605067	nuclear factor of activated T-cells%2C cytoplasmic 1-like	protein_coding	ssa05	48323807	48385412	-	LORe	hpi:001311
gene12123:106605398	GO:0007520	XP_014056465.1	LOC106605398	flotillin-1-like	protein_coding	ssa05	60910132	60922033	+	LORe	hpi:004537
gene12154:106605503	GO:0007520	XP_014056706.1	LOC106605503	brain-specific angiogenesis inhibitor 1-like	protein_coding	ssa05	62533286	62628949	-	LORe	hpi:001269
gene12243:106605641	GO:0007520	XP_014056981.1	LOC106605641	dual specificity tyrosine-phosphorylation-regulated kinase 1B-like	protein_coding	ssa05	65595392	65662476	-	LORe	hpi:001214
gene12515:106605865	GO:0007520	XP_014057322.1	LOC106605865	glycogen synthase kinase-3 alpha-like	protein_coding	ssa05	71100592	71117697	+	LORe	hpi:005382
gene13382:106606735	GO:0007520	XP_014058572.1	LOC106606735	ras-related C3 botulinum toxin substrate 1-like	protein_coding	ssa06	19285294	19291901	-	LORe	hpi:008754
gene13790:106607062	GO:0007520	XP_014059111.1	LOC106607062	netrin-1-like	protein_coding	ssa06	29520547	29566286	-	LORe	hpi:002487
gene13827:100380669	GO:0007520	XP_014059052.1	LOC100380669	myosin%2C heavy chain 9%2C non-muscle	protein_coding	ssa06	30110255	30142885	-	LORe	hpi:000119
gene13934:106607178	GO:0007520	XP_014059326.1	LOC106607178	protein TANC2-like	protein_coding	ssa06	32973921	33118622	+	LORe	hpi:000162
gene14220:106607489	GO:0007520	XP_014059960.1	LOC106607489	homeobox protein XHOX-3-like	protein_coding	ssa06	40627842	40644127	-	LORe	hpi:007712
gene16267:106609456	GO:0007520	XP_014063788.1	LOC106609456	mitogen-activated protein kinase 11-like	protein_coding	ssa07	41889124	41903399	+	LORe	hpi:005376
gene16356:100136544	GO:0007520	XP_014063830.1	LOC100136544	myogenic factor 6	protein_coding	ssa07	43989585	43991058	+	LORe	hpi:008094
gene16357:100136547	GO:0007520	NP_001117116.1	myf5	myogenic factor 5	protein_coding	ssa07	43996522	43998811	+	LORe	hpi:008335
gene19217:106612214	GO:0007520	XP_014068656.1	LOC106612214	rho-related GTP-binding protein RhoG-like	protein_coding	ssa09	82982063	82990062	+	LORe	hpi:009014
gene22999:106562092	GO:0007520	XP_013982135.1	LOC106562092	nuclear factor of activated T-cells 5-like	protein_coding	ssa11	18800301	18861703	+	LORe	hpi:001867
gene23347:100136534	GO:0007520	NP_001117109.1	myod1	myogenic differentiation 1	protein_coding	ssa11	32784618	32786690	+	LORe	hpi:007024
gene25460:100380663	GO:0007520	XP_013986237.1	LOC100380663	myosin-11	protein_coding	ssa12	16867043	16902000	-	LORe	hpi:000144
gene25509:106564685	GO:0007520	XP_013986400.1	LOC106564685	myosin-9-like	protein_coding	ssa12	19758952	19784514	+	LORe	hpi:000176
gene25515:106564681	GO:0007520	XP_013986381.1	LOC106564681	myosin-10-like	protein_coding	ssa12	19835556	19937921	-	LORe	hpi:000117
gene25519:106564677	GO:0007520	XP_013986367.1	LOC106564677	netrin-1-like	protein_coding	ssa12	20058384	20150167	+	LORe	hpi:002440
gene25538:106564658	GO:0007520	XP_013986321.1	LOC106564658	rhomboid-related protein 3-like	protein_coding	ssa12	20878203	20940381	-	LORe	hpi:004841
gene35406:106574304	GO:0007520	XP_014005589.1	LOC106574304	glycogen synthase kinase-3 beta-like	protein_coding	ssa16	62650137	62701393	+	LORe	hpi:006144
gene35485:106574228	GO:0007520	XP_014005396.1	LOC106574228	protein TANC1-like	protein_coding	ssa16	66172677	66221372	-	LORe	hpi:000217
gene35515:106574434	GO:0007520	XP_014005796.1	LOC106574434	actin-related protein 3-like	protein_coding	ssa16	67869824	67884098	+	LORe	hpi:004513
gene3586:106576382	GO:0007520	XP_014008994.1	LOC106576382	glycogen synthase kinase-3 beta-like	protein_coding	ssa02	9634715	9655732	-	LORe	hpi:005382
gene36243:106575223	GO:0007520	XP_014007069.1	LOC106575223	ADP-ribosylation factor-like protein 4C	protein_coding	ssa17	6689639	6691347	-	LORe	hpi:008884
gene36313:106575157	GO:0007520	XP_014006866.1	LOC106575157	protein TANC1-like	protein_coding	ssa17	8968999	9023884	-	LORe	hpi:000217
gene36340:106575261	GO:0007520	XP_014007147.1	LOC106575261	actin-related protein 3	protein_coding	ssa17	9761495	9774907	+	LORe	hpi:004513
gene37347:106576244	GO:0007520	XP_014008785.1	LOC106576244	mitogen-activated protein kinase 11-like	protein_coding	ssa17	43862659	43874925	+	LORe	hpi:005376
gene37348:106576243	GO:0007520	XP_014008784.1	LOC106576243	mitogen-activated protein kinase 12-like	protein_coding	ssa17	43875324	43880810	+	LORe	hpi:005972
gene37439:100136495	GO:0007520	NP_001117079.1	mrf4	myogenic regulatory factor 4	protein_coding	ssa17	46010008	46011387	+	LORe	hpi:008094
gene37440:106576326	GO:0007520	XP_014008915.1	LOC106576326	myogenic factor 5-like	protein_coding	ssa17	46017929	46020599	+	LORe	hpi:008335
gene3819:106578455	GO:0007520	XP_014012742.1	LOC106578455	dual specificity tyrosine-phosphorylation-regulated kinase 1A-like	protein_coding	ssa02	14642118	14711719	+	LORe	hpi:001214
gene3937:100196614	GO:0007520	NP_001135115.1	flot1	flotillin 1	protein_coding	ssa02	19547002	19567142	-	LORe	hpi:004537
gene4751:106587245	GO:0007520	XP_014030937.1	LOC106587245	rhomboid-related protein 3-like	protein_coding	ssa02	47620408	47680373	+	LORe	hpi:004841
gene4770:106587088	GO:0007520	XP_014030508.1	LOC106587088	netrin-1	protein_coding	ssa02	48352795	48433809	-	LORe	hpi:002440
gene4774:106587011	GO:0007520	XP_014030282.1	LOC106587011	myosin-10	protein_coding	ssa02	48566621	48660112	+	LORe	hpi:000117
gene4780:106586497	GO:0007520	XP_014029350.1	LOC106586497	myosin-9-like	protein_coding	ssa02	48712756	48743552	-	LORe	hpi:000176
gene48548:106587185	GO:0007520	XP_014030750.1	LOC106587185	nuclear factor of activated T-cells 5-like	protein_coding	ssa26	19149969	19200572	+	LORe	hpi:001867
gene4879:106589071	GO:0007520	XP_014034226.1	LOC106589071	myosin-11-like	protein_coding	ssa02	53160355	53194739	+	LORe	hpi:000144
gene48856:106587624	GO:0007520	XP_014031666.1	LOC106587624	nuclear factor of activated T-cells%2C cytoplasmic 3-like	protein_coding	ssa26	31913745	31991177	+	LORe	hpi:003855
gene49160:106587937	GO:0007520	XP_014032073.1	LOC106587937	myoblast determination protein 1 homolog 1	protein_coding	ssa26	41460743	41462509	-	LORe	hpi:007024
gene4960:106589772	GO:0007520	XP_014035580.1	LOC106589772	stromal cell-derived factor 1-like	protein_coding	ssa02	55201605	55213712	-	LORe	hpi:010411
gene7287:106600832	GO:0007520	XP_014048015.1	LOC106600832	homeobox protein XHOX-3-like	protein_coding	ssa03	57481430	57502204	+	LORe	hpi:007712
gene7479:106601099	GO:0007520	XP_014048498.1	LOC106601099	myoferlin-like	protein_coding	ssa03	63123881	63192380	+	LORe	hpi:000134
gene7626:106601254	GO:0007520	XP_014048796.1	LOC106601254	protein TANC2-like	protein_coding	ssa03	66117056	66266201	-	LORe	hpi:000162
gene7715:106601336	GO:0007520	XP_014048942.1	LOC106601336	myosin-9-like	protein_coding	ssa03	68621173	68653824	+	LORe	hpi:000119
gene7747:106601316	GO:0007520	XP_014048899.1	LOC106601316	netrin-1-like	protein_coding	ssa03	69205760	69244017	+	LORe	hpi:002487
gene8115:106601744	GO:0007520	XP_014049576.1	LOC106601744	ras-related C3 botulinum toxin substrate 1-like	protein_coding	ssa03	80008957	80016128	-	LORe	hpi:008754
gene11845:106605234	GO:0009407	XP_014056132.1	LOC106605234	26S protease regulatory subunit 6B	protein_coding	ssa05	53988623	53998812	-	LORe	hpi:004562
gene11901:106605267	GO:0009407	XP_014056189.1	LOC106605267	ubiquitin-conjugating enzyme E2 E1-like	protein_coding	ssa05	54999223	55007022	-	LORe	hpi:008933
gene11902:106605266	GO:0009407	XP_014056188.1	LOC106605266	ubiquitin-conjugating enzyme E2 E2	protein_coding	ssa05	55007943	55040716	-	LORe	hpi:008638
gene22811:106561966	GO:0009407	XP_013981933.1	LOC106561966	26S protease regulatory subunit 6A-B-like	protein_coding	ssa11	9948311	9957440	+	LORe	hpi:004459
gene22998:100196117	GO:0009407	XP_013982105.1	psd7	26S proteasome non-ATPase regulatory subunit 7	protein_coding	ssa11	18792685	18797981	-	LORe	hpi:007128
gene25633:106564948	GO:0009407	XP_013986971.1	LOC106564948	proteasome subunit beta type-3-like	protein_coding	ssa12	23091645	23093584	-	LORe	hpi:008501
gene35546:106574401	GO:0009407	XP_014005732.1	LOC106574401	26S proteasome non-ATPase regulatory subunit 14	protein_coding	ssa16	69994392	70005389	+	LORe	hpi:006380
gene36376:100196866	GO:0009407	NP_001135360.1	psde	26S proteasome non-ATPase regulatory subunit 14	protein_coding	ssa17	11965236	11978272	+	LORe	hpi:006380
gene4155:106582102	GO:0009407	XP_014020324.1	LOC106582102	ubiquitin-conjugating enzyme E2 E2-like	protein_coding	ssa02	25812945	25851221	+	LORe	hpi:008638
gene4156:106582094	GO:0009407	XP_014020313.1	LOC106582094	ubiquitin-conjugating enzyme E2 E1-like	protein_coding	ssa02	25851597	25860957	+	LORe	hpi:008933
gene4204:100286726	GO:0009407	NP_001140138.1	prs6b	26S protease regulatory subunit 6B	protein_coding	ssa02	26842673	26861970	+	LORe	hpi:004562
gene4671:106587952	GO:0009407	XP_014032091.1	LOC106587952	proteasome subunit beta type-3	protein_coding	ssa02	46073423	46075406	+	LORe	hpi:008501
gene48356:100195564	GO:0009407	NP_001134065.1	prs6a	26S protease regulatory subunit 6A	protein_coding	ssa26	9951091	9961098	+	LORe	hpi:004459
gene48547:106587187	GO:0009407	XP_014030758.1	LOC106587187	26S proteasome non-ATPase regulatory subunit 7	protein_coding	ssa26	19142377	19147913	-	LORe	hpi:007128
gene14113:106607297	GO:0010728	XP_014059591.1	LOC106607297	signal transducer and activator of transcription 3-like	protein_coding	ssa06	37543542	37577364	+	LORe	hpi:001329
gene16954:106610037	GO:0010728	XP_014064629.1	LOC106610037	uncharacterized LOC106610037	protein_coding	ssa08	7891214	7910368	+	LORe	hpi:004394
gene16967:106610048	GO:0010728	XP_014064647.1	LOC106610048	zinc finger protein 354B-like	protein_coding	ssa08	8048809	8060189	+	LORe	hpi:007265
gene16969:106610122	GO:0010728	XP_014064767.1	LOC106610122	zinc finger protein 263-like	protein_coding	ssa08	8092982	8095922	+	LORe	hpi:007157
gene16994:106610073	GO:0010728	XP_014064689.1	LOC106610073	zinc finger protein 214-like	protein_coding	ssa08	8559248	8578345	+	LORe	hpi:008408
gene17005:106610096	GO:0010728	XP_014064736.1	LOC106610096	zinc finger protein ZIC 2-B-like	protein_coding	ssa08	8844346	8851062	-	LORe	hpi:004232
gene17038:106610119	GO:0010728	XP_014064765.1	LOC106610119	zinc finger protein 850-like	protein_coding	ssa08	9552202	9564223	+	LORe	hpi:010006
gene17040:106610132	GO:0010728	XP_014064781.1	LOC106610132	oocyte zinc finger protein XlCOF8.4-like	protein_coding	ssa08	9622835	9624797	+	LORe	hpi:007536
gene25424:106564577	GO:0010728	XP_013986194.1	LOC106564577	mpv17-like protein	protein_coding	ssa12	15697840	15703195	-	LORe	hpi:007935
gene4874:106589036	GO:0010728	XP_014034162.1	LOC106589036	mpv17-like protein	protein_coding	ssa02	52985524	52991165	+	LORe	hpi:007935
gene7397:106601025	GO:0010728	XP_014048353.1	LOC106601025	signal transducer and activator of transcription 3	protein_coding	ssa03	60568917	60598069	-	LORe	hpi:001329
gene8865:106602403	GO:0010728	XP_014050490.1	LOC106602403	uncharacterized LOC106602403	protein_coding	ssa04	13133738	13171845	-	LORe	hpi:004713
gene8878:106602406	GO:0010728	XP_014050495.1	LOC106602406	uncharacterized LOC106602406	protein_coding	ssa04	13455345	13466804	-	LORe	hpi:006475
gene8925:106602498	GO:0010728	XP_014050645.1	LOC106602498	zinc finger protein GLI4-like	protein_coding	ssa04	14509044	14527985	+	LORe	hpi:007265
gene8934:106602500	GO:0010728	XP_014050648.1	LOC106602500	protein krueppel-like	protein_coding	ssa04	14639386	14642077	+	LORe	hpi:007157
gene8944:106602512	GO:0010728	XP_014050662.1	LOC106602512	zinc finger protein 233-like	protein_coding	ssa04	14826635	14828304	-	LORe	hpi:010006
gene8961:106602616	GO:0010728	XP_014050843.1	LOC106602616	zinc finger protein 112-like	protein_coding	ssa04	15336216	15339070	-	LORe	hpi:004394
gene16954:106610037	GO:0010729	XP_014064629.1	LOC106610037	uncharacterized LOC106610037	protein_coding	ssa08	7891214	7910368	+	LORe	hpi:004394
gene16967:106610048	GO:0010729	XP_014064647.1	LOC106610048	zinc finger protein 354B-like	protein_coding	ssa08	8048809	8060189	+	LORe	hpi:007265
gene16969:106610122	GO:0010729	XP_014064767.1	LOC106610122	zinc finger protein 263-like	protein_coding	ssa08	8092982	8095922	+	LORe	hpi:007157
gene16994:106610073	GO:0010729	XP_014064689.1	LOC106610073	zinc finger protein 214-like	protein_coding	ssa08	8559248	8578345	+	LORe	hpi:008408
gene17005:106610096	GO:0010729	XP_014064736.1	LOC106610096	zinc finger protein ZIC 2-B-like	protein_coding	ssa08	8844346	8851062	-	LORe	hpi:004232
gene17038:106610119	GO:0010729	XP_014064765.1	LOC106610119	zinc finger protein 850-like	protein_coding	ssa08	9552202	9564223	+	LORe	hpi:010006
gene17040:106610132	GO:0010729	XP_014064781.1	LOC106610132	oocyte zinc finger protein XlCOF8.4-like	protein_coding	ssa08	9622835	9624797	+	LORe	hpi:007536
gene8865:106602403	GO:0010729	XP_014050490.1	LOC106602403	uncharacterized LOC106602403	protein_coding	ssa04	13133738	13171845	-	LORe	hpi:004713
gene8878:106602406	GO:0010729	XP_014050495.1	LOC106602406	uncharacterized LOC106602406	protein_coding	ssa04	13455345	13466804	-	LORe	hpi:006475
gene8925:106602498	GO:0010729	XP_014050645.1	LOC106602498	zinc finger protein GLI4-like	protein_coding	ssa04	14509044	14527985	+	LORe	hpi:007265
gene8934:106602500	GO:0010729	XP_014050648.1	LOC106602500	protein krueppel-like	protein_coding	ssa04	14639386	14642077	+	LORe	hpi:007157
gene8944:106602512	GO:0010729	XP_014050662.1	LOC106602512	zinc finger protein 233-like	protein_coding	ssa04	14826635	14828304	-	LORe	hpi:010006
gene8961:106602616	GO:0010729	XP_014050843.1	LOC106602616	zinc finger protein 112-like	protein_coding	ssa04	15336216	15339070	-	LORe	hpi:004394
gene13771:106606987	GO:0015669	XP_014058996.1	LOC106606987	cytoglobin-2-like	protein_coding	ssa06	28914390	28924972	-	LORe	hpi:009463
gene13885:106607112	GO:0015669	XP_014059190.1	LOC106607112	hemoglobin subunit beta-1	protein_coding	ssa06	31817373	31818340	+	LORe	hpi:009689
gene14007:100195895	GO:0015669	NP_001134396.1	hbae	Hemoglobin embryonic subunit alpha	protein_coding	ssa06	34421693	34422525	-	LORe	hpi:009970
gene14009:106607378	GO:0015669	XP_014059770.1	LOC106607378	hemoglobin subunit beta	protein_coding	ssa06	34431057	34432022	-	LORe	hpi:009747
gene14010:106607381	GO:0015669	XP_014059774.1	LOC106607381	hemoglobin subunit alpha-2-like	protein_coding	ssa06	34433192	34434085	+	LORe	hpi:009948
gene14018:106607375	GO:0015669	XP_014059768.1	LOC106607375	hemoglobin subunit alpha-4	protein_coding	ssa06	34551141	34552055	-	LORe	hpi:009737
gene14019:106607372	GO:0015669	XP_014059766.1	LOC106607372	hemoglobin subunit beta-like	protein_coding	ssa06	34553872	34554831	+	LORe	hpi:009723
gene14020:106607373	GO:0015669	XP_014059767.1	LOC106607373	hemoglobin subunit alpha-like	protein_coding	ssa06	34557680	34558591	-	LORe	hpi:009867
gene14280:106607404	GO:0015669	XP_014059809.1	LOC106607404	aquaporin-5-like	protein_coding	ssa06	43100865	43102819	+	LORe	hpi:008682
gene22824:106561977	GO:0015669	XP_013981950.1	LOC106561977	carbonic anhydrase 7-like	protein_coding	ssa11	10321207	10338506	-	LORe	hpi:007868
gene25670:106564914	GO:0015669	XP_013986896.1	LOC106564914	cytoglobin-2-like	protein_coding	ssa12	24217962	24227800	+	LORe	hpi:009162
gene4636:100380664	GO:0015669	XP_014032538.1	LOC100380664	cytoglobin-2	protein_coding	ssa02	44815763	44828672	-	LORe	hpi:009162
gene48442:106587277	GO:0015669	XP_014030989.1	ca7	carbonic anhydrase VII	protein_coding	ssa26	15043199	15057044	+	LORe	hpi:007868
gene7218:106600972	GO:0015669	XP_014048256.1	LOC106600972	aquaporin-5-like	protein_coding	ssa03	54802828	54805059	-	LORe	hpi:008682
gene7502:106601078	GO:0015669	XP_014048458.1	LOC106601078	hemoglobin subunit alpha-like	protein_coding	ssa03	63668429	63669330	+	LORe	hpi:009867
gene7504:100136584	GO:0015669	NP_001117144.1	hbb1	beta-globin	protein_coding	ssa03	63691835	63692740	-	LORe	hpi:009689
gene7516:106601065	GO:0015669	XP_014048450.1	LOC106601065	hemoglobin subunit alpha-1-like	protein_coding	ssa03	63777371	63778251	-	LORe	hpi:009948
gene7517:106601063	GO:0015669	XP_014048448.1	LOC106601063	hemoglobin subunit beta-like	protein_coding	ssa03	63779417	63780422	+	LORe	hpi:009747
gene7521:106601061	GO:0015669	XP_014048447.1	LOC106601061	hemoglobin embryonic subunit alpha-like	protein_coding	ssa03	63790349	63791243	+	LORe	hpi:009970
gene7776:106601402	GO:0015669	XP_014049068.1	LOC106601402	cytoglobin-2-like	protein_coding	ssa03	70398230	70408791	-	LORe	hpi:009463
gene13771:106606987	GO:0015671	XP_014058996.1	LOC106606987	cytoglobin-2-like	protein_coding	ssa06	28914390	28924972	-	LORe	hpi:009463
gene13885:106607112	GO:0015671	XP_014059190.1	LOC106607112	hemoglobin subunit beta-1	protein_coding	ssa06	31817373	31818340	+	LORe	hpi:009689
gene14007:100195895	GO:0015671	NP_001134396.1	hbae	Hemoglobin embryonic subunit alpha	protein_coding	ssa06	34421693	34422525	-	LORe	hpi:009970
gene14009:106607378	GO:0015671	XP_014059770.1	LOC106607378	hemoglobin subunit beta	protein_coding	ssa06	34431057	34432022	-	LORe	hpi:009747
gene14010:106607381	GO:0015671	XP_014059774.1	LOC106607381	hemoglobin subunit alpha-2-like	protein_coding	ssa06	34433192	34434085	+	LORe	hpi:009948
gene14018:106607375	GO:0015671	XP_014059768.1	LOC106607375	hemoglobin subunit alpha-4	protein_coding	ssa06	34551141	34552055	-	LORe	hpi:009737
gene14019:106607372	GO:0015671	XP_014059766.1	LOC106607372	hemoglobin subunit beta-like	protein_coding	ssa06	34553872	34554831	+	LORe	hpi:009723
gene14020:106607373	GO:0015671	XP_014059767.1	LOC106607373	hemoglobin subunit alpha-like	protein_coding	ssa06	34557680	34558591	-	LORe	hpi:009867
gene25670:106564914	GO:0015671	XP_013986896.1	LOC106564914	cytoglobin-2-like	protein_coding	ssa12	24217962	24227800	+	LORe	hpi:009162
gene4636:100380664	GO:0015671	XP_014032538.1	LOC100380664	cytoglobin-2	protein_coding	ssa02	44815763	44828672	-	LORe	hpi:009162
gene7502:106601078	GO:0015671	XP_014048458.1	LOC106601078	hemoglobin subunit alpha-like	protein_coding	ssa03	63668429	63669330	+	LORe	hpi:009867
gene7504:100136584	GO:0015671	NP_001117144.1	hbb1	beta-globin	protein_coding	ssa03	63691835	63692740	-	LORe	hpi:009689
gene7516:106601065	GO:0015671	XP_014048450.1	LOC106601065	hemoglobin subunit alpha-1-like	protein_coding	ssa03	63777371	63778251	-	LORe	hpi:009948
gene7517:106601063	GO:0015671	XP_014048448.1	LOC106601063	hemoglobin subunit beta-like	protein_coding	ssa03	63779417	63780422	+	LORe	hpi:009747
gene7521:106601061	GO:0015671	XP_014048447.1	LOC106601061	hemoglobin embryonic subunit alpha-like	protein_coding	ssa03	63790349	63791243	+	LORe	hpi:009970
gene7776:106601402	GO:0015671	XP_014049068.1	LOC106601402	cytoglobin-2-like	protein_coding	ssa03	70398230	70408791	-	LORe	hpi:009463
gene10933:106604301	GO:0030177	XP_014054284.1	LOC106604301	E3 ubiquitin-protein ligase XIAP-like	protein_coding	ssa05	11586839	11597870	-	LORe	hpi:005117
gene11699:106605060	GO:0030177	XP_014055793.1	LOC106605060	R-spondin-2-like	protein_coding	ssa05	47948701	48001275	+	LORe	hpi:008447
gene11702:106605063	GO:0030177	XP_014055796.1	LOC106605063	microtubule-actin cross-linking factor 1%2C isoforms 1/2/3/5-like	protein_coding	ssa05	48265842	48299572	+	LORe	hpi:000245
gene11706:106605069	GO:0030177	XP_014055809.1	LOC106605069	sal-like protein 3	protein_coding	ssa05	48511137	48528769	-	LORe	hpi:000633
gene11781:106605132	GO:0030177	XP_014055953.1	LOC106605132	R-spondin-1-like	protein_coding	ssa05	51695988	51713490	+	LORe	hpi:008377
gene11845:106605234	GO:0030177	XP_014056132.1	LOC106605234	26S protease regulatory subunit 6B	protein_coding	ssa05	53988623	53998812	-	LORe	hpi:004562
gene12044:106605463	GO:0030177	XP_014056628.1	LOC106605463	death-associated protein kinase 2-like	protein_coding	ssa05	58906283	58919500	-	LORe	hpi:005854
gene12068:106605446	GO:0030177	XP_014056588.1	LOC106605446	mothers against decapentaplegic homolog 4-like	protein_coding	ssa05	59427525	59437309	+	LORe	hpi:003931
gene12111:106605411	GO:0030177	XP_014056494.1	LOC106605411	triple functional domain protein-like	protein_coding	ssa05	60500066	60632791	-	LORe	hpi:000032
gene12186:106605536	GO:0030177	XP_014056782.1	LOC106605536	R-spondin-3-like	protein_coding	ssa05	64074042	64097235	+	LORe	hpi:007510
gene12187:106605535	GO:0030177	XP_014056781.1	LOC106605535	E3 ubiquitin-protein ligase rnf146-like	protein_coding	ssa05	64100420	64103962	+	LORe	hpi:007617
gene12191:106605530	GO:0030177	XP_014056750.1	LOC106605530	E3 ubiquitin-protein ligase UBR5	protein_coding	ssa05	64142157	64188769	-	LORe	hpi:000057
gene12194:106605527	GO:0030177	XP_014056747.1	LOC106605527	V-type proton ATPase subunit C 1-A	protein_coding	ssa05	64226902	64238636	+	LORe	hpi:005061
gene12494:106605832	GO:0030177	XP_014057278.1	LOC106605832	tyrosine-protein kinase STYK1-like	protein_coding	ssa05	70749789	70763468	-	LORe	hpi:004447
gene12502:106605854	GO:0030177	XP_014057305.1	LOC106605854	protein Wnt-4-like	protein_coding	ssa05	70897280	70903325	+	LORe	hpi:005683
gene12515:106605865	GO:0030177	XP_014057322.1	LOC106605865	glycogen synthase kinase-3 alpha-like	protein_coding	ssa05	71100592	71117697	+	LORe	hpi:005382
gene13754:106606981	GO:0030177	XP_014058989.1	LOC106606981	protein phosphatase 1 regulatory subunit 12B-like	protein_coding	ssa06	28019632	28022471	-	LORe	hpi:008383
gene13872:106607099	GO:0030177	XP_014059173.1	LOC106607099	G-protein coupled receptor family C group 5 member D-like	protein_coding	ssa06	31631067	31636057	-	LORe	hpi:005378
gene13919:106607192	GO:0030177	XP_014059366.1	LOC106607192	proteasome activator complex subunit 3-like	protein_coding	ssa06	32643044	32652897	-	LORe	hpi:007547
gene13968:100195355	GO:0030177	XP_014059196.1	kc1e	Casein kinase I isoform epsilon	protein_coding	ssa06	33906109	33916156	+	LORe	hpi:004539
gene14004:106607385	GO:0030177	XP_014059776.1	LOC106607385	KN motif and ankyrin repeat domain-containing protein 2-like	protein_coding	ssa06	34382331	34409189	+	LORe	hpi:000786
gene14087:106607324	GO:0030177	XP_014059651.1	LOC106607324	protein Wnt-9b-like	protein_coding	ssa06	36716951	36723344	-	LORe	hpi:005686
gene14105:106607305	GO:0030177	XP_014059615.1	LOC106607305	frizzled-2-like	protein_coding	ssa06	37334436	37337515	+	LORe	hpi:002970
gene14110:106607301	GO:0030177	XP_014059608.1	LOC106607301	serine/threonine-protein kinase 17A-like	protein_coding	ssa06	37463421	37479709	+	LORe	hpi:005481
gene14208:106607413	GO:0030177	XP_014059814.1	LOC106607413	junction plakoglobin-like	protein_coding	ssa06	40251995	40320438	+	LORe	hpi:002328
gene14244:100286406	GO:0030177	XP_014059932.1	LOC100286406	collagen alpha-1(I) chain	protein_coding	ssa06	41487399	41509068	+	LORe	hpi:000466
gene14247:100194647	GO:0030177	XP_014059802.1	LOC100194647	proteasome (prosome%2C macropain) 26S subunit%2C non ATPase%2C 3-2	protein_coding	ssa06	41601988	41609625	-	LORe	hpi:003393
gene16159:106609328	GO:0030177	XP_014063493.1	LOC106609328	transcription factor SOX-5-like	protein_coding	ssa07	37562953	37664462	+	LORe	hpi:001578
gene16179:106609312	GO:0030177	XP_014063463.1	LOC106609312	caprin-2-like	protein_coding	ssa07	38289989	38297715	+	LORe	hpi:001313
gene16186:106609305	GO:0030177	XP_014063448.1	LOC106609305	protein Wnt-16-like	protein_coding	ssa07	38503514	38512074	-	LORe	hpi:005636
gene16397:106609509	GO:0030177	XP_014063876.1	LOC106609509	aryl hydrocarbon receptor nuclear translocator-like protein 1	protein_coding	ssa07	45550689	45568789	-	LORe	hpi:002975
gene16911:106610025	GO:0030177	XP_014064610.1	LOC106610025	secreted frizzled-related protein 2-like	protein_coding	ssa08	6208491	6211540	+	LORe	hpi:006906
gene19178:106612162	GO:0030177	XP_014068573.1	LOC106612162	E3 ubiquitin-protein ligase XIAP-like	protein_coding	ssa09	80712204	80722774	+	LORe	hpi:005117
gene22788:106561941	GO:0030177	XP_013981873.1	LOC106561941	complement C1q tumor necrosis factor-related protein 4-like	protein_coding	ssa11	9226163	9238858	-	LORe	hpi:006203
gene22811:106561966	GO:0030177	XP_013981933.1	LOC106561966	26S protease regulatory subunit 6A-B-like	protein_coding	ssa11	9948311	9957440	+	LORe	hpi:004459
gene22819:106561973	GO:0030177	XP_013981946.1	LOC106561973	fibroblast growth factor 3-like	protein_coding	ssa11	10199104	10203906	+	LORe	hpi:008363
gene22983:106562106	GO:0030177	XP_013982172.1	LOC106562106	aryl hydrocarbon receptor nuclear translocator-like protein 1	protein_coding	ssa11	18401905	18419060	-	LORe	hpi:002597
gene22998:100196117	GO:0030177	XP_013982105.1	psd7	26S proteasome non-ATPase regulatory subunit 7	protein_coding	ssa11	18792685	18797981	-	LORe	hpi:007128
gene23046:106562219	GO:0030177	XP_013982422.1	LOC106562219	pygopus homolog 1-like	protein_coding	ssa11	21019415	21025574	+	LORe	hpi:005162
gene23157:106562315	GO:0030177	XP_013982587.1	LOC106562315	sal-like protein 1	protein_coding	ssa11	24165857	24180894	+	LORe	hpi:000566
gene23164:106562317	GO:0030177	XP_013982589.1	LOC106562317	caprin-1-like	protein_coding	ssa11	24482078	24493311	-	LORe	hpi:003004
gene23240:106562389	GO:0030177	XP_013982728.1	LOC106562389	protein naked cuticle homolog 1-like	protein_coding	ssa11	27589144	27655035	-	LORe	hpi:004450
gene23515:106562664	GO:0030177	XP_013983107.1	LOC106562664	proteasome subunit alpha type-4-like	protein_coding	ssa11	38380552	38384533	-	LORe	hpi:007391
gene25355:106564512	GO:0030177	XP_013986111.1	LOC106564512	transcription activator BRG1-like	protein_coding	ssa12	14061795	14091937	+	LORe	hpi:000535
gene25438:106564590	GO:0030177	XP_013986212.1	LOC106564590	fibroblast growth factor 8b-like	protein_coding	ssa12	15990167	15994870	-	LORe	hpi:008029
gene25603:106564751	GO:0030177	XP_013986550.1	LOC106564751	junction plakoglobin-like	protein_coding	ssa12	22541995	22564758	-	LORe	hpi:001829
gene25633:106564948	GO:0030177	XP_013986971.1	LOC106564948	proteasome subunit beta type-3-like	protein_coding	ssa12	23091645	23093584	-	LORe	hpi:008501
gene25681:106564903	GO:0030177	XP_013986875.1	LOC106564903	E3 ubiquitin-protein ligase SMURF2-like	protein_coding	ssa12	24512646	24591487	-	LORe	hpi:001399
gene25699:106564887	GO:0030177	XP_013986851.1	LOC106564887	axin-2-like	protein_coding	ssa12	25087813	25106199	-	LORe	hpi:001704
gene25709:100196747	GO:0030177	NP_001135241.1	psd12	26S proteasome non-ATPase regulatory subunit 12	protein_coding	ssa12	25721483	25727999	-	LORe	hpi:003904
gene25726:106564875	GO:0030177	XP_013986831.1	LOC106564875	ubiquitin carboxyl-terminal hydrolase 34-like	protein_coding	ssa12	26131762	26208561	+	LORe	hpi:000024
gene25762:106564832	GO:0030177	XP_013986742.1	LOC106564832	nidogen-1-like	protein_coding	ssa12	27046868	27112584	+	LORe	hpi:000647
gene35406:106574304	GO:0030177	XP_014005589.1	LOC106574304	glycogen synthase kinase-3 beta-like	protein_coding	ssa16	62650137	62701393	+	LORe	hpi:006144
gene35410:106574300	GO:0030177	XP_014005575.1	LOC106574300	zinc finger E-box-binding homeobox 2-like	protein_coding	ssa16	63232991	63305624	+	LORe	hpi:000541
gene35472:106574245	GO:0030177	XP_014005450.1	LOC106574245	frizzled-7-A-like	protein_coding	ssa16	65850901	65854207	+	LORe	hpi:002972
gene35476:106574242	GO:0030177	XP_014005447.1	LOC106574242	transmembrane protein 198-B-like	protein_coding	ssa16	65898615	65917571	+	LORe	hpi:005510
gene35546:106574401	GO:0030177	XP_014005732.1	LOC106574401	26S proteasome non-ATPase regulatory subunit 14	protein_coding	ssa16	69994392	70005389	+	LORe	hpi:006380
gene35589:106574540	GO:0030177	XP_014005968.1	LOC106574540	vang-like protein 1	protein_coding	ssa16	71273202	71314576	-	LORe	hpi:003727
gene3586:106576382	GO:0030177	XP_014008994.1	LOC106576382	glycogen synthase kinase-3 beta-like	protein_coding	ssa02	9634715	9655732	-	LORe	hpi:005382
gene35938:106574860	GO:0030177	XP_014006452.1	LOC106574860	indian hedgehog B protein-like	protein_coding	ssa16	79755342	79758624	-	LORe	hpi:007933
gene3605:106576564	GO:0030177	XP_014009267.1	LOC106576564	protein Wnt-4-like	protein_coding	ssa02	10040270	10045660	-	LORe	hpi:005683
gene36234:106575232	GO:0030177	XP_014007079.1	LOC106575232	zinc finger E-box-binding homeobox 2-like	protein_coding	ssa17	5999168	6077556	+	LORe	hpi:000541
gene36300:106575172	GO:0030177	XP_014006921.1	LOC106575172	frizzled-7-A-like	protein_coding	ssa17	8647127	8650423	+	LORe	hpi:002972
gene36304:106575169	GO:0030177	XP_014006911.1	LOC106575169	transmembrane protein 198-B-like	protein_coding	ssa17	8694267	8714669	+	LORe	hpi:005510
gene36376:100196866	GO:0030177	NP_001135360.1	psde	26S proteasome non-ATPase regulatory subunit 14	protein_coding	ssa17	11965236	11978272	+	LORe	hpi:006380
[truncated: 765 more rows]
