# Supplementary material for: Lineage-specific rediploidization is a mechanism to explain time-lags between genome duplication and evolutionary diversification
Source: Genome Biol. 2017 Jun 14;18:111. doi: 10.1186/s13059-017-1241-z (PMC5470254; doi:10.1186/s13059-017-1241-z)
Supplement: Supplementary file 5 — Sequence capture probes. Full data associated with the 1293 sequence probes used to capture a genome-wide dataset of ohnologues across 15 salmonid species, including: (i) NCBI accession and encoded protein product for each sequence capture probe, (ii) the salmonid species from which each probe sequence was taken, (iii) ‘Probe status’, where ‘Singleton’ means only a single gene duplicate was included in the probe set, even if other duplicates were identified and ‘Duplicate’ means both gene duplicates were present in the probe set, and (iv) ‘Selection status’, where ‘Pre-selected’ means the sequence capture probe was selected a priori and ‘Selected randomly’ means the genes were chosen at random. (XLSX 588 kb) [file 13059_2017_1241_MOESM5_ESM.xlsx]

## Sheet: Sheet2
Protein Product	Probe NCBI Accession	Probe species	Probe Status	Selection Status	Probe sequence
signal transducer and activator of transcription 3	GU933429	Salvelinus alpinus	Duplicate	Pre-selected	ATGGCCCAGTGGAACCAGTTGCAGCAGCTGGAGACCAGGTACCTGGAGCAGCTGTACCACCTGTACAGCGACAGCTTCCCCATGGAGCTCCGGCAGTTCCTCGCCCCCTGGATCGAAAGCCAGGATTGGGCGTACGCAGCGAACAAGGAGTCCCACGCCACGCTGGTGTTCCACAACCTGCTGGGGGAGATTGACCAGCAGTACAGCCGCTTCCTGCAGGAGAACAACGTGCTCTACCAGCACAACCTGCGACGCATTAAGCAGCACCTGCAGTCCAAGTACCTGGAGAAACCTATGGAGATCGCCCGCATTGTGGCCCGCTGCCTCTGGGAAGAGCAGAGGCTGTTGCAGACCGCCACCACCGCCGCACAGGACGGAACGACGTCTCACCCGTCTGGC…
Growth hormone	JX277097	Salmo trutta	Duplicate	Pre-selected	ACATACTCAACCGACCACCGCACTTTCAAGTTAAGTAACCATCCTTGGCAATTAAGAGTAAAAATGGGACAAGTGTTTCTGCTGATGCCAGTCTTACTGGTCAGTTGTTTCCTGAGTCAAGGGGCAGCGATAGAAAACCAACGGCTCTTCAACATCGCGGTCAGCCGGGTGCAACATCTCCACCTATTGGCTCAGAAAATGTTCAATGACTTTGACGGTACCCTGTTGCCTGATGAACGCAGACAGCTGAACAAGATATTCCTGCTGGACTTCTGTAACTCTGACTCCATCGTGAGCCCAGTCGACAAGCACGAGACTCAGAAGAGTTCAGTCCTGAAGCTGCTCCATATCTCTTTCCGTCTGATTGAATCCTGGGAGTACCCTAGCCAGACCCTGATC…
Growth hormone	JX277098	Salmo trutta	Duplicate	Pre-selected	ATACTGAACCGACCACCACACTTTCAAGTGAAGAAATCATCCTTGGCAATTAAGAGAAAAAAATGGGACAAGTGTTTCTGCTGATGCCAGTCTTACTGGTCAGTTGTTTCCTGGGTCAAGGGGCGGCGATGGAAAACCAACGGCTCTTCAACATCGCGGTCAACCGGGTGCAACACCTCCACCTATTGGCTCAGAAAATGTTCAACGACTTTGAAGGCACCCTGTTGCCTGATGAACGCAGACAGCTGAACAAGATATTCCTGCTGGACTTCTGTAACTCTGACTCCATCGTGAGCCCAATCGACAAGCAGGAGACTCAGAAGAGTTCAGTCCTGAAGCTGCTCCATATCTCTTTCCGCCTGATTGAATCCTGGGAGTACCCTAGCCAGACCCTGACCA…
insulin-like growth factor binding protein 1 paralogue A1	NM_001279140	Salmo salar	Duplicate	Pre-selected	ATGAGTGGATTATTTCACAGAAATGTATTGGTGGCAGCAGCGGTATGCTGCTCTGTTCTGGTCCGGTCTGTCCTGGGGTCCCCGGTGTTAGCGCAAGAGCCGATCCGATGCGCTCCGTGCTCTCCGGAGAAGCTGAGCGAGTGTCCAGCGGTGGCGCCCGGCTGTGCGGAGGTTCTGCGTGAGCCTGGTTGTGGATGCTGCCTCGCTTGCGCCCTGAAGACGGGGGATCTGTGCGGAATCTACACGGCGCCATGCGGGTCCGGACTGAGGTGCACCCCGAGACCCGGCGACCTCCGGCCGCTGCACTCCCTCACTCGAGGCCAGGCTGTATGCACGGAGATCCCCGAGCCCGAGAGGAGCCCTGTGCCCCAAAACCCCGACCAAGGAGCGGCGGACTAT…
insulin-like growth factor binding protein 1 paralogue A2	NM_001279137	Salmo salar	Duplicate	Pre-selected	ATGAGTGGATTATTTCTGAAAAATATATTGGTGGCAGCAGCAGTATGTTGCTCGGTGCTGGTCACGGCGGCACTGGGGTCCCCAGTGTTAGCTCAAGAGCCGATCCGATGCGCCCCGTGCGCGCCGGAGAAGCTGAGCGAGTGTCCAGTGGTGGCGCACGGCTGTGTGGAGGTTCTGAGTGAGCCGGGTTGCGGATGCTGCCTTGTCTGCGCCCTGATGACGGGGGAACTGTGCGGAATCTACACGGCGCCATGTGGGTATGGACTGAGGTGCACCCCAATACCCGGCGACCTCCAGCCGCTGCACTCCCTTATTCGCAGTCAGGCGGTGTGCATGGCGAACCCCGAGCCCGAAAGGAGCGCTAAACCCCCAAACCCAGATCAAGGAGAGGTGGACGCT…
insulin-like growth factor binding protein 1 paralogue B1	NM_001123624	Salmo salar	Duplicate	Pre-selected	ATGCTTGGATTATATAAGAAGTTGACCCTGCTGGCAGCAATGTCATTGTCCCTCCTGACCTCTCTGGCCCAGTCTTCCCCTGTGGTGGGCCCGGAGCCTATTCGCTGTGCCCCCTGTACCCAGGAGAAACTGGATGAATGCCCGGCCATCTCCCCAGACTGCAAGCAGGTTCTAAGGGAGCCAGGCTGTGGCTGCTGCTTGGCATGTGCCCTGGAGAAGGGGGCCTCCTGTGGGGTATACACAGCCCACTGTGCTCAGGGGTTAAAATGCAGCCCAAGACCTGGGGATCCCAGACCCCTCCACTCCCTCACCAGAGGACAGGCCATCTGCACTGAGGACCAGGGACAAGAGGAAGTAGAGGGGGTGCCAGACCACAGCTCCCTAACCTACTTCCTGGGA…
insulin-like growth factor binding protein 1 paralogue B2	NM_001279165	Salmo salar	Duplicate	Pre-selected	ATGCTTGGATTATTTGAGAAGTTGACCCTGCTGGCAACAGTGTCATTGTCCCTCCTGGCCTCTCTGGCCCTGTCTTCCCCCGTGGTGGGTCCAGAGCCTATCCGCTGTGCCTCCTGTACCCAGGAGAAACTGGATGAATGCCCGGTCATCTCCCCAGACTGTAAGCAGGTTCTAAGGGAGCCGGGATGTGGCTGCTGCTTAGCATGTGCCCTGGCGAAGGGGGCCTCCTGTGGGGTGTACACGGCCCACTGTGCTGAGGGGTTAAAATGCAGCCCTAGATCTGGAGACCCCAGACCTCTCTACTCTCTCACCAGGGGACAGGCTATCTGCACCGAGGACGAGGGACAAGAGGAAGTAGAGTGGTTTACAGACCACAGCTCCCTGCCCGACCTCCTGGGA…
insulin-like growth factor binding protein 2 paralogue B1	NM_001123648	Salmo salar	Duplicate	Pre-selected	ATGGTGCTATATTTTAGCTGCGGTTTGCTTCTGCTTATGTTACTTGGTCTGCCGGGCCTATCGCTCGGGGACTTGGTATTCCATTGTCCGAAGTGCACTGCGGAGCGCCAAACTGCATGTCCTGAGCTCACCATCAACTGTACTGAGATAGTCAGGGAGCCCGCCTGTGGCTGCTGTCCGGTGTGTGCCCGGTTAGAAGGTGAATTCTGTGGCGTCTACACACCGAGGTGTTCCACAGGGCTGCGTTGTTATCCCACTGCAGATTCAAAATTGCCCTTGGAGCAGCTGGTTCAGGGGTTAGGGCGATGCTCACAAAAAGTGGACCCAGTGCCCAACCGCACTCAAGAGCATCAGGGCACGAGTGAGGAGCTGCAGGGTACTGAGGGCCCCACTCAGAAG…
insulin-like growth factor binding protein 2 paralogue B2	NM_001279160	Salmo salar	Duplicate	Pre-selected	ATGGTGCTATATTACGGCTGCAGTTTGCTGCTGCTTACATTCCTTGCTCTGCCGGGTCTATTGCTTGGGGACTTGGTATTCCATTGTCCAAGCTGTGCTGCGGAGCGCCAAGCTGCATGTCCTAAGCTTGCTACAACATGTACTGAGATAGTCAGGGAGCCCGGCTGTGGCTGCTGCCCAGTGTGTTCCCGGTTAGAAGGCGAATTCTGTGGCGTCTACACACCGAGGTGTTCCACAGGGCTGCGTTGTTATCCTACTACAGATTCAGATTTGCCCTTGGAGCAGCTGGTTCAGGGATTAGGACGATGCTCACACAAAGTAGACCCGGTACCCATCCTCACTCAAGAGCATCAGGACAAGAGTGGACCTATAGTGGAGCTGCAGGGCACTGAGGGTCCC…
insulin-like growth factor binding protein 3 paralogue A1	NM_001279147	Salmo salar	Duplicate	Pre-selected	ATGCCCGGTCTATGCTTGTTTTGTCTCACTGCGGTGCTCGCTGCATTCACCCGGTTCGCGGAGACCGTGGGACCGGTGGTCCGATGCGAGCCGTGTGACGCCGGGGCTCTTATGGAGTGCAAGCCGCTGCCAAAAGACTGCGCAGAGAGGGTGCGGGAGCCCGGCTGCGGGTGCCGTCTGTCGTGCGCCCTTGCTGAGGGTCAGGCGTGTGGAGTGTACACCGGGCGCTGTGGCTCCGGGCTGATTTGTCAGTTCCAACCCGGGGGGACCCGACCGCTGCAAGCCTTGCTAGAGGGAAGGGGAGCGTGCTCCAGCGCCGCGTCCAAAAAACTCAACACCTTTCTGCTCCCCGCGCAGAAACAAGAGAACACAAGCGGGGAGCAGGCCGGGGCGGGGGCT…
insulin-like growth factor binding protein 3 paralogue A2	NM_001279157	Salmo salar	Duplicate	Pre-selected	ATGCCCGGTCTATGCTTGTTTTGTCTCACTGCTGTGCTCGCTGCATTCACCCGGTTCGCGGAAACCGTGGGAACGGTGGTCCGATGCGAGCCGTGTGACACCGTGGCTCTCATGCAGTGCAAGCCTCTGGCAAAAGACTGCGCCGACAGCGTACGGGAGCCTGGCTGTGGGTGCTGTCTGACGTGCGCCCTTGCGGAGGGTCAGGCGTGTGGAGTGTACACCGGGCGCTGTGGCTCCGGGCTGACTTGTCAGCACCAACCCGGGGAGACCCGACCACTACAAGCCCTGCTAGAGGGACGGGGAGCGTGCTCCAGCGTCGCGTCCAAAAAACTCAGCACCATTCTGCTCCCCACACAGAAACAAGAGAACGCAGGCAGGGAGAAGGTGGTGACGGGGGAA…
insulin-like growth factor binding protein 3 paralogue B1	NM_001279167	Salmo salar	Duplicate	Pre-selected	ATGGAGACCTGTTATCGTACACTTTGGATGACAGTTGTTCTGGCATTGATTACGCGGAGATCAGCCGCGGTAGGGCCGGTTATCCGGTGTGAACCTTGTGATGCTGGAGCCCGGCTCCTGTGCAAGCCGTTGCCCAAGGACTGCACCGAGAGAGTTCGCGAAACTGGCTGCGGGTGCTGCATGACTTGCGCGCTGGCATTTGGACAGCCGTGCGGGGTGTACACGGGGAGATGTGGCTCCGGGATGACATGCCAGCTGCAGCCCGGCGAGACGAAACCTCTCCAAGCTCTGCTGGAGGGACGAGGACAGTGTGCGATTGCGACCATTAAAAGATCCACCGCTGCTTTACCTGCCGTCAATGAGATACAAGAGAATGTGGATGGTACTCAGGAGGAGGAG…
insulin-like growth factor binding protein 3 paralogue B2	NM_001279170	Salmo salar	Duplicate	Pre-selected	ATGGAGACGTGTTTTCGCAGACTTTGGCTGACAGTTGTTCTGGCATCGATTTTGCGGAGATCAGTCGCGGTAGGGCCGGTTATCCGGTGCGAACCATGTGATGCTGGAGCCCGGCTCCTGTGCAAGCCGTTGCCCAAGGACTGCGCGGAGAGAGTTCGCGAACCGGGCTGCGGGTGCTGCATGACTTGCGCGCTGGCCTTTGGAAAGCCGTGCGGAGTGTACACCGGGAGATGTGGCTCCGGGATGACATGCCAGCACCAGCCCGGCGAGAAGAAACCTCTCCAAGCTCTGCTAGAAGGACGAGGACAGTGTGCAAACGCGACCATTAAAAGAACTGTTGCCACTATAATCAATGAGAGACAAGAAAATGATGGTGGTATTCAGGAGGAGGAGCGAAAC…
insulin-like growth factor binding protein 5 paralogue B1	NM_001279142	Salmo salar	Duplicate	Pre-selected	ATGTTTCTCAGTTTTTGTCTACTGGTGACATTTGTCCTGGGGCTATCTGGGTGCTTGGGCTCATATGTTCCCTGCGAGCCGTGCGaCCAGAAGGCGCTCTCTATGTGCCCCCCAGTCCCCGTCGGTTGTCAACTCGTGAAGGAGCCTGGCTGCGGTTGCTGCCTAACCTGTGCCTTATCGGAAGGTCAGGCGTGCGGCGTTTACACCGGAACATGCACCCATGGCTTGCGCTGCTTGCCGCGAAATGGAGAAGAGAAGCCACTCCACGCGCTTCTCCATGGCAGGGGAGTGTGCACAAACGAGAAAGGATACAAACCCCTCCATCCACCCATAGATCATGAGTCTCGGGAACACGAGGACACCCTGACAACCGAAATAATGGAGGACCAACTGCAGCCT…
insulin-like growth factor binding protein 5 paralogue B2	JX565557	Salmo salar	Duplicate	Pre-selected	ATGTTTCTCAGTTTTTGTCTACTGCTGACATTTGTCTTGGGGCTGACCGGGTCCTTTGGCTCATATGTACCCTGCGAGCCGTGCGACCAGAAGGCGCTCTCTATGTGCCCCCCGGTCCCCGTCGGTTGTCAACTCGTGAAAGAGCCTGGCTGTGGTTGCTGCCTAACCTGTGCCCTATCGGAAGGTCAGGCGTGCGGTGTTTACACCGGAACATGCACCCATGGCTTGCGCTGCTTGCCGCGGAATGGAGAGGAGAAGCCCCTTCACGCGCTCCTCCATGGCAGGGGTGTGTGCACGAACGAGAAAGGATACAAACCCCTCCATCCACCCATAGATCATGAGTCTCTGGAACACGAGGACACCCTGACGACTGAGATCACGGAGGACCAACTGCAGCCC…
insulin-like growth factor binding protein 6 paralogue A1	NM_001279155	Salmo salar	Duplicate	Pre-selected	ATGCTTCTGTACCCTGACCTTCTGGCCCTACTGTTCCTCCAGCTTGCCCTCTCCAGCCCATGGACACTAGCCTCCCGGCTGCCTCCTCTCAGTGGAGGGAATCCCTCCAGTAAGGGCTCCCAGGTGGCCAGGGCCCCCACACAGAGGCAGCAGTCTGGGGAGCTCAGTACCACTGTCCTGGCCCTGGGGGAGCCCTGTGGGGTCTACACTCTGAGCTGTGCACGTGGACTCCGCTGCACCCCACCACTGGGGTCCCCCAGCCCCCTCCAGGCCCTGCTGCAGGGCAGAGGAGTCTGTAGCAACGCCAGTGGGCCCAGCCCTTCTGAGAGGCCCCAGCCCACAGCCACACACCCAACACCCAGTGAAGACCTGGAGAAGGCTCCATGCCGTAGGCTGCTT…
insulin-like growth factor binding protein 6 paralogue A2	NM_001279145	Salmo salar	Duplicate	Pre-selected	ATGCTTCTGTACCCTGACCTTCTGGCCCTGCTCTTCCTCCAGCTTGCCCTCTCCAGCCCGTGGACGCTAGCCTCCCGGCTTCCCCCTCTCAGAGGAAGGAGTCCCTCCAGTAAGGGCTTACAGGGGGCTGGAGCCCCCAACGAGAGGCAACAGTCTGGGGAGCTCAGCACCACCGTCCTGTTCCTGGGGGAGCCCTGTGGGGTCTACACCCTGAGCTGTGCCCGAGGACTCCGCTGTGCCCCACCACTGGGAGACCCCAGCCCCCTCCAGGCCCTTCTGCAGGGCAGGGGAGTCTGCGGCAATGCCAGTGAACCCAGCCCTTCTGAGAGTCCCCAGCCCAAAGCCACACTCCCGACACCCACTGAAGACCTGGAGAAGGCTCCGTGTCGTAAGCTGCTG…
insulin-like growth factor binding protein 6 paralogue B1	JX565560	Salmo salar	Duplicate	Pre-selected	ATGCCTCTCCTTTCTAACTTAACAACTATTATCTTGTTGTTGATTGCTCACTGCGGATGTTCGACTCTAGCTAACCGTTTGGGACCCTACAAGGGTTGTCTCTCGTGTAAAGAACCAGGTCGGGGCCCCCGCGACCATATTGGGCAGGCAGGCGGTACATCAATGTTGGCCCAGGGAGAGCCCTGTGGTGTGTACACCATGAACTGTGCCAAGGGGCTGCGCTGCGTGCCTCTTCCTCAGGAACACAGCCCTCTCCAGGCTCTGTTGCAGGGCAGGGGCTTCTGCACCAAGCACAGCAGGACCAGTCCCACGGAGAGGCCCCACCCCACAGGTCCACATCCTTCACATAGTGGTGAAATAGAAAAGGCACCCTGCCGTAAGCTGCTCAATAGTGTTCTG…
insulin-like growth factor binding protein 6 paralogue B2	NM_001279150	Salmo salar	Duplicate	Pre-selected	ATGCCTCTCCTTTCTAACTTAACGACTATTGTCTTGTTGCTGATCGCTCACTGCGGATCTTGGATTCTGGCTAACCGCTTGGGCCCCTACAAGGGTTGTCCCTCCTGTAGAGAATCTTTGGGGGCAGGTCGGGCTCCCCGGGACCATATTGGACAAGCAGGCAGCACATCCATGTTGGCCCAGGGAGAGCCCTGTGGTGTGTACACCATGAGCTGTGCCAAGGGGCTGCGCTGCGTGCCCCCTCCTCAGGAACACAGCCCTCTCCAGGCACTGCTGCAGGGCAGGGGCTTCTGCACCAAGCACAGCAGGGCCAGTCCCACGGAGAGGCCCCACCCCACAGGTCCACATCCTTCACAAAGTGGTGAAATAGAAAAGGCACCCTGCCGTAAGCTGCTCAAT…
type II iodothyronine deiodinase-like	XR_001330095	Salmo salar	Duplicate	Pre-selected	ATAAAAAGATTTACAGCCGAGAGGGCTAACTCGTTGGAGCACACAAGCAATTACAAAGCCAGCTAGATACAACTTTTGGTACCAGCGGAGCGCAGCGCACAACCCTCGAATACGCTCCTCGAGCCCTCTCTTGCCTCTTTTTTTTTTATCCCGGGTGACAATTCATTTGTGCGCTCCAAGTCAAGTCAGAGCGCACTCCGTTGAAATGAGAGCAGCAGCATAAAGACCCTACAGCTTCGAGAGAGGGGACAGAGACATATTTAGTGTTTGACAGTGTCAGACAGTGAGCGGGGAACAGCAGAGGAGCACCTGTCTTCGCGGGATGTCCTTGGAAAGCAGCTAAAACCGAGACGCATCATCGGTCTAGTCCGGGGACAGAAGCCTAAACAAATGGGCGCT…
Type III iodothyronine deiodinase	XR_001320949	Salmo salar	Duplicate	Pre-selected	TGACTGATACGATTGTCTCTATCTCCCTGCTTACATTGCCGGCCATACATCATCGGCAGGGCGAGATGCAGAAGTCTGCAGGTGTCCTGACGGTGCTGGCCCTGAAACACACAGCTCTATGTCTGGTTCTGCTGCCCCGGTTCCTCCTGGCAGCGCTGATGCTGTGTCTCCTGGACGTCCTGTGCATCAGGAGGAAAGTGCTGCTGAAGATGGAGGGCAGCAGCCCCGAAGACCCGCCTGTCTGCGTCTCCGACTCCAACAAGATGTTCACCCTGGAGTCGCTCAGGGCCGTGTGGTACGGACAGAAATTAGACTTTTTCAAATCGGCGCACATTGGACTTATCGCGCCCAACACCGAGGTTGTGCAGCTGCAGGAGCGGCGCAGGGTCCGGGTCCTAG…
type III iodothyronine deiodinase-like	XM_014205873	Salmo salar	Duplicate	Pre-selected	ATGCAGGAGACTGCAGGTGTCCTGACGGTGCGGGCCCTGAAACACGCAGCCCTCTGTCTGGTTTTGCTGCCCCGTTTCCTCCTGGCAGCGCTGATGCTGTGGCTCCTGGACTTCCTGTGCATCAGGAGAAAGGTGCTGCTGAAGATGAGGGAGCAGGGCAGCAGCCGCGACGACCCGCCCGTCTGCGTCTCCGACTCCAACAAGATGTTCACCCTGGAGTCGCTCAGAGCCGTGTGGTATGGACAGAAATTAGACTTTTTCAAATCAGCGCACCTTGGATTTATCGCGCCCAACACAGAGGTGGTGCAGCTGAAGGACCGGCGCAGGGTCAGAGTCCTGGACTATGTGAAAGGGAGGAGACCTCTCATCCTCAACTTCGGCAGTTGCTCCTGACCACCG…
Hemoglobin subunit beta-1	NM_001123672	Salmo salar	Duplicate	Pre-selected	ATGGTTGACTGGACAGACGCCGAGAAGAGCACCATCAGTGCTGTCTGGGGCAAAGTAGATATCAATGAGGTCGGACCACTGGCTCTGGCAAGAGTCCTGATCGTCTACCCCTGGACTCAGCGTTATTTCGGCTCTTTCGGAGACGTGTCCACTCCCGCAGCAATCATGGGCAACCCCAAAGTTGCTGCTCACGGCAAGGTCGTGTGTGGAGCTCTGGATAAAGCTGTGAAGAACATGGGCAACATCTTGGCCACATACAAGTCACTGAGCGAGACCCACGCCAACAAACTCTTCGTCGACCCTGACAATTTCAGGGTGTTGGCTGACGTCCTCACAATTGTCATTGCCGCCAAGTTCGGAGCCTCTTTCACTCCTGAAATCCAGGCAACCTGGCAGAAG…
homeobox protein HoxA11ab	NM_001139565	Salmo salar	Duplicate	Pre-selected	ATGGATTTTGACGAGCGGGTCCCCGTCGGTTCGAACATGTATTTGCCCAGTTGCACCTACTACGTCTCGGCGGGGGCAGACTTCTCCGGTCTACCCTCGTTTTTGTCCCAGACCCCGTCTACTCGGCCCATGACATACTCGTACTCCTCTAACCTGCCTCAGGTCCAGCCCGTGAGAGAGGTGACGTTCAGGGACTATGCCGCCATTGACGCGTCCGGTAAATGGTCACACCGGGGGAACCTTCCCCAGTGCTACCCCACCACGGAGGACATGGTACATCGGGACTGTCTGTCCTCGCAGCCCACCATGGGGGAAATGTTTGCCAAGAACAACCCTACCGCCGCTGCTGCGTATCACCACCACTCCGGCGCGGGCTGTGCAGTGTCCAATTTCTACGGG…
homeobox protein Hox-A11b	NM_001141672	Salmo salar	Duplicate	Pre-selected	ATGGATTTTGATGAGCGGGTCCCAGTTGGGTCTAATATGTATTTGCCCGGCAGCTGCACCTATTACGTCTCGGGAACAGACTTCTCAAGCCTCCCTCCTTTTTTGTCCCATCAGAGTCAGTCTTCTTGTCCCATGACATATTCCTACCCATCCTCAACTCTGCCACAGCTTCCGTCTGTCAGAGAAGTAGCTTTCAGAGACTATCATGGCATTGGTAGCTCCAGTAAATGGCACCACCATAGGGGCGGTATGTCACACTGCTACCCCACTGAGGACACGGTGCATAGGGACTGTCTATCAAGCTCGACCTCCTTGGGGGAAATATTCACGAAAAATAACTCCAGTGATGTCTATCACTTCAGCAGCTCCAATCCTACATCAAGTCTCCAGGGCAGTGTG…
homeobox protein HoxA13ab	NM_001139564	Salmo salar	Duplicate	Pre-selected	ATGACAACGTCACTGCTCTTCCGTCCTCGCTGGGTCGACCCGTCGGTGATGTTCCTCTACGACAACGGCGGCGGTTCCGATGAAGTGAGCAAGAACATGGACGCTGGCGGTGGTGGTTTTGCGGGAGGCAACTTTGCGGCGAACCAATGCAGGAACCTGATGGCGCACCCCGCGTCCCTCGCTCCGAGCACGGCATACTCGTCAAGCGACGTCCCAACCTCGGGAATGGGCGAGCCATCCAAGCAGTGCAGCCCTTGCTCGGCTGTGCAAAGCTCCTCCAGCGCGTCCCTGCCCTATGGATACTTCGGTAGCGGCTACTATCCGTGCAGAATGTCGCACCACAGTAGCATAAAGTCGTGCGGCACGCAGCCCCCCTCTGCGTACGGGGAGAAGTACATG…
homeobox protein HoxA2ab	NM_001141625	Salmo salar	Duplicate	Pre-selected	ATGAATTACGAATTCGAGCGAGAGAGCGGTTTTATCAATAGTCAGCCGTCGCTTGCTGAGTGCCTGACATCTTTCCCCCCTGTCGGTGATTCCTTTCAAAGTTCATCAATCAAGAGCTCGACGCTTTCACACTCGACACTGATTCCTCCTCCTTTTGAGCAGACCATTCCCAGCCTCAACCCAGGCATCCACCCGAGGCATAGCCGGCCCAGACACAGCCCCGATGGCTGCATCCCGCTGCCCACTGCCTCCCTACCCCCGGAATACCCCTGGATGCGGGAGAAGAAAGCCTCCAAGAAGAATCACCTGCCGACTTCCTCGGCGACTGCCATAACGAGTGGACCTGTGTGCTTCTCCCCGAAAGGTTCGCCTGAGATTCTAGAGAGTGGAGGAGAGGGT…
homeobox protein Hox-A2b	NM_001130856	Salmo salar	Duplicate	Pre-selected	ATGAATTACGATTTTGAGCGAGAGAGCGGTTTTATCAATAGTCAGCCGTCGCTTGCTGAGTGCCTGACATCTTTTACCCCTGTCGGTGATGCATTTCAAAGTTCATCAATCAAGAACTCGACGCTTTCACAGTCGACACTGATTCCTCCTCCTTTTGAGCAGACCATTCCCAGCCTCAACCCGTGCAGCCACCCACGCCACAGCCGGTCAAAGCAGAATCTGAATGGAGTCTGTAGCCCTCAGCCAGCCGCAGCCCTACCCCCGGAGTACCCTTGGATGAAGGAGAAGAAAGCCTCCAAGAAAAACCACCAGACTACTGCCACATCTCCCGACACTGCGCCGCTTCACTTCTCTCCCCAAGGGTCGCCAGAGACTGCAGAGAGTGGTGGCGGAGGATCT…
homeobox protein HoxA3aa	NM_001141671	Salmo salar	Duplicate	Pre-selected	ATGCAAAAGGCAACCTACTACGACAGCTCCGCAATTTACAGTGGCTACCCGTATCAAAGCGCAAATGGCTTCAGTTATGACGCCAATCAGGTCCAATATCCCCGGGTCTCTCATGTGGAAAGTGAGTACCATCGACCCGCCTGCTCCCTGCAGTCCCCAGACGGCTCGGTCGCCCTGCAGAAGTCGGGAGAGATAGCAGAGAGCTGCGATATGAGTACGGCCATCCAGGCGGCGCAGCCACCCGTCCTCACCGACAGCAATAAACCACAGGTGTCGGTGTCTGTCCCGCCACCGCCTCCTCAGTCACAGTCCCCTGGTTCTCTCAACCAGAACAAGAGCAACGGCTCCAGTCAAGCCGACTCAAATGGCTCCGTACACGGCTCGCCGACCTCCACCACC…
homeobox protein HoxA3ab	NM_001130998	Salmo salar	Duplicate	Pre-selected	ATGCAAAAGGCAACCTACTACGACAGCTCCGCAATTTACAGTGGCTACCCGTATCAAAGCGCAAATGGCTTCAGTTATGACGCCAATCAGGTCCAATATCCCCGGGTCTCTCATGTGGAAAGTGAGTACCATCGACCAGCCTGCTCCTTGCAGTCCCCAGACGGCTTGGTCGCCCTGCAGAAGCCGGGGGAGATGGCGGAGAACTGCGATAGGGGTACGGCCATCCAGGCGGCGCAGCCACCCGTCCTCACTGAAAGCAATCAACCGCAGATGTCGGTGTCTGTCCCACCACCACCTCCCCAGTCACAGTCCCCCGGTTCTCTCAACCAGAACACGAGCAACGGCTCCTGTCAACCCAACTCAAAGAGCTCGGTGCACAGCTCGCCGACTACCACCCGG…
homeobox protein HoxA4aa	NM_001141624	Salmo salar	Duplicate	Pre-selected	ATGATCATGAGTTCATACTTGATAAACTCGAACTATATCGAACCTTCCTTTCCTCCATGCGACGAATATCAACAGAACGGATACATCCCCGCCCCTACTGAGTACTACGAACGGCCAAAAGATTCGGGCTTTCCCCATCACGACGAGGCGTCCTATCCGAGGTCAAACTACACAGAACCGAGCTACGACTACGGTAATGTCCCCAACAACGCTCTCGACGATTTCACCGACAGGCATCACGCACAGGCTCACCCCGTTGCCCAGAACCATGGCCCTCGCCTCAACCCAGTCCCAGACAGCGGTGCCGTGGCGGACGTGAGCAAAGACTGCAGCCTCGCCACTGAGTCTTATTCCAGCGCACAGAAGGGAAAGGAAGTGCCGGTGGTCTACCCCTGGATG…
homeobox protein HoxA4ab	NM_001139569	Salmo salar	Duplicate	Pre-selected	ATGATCATGAGTTCGTATTTGATAAACTCGAACTATATCGAACCTTCCTTTCCTCCATGCGACGAATATCAACAGAACGGATACATCCCCGCCCCTACTGAGTACTACGAACGGCCAAAAGATTCGGGCTTTCCCCATCATGACGAGGCGTCGTATCCGAGGTCAAACTACACAGAACCGAGCTACGACTACGGTAATGTCCCCAGTAATGGACTCGACGATTTTACCGACAGGCATCAGGCACAACCTCAGCCCATTGCCCAGAACCATGGCCCTCGCCTCAACCCAGTCCCAGACAGCGGTGTGGTGGAGGACGTCAGCAAAGCCTGCAGCCTCGCTACTGAGTCTTATCCCGGTGCACAGAAGGGCAAGGAGCCGCCGGTGGTCTACCCCTGGATG…
homeobox protein HoxA5aa	NM_001139562	Salmo salar	Duplicate	Pre-selected	ATGAGCTCCTATTTTGTAAACTCATTCTGCGGTCGCTATCCCAATGGCGCGGATTTCCAGTTACATAATTATGGAGACCACAGCTCTGCAAACGAGCAATACAGGGACTCCACGACCATGCATTCCAGCAGGTACGGTTATGGCTACAACGGGATGGACCTCACTGTCAGTCGCGGTAACGGGCACTTTATGGCCAGCGTGCGGGCACAGGGCTACTCCCCGAACCAGTCGGTGGCGACAACAACGTCCTCTGTCGAGACGCCCAGGTACACCCAGCCCGGGAGCGCCACCGAGACGACGTCCCTCTCGCCTCCACCTGACCCGCTCCCGTGCTCCTCCTCTGTCGCGAGCTGCTCGTCTCCGGTCAGCGAGTCTCAACCTCAACACCGAGACATAAAG…
homeobox protein HoxA5ab	NM_001139568	Salmo salar	Duplicate	Pre-selected	ATGAGCTCCTATTTTGTAAACTCATTCTGCGGTCGCTATCCCAATGGCGCCGACTTCCAGTTACATAATTATGGAGATCACAGCTCAGCAAACGACCAATACAGGGACTCAACGACCATGCATTCCAGCAGGCACGGTTATGGCTACAACGGGATGGACCTCACTGTCGGTCGCGGTAACGGGCACTTTGTGGCCAACGAGCGGGCACAGGGCTACTCCCCGAACCAGTCGGCGGCGGCAACAACGTCTTCTGTCGAGCCATCCAGGGTACACCCAGTCCGCGAGCGCCACTGGGACGGCGCCCCTCTCGCCCTGCACCTGACCCGCTTCCCGTGCTCCTCCTCTGTCACAAGCTCGTCTCCGGTCAGCGAGTCTCAACCTCAACACCGAGCCATAAAG…
homeobox protein HoxA7ab	NM_001139561	Salmo salar	Duplicate	Pre-selected	ATGAGTTCTTATTATGTGGATGGTCTTTTTAACAAATATACGGCGAGCGGTTCTTTCTTCACTAACGCAGACCTAGGTTCGTGCACTCTTGGACCCGATGGAGAAGGACCCGCATCTGCTCACAACGCCGCAGCCCCTGCCTTCCCACCGTCCCTGTCCGGACTTTACAACGTCAACAATGCAATCTACCAGAGCCACCCGATGTTCAGCCCTGGTTATGGCCAGGGGCCGGACATTCGCAGTCTGCACTGCAGCTCCTTCGACCAGAGCCGTCTGTTCGGGGACAGCTGTGTCCAGCCGGGGCCCCTCACCTCGCCAGAGGACAAACACTACCGGATGTACCCCTGGATGAAAACATCAGATCCAAACCGAAAGCGTGGTCGTCAGACCTACTCCCGG…
homeobox protein HoxA7aa	NM_001139567	Salmo salar	Duplicate	Pre-selected	ATGAGCTCTTATTATGTGGATGGTCTTTTTAGAAAATATACGGCGACCGGTTCTTTCTTCCCAAACACCGACCGGGGTTCGTGCGCTCTTCGACCCAGTGGAGAAGGACCCGCATCTGTTCACAGTGCCGCAGCCTCTGCCTTCCCAACGTCCTTGTCCGGACTTTACAACGTCAACAATGCTATTTACCAGAGTCCCCCGATGTTTACTCCTGCTTATGACCAGGGGCCGGACGTGCACAGTCTGCACTGCAGCTCTTTCGACCAGAGCCGTCTGTTCGGGGACAGCTGCATCCAGCCGGTGCCGGGTCCACTCACCTCGCCAGAGGACAAACATTACCGGATGTACCCCTGGATGAGAACATCAGATCCAAACAGAAAGCGTGGACGTCAGACGTAC…
homeobox protein HoxB13aa	NM_001139573	Salmo salar	Duplicate	Pre-selected	ATGACCACCTCCTTGGTCCTGAATCCTCGCTGGGCGGACACGGTTATGTTTGTGTATGAAAACAACTTGGATGAGCTGAACAAGAACATGGAGGGTCTGGTTGGTAGCGGCAATTTCGCGGCCAACCAGTGCAGGAATCTGATGGCCCACTCCGCTCTGGGGGGTCACCCCTCTAGCCTGGTGCACAGCTCCGGCTACTCCGCGGTGGATGTATCGGGCTCAAGCTCCGGGGAACCAGGCAAACAGTGCACACCGTGCCCCGCGGTCCCTCAAGGCTCCTCCACAGGTCCCTTACCCTATGGGTACTTTGGCAACGGCTATTATCCCTGCAGAATGGGGCGGGGTTCGCTCAAGTCCTGCACACAGCCCAGCGCGCTCAGCTACTCTGCGGAAAAATAC…
homeobox protein HoxB13ab	NM_001139578	Salmo salar	Duplicate	Pre-selected	ATGACCACCTCCTTGGTCCTGAATCCTCGCTGGGCGGACACGGTTATGTTTGTGTATGAAAACAACTTGGATGAGTTGAACAAGAACATGGAGGGTCTGGTTGGTAGCGGCAATTTCGCGGCCAACCAATGCAGGAATCTGATGGCCCACTCCGCTCTGGGGGGTCACCCCTCTAGCTTGGTGCACACCTCCGGCTACTCCGCGTTGGATGTATCGGGCTCAAGCTCCGGGGAACCAGGCAAACAGTGCACACCATGCCCCGCGGTCCCTCAAGGCTCCTCCACAGGTCCCTTACCCTATGGGTACTTTGGCAACGGCTATTATCCCTGCAGAATGGGGCGGGGTTCGCTCAAGTCCTGCACCCAGCCCAGCGCGCTCAGCTACTCTGCGGAAAAATAC…
homeobox protein HoxB1aa	NM_001139577	Salmo salar	Duplicate	Pre-selected	ATGAACTCTTTCTTAGAGTACTCAATTTGTAGCCGTGGACCGAACGCCTACTCACCCAAGTCCGGATACCACCACTTGGACCAAGGCTTCCCGGTCCCTTTTCCTTCGGGCTCCGGCACAACAAGTGATAACGGTGATGGACGGCTTTACGTGGCGGGCAGCGCCCAGGCAGTGGTGGCCCAACATCAGCACCAGAGCAGTAGCTACGCGCATCATCATCAGCCCCAGTCGCATCATGCCAACATGGTCCTTCCATATGGCAGTACAGGGACTGCGGGATACGGGACGGAAGCGTGCGCAAACCCGGACTATGGACACCCACAATACTTTATCAACGAGCAGGACGGGATGTACTATCAATCAACGGGCCTTTCCGCCTCCAATGTAGGCCCCAACTAC…
homeobox protein HoxB1ab	NM_001139583	Salmo salar	Duplicate	Pre-selected	ATGAACTCTTTCTTAGAGTACTCAATTTGTAACCGTGGGACGAACGCCTACTCACCCAAGTCCGGATACCATCACTTGGATCAAGGCTTCCCGGCCCCTTTTCACTCGGGCTCCAGCACAACAAGTGAAAGCTATAGCGGTGATGGACGGCTTTACATGGGGGGCAGCGCCCAGGCGGCTGTGGCTCAACATCAGCACCAGAGCAGTAGCTACGCGCATCATCATCAGCCCCAGCCGCATCATGCCAGCATGGTCCTTCCATATGGCAGTACAGGTACTGCGGGATATGGGGCGCAGGCGTGCGCAAACCCGGACTATGGACACCCACAGTACTTTATCAACGAGCAGGAAGGGATGTACTATCAATCATCGGGCCTTTCCGCCTCCAATGTAGGCCCC…
homeobox protein HoxB3aa	NM_001139576	Salmo salar	Duplicate	Pre-selected	ATGCAGAAAACGACCTACTACGACAACTCGACGCTTTTCGGAGGTTACTCGTACCAAGGGGCCAACGGCTTTGGCTATGATGCTCCTCAACCGGCCTTCCAGTCCACGGCTCACCTCGAAGGCGACTACCAGAGGTCGGCCTGCTCGCTGCAGTCCCTCGGTGGCAACAGCGCTCCTCCCCAGCAGCATGCCAAGACGAAAGAGCTGAATGGCAGCTGCATGCGGCCCAGCCTGCCACCTGAACACCAACCACCACCCCAGGTGTCCCCTCCGGTCAACCCCGCCAACGCCACCAGCAGCAGTGCCACCGCCACCAGCAGCAGTGCCACCGCGCAGCAGCCGGGAGGCAGCGGTGGGGCCGCCAAATCAGCGCCCAAGACGTACACTCTGTCCAACAAC…
homeobox protein HoxB3ba	NM_001171782	Salmo salar	Duplicate	Pre-selected	ATGCAGAAAACGACCTACTACGACAACTCGACGCTTTTCGGAGGTTACTCGTACCAAGGGGCCAACGGCTTCGGCTATGATGCTCCTCAACCGGCCTTCCAGTCCGCGGCTCACCTCGAAGGCGACTACCAGAGGTCCGCCTGCTCGCTGCAGTCCCTCGGTGGCAACAGCGCTCCTCCCCAGCAGCATGCCAAGACGAAAGAGCTGAATGGCAGCTGCATGCGGCCCAGCCTGCCACCTGAACACCAACCACCACCCCAGGTGTCCCCTCCCGTCATCCCCGCCAACGCCACCAGCAGCAGTGCCACCGCCACCAGCAGCAGTGCCACCGCGCAGCAGCCGGGAGGCAGCGGTGGGGCCGCCAAATCAGCGCCCAAGACGTACACTCTGTCCACCAAC…
homeobox protein HoxB4aa	NM_001141908	Salmo salar	Duplicate	Pre-selected	ATGGCCATGAGTTCCTATTTGATCAACTCCAACTATGTGGACCCCAAGTTTCCACCCTGCGAGGAATATTCACAGAATGACTACCTACCCAGTCACTCTCCGGACTACTACAGCGCCCAGAGGCGAGAGCCTGCTTTTCAGAATGAGTCGATCTACAACCAGCGGTCGGGCTGCGCCGACCCGCCTTACACAACGTGCCAGGGTCCGGGGCAGCCCACGGTGGTGATATCTCCACGGGGTCACGTCCTCCCCCCAGCCGGACTCTCAACCCCTCTCCCGGAGCCTAGCCACCATTGCGACTCCGTAACTCCAAGCCCCCCACCCGCCTGTGGCCAGAATCCCCTCAACCAAAGCCCTTCCACGGCCAGCTCTCGCAAGGATCCCGTGGTTTACCCCTGG…
homeobox protein HoxB4ab	NM_001139575	Salmo salar	Duplicate	Pre-selected	ATGGCCATGAGTTCCTATTTGATCAACTCCAACTATGTGGACCCCAAGTTTCCACCCTGCGAGGAATATTCACAGAATGACTACCTACCCAGTCACTCTCCGGACTACTACAGCGCCCAGAGGCGAGAGCCTGCGTTTCAAAATGAGTCGATCTACCACCAGCGGTCGGGCTGCGCCGACCCGCCTTACACGACGTGCCAGGGTACGGGGCAGCCCGCGGTGGTGATGTCTCCACGGGGTCACATCCTCCCCCCGGCCGGACTCTCAACCCCTCTCCCGGAGCCTAGCCACCATTGCGACTCCGTAACTCCAAGCCCTCCACCCGCGTGTGGCCAGAATCCCCTCAACCATAGCCCTTCCACGGCCAGCTCTCGCAAGGATCCCGTGGTTTACCCCTGG…
homeobox protein HoxB6aa	NM_001139575	Salmo salar	Duplicate	Pre-selected	ATGAGTTCCTATTTTGTAAACTCAACTTTTCCAGTGACTCTGCCCGGAGGACAAGAGTCTTTCTTGGGACAGATACCGTTATACTCCTCCGGATACACTGATCCTTTAAGACACAATCCTGGTGCTGCCTATGGCGCTACCAGCGTTCAAGACAAGGCGTACCCACCCTCGTATTACCAGCAGGCGAATGGTGCCTATGGCCGGGCCAGCGCCGCCGGTGCATGCGACTACGCAGCAGCCAGCTTTTACAGGGAAAAGGACCCCGCCTGCACCCTCGCCAGCATAGAGGAACATTCGCTCGTCCTGAGCCAAGACCATCGCAAGACGGACTGCTCGGGGCAAAATAAAAGCATATTCGGGGACAGCGAGGACCAGAAGCCCTCGACGCCCGTCTATCCG…
homeobox protein HoxB6ab	NM_001139580	Salmo salar	Duplicate	Pre-selected	ATGAGTTCCTATTTTGTAAACTCAACTTTTCCAGTGACTCTGCCTGGAGGACAAGAGTCTTTCTTGGGACAGATACCGTTATACTCCTCCGGATACACTGATTCTTTAAGACACTATCCCGGTGCTGCCTATGGCGCTACCAGCGTTCAAGACAAGGCGTACCCATCCTCATATTACCAGCAGGCGAACGGTGCCTATGGCCGGGCCAGCGCCGCCGGTGCATGCGACTACGCAGCAGCCAGCTTTTACAGGGAAAAGGACCCCGCCTGCACCCTCGCCAGTATAGAGGAACATTCGCTCGTCTTGAGCCAAGACCATCGCAAGACGGACTGCTCGGGGCAAAATAAAAGCATATTCGGGGACAGCGAGGACCAGAAGCCCTCGACGCCAGTTTATCCG…
homeobox protein HoxB8aa	NM_001139574	Salmo salar	Duplicate	Pre-selected	ATGAGTTCATATTTTGTCAACTCTCTCTTCTCCAAATACAAGAGTGGAGACTCTTTACGTCCCAATTATTACGAGTGCGGGTTCGCGCAGGACCTTGGGAGTAGACCCACAGTAGTGTATGGACCAGGCACCGGAGCAACTTTCCAACATCCCCCTCAAATCCAGGAATTCTACCACCACGGCGCGTCCACGCTCTCCAGTGCCCCTTACCAACAGAGTCCCTGCGCCGTAACATGCCATGGAGAGCCGGGCAACTTCTACGGGTACGACGCTCTCCAGAGGCAAACACTTTTTGGACCCCAGGACGCGGATTTGGTCCAGTACAACGACTGTAAGATAGCAGCTGGTGGCATCGGGGACGAGACCGAGAGCACGGAACAGAGCCCCTCTCCAACGCAG…
homeobox protein HoxB8ab	NM_001139579	Salmo salar	Duplicate	Pre-selected	ATGAGTTCATATTTTGTCAACTCTCTCTTCTCCAAATACAAGAGTGGAGACTCTTTACGTCCCAATTATTACGAGTGCGGGTTCGCGCAGGACCTTGGGAGTAGACCCACAGTAGTGTATGGACCAGGCACTGGAGCAACTTTCCAACATCCCCCTCAAATCCAGGAATTTTACCACCACGGAGCGTCCACGCTCTCCAGTGCCCCTTACCAACAGAGTCCCTGCGCCGTAACATGCCATGGCGAGCCGGGAAACTTCTACGGGTACGACGCTCTCCAGAGGCAAACCCTTTTTGGACCCCAGGACGCAGATTTGGTCCAGTACAACGACTGCAAGCTAGCCGCTGGTGGTATCGGGGACGAGACGGAGAGCACGGAACAGAGCCCCTCTCCAACGCAG…
homeobox protein HoxC10aa	NM_001141664	Salmo salar	Duplicate	Pre-selected	ATGTCATGCCAGGATAACATGGCTGCCGGTCATTTCCTTATGGATTCTTTGATGGGAGGATCATCTTCCTATAGAGGCGAAGGCTACTCCAACAGCAACCCTGGAATGTACATCCACCCGGCTGCATCTGAGTATGGATGCTCAATGATGAGACATTTTGGAGTAGTTGGATCGTCCCTCTCCAAAAAAGACGAGGTTCCTCTGAGCAGCCACCCTCTCGGCTCCTACCAAGATGCGCCTTACCTGTCATCCCAACTGGGCACATGGACCTCGGCTTCCAAAACGAACAGGGACGAGCAACCTGTTGCCCAATCCAGTTTACAACCATGTTCGTTTCCAACCGATAACGTCAAAGAGGAGGCGTTCTGTTGTCTGTATCAGGGTGACAGTAGCAGCAGG…
homeobox protein HoxC10ab	NM_001139532	Salmo salar	Duplicate	Pre-selected	ATGTCATGCCAGGATAACATTGCTGCCGGTCATTTCCTGATGGATTCTTTGATGGGAGGATCATCATCTTCCTATAGAGGCGAGGGCTACTCCAGCAGCAACCCAGGAATGTACATCCACTCGGCTGCATCTGAGTATGGATGCTCAATGATGAGACATTTTGGAGTAGTTGGATCGCCCCTTCCCAAAAAAGACGAGGTTCCTCTTGGTAGCCATCCTCTCGGCTCCTACCAAGATGCGCTTTACCTGTCATCCCAACTGGGCACTTGGACCTCAGCTTCTAAAACTGACAGTGACGAGCAACCTGTTGCCCAGTCCAGTTTACAACCGTGTTCGTTTCCAATCGACAACGTCAAAAAGGAGGCGTTCTGTTGTCTGTATCAGGGTGACAGTAGCAGC…
homeobox protein HoxC11aa	NM_001139525	Salmo salar	Duplicate	Pre-selected	ATGTTTAACTCGGTGAATCTGGGAAACTTCTGCTCCCAGACGCGCAAAGACCGGACATCCGAGTTTGGGGACAGAACGGGCTGCGCCTCGAACATCTACCTCCCCAGCTGCACCTACTACGTTCCCGAATTTTCTGCCGTCTCTTCGTTTCTTCCACAGGCCTCGTCGCGGCAGATAACCTACCCATATTCCACAAATCTGTCTCAAGTGCAGCCGGTACGGGAAGTTTCCTATGGATTGGACCCTTCTAGTAAATGGCACCATAGAAGCAATTATGCATCATGCTACTCTGGAGAGGATCTGGTGCACAGGGACTGTCTTCCGCAATCCACCATGACAGAAATGCTTATGAAAACGAACGAGAATGTGTACAGCCACCATAACCACCATCCCAGCTCC…
homeobox protein HoxC11ab	NM_001141665	Salmo salar	Duplicate	Pre-selected	ATGTTTAACTCGGTGAATCTGGGAAACTTCTGCTCCCAGACGCGCAAAGACCGGACATCCGAGTTTGGGGACAGAACGGGCTGCGCCTCAAACATCTACCTCCCGAACTGCACCTACTACGTCCCCGAATTTTCCGCCGTCTCTACGTTTCTTCCACAGGCCTCGTCGCGGCAGATAACCTACCCATATTCCTCAAATCTGCCTCAAGTGCAGCCGGTACGGGAAGTTTCCTATGGATTGGACCCTTCTAGTAAATGGCACCATAGAAGCAATTATGCATCATGCTACTCTGGAGAGGATCTGGTGCACAGGGACTGTCTTCCGTCATCCACCATGACAGAAATGCTTATGAAAACTAACGAGAATGTGTACAGTCACCACCACCACCACCACCACCAT…
homeobox protein HoxC12aa	NM_001141907	Salmo salar	Duplicate	Pre-selected	ATGGGCGAGCATAATCTTCTTAATCCCGGGTTTGTGGGACCTTTGGTAAACATCCACACTGGAGACACTTTTTACTTTCCGAATTTCAGAGCCTCGGGGGGACAACTGGCGGGGCTACCGTCTCTCCCCTACCCGAGAAGGGACAATGTTTGCTCCCTCCCGTGGAACCCATCGGAGCCGTGCAATGGATACTCTCAATCCTACTTTAGCAGCCCCGTATCTATTAACCCTTCTTTCAACCGGTCGTGTGAAATTACTCGACCGGAGGAGGGTAAATGTTATTATAGCAACGGCAGCGCAAGCAACAGAGAGAGCTGTTCTGGTGGTGGCGGGAGCAGCCTAAAACGAGAGGATAGGGCGAGGGACATATCATCATCCATAACATCTGATCACGGTATG…
homeobox protein HoxC12ab	NM_001141619	Salmo salar	Duplicate	Pre-selected	ATGGGCGAGCATAATCTTCTTAATCCCGGGTTTGTGGGACCTTTGGTAAACATCCACACTGGAGACACTTTTTACTTTCCGAATTTCCGAGCCTCGGGGGGACAACTGGCGGGGCTACCGTCTCTCCCCTACCCGAGAAGGGACAATGTTTGCTCCCTCCCGTGGAACCCATCCGAGTCCTGCAATGGATACTCTCAATCCTATTTTAGCAGCCCCGTGCCTATTAACCCTTCTTTCAACCGGTCGTGTGAAATTACTCGGCCGGAGGAGAGTAAATGTTATTATAGCAACGACAGCGTGAGCAGCAGAGAGAGCTGTTCAGGTGGTGGCGGGAGCAGCCTAAAGCGAGAGGATAAAGCGAGGGACACATCATCATTCATAACATCTGATCACGGGATG…
homeobox protein HoxC12ba	NM_001139538	Salmo salar	Duplicate	Pre-selected	ATGGGCGAGCATAATCTTCTTAATCCCGGGTTTGTGGGACCGTTGGTAAACATCCACACGGGAGACACATTTTACCTCCCCAATTTTAGAGCATCCGGGGGACAACTGGCGGGTCTACCCTCTCTCTCTTACCCAAGAAGGGACAATGTATGCTCCCTTCCTTGGACCGCGTCGGAGCCGTGCAATGGATATCCTCAACCCTACTTTAGCAGTGCCATGTCCATTAACCCCTCTTTCAACCGTGCATGCGAAATCACCAGGCAAGATGAAGGCAAATGTTTTTACAGCAACGGTGGCGGCAACAGGGAACCCTGCGCTGAAAGCGCAAACCTCAAACGTGTAGAGAGGGCAAGAGGAGACTCCTCTTCCTCCATAACAACGGAGCATGGACTGCACAAC…
homeobox protein HoxC12bb	NM_001139544	Salmo salar	Duplicate	Pre-selected	ATGGGCGAGCATAATCTTCTTAATCCCGGGTCCGGGTTTGTGGGACCTTTGGTAAACATCCACACTGGAGACACATTTTACCTCCCCAATTTCAGAGCGTCCGGGGGACAACTGGCGGGTCTACCCTCTCTCTCCTACCCAAGAAGGGACAATGTATGCTCGCTCCCTTGGACCCCTTCGGAGCCGTGCAATGGATATCCTCAATCCTACTTTAGCAGTCCCGTGCCCATTAATCCCTCTTTCAACCGTACATGTGAAATCACCAGACAGGATGAAAGCAAATGTTTTTACAGCAATGGTGTCGGCAACAGGGAACCCTGCGCTGAAAGCGCAATCCTCAAACGTGAAGAGAGGGCAAGAGGAGACTCCTCTTCCTCCATAACGACGGAGCATGGACTG…
homeobox protein HoxC13aa	NM_001139524	Salmo salar	Duplicate	Pre-selected	ATGACAACTTCACTGGTTCTGCATCCACGCTGGGCGGACACCTTGATGTACGTTTATGAAAAAAGCCCGAATGAAAATAATCCGAATAAAAACCAAACAATGGAGGGACTGAGCGGGAATTGCCCGGCGACCCACTGCAGGGACCTGATGTCGCACCCCGGGTTGGGGCGACATTCTGGCACTATAGCGACTCACCAGGGCTCGGTGTACTCGGATATATCTTCCCCAGACACCGGCCGACAGTGTCCTGCTCCCCAAACTTCCTCCAGTGCATCTCTGAGCTACGGTTATCCGTTTGAAAACCCTTATTACGGTTGTAGGTTATCTCACTCGCACAACGTGAACTTGCAGCAGAAGCCCTGCTCGTACCACCCTGCAGAGAAATATGCCGACCCCCAC…
homeobox protein HoxC13ab	NM_001139531	Salmo salar	Duplicate	Pre-selected	ATGACAACTTCACTGGTTCTGCATCCACGCTGGGCGGACACCTTGATGTACGTTTATGAAAAAAGCCCGAATGAAAATAATCCGAATAAAAACCAAACAATGGAGGGATTGAGCGGGAATTGCCCGGCGACCCATTGCAGGGACCTAATGTCGCACCCTGGGTTGGGGCGACATTCGGGCACTATAGCGACCCATCAGGGCTCTATGTACTCGGATATATCTTCCCCAGACACCGGCCGACAGTGTCCTGCTCCCCAAACCTCCTCCAGTCCATCTCTGAGCTATGGTTATCCGTTTGGAAACCCTTATTACGGTTGTAGGTTATCTCACTCGCACAACGTGAACTTGCAACAGAAGCCCTGCTCGTACCACCCTGCAGAGAAATATGGCGACCCCACC…
homeobox protein HoxC13ba	NM_001141666	Salmo salar	Duplicate	Pre-selected	ATGACAACTTCGCTGGTTCTGCATCCACGCTGGGCGGACACCTTGATGTATGTATATGAAAAAAGCCTGAATGAAAGTAATCCGAATAAAAACCAATCCATGGAGGGACTAAGCGGGAATTGTCCTGCTACCCACTGCAGGGAACTGATATCGCACTCGGCGTTGGGACGACACTCCGGCACCCTAAGCCACCAGGGTTCTGTGTACTCGGACATACCCTCCCACGACACTGGGCGACAGTGCCCCGCTCCCCAGACTTCCTCCAGCGCCACCCTTGGTTATGGCTACCCATTCGGAAGCCCTTATTACGGGTGTCGGTTGTCACACTCGCACAACGTTAACTTGCAGCAGAAGCAATGCTCTTACCACCCCGCCGAGAAATATGCAGAACCCGGCGCG…
homeobox protein HoxC13bb	NM_001139543	Salmo salar	Duplicate	Pre-selected	ATGACGACTTCGCTGGTTCTGCATCCACCCTGGGCGGACACCTTAATGTACGTATATGAAAAAAGCCCGAATGAAAATAATCAGAATAAAAACCAATCAATGGAGGGACTAGGCGGGAATTGTCCTGCTACCCACTGCAGGGAGCTGATCTCGCACTCAGCGTTGGGACGACACTCCGGCAGCCTCAGCCACCAGGGTTCTGTGTACTCGGACATACCCTCCCAGGACACAGGGCGACATTGCCCCGCTACCCAGACTTCCTCTAGCACCACCCTGGGTTATGGCTACCCGTTCGGAAGCCCTTATTACGGTTGTCGATTGTCACACTCTCACAACGTTAACTTGCAGCAGAAGCCATGCTCTTACCACCATGCCGAGAAGTATACAGAACCAAGCGCC…
homeobox protein HoxC4aa	NM_001139530	Salmo salar	Duplicate	Pre-selected	ATGATCATGAGCTCGTATTTGATGGACTCTACCTACATTGATCCGAAATTTCCTCCATGCGAGGAATATTCACAAAACAGCTACATCCCCGACCACAGCCCCGAATATTACAGCCGCGCAAGGGACCCTGGCTCTGGCTTCCAGCATCACCATCAGGAGTTATACCCTCCGCGGGCGAGCTACCAAGAGCGCCAATATAACTGTGCAAGCATCCCTGAACCTGACACGCAAAGGGGACATGGACTACCCCATACTGCGCACCTGCTTGCAGGGAAAGGGCAGCCAGCCTCATGTGAGACCCCACAGCTACCCATGTCCCCCACCACCCCACCGGCTGCGTCCTCCGCCTGCAACCAAGCTACACCGGAGCACCCAAATAGCTCAGCCTCCTCCAAGCAG…
homeobox protein HoxC4ab	NM_001141620	Salmo salar	Duplicate	Pre-selected	ATGATCATGAGCTCGTATTTGATGGACTCTACCTACATTGATCCGAAATTTCCTCCATGCGAGGAATATTCACAAAACAGCTACATCCCCGAGCACAGCCCCGAATATTACAGCCGCGCCAGGAACCCTGGCTCTGGCTACCAGCATCACCATCAGGAGTTATACCCTCCGCGGGCGAGCTACCAAGAGCGCCAATATAATTGTGCAAGCATCCCTGAACCTGACACGCAAAGGGGACATGGACTACCCCATTCTGCGCACCTGCTTGCAGGGAAAGGGCAGCCAGCCTCATGTGAGACCCCACAGTTACCCATGTCCCCCTCCACTCCACCAGCTGCATCCTCCGCCTGCAACCAAGCTACACCGGAGCACCCAAACAGCTCAGCCTCCTCCAAGCAG…
homeobox protein HoxC4ba	NM_001139542	Salmo salar	Duplicate	Pre-selected	ATGATCATGAGCTCGTATTTGATGGACTCTAACTACATCGATCCGAAATTTCCTCCTTGCGAGGAATATTCACAAAATAGCTACATCCCAGAACACAGCCCTGAATACTACAGCCGCACGAGAGACACTGTCTACCAGCATCACCACCAGGAGTTGTATCCTCCGCGAGTGACCTACCAGGAGCGCCCGTATAACTGTGTAAGCATCCCCGAGCCCGAGCCCCAGACTGGCCATGGGCTTACACACTCGGGGAATCTGCTCGCGGGGAAGGCACAGACAGCTCCACGTGAGCCCTCGCCACCGTTACCCACATCCCCTACGACCCCACCGACTGCGCCGCCTACCTGCATCCAAGCCACCCCGGAGCATCCCATCAGCTCTACCTCGGCTAAGCAGCCT…
homeobox protein HoxC4bb	NM_001141668	Salmo salar	Duplicate	Pre-selected	ATGATCATGAGCTCGTATTTGATGGACTCTAGCTACATCGATCCGAAATTTCCTCCTTGCGAGGAATATTCACAAAATAGCTACATCCCAGAACACAGCCCTGAATACTACAGCCGCACGAGAGACACCGGCTACCAGCATCACCACCAGGAGTTGTATCCTCCGCGAGTGACCTACCAGGAGCGCCCGTATAACTGTGTAAGCATCCCCGAGCCCGAGCCCCAGACCGGCCATGGGCTCACACACTCGGGGAATCTGCTTGCGGGGAAGGCACATACATCTCCATGTGAACCCTTGCCACTGTTACCCACATCCCCTACCACCCCACCGATTGCGCCGCCTGCCTGCATCCAAGCCGCCCCGGAGCAACCCACCAGCTCTGCCTTGGCTAAGCAGCCT…
homeobox protein HoxC5aa	NM_001139529	Salmo salar	Duplicate	Pre-selected	ATGAGTTCCTATGTAGCAAACTCAATTTTTAAGCAGCAAACGCACGAGGCATCCTCCTGTAACGTCATGAATAGTTTAGGCAGTTATGGCTCTCTCTCTGACTTCGATCAAGCCAATTATGCCTATAACGGAGGTCTTCATGATTTCAACGGAACATTCACCTCCTCTGATGCCACTGTAAACTCTCTAAAACGAGAAGAGATGAACTCTAGCCTGCGAGGCAATACGGACACTCAATCTCCACCACGACCACAGTCATACTCAGCCTTGAGCTCCCGGAACTCCGTGCAGAACTGCCTCAGTGACGGTATACTGAGCAAAGCGACTGAAATGCAAATGGAGGTGGTCGAAACCCCCAGAACTACGACCGAAGAAAGCGCGATCAAAGTCGAAACTATG…
homeobox protein HoxC5ab	NM_001139536	Salmo salar	Duplicate	Pre-selected	ATGAGCTCGTACGTAGCTAACAACATTTTTAAGGAGCAAACGCACGAGGCATCCTCCTTTAACACCATGAATAGTTTTGGCAGGTATGGCTCTCTCTCTTCCCTCCATCAAGACAATTATGCCTATAACGGAGGTCTTCATTTGAACGGAACATTCACCTCGTCTGATTCCACTGCGAACTCTCTGAAACGAGAAGAGATGGAAACTAGCCTGCGAGGCAACACGGACGCTCAACCTCCACCACGACTACAGTCTTGCTCAGCTGCGAGCTCCCGGAACTCCGTGCAAAACTGCCTTCGTGATGGGATACTGAGCAAAGGGACTGGAAGGCCAATGGAAGTGGTCGAAAACCCTGCGACTGAAGAAAACGCAATCAAAGTCGAAACTATGCAGCCTGTG…
homeobox protein HoxC5ba	NM_001141621	Salmo salar	Duplicate	Pre-selected	ATGAGCTCTTACGTAGCAAACTCATTGTTTAAGCAAACTCACGAGGCGTCAGCCTTCGCTTTGCACAACCATGGATACGGCTCTAGCCCCGAACTCAACGTGTCCGGCTACTGTGGTTTTGGAGGGCATGATCACCGGGGGTCATTCGCGTCCCCACCGTCCTCGAGCTCCCGTGGCATGGTAGAGATGAACTCTGGGCTGCATGGCAATCCTGGCGACCTTACACCACGACCAGAGTCTTCCACAGGAGACGCTTCCCAGAGACGCCACATGAACGAGCAGACAAGCCGCCAGGGTTCTCTAAATCTCGGACTGTATTGTCGCAAACCCGAGACGGACTCGGATTTCAGCGAAATGCATATCTGCAAGACTCAAACAGGCGAGATCAAAGTCGTAACT…
homeobox protein HoxC5bb	NM_001139548	Salmo salar	Duplicate	Pre-selected	ATGAGCTCTTACGTAGCCAACTCGTTGTTTAAGCAAACTCACGATGCGTCAACTTTCGCTGTGCACAACCATGGCTACGGATCTAACCCCGAACTCAACGTGTCCGGCTACAGTGGTTATGGAGGGCATGATCACCGCGGGTCATTTGCGTCCCCACGGTCCTCGAGTTCCATTGGCATGGGAGAGATGAACGCTGCGCTGCGTGGCAATCCTGGCGACCTTACACCACGGCCAGAGTCTTCCACAGGAGACTCTACCCAGAGACACCTCATGAACGAGCAGACAAGCGGCCAGGGATCTTTAAATCTGGGACTGTATCGTCGAAAACCCGTGACGGACTCCGATTTGAGCGAAATGCCCATCCGCAAGACACAAACAGGAGAGATCAAAGTCGGAACT…
homeobox protein HoxC6aa	NM_001139528	Salmo salar	Duplicate	Pre-selected	ATGAATTCGTATTTCGCAAACCCGTCACTCTCCTGCCATTTATCCGGTGGTCAAGATGTTTTGCCAAGCGTGCCACTAAATTCCACCACTTATGACACAGTGAGACATTTTTCGTCGTATGGGGCTGCTGTGACTCAGAATCGGATATACGCAAATCCTTTCTATTCTCCCCAAGACAATGTTGTTTTTGGGCCGAGTCGGGCATCCTATGAGTATCATGGATCTAATGTGTTTCTTCAAGACAAGGATGGGGGTCTTGCCAGTTGCAGACAAACAACAAGCATGGGACTGAATGCACAAAACCACATTGCTCAGGAGTACAGTTTGGATCAAGCCAGAGGTGCATCGCAGGAGCAGAAAGCTAACGTCCAGATATACCCGTGGATGCAGCGAATGAAC…
homeobox protein HoxC6ab	NM_001139535	Salmo salar	Duplicate	Pre-selected	ATGAATTCGTATTTCGCAAACCCGTCGCTCTCCTGCCATTTATCCGCTGGTCAAGATGTTTTGCCAAGCGTGTCCCTAAATTCCACAGCTTATGACACAGTGAGACATTTTTCCTCGTATGGGGCTGCTGTCAACCAGAATCGGATATACTCAAATCCTTTCTATTCTCCCCAAGACAATGTTGTTTTTGGGCCGAGCCGGGCATCCTATGAGTATGGATCTAATGTGTTTCTTCAAGACAAGGATGGGGGTCTTGCCAGTTGCAGACAAACAAGCAGAGGGCTGAATGCACAAAGCCCCAGTGCTCAGGAGTACAGCTTGGATCACGCCAGAGGAGGATCGCAGGAGCAGAAAGCTAACGTCCAGATTTACCCGTGGATGCAGCGAATGAACTCTCAC…
homeobox protein HoxC6ba	NM_001141667	Salmo salar	Duplicate	Pre-selected	ATGAATTCGTATTTCGCAAACCCGTCGCTCTCATGCCATTTAGCTGGTGGTCAAGAGGTTTTACCTAACGTGGCCCTAAACTCAGCTACCTATGACGCTGTTCGACACTACTCATCCTACGGAGCCGCTGTGGCCCAAAATCGGATATATTCCTCTCCTTTCTATTCGCCCCAAGACAACGTGGTGTTCGGCTCGAGCAGGGGACCGTACGAGTATGGATCCAACGTGTTTTACCAAGATAAGGACGTGCTGCCCAGCTGTAGGCAGAGCAGTTTGGGACAAGGTGCACAAACCTCACTCCCCCAGGATTACCCGTCTGATCAGGGCAGGAACGGCTCGCAGGAACAGAAGGGGAACATTCAGATCTTCCCGTGGATGCAGCGGATGAACTCTCATAGC…
homeobox protein HoxC6bb	NM_001141622	Salmo salar	Duplicate	Pre-selected	ATGAATTCTTATTTCGCAAACCCGTCGCTCTCATGCCATTTAGCTGGTGGTCAAGAGGTTTTACCAAACGTGGCCCTAAACTCAACTACCTATGAACCAGTTCGACACTTCTCCTCCTACGGAACCGCTGTGGCCCAAAACCGGATATATTCCTCGCCTTTCTATTCCCCCCAAGACAACGTTGTATTCGGCTCGAGCAGGGGACCGTACGAGTATGGATCCAACGTGTTTTACCAAGACAAGGACGTGCTGCCCAGCTGTAGGCAGAGCAGTTTGGGACAAGGTTCACAAAGCTCGCTCGCGCAGGATTACCCGTCTGATCCAGGCAGGAACGGCTCACAGGAACAAAAGGGGAACATTCAGATCTACCCGTGGATGCAGCGGATGAACTCTCATAGC…
homeobox protein HoxC8aa	NM_001139527	Salmo salar	Duplicate	Pre-selected	ATGAGCTCATATTTTGTTAACCCTCTTTTCTCCAAATACAAAGGAGGCGAATCACTGGAGCCAACTTACTACGACTGCAGATTCCCACAAAGCGTTGCCCGCAGCCACACGCTGGTCTACGGACCCGGGGCAGCTGCATCGGGCTTTCAGCACCCTTCCCATCATGACTTTTTTCACCATGGGACCACGGGGATCTCCAATCCTGGATACCAACAGAACCCCTGCGCGCTGGCTTGCCATGGAGACGCAACGAAATTTTATGGATATGAAGCTCTTCCGAGGCAACCGCTTTATGGTACCCAGCAAGAGGCAAGCCTCGCGCAATACCCAGACTCTAAATCCTCTAACGGCTCTAACCCCGGAGAAGGACAAGGCCACTTAAATCAGAACTCGTCTCCT…
homeobox protein HoxC8ab	NM_001139534	Salmo salar	Duplicate	Pre-selected	ATGAGCTCATATTTTGTTAACCCTCTTTTCTCCAAATACAAAGGCTGTGAATCACTGGAGCCAACTTACTACGACTGCAGGTTCCCACAAAGCGTTGCCCGTAGCCACACGCTGGTCTACGGACCCGGGGCAGCTGCATCGGGCTTTCAACAGCCGTCCCATCATGTCCAGGATTTTTTCCACCATGGGACCACGGGGATCTCCAACCCTGCATACCAACAGAACCCCTGCGCACTGGCTTGCCATGGAGACGCAACGAAATTTTATGGATATGAAGCTCTTCCGAGACAACCGCTTTATGGTACCCAGCAAGAGCCAAGCCTCGCGCAATACCCAGACTGTAAATCGTCTAACGGCTCTAACCCCGGAGAAGGACAAGGCCATTTAAATCAGAACTCG…
homeobox protein HoxC8ba	NM_001139541	Salmo salar	Duplicate	Pre-selected	ATGAGCTCCTATTTTGTGAACCCTCTCTTTTCCAAGTACAAAGGCGGCGAAACGTTGGAACCAACGTACTATGACTGCAGGTTCCCTCAAAGCGTCACCCGGAGCCACGCGCTGGTGTACGGTGCGGGAGCAGCGGCGCCAGGCTTTCAGCACCCGCCCCATCACGTCCAAGACTTCTTCCACAATGGGACGCCGGGGATCTCCACACCAGGCTTCCAGCAGAATCCATGCGCCTTGGCTTGCCATGGAGATGCCACAAAATTTTATGGATACGAAGCCCTTCCGAGACAAACGCTTTATGGCACCCAACAAGAGTCGAGCGTGGCGCAATACCCAGACTGTAAATCGTCAAATGGCACTAACCTCGGAGAAGGACAAGGCCACCTAAATCAAAACCCG…
homeobox protein HoxC8bb	NM_001139547	Salmo salar	Duplicate	Pre-selected	ATGAGCTCCTATTTCGTGAACCCTCTCTTTTCCACGTGCAAAGGCAGTGAAACGTTGGAACCAACTTACTACGACTGCAGGTTCCCTCAAGGCGTCACCGGGAGACACGCGCTGGTGTACGGTGCGGGAGCGGCGGCGACGGGATTTCAGCACCCGCCCCATCACGTCCAAGACTTCTTTCACCATAGGACGCCGGCGATCTCCACACCAGGCTACCAGCAGAATCAATGCGCCTTGGCTTGCCATGGAGATGGCACTACATTTTATGGATACGAAGCTCTTCCAAAACAAACGCTTTTTGGTACCCAACAAGAGGCAAGCGTGGCGCTATACCCAGACTGTAAATCGTCAAATGGCACTAACCTCGGAGAAGGACAAGGCCACCTAAATCAAAACCAG…
homeobox protein HoxC9aa	NM_001139526	Salmo salar	Duplicate	Pre-selected	ATGTCGACCACGGGTCCCATAAGTAATTATTATGTGGATTCCTTGATACACCATGAAAGCGATGATGTTCTTGCGGCTCGATTCTCGGCTCCTGTTTCGCACTCCACCGGCCCTCGTCCAACGTCCCTTATACCGGAGTGTGGTGACTATCCGTCCTGCAGCTTTTCCCCGAAACCACCCGTGTTTACTACCTCTTGGGCCCCTGTTCACTCCCAGTCCTCAGTGGTTTACCACCCATACAGCCACCAACCTCATTTAGGAACGGACTCAAGGTATGTGCGGTCATGGCTAGAGCCGATCTCGGGGACTATGTCCTTCCCTGGCTACCCAGCCAACGGCAGACACTATGGGCTGAAGCCCGACGCCTTCCAGGAGCATCGAGCCGGTGACTGCCTCGCC…
homeobox protein HoxC9ab	NM_001139533	Salmo salar	Duplicate	Pre-selected	ATGTCGGCCACGGTTCCCTTAAGTAATTATTATGTAGATTCCTTGATAAACCACGAAAGCGAGGATGTTCTTGCGGCTCGATTCTCGGCTTCTGGTTCGCACCCTACCGGCCCTCGTCCGACGTCCCTCGTATCGGAGTGTGGTGACTATCCCTCCTGCAGCTTTGCCTCTAAACCATCCGTTTTTACTACATCCTGGACCCCTGTTCACTCCCAGTCCTCAGTGGTTTACCATCCATACAGCCATCAACCTCATCTAGGAACGGACTCAAGGTATGTGCGGTCATGGCTGGAGCCGATCTCGGGGGCAATGTCCTTTCCAGGCTACCCGGCTAACGCCAGACACTATGGGCTGAAGCCCGACGCCTTCCAGGAGCATCGACCCAGTGACTGCCTCGCC…
homeobox protein HoxC9ba	NM_001139540	Salmo salar	Duplicate	Pre-selected	ATGTCGACCACGGGTCCCATAAACAATTATTATGTGGATTCTTTGATAAACCATGAGAGCGAGGATGTGCTGACATCGCGGTTCTCAGCCCCAGAGCTTCTCCCCGCCGGTTCTCGACCGACGACACTAGCACCAGAGTGCTCCGAATATCCCTCCTGCAGTTTTGCGCCGAAACCTTCTGTCTTTACCTCCTCCTGGGGCCCAGTTCACCCCCAGTCTTCAGTGGTATACCACCCATACACCCACCAACCTCACATTGGAACGGACTCGAGGTATGTTCGCTCATGGCTAGAGCCCATATCTGGAACAATATCCTTCCCAGGCTATCCTGCGAACGGCAGACACTACGGACTCAAAACAGATGGTTTTCCTCAGCCCGGTGCTGGAGACTCCATCGCC…
homeobox protein HoxC9bb	NM_001139546	Salmo salar	Duplicate	Pre-selected	ATGTCGACCACGGGTCCTATACGCAATTATTATGTGGATTCTTGGATAAACCATGAGCGCGAGGATGTGCTGGCGTCGCGGTTCTCAGCCCGAGAGCTTCTCCCCACCCGCTCGCGTCAGACGACAGTAGTACCAGGGTGCTCCGATTATCCCTCCTGCAGTTTTGCGCCTAAACCTTCTGTCTTTACCTCCTCCTGGGGCCCAGTTCACTCCCAATCCTCAGTGGTCTACCACCCATACACCCACCAACCTCATGTTGGAACGGACTCGAGGTATGTTCGCTCATGGCTGGAGCCCATATCTGGAACAGTATCCTTTCCAGGCTACCCGGCTAACTGCAGACACTACGGACTCAAACCCGATGGTTTCCCTCAGCCCAGTGCCGGAGACTGCATCACC…
homeobox protein HoxC10aa	NM_001139553	Salmo salar	Duplicate	Pre-selected	ATGTCCTTTCCCAACAGCTCTCCTGCAGCAAATACGTTTTTAGTTGATTCGCTGATTGGCGCTTGCAGAACAGACAGCTTTTACTCCAGCAGCAACATGTACATGCCGTCCGGTGCAGAAATGGGAACTTATGGAATGCAAACCTGTGGACTCCTGCCGTCTCTCGGTAAACGAGGGGACGTCAACCACCAAAATATGGGCATGAATGTCCACTCTTACATACCTCAAATTGATAACTGGACAGATCCGAATAGATCTTGCAGAATAGAGCAACCATCCAACCAGATGCCCAATTGCACATTTTCACAAAACATTAAGGAGGAGAGTAATTATTGCATGTATTCAGACAAGATGACAAAGGTCAACTCGTCCGATGTCCCTGTATATTCTAATATAATC…
homeobox protein HoxC10ab	NM_001139558	Salmo salar	Duplicate	Pre-selected	ATGTCCTTTCCCAACAGCTCTCCGGTTACTAATACTTTTGTAGTTGATTCGTTGATTGGCGCTTGCAGGACTGACCGTTTTTACTCCAGCAGCAACATGTACATGCCGTCCGGTGCAGACATGGGAATTTACGGAATGCAAACCTGTGGACTCTTGCCGTCTCTCGGTAAACGAGGGGACGTCAACCATCAAAATATGGGCATGAATTTCCACCCTTATATACCTCAAATTGATAACTGGACAGATCCCAGTAGACCTTGCGGAATAGAGCAACCATCCAACCAAATGCCCAATTGCACATTTTCACAAAACATTAAGGAGGAGAGTAATTTCTGCATGTATTCCGAGAAGAGAGCAAAGGTCAACTCGTCCGATGTCCCCGTATATACTAATATAATC…
homeobox protein HoxC11aa	NM_001139552	Salmo salar	Duplicate	Pre-selected	ATGTATTTACCGAGTTGTACATATTACGTTTCGGCGCCTGATTTTTCTTCGGTCTCCTCGTTTTTACCCCAGACTACTTCGTGTCAAATAAATTTTCCTTATTCTTCCAACATAGCTCAAGTCCAACCTGTTCGAGAAGTGTCTTTCAGAGATTATGGACTGGATCACTCAAACAAATGGCATTACAGGGGCAATTACGCCTCTTACTACTCAACGGACGAGATAATGCACCGAGACTTAATCCAGTCGTCGAACAGGGCGGAAATGATATTCAAAAATGATTCCTTGTACGGCCATCACGGCCGTACGAGCTCGCCATGCAATTTCTTCACAAATGTCGGCCGAAATGGGGTTCTTCCACAAGGGTTCGATCAGTTCTTAGAGACTGTTAACTCTGAG…
homeobox protein HoxC11ab	NM_001139557	Salmo salar	Duplicate	Pre-selected	ATGTATTTACCAAGTTGTACATATTACGTTTCGGCGCCTGATTTTTCATCAATCTCCTCGTTTTTACCCAAGACTACTTCGTGTCAAAATAATTGTCCGTATTCTTCCAACATAGCTCAAGTCCGACCTGTTCGAGGAGTGGCTTTCAGGGACTATGGACTGGATCACCCAAGCAAATGGCATTACAGGGGAAATTACGCTTCTTACTACTCAACGGAGGAGATAATGCACCGAGACTTAATCCAGTCATCGAACATGGCGGAAATTATATTAAAAAATGATTCCTTGTACGGGCATCACGGTGGTATGAACTCGCCATGCAATTTATTCACCAATGTCGGCCGAAATGGGGTTCTTCCACAAGGGTTCGATCAGTTCTTCCAGACTGTTAACTCTGAA…
homeobox protein HoxD3aa	NM_001139554	Salmo salar	Duplicate	Pre-selected	ATGCAGAAAGCTACATACTACGATAATTCTGGACTTTTTGGAAGCTACTCTTACCCCAAATCCGACTCATATATGTATGGCCCATCTCACCAGCCCTACCCGACTTCTAACCTTGAGAGTGATTATCAGGGTCCAGTTTGTCCAATACAAACCACAACGGTACGGCCACCCACTCATAAAGACAATGACATGAATGGCAACTGCATGCGACCAAGTAGCAGCCAAGGAAACACCCAACAGTCGAGTATTGGTGAACAGCCGCAGGCACCTCCATTGTCGGCATCTTCCCCTAACTCCAGCAACACTTCATCTCAGAAGAAGAAATCTCCCCCAAACAATGCTTCCAATACTGCCACCCCAGTCATTAACAAGCAAATATTCCCATGGATGAAGGAGACG…
homeobox protein HoxD3ab	NM_001141670	Salmo salar	Duplicate	Pre-selected	ATGCAGAAAGCTACTTTCTACGATCATTCTGGAGTCTTTGGAAGCTACTCTTACCCCAAATCCGAGTCATATAGTTATGGCCCCAGTCACCAGCCCTACTCCACTTCTAACCTTGAGAGTGATTATCAGGGTCCAGTTTGTCCAATACAAACCCCAACTGTACGGCCACCAACTCATAAAGACAATACCATGAATGGCAACTGCACGAGATCCAGTAGCAGCCAAGGAAACAGCCAACCGCCGAGTATTGGTGAACAGCCGCAAGCACCTCCATCGTCGGCCTCATCGCCTAACTCCAGCAACACTTCATCTCAGAAGAAGAAATCTCCCTCAAACAATGATTCTAATACTGCCAACCCAGTCACTAACAAACAAATATTCCCATGGATGAAGGAGACG…
homeobox protein HoxD9aa	NM_001141669	Salmo salar	Duplicate	Pre-selected	ATGTCGACCAGTAGCACTCTAAGTAACTATTATGTGGACTCTATAATGGGGCATGAAGTGGAGGATGTGTACGGGGCGCGTTTTATCCAGGGTCCGCACACTACGACCTCAAGGCCATCAGGTGTTGGGGACAATGCAGATTTTTCCTCCTGCAGTTTTGCACCCAAGTCAGCCGTTTTCCCAGGGCCTTGGTCCTCGGTTCACACGCAGTCCACCGCCGCAGTGTCAGGGATTTACCATCCTTACGTCCACCAGTCCCACCTCTCCGCAGCAGACAGCAGATATGTTCGGTCCTGGATAGACCCAATTTCTAACGTTTCTTTCTCCGGCTTTCACTCTAACAGTCGGCATTATGGAACCAAGCCCGAAAGTTTACCACCGAAAAGGACTGAGAGTGCC…
homeobox protein HoxD9ab	NM_001141623	Salmo salar	Duplicate	Pre-selected	ATGTCGACCAGTAGCACTCTAAGTAACTATTGTGTGGACTCTATAATGGGGCATGAAGCAGAGGATGTGTACAGGCCACGCTTTGTCCAGTCTCCGCACAGTACGACCTCAATGCCACCAGGTGTTGGGGACAATGCAGATTTTTCCTCCTGCAGTTTTGCACCCAAGTCAGCCGTTTTCCCAGGGTCTTGGTCCTCGGTTCACACGCAGTCCACCGCCGCAGTGACAGGGATTTACCATCCTTACGTCCAGTCCCACCTCTCCGCAGCAGACAGCAGATATGTTCGGTCGTGGATAGACCCAATTTCTAACAACGTTTCTTTCTCCGGTTTTCACTATAACAGCCGACATTATGGAACAACTGTAACCAAGCCCGAAAGTTTACCACTGAAAAGGACT…
Insulin-like growth factor-binding protein 6	BT045207	Salmo salar	Duplicate	Pre-selected	ATGCCTCTCCTTTCTAACTTAACAACTATTATCTTGTTGTTGATTGCTCACTGCGGATGTTCGACTCTAGCTAACCGTTTGGGACCCTACAAGGGTTGTCTCTCGTGTAAAGAACCAGGTCGGGGCCCCCGCGACCATATTGGGCAGGCAGGCGGTACATCAATGTTGGCCCAGGGAGAGCCCTGTGGTGTGTACACCATGAACTGTGCCAAGGGGCTGCGCTGCGTGCCTCTTCCTCAGGAACACAGCCCTCTCCAGGCTCTGTTGCAGGGCAGGGGCTTCTGCACCAAGCACAGCAGGACCAGTCCCACGGAGAGGCCCCACCCCACAGGTCCACATCCTTCACATAGTGGTGAAATAGAAAAGGCACCCTGCCGTAAGCTGCTCAATAGTGTTCTG…
cellular tumor antigen p53-like	XM_014155683	Salmo salar	Duplicate	Pre-selected	ATGGAAGAGCAGGAGTTGAGCTTCCCCATGAGCCAGGGGTCCTTCCAGCAGCTTTGGGAGACCAACATGTCTACTCAGGGGTCCAATATTCCACCGTTTGGGACTGGAAACTGGTCTGACCTGGATGTCTCGCTCGCTCCCGTACTTCCCGAGGCCACCTTCCACGAGGACTTTGACGAGGGGCTGTTTGAGCTGCCTGAGCCCCTGGCCGTGGAGCCCTTGATGTCGCCCCTGGACAGCGTGCCTCCCCCCGCCTCCACCGTCCCCTCCACCATCGACTACCCGGGGGAGCACGGCTTCCAGCTGCGCTTCCACAAGTCTGGCACCGCCAAGTCTGTCACCTCCACCTATTCTGTGCAGCTGATCAAGCTGTACTGCCAGCGGGCTAAGACCTGCCCG…
cellular tumor antigen p53-like	XM_014206769	Salmo salar	Duplicate	Pre-selected	ATGGAAGAGCTCAGCCCCCCCCTGGGCCAATGTTCCTTCCAGCAGATTTGGGAGAGCAATATGACACCTCAGGGGCCCAGTATTCCACTGGTTGCTACTGAAAACTGGTCTGACCTGGATGTCTCGCTCCTTCCTGACGCGACTCTCCACAAGGTCTTTGACGAGGTCCTGTTTGAACTGCTGGAGCCCCCGGTTGTGGAGCCCTCTGTGTCAAACCTGGACAGCGTGCCTCCCCCCGCCTCCACCGTCCCCTCCACCAACGACTACCCTGGGAAGCACGGCTTCCAGCTGCGATTCCAGAAGTCGGGTACCGCCAAGTCTGTCACTTCCACTTATTCTGTGCAGCTGAACAAGCTGTACTGCCAGCTGGCTAAGACGTGCCCTGTGGAGGTGTTGATG…
pappalysin-2 isoform X1	XM_014190625	Salmo salar	Duplicate	Pre-selected	CTGAAAGGGCGCTCTCAGATTGATAAGAGGGAACCAAACCTTGCTCTCTGGACTGACTTCTCTGAGGTAGAGCAACATTGGAGTCCTCATAAGGACGGCTACCACCCGTCCATAGTCATTATCCCTATCCCTGAGCTGGAACATGTGTCCCCCTTTGTGCCCCCTCCCTGTGGATTAACAGCCTGTGACAACACAGACATCATCCTCGGCTACAATAACCACTGGCAGCTGCGCACAGAGAAGAGGATCCGCTACCGCATTGTCAACATCTGTAACGACGACGGAAGTCGTCCCACCGTCTCCCATGCCCAGATCCAGCAGCAGCACCAGGCACTTGTCGAAGCCTTCCGGTCCCACAACATCAGCTTGGAGCTGAGCACGCATACCATCCAGAACACA…
Pappalysin-2	XM_014140037	Salmo salar	Duplicate	Pre-selected	AGGTGGGATTTACGCAACCTGGAGTCGCCGCGTCTGTCATCATCTATCTGGCCTCGGACGGAGCCTGGCCTGGAGAGCAGTGCAGGAAATCAGTCTTCATCCAACTGTGTGATACTGGTGGCAGAAACCACTCCTTGGGTTCCTTTGAGCTGTCGTGCCAGCAGAATCCCTTGGTGGTGAATGTGACACACAACCTGAGTCAACCCTTCTTCCTGACTACCGCTGTAATCCTCAACTTCTCCTCGCCCTTTGTTGCCGTGACGGGAGTCGCTCTACGCACATCATGTCACTTCAGCGCCTTTGCCCTCACTAGCTGTTCACGACGGCCCTGCCAGACGGACACATGCAGTTCTCCTCAGCTGGAGCATGCCTCTATCACCTGCAGCAACGGGACAGAGA…
Proteasome subunit beta type-6	BT049935	Salmo salar	Duplicate	Pre-selected	GTACCGGTCCGGAATTCCCGGGATGACTGTATGTGACTGAGGGACGCAGTTTTATCCGAATTTTTCATCGGTTTTCGGAAAATACTGGAAAGACACTTTATGGACTCTCAAATCAAAGGAGTTAGCACTGGCACCACCATCTTGGCGGTGACGTTCAATGGAGGGGTTATCATTGGCTCAGATTCCAGGGCGTCCATCGGAGGGAGCTACGTGTCCTCTAAGACCATCAACAAGCTGATCCAGGTCCATGACAGGATATTCTGCTGCATCGCCGGCTCCCTGGCAGACGCTCAGGCCGTCACCAAGGCTGCCAAGTTCCAGATCTCCTTTCACAGTATTCAGATGGAGTCCCCTCCTCTGGTGAAGGCAGCAGCGTCCGTGTTGAAGGAGCTGTGCTAC…
Serine/threonine-protein kinase STK11	XM_014216319	Salmo salar	Duplicate	Pre-selected	ATGAGTGACGGGGAGCTGCAGCACCTGGACTATCTGACTGAGAATGAGCTGATGGGCATGGACACGTTCATTCACCGCATCGACTCAACCGAGGTGATATACCAGCCACGCAGGAAGAGGGCCAAGCTGATTGGGAAGTACCTGATGGGAGACCTGCTGGGGGAGGGCTCCTACGGGAAGGTGAAGGAGATGCTGGACTCTGAGACCCTCTGCAGGAGGGCAGTCAAGATCCTCAAGAAGAAGAAGCTGAGACGCATCCCCAATGGGGAGCAAAATGTCAAAAAAGAGATTCAGCTGCTACGAAGATTAAGGCACAAGAATATTATCCAGTTGGTTGAAGTTTTGTATAATGAGGAGAAGCAAAAGATGTATATGGTGATGGAATATTGTGTATGTGGA…
26S proteasome non-ATPase regulatory subunit 5	XM_014123499	Salmo salar	Duplicate	Pre-selected	ATGTCATTTTCAATATGCTTCCTCTTTAATAAGGGCAAATATTTCACTTAGAAAAAGCAACAGTAAATGCATCTCAGGCTATCAATCTAATAAAATAACAAGAATTGAGTCTTGTTGGTCCTGGTCTGGTAGCAGTCTCAAGTTAAACCTACGCCCCATACAGTTCACTACTTTTGAGTAGGGCCTAAGCTAGTGTGCTATATTGGGAATAGCATGTAATATGACATTTTCCCCATTTCTCTCAGTCCGCTCCCTCTGTGGTCACTGTTGCCACAGCGGTCACATAGTACGCTCCCTCTCGGAGGTAAGACCGCAGGCGTAAGTAGTGCTGGCTACCCAAGATGTCCGCTGCTGTGGAAGAGCTCACCAGCGCCCCCACAAGCTCAAACTTAGCATCCT…
Proteasome activator complex subunit 1	BT057141	Salmo salar	Duplicate	Pre-selected	GGGGCCTCGCTTAGATGACTGCATTGATAGAATTGGCTCTGCTGCTTACGTTAGTAAATTAGATTTGCTAAAAGGTTATTGGCAGGTGCCTTTGACCTCTCGAGCTTCTGACATCTCGGCTTTCGTTACGCCAGATAACTTCGTACAATATTCTGTGATGCCCTTTGGAATGTGTAATGCACCTGCTACTTTTCAGCGGTTAGTTAACATTGTTTTTGCCGATGTACCAAATTGTACTGCTTATCTTGACGATGTGGTAATACATTCGTCTACTTGGTCTGATCATTTCGCCACCTTGAAAAGTGTGTTTCAGCGGTTGGCGAATGCTTCTTTAACCCTCAATTTGGCCAAGTGTGAGTGTTGGTCAACAATTCAAACACTTTTTCCTGCACAGCTACC…
Proteasome activator complex subunit 2	BT049162	Salmo salar	Duplicate	Pre-selected	GAATTCTCACTAAACCGTTCTCAAAATGTCGAGATCATCTGTACTGAAAATAAAAAGTGCAAACGCAGTGAAGGTGGAGAACTTCCGCCAGTCTCTGTATCAACAGGCAGAGGATCTGTTTTCAAACTACATCCCATTGAAGATCACCCAACTGGACAACCTGCTGAAGGAGGAGGATCTCAGCATCACAGACCTGTCCACTCTCCATGCTCCTCTAGACATCCCTATACCAGACCCTCCTACTCCAGAGGATGAGGAAATGGAGACTGACAAGAATGATGATGATGAGAAGAAGAAGAAAGCTCCAAAATGTGGCTTCATCAAAGGGAATGAGAAGATTGTGAAGCTGCTTGACAGAGTCAAACCAGAGATCCTAGCACTGAGGGAGACAATCATTAC…
Proteasome activator complex subunit 2	BT049270	Salmo salar	Duplicate	Pre-selected	GGGGGAGGCTACTTTGAGGAAATAGATTTACAACGACGGGCCTTTTACTTGATAGAATTCTCACTAAACCGTTCTCAAAATGTCGAGATCATCTGTACTGAAAATAAAAAGTGCAAACGCAGTGAAGGTGGAGAACTTCCGCCAGTCTCTGTATCAACAGGCAGAGGATCTGTTTTCAAACTACATCCCATTGAAGATCACCCAACTGGACAACCTGCTGAAGGAGGAGGATCTCAGCATCACAGACCTGTCCACTCTCCATGCTCCTCTAGACATCCCTATACCAGACCCTCCTACTCCAGAGGATGAGGAAATGGAGACTGACAAGAATGATGATGATGAGAAGAAGAAGAAAGCTCCAAAATGTGGCTTCATCAAAGGGAATGAGAAGATTGTGAA…
proteasome activator complex subunit 3-like	XM_014179106	Salmo salar	Duplicate	Pre-selected	AAAACCACACGTTTAGCCCCGAATTGAATGAATTGAGGACAATCAATTTCCTCCCGTTTGTGGTTAAAGAAGATGAATTCTCTCCTCAAGGTGGACAATGAACTCAAAACTAAGGTCGATGCTTTCAGAGAACGAATTACTGGGGAGGCGGAGGAGTTAGTTGCAAGTTTTTTCCCAAATAAGTTATTGGAACTTGACCATTTCCTCAAGGATCCTGGCTTAAACATCTGTGAACTGAAGGAAATACACTCAGAAATCAACTTGACTGTGCCAGACCCCATTATACTCTCGAACCTCCACGATGGACTTGAAGCGCAAAATGCCAAAAAGAGGAAGATGGAAGATGGCTCTGGGGAGGACAAGGTGGCTGGCACCAAGGTTTTTGTCATGCCCGGTGGG…
proteasome activator complex subunit 4B-like	XM_014180052	Salmo salar	Duplicate	Pre-selected	ttacgtcctggccaaaggccaagggctccccgcagtggcttgtgcgctctagaactagtggatcccccgggctgcaggaattcggcacgaggcTAGCTGACATACTAGGAGCCAACGTTAGTGAACTACATTATCTTGTCAAGCAACGAAGAGAACACAACCTACATTTGGGAAATTGTAATATGAAAGAAGACGTGTCGGAGAAATTAGGATTTGTCCCTCAAAAAGACATCGTCTACAACAAACTTCTGCCATACGCGGATATATTAGACGAGGAATCCAATGACCTTTTGGGTAAAATCAAAGGAAACTTGGGCCGGGCTGTCCAGCTTCGAGAGATATGGCCGGGTGTCTTGTTTTGGACAAGGAAACTTTCCACGTACATGCGATTGTACGGCA…
Proteasome assembly chaperone 1	BT049895	Salmo salar	Duplicate	Pre-selected	GGGGGGAAATCTTTGGTGTCATTTTTATTGTCAGCACGGTCATCTAGCTAGCTACAGTCATAAAATAAACAATGGCAACGTTTTTCGGAGAGGTTTTATCTGTTTACTCGCGTGCAGTCGAAGAAGACGACGATGATCTGGATGATGAAAACGAAGATGAGCGAATTCACAGAGAGATAGAAGAAAAGAGGGAGGTCCATATTGCGTGGTGCCCTGAAGTCGCACAATCACTTGAGGGCTCTGGCAGCAACAAGTTGCAATGCTCAGACCTCATCATTGCCGTGGGCACTAATGCTGCAGGATTTCTGTCTGCATATGTGTTGAACACTGAAAGCTGGGATGCAGTGGGCCATGTGTCACTATGGAATGAGAGGAGTAGGGGCTCCAGTAGACAGAGCA…
proteasome assembly chaperone 2	XM_014143256	Salmo salar	Duplicate	Pre-selected	AGCGAAAGTAAATGGGAATTTCTTACAACCAAAATACTCTGAGAGTGGTTGACTGAACAGTAATTAAGTTGTTTAACTCTCAACACACATGATGTTTGTCGCGGCAGAAAACACCCCAACGTCTTTTAAAGACTTTACCCTGATTATGCCAGCAATCTCTGTTGGAAATGTGGGGCAACTGGCAGTGGACCTGATTGTTTCTACGCTCAACATGTGTCGAGTCGGATACATCCACACTGACTGTCTCATCCCTATGGCAGGGAACAACCCTTATGCTACATTCACCCCCGAGAACGCCAACGACCTCAGTACCAATGCAGAAGTGTACTCTTCTCCAGAGTTGAGGTTGGCAGTTCTTCAGATCAGAACCCCAATTATCCAGACAAAGTCCAAGAAGTT…
Proteasome maturation protein	BT048916	Salmo salar	Duplicate	Pre-selected	GGGGGCCTGACCGGAAGTGTTGAACTAAAAGTGGAAACAGCCCCATCACAGCGACAATGAATACTCGTGGACTACGATCACAGCTTAGGGACAGTGTGCCGGTGACGGGCATGGGTCAACAGGTTGGGGCTTATGGCGTTCAGGACACACTCAGGAGCGGGTTCAGCAGTGTGAAAAATGAGCTGCTCCCCAGCCATGCGCTGGAGTTGTCAGAGAAGAATTTTCAGCTGAACCAGGACAAGATGAACTTCTCCACCCTCAGAAACATCCAGGGCCTCCACGCTCCCCTGAAACTGCAGATGGAGTACAGGGCAGCCAGACAGATCCAGCGCCTTCCGTTCCTGCAAAGCTCACACCTGGCCCTGGACACTCTCAAAGGGAACGATGAGAGCATCAGCT…
Proteasome maturation protein	BT047921	Salmo salar	Duplicate	Pre-selected	GGGGGGAAAGTGAAAACAGCCGCATCAGAGCGACAATGAATACCCGTGGACTGCGATCACAGCTGAGGGACAGTGTACCGGTGACGGGCATGGGTCCACAGGTTGGGGCTTATGGCGTTCAGGACACACTCAGGAGCGGATTTAGCAGTGTGAAAAATGAGCTGCTTCCCAGCCATGCGTTGGAGCTTTCAGAAAAGAATTTTCAGCTGAACCAGGACAAGATGAACTTCTCCACCCTCAGAAACATCCAGGACCTCCACGCTCCCCTCAAACTACAGATGGAGTACAGGGCAGCCAGACAGATCCAGCGCCTGCCGTTCCTGCAGAGCTCACACCTGGCTCTGGACACTCTTAAAGGGAACGATGAGAGCATCAGCTTTGAGGACATCCTCAACGATC…
Proteasome maturation protein	BT047736	Salmo salar	Duplicate	Pre-selected	GGGGGGTACTGAAAGTGAAAACAGCCGCATCAGAGCGACAATGAATACCCGTGGACTGCGATCACAGCTGAGGGACAGTGTACCGGTGACGGGCATGGGTCCACAGGTTGGGGCTTATGGCGTTCAGGACACACTCAGGAGCGGATTTAGCAGTGTGAAAAATGAGCTGCTTCCCAGCCATGCGTTGGAGCTTTCAGAAAAGAATTTTCAGCTGAACCAGGACAAGATGAACTTCTCCACCCTCAGAAACATCCAGGGCCTCCACGCTCCCCTCAAACTACAGATGGAGTACAGGGCAGCCAGACAGATCCAGCGCCTGCCGTTCCTGCAGAGCTCACACCTGGCTCTGGACACTCTTAAAGGGAACGATGAGAGCATCAGCTTTGAGGACATCCTCAA…
Proteasome maturation protein	BT046655	Salmo salar	Duplicate	Pre-selected	GGGGGGTTGAACTAAAAGTGGAAACAGCCCCATCACAGCGACAATGAATACTCGTGGACTACGATCACAGCTTAGGGACAGTGTGCCGGTGACGGGCATGGGTCAACAGGTTGGGGCTTATGGCGTTCAGGACACACTCAGGAGCGGGTTCAGCAGTGTGAAAAATGAGCTGCTCCCCAGCCATGCGCTGGAGTTGTCAGAGAAGAATCTGAACCAGGACAAGATGAACTTCTCCACCCTCAGAAACATCCAGGGCCTCCACGCTCCCCTGAAACTGCAGATGGAGTACAGGGCAGCCAGACAGATCCAGCGCCTTCCGTTCCTGCAAAGCTCACACCTGGCCCTGGACACTCTCAAAGGGAACGATGAGAGCATCAGCTTTGAGGACATCCTCAACGA…
Proteasome maturation protein	BT046312	Salmo salar	Duplicate	Pre-selected	GGGGGGTACTGAAAGTGAAAACAGCCGCATCAGAGCGACAATGAATACCCGTGGACTGCGATCACAGCTGAGGGACAGTGTACCGGTGACGGGCATGGGTCCACAGGTTGGGGCTTATGGCGTTCAGGACACACTCAGGAGCGGATTTAGCAGTGTGAAAAATGAGCTGCTTCCCAGCCATGCGTTGGAGCTTTCAGAAAAGAATTTTCAGCCGAACCAGGACAAGATGAACTTCTCCACCCTCAGAAACATCCAGGGCCTCCACGCTCCCCTCAAACTACAGATGGAGTACAGGGCAGCCAGACAGATCCAGCGCCTGCCGTTCCTACAGAGCTCACACCTGGCTCTGGACACTCTTAAAGGGAATGATGAGAGCATCAGCTTTGAGGACATCCTCAA…
proteasome (prosome, macropain) 26S subunit, non-ATPase, 13	XM_014176473	Salmo salar	Duplicate	Pre-selected	GTTGGCAACACGTTTCTTATTTGGTATCTAAATCAAACTTACCGCGACAATGAAAGATGTTACCGGGTACCTCAAAACGCAACAGAGCATGAGCTCAACTCCGGAGATGGCATCGGAATGGCACACACTAGAGGAGTTTTACAACAAAAAGTTGTGGCATCAGTTGACCCTAAAGCTCACAGACTTTGTAAAAGACCCTTGCTTTGCCACAGGAGATGGCCTCATACAGCTGTACGATAACTTCCTCAGTGACTTTGACCACAGAATCAACCCCCTGTCTCTGGTGGAGATCATCCTGTATGTTGCCAGACAAATGACAGATCCTAAAGAAGCTATCACTTTCCTTGAGAAGACTAAGGAGAAGGTGAAGAGCAACGATGAGTCGGTCATTCTGTGCAA…
proteasome (prosome, macropain) 26S subunit, non-ATPase, 13	NM_001139731	Salmo salar	Duplicate	Pre-selected	TCGGAATGGCACACACTAGAGGAGTTTTACAACAAAAAGTTGTGGCATCAGTTGACCCTAAAGCTCACAGACTTTGTAAAAGACCCTTGCTTTGCCACAGGAGATGGCCTCATACAGCTGTACGATAACTTCCTCAGTGACTTTGACCACAGAATCAACCCCCTGTCTCTGGTGGAGATCATCCTGTATGTTGCCAGACAAATGACAGATCCTAAAGAAGCTATCACTTTCCTTGAGAAGACTAAGGAGAAGGTGAAGAGCAACGATGAGTCGGTCATTCTGTGCAAGACATCTATTGGAGCCCTTAAACTGGAGATAAATGACCTTCCAGCCACAAAGATATTAATTGAGGAGGTAGAGGAGACGCTGAATAACTTGCCTGGTGTGACATCAGTCCAT…
proteasome inhibitor PI31 subunit	NM_001139670	Salmo salar	Duplicate	Pre-selected	CTTTTCTATAGCTCCGTAGCAGGCAGTATTACCTGTCCACAAGACGTCATTGTGTGTTTTGTTCACTGGGAAATTGTAAAGAGTGGGTACAAATGCCTTGGGTTAGGAGATGAGCCTCGGAGTGGTGACAAGAAGTCGGAGTTGCTTCCTACAGGGTGGAATGGCAGCAAGGAATTGTACACCCTGCGGTACAAGTCAAATGATGACAAGTCTATTTTCTTGGTCAAAGCCATCACTGTGGATTCCACCTTGATCTTCAACTTAATGGACTCGGCCACTGAACAGGTGTCAGACCTGACAATGGATGTCAGTGATTACGTGGATGCAGATCATTTGCAGACATTTGAAAGTGTATTCATGAATACAGAAGATTTGTCTCACAAGGTGAAGAGCCAGCTC…
Proteasome inhibitor PI31 subunit	BT072465	Salmo salar	Duplicate	Pre-selected	CATAACTTTCCGAAAGATGGCTGGTTTAGAGCTTTTGTATAGCTCCGTAGCAGGCAGTATTACCTGTCCACAAGACGTCATTGTGTGTTTTGTTCACTGGGAAATTGTAAAGAGTGGGTACAAATGCCTTGGGTTAGGAGATGAGCCTCGGAGTGGTGACAAGAAGTCGGAGTTGCTTCCTACAGGGTGGAATGGCAGCAAGGAATTGTACACCCTGCGGTACAAGTCAAATGATGACAAGTCTATTTTCTTGGTCAAAGCCATCACTGTGGATTCCACCTTGATCTTCAACTTAATGGACTCGGCCACTGAACAGGTGTCAGACCTGACAATGGATGTCAGTGATTACGTGGATGCAGATCATTTGCAGACATTTGAAAGTGTATTCAAGAATACAGA…
Proteasome subunit alpha type-6	BT049998	Salmo salar	Duplicate	Pre-selected	GAGTTTCTCGAAAACATTCTCTTTAATTGAACAGCGTAAATGTACAGCAAAAAAGAAGTCGGGGCTTTCGTTCTGAAGATCAGCGGTAGTGTTCTCTGTCATATATCTAGGGTAGTCTCCCCTCTAGACTGGAACATATGGAAACACTCAATCCCGCTCTGACAGGGACACAAGGTGGACATCGATCTCGGTCTCTGTCAGGATCCTGAATTTAGGGTCTTCCGTTGTAATGACACCGATCTCTAGCTCGGAGGGCTTGAAGTCAATGGACAGTACCGTAGACAAACAAGTTATCGCAGTCTCGATTGTTTGCGCAAAGGTCCAGTCCAGTTTTTTTCTTGACCTTTTTCTCCAGGAAGGTGGTGGCCTCTGTCTGTTTGACCCCAGCAGCGGTGGCCT…
proteasome subunit alpha type-6-like	XM_014211118	Salmo salar	Duplicate	Pre-selected	GCCCTGCATCGTTTTTTCCCTGAGCGGTTCTATTTTCAGTTTCAACTTTTATACATATTTACCAACAAAATGTCCCGAGGGTCGAGTGCAGGATTTGACCGACATATTACCATCTTCTCTCCAGAGGGCAGACTCTACCAAGTCGAATATGCATTCAAGGCTATCAATCAAGGTGGCCTTACCTCATTAGCTATCCGAGGACAAGACTGTGCAGTTGTCGTCACACAGAAGAAAGTTCCAGACAAGCTTCTTGATGCCTCCACAGTCACACACCTATTCAAAATCACAGAAAACATTGGCTGTGTCATGTCCGGAATGACAGCTGACAGCAAGTCTCAAGTCCAGAGAGCTCGCTACGAAGCAGCCAACTGGAAGTACAAGTACGGCTATGAGATCCCA…
Proteasome subunit alpha type-6	BT050205	Salmo salar	Duplicate	Pre-selected	GGGGGAACTACTTCCGGGGGTCATTGCCGTGCATCGTTTTTTCCCTGAGCGGTTCTATTTTCAGTTTCAACTTTTATACATATTTACCAACAAAATGTCCCGAGGGTCGAGTGCAGGATTTGACCGACATATTACCATCTTCTCTCCAGAGAGCAGACTCTACCAAGTCGAATATGCATTCAAGGCTATCAATCAAGGTGGCCTTACCTCATTAGCTATCCGAGGACAAGAGTGTGCAGTTGTCGTCACACAGAAGAAAGTTCCAGACAAGCTTCTTGATGCCTCCACAGTCACACACCTATTCAAAATCACAGAAAACATTGGCTGTGTCATGTCCGGAATGACAGCTGACAGCAAGTCTCAAGTCCAGAGAGCTCGCTACGAAGCAGCCAACTGGAA…
proteasome subunit alpha type-1	XM_014124690	Salmo salar	Duplicate	Pre-selected	CCAAGTCACAGTTCAGCAGCAGAGATGTTCCGTAACCAGTATGACAACGATGTCACAGTATGGAGTCCTCAGGGGCGCATTCACCAGATCGAATACGCCATGGAGGCGGTGAAACAAGGTTCGGCTACAGTGGGGCTTAAGTCCAGAACCCATGCAGTCCTGGGTTGGCTCTCAAGCGAGCCCAAGTTCAAGAAGCTGGGTTGGTTCACCAAGAAAAAAAATCCTTCCAGGTTTGAATGAACACTTTGGCATTCTCCATTGGCCGGGGCTGACTGGGAGAATTGCCAGGGTCCTCTGTAAACTTCATGAGGCAGGAATGCCTGGACTCCAGGTTTGTGTTTGACAGGCCTCTCCCAGCATCACGCCCTCGTCACTCTCATCGGAAGCAAAAACTCAAAT…
Proteasome subunit alpha type-2	BT125458	Salmo salar	Duplicate	Pre-selected	GCGATTGGGTCCGGGCCCCCCCAAATATGGGAGAAAGGGGGTACAGTTTCCCTTTCACCACATTCAGCCCATCTGGTAAACTGGTCCAGATTGATTATGCCCTGTCAGCGGTAGCAGCAGGAGCCCCCTCAGTGGGAATCAAAGCCTCAAATGGAGTCGTTTTGGCAACTGAGAAGAAACAGAAGTCTATACTGTACGACGAGACGAGTGTTCACAAAGTCGAGATGATAACCAAACATATTGGCATGGTCTACAGTGGAATGGGTCCAGACTACAGGGTGCTGTTGAGGAGAGCGAGGAAACTGGCCCAGCAGTACTTCCTGGTCTACCAGGAGCCAATCCCCACAGCCCAACTGGTCCAGCGGGTAGCCTCTGTCATGCAGGAGTACACACAGTCTG…
proteasome subunit alpha type-2	XM_014142648	Salmo salar	Duplicate	Pre-selected	GGGGGGAGCCCATAACCAAACACATCGGCATGGTGTACAGTGGCATGGGACCTGACTACAGGGTGCTGCTCCGAAGAGCCAGGAAGTTAGCCCAGCAGTACTTCCTGGTGTACCAGGAGCCCATCCCCACAGCTCAGCTTGTTCAGAGGGTGGCTTCTGTCATGCAGGAATACACACAATCAGGGGGTGTCCGTCCTTTCGGAGTATCCTTGCTGATCGCTGGTTGGGATGAGGACAGACCATACCTTTTCCAGTCTGATCCATCTGGAGCATATTTCGCATGGAAAGCAACTGCTATGGGGAAGAACTATGTCAATGGTAAAACATTCCTTGAGAAAAGATACAATGAGGACCTGGAACTGGAGGATGCCATTCACACAGCTATCTTGACTTTGAAGG…
proteasome subunit alpha type-3	XM_014211237	Salmo salar	Duplicate	Pre-selected	CTCGGTGGCCCCTCTCCTGCTGAGACAGCGGGATCTCCACAGGGTGGCGTCACCGCTTCTGGTTATCCTGCTGCCGCAACGACTGGAGTTATGATCCAAGCATTACCACCGCCTGACCGTCAATGGTTTTCGCTAGATTGCTTCTCAACTTACGACAGGGTATAAAAGGTATCTCAACTCGACACTACGTAGGGTGACATTGCTGGCTACTGCTATGCTCATCACTCTCTGAGTGCCAGATAGGAGCTTCCAGTTCAGTCCAACTATGACCCACATCCCACTAAGCATCTCTCTGTGTGAGTGTCCATGTACGCTCCATGCTTACACGTTATACAGTGCGGTGCGCCCGTTTGGATGTAGCTTCATTCTGGGCTCTTACGATCAAGATGATGCGTCCTC…
proteasome subunit alpha type-4	XM_014124039	Salmo salar	Duplicate	Pre-selected	GGGGCAAGAACAACCATCTTCTCGCCTGAAGGCCGCCTATACCAGGTAGAGTATGCCATGGAGGCCATTGGTCACGCTGGCACTTGTCTGGGGATTTTGGCCAATGACGGTGTGCTGCTGGCGGCTGAGAGGAGGAACATCCACAAACTATTGGACGAGGTGTTTTTCTCAGAAAAGATCTACAAGCTGAATGAGGATATGGCGTGTAGCGTGGCTGGAATCACATCAGATGCCAACGTACTGACCAATGAGCTGAGACTAATAGCACAGAGATACCTACTGCAGTACCAGGAGCCTATTCCCTGTGAGCAGCTGGTTACAGCTCTATGTGACATCAAACAGGCCTACACACAGTTTGGAGGGAAAAGGCCATTTGGCGTGTCTCTGCTGTACATGGGT…
Proteasome subunit alpha type-5	NM_001140960	Salmo salar	Duplicate	Pre-selected	AAAACGGTGATCTAAAATCTTTAAGATGTTTTTGACGAGATCGGAGTACGACAGAGGAGTAAACACCTTTTCTCCAGAGGGACGACTGTTCCAAGTGGAATATGCTATTGAGGCGATTAAGCTGGGCTCCACAGCCATTGGCATCCAGACGTCTGAGGGGGTGTGTCTGGCCGTGGAGAAGAGGATCACATCTCCTCTGATGGAGCCAAGCAGCATCGAGAAGATTGTGGAGATCGACACCCACATCGGTTGTGCTATGAGTGGCTTGATAGCTGATGCCAAGACTCTTATCGACAAAGCAAGAGTGGAGACACAGAACCACTGGTTCACCTACAACGAGACCATGACAGTGGAGAGTGTGACCCAGGCCGTGTCTAACCTGGCCCTGCAGTTTGGAGA…
proteasome subunit alpha type-6-like	XM_014162313	Salmo salar	Duplicate	Pre-selected	TGTAGAGTGATCTTCtttttttTACCGCAACAGaaaaaaaACGGTGAATATCGTCCTATAAGGTTATTAGGCTACTGCAGAAACGGTAACAGGTATCTCGCCGAAAGTACACTTCTGGTGACCATCATTTGAAGCAAAGCAATGTCCCGTGGTTCGAATGCTGGATTTGACCGACACATCACGATTTTTTCACCTGAGGGCCGCCTCTATCAAGTCGAGTATGCCTTCAAAGCCATCGCCCAGGGTGGGTTGACATCACTGGGCGTGCGGGGGACAGACTGTGCTGTGGTGGTCACACAGAAGAAAGTGCCGGACAAGCTGCTGGATTCTGCCACTCTGACCAACATGTACCCACTTACCCCACGCATTGGATGTGTGATGACAGGACACAATGCGGAC…
proteasome subunit alpha type-6-like	XM_014162313	Salmo salar	Duplicate	Pre-selected	TCTGCTCTCTATTGTAGAGTGATCTTCttttttttaccgcaacagaaaaaaaaCGGTGAATATCGTCCTATAAGGTTATTAGGCTACTGCAGAAACGGTAACAGGTATCTCGCCGAAAGTACACTTCTGGTGACCATCATTTGAAGCAAAGCAATGTCCCGTGGTTCGAATGCTGGATTTGACCGACACATCACGATTTTTTTCACCTGAGGGCCGCCTCTATCAAGTCGAGTATGCCTTCAAAGCCATCGCCCAGGGTGGGTTGACATCACTGGGCGTGCGGGGGACAGACTGTGCTGTGGTGGTCACACAGAAGAAAGTGCCGGACAAGCTGCTGGATTCTGCCACTCTGACCAACATGTACCCACTTACCCCACGCATTGGATGTGTGATGACAGG…
proteasome subunit alpha type-7-like	XM_014140233	Salmo salar	Duplicate	Pre-selected	GGGGGACACACGCTAAATTGGCTAGAAAACATTCACTAGTTGAGTAGCTACACACATTTCATTGCATTTGTTTCTAGCAACAACATAATGGCAGCAAGATATGACAGGGCGATCACTGTGTTTTCTCCTGACGGCCACCTTTTTCAGGTGGAATATGCGCAAGAGGCTGTGAAGAAAGGCTCCACCGCTGTGGGCATCAGGGGCAAAGACATTGTTGTTCTTGGAGTTGAGAAGAAGTCAGTGGCCAAGCTGCAGGAGGAAAGAACAGTCTGCAAAATATGCACCCTAGATGACCATGTCTGCATGGCATTTGCAGGCTTGACAGCAGATGCCCGCATCGTGATCAACAGAGCTCGTGTGGAGTGCCAGAGTCACCGGCTCACTGTGGAGGACCCAGTG…
proteasome subunit alpha type-7-like	XM_014169175	Salmo salar	Duplicate	Pre-selected	GAAAATACAAAAGGGGAATATTTTTTTGTTCAATATTACATTAATAAACCCCATTCTTTTTGGAGTCAAATGCTTCCGTTCCGGGGAATGGGCTAACATAAGTGAACAGAATGGGCATAGCTAATGTAACCCCCCTACAAAACAAAAGTGGAAACCGGGGTGTGGGTTGTTGGATACAGGGGGGACTGAATGCAGTCCCCCCGAATTGAAACGTATCCCATCCCCCCACAAAGTGAAAACCGGGGATGTGAAAAACCCGTTTGATTTATGTTGATTTCTTCCGCTTCTTTTTCCCTGCCCCCCCTTCTTTCTCCCTCTCGATTTCAGTCCCAAGGGTTTCAATTTCTTTAGACTCCAAAAGCTTCAGTGACTGATTTCTCCTGATCACCGCCCGCTCAA…
proteasome subunit alpha type 7-2	BT043855	Salmo salar	Duplicate	Pre-selected	TGGGGCATTAGGGTGGACCTATAGAACAXXXXXXXXXXXXXXXXXXXXXXGTACCGGTCCGGAATTCCCGGGATGAATACTTCTTCGTATTTTAACTTTTCTTGGTGGTTAGAGATGGCCGCTAGATATGATAGAGCTATAACAGTATTTTCCCCCGATGGACACCTGTTTCAAGTGGAATATGCACAAGAGGCTGTGAAAAAAGGCTCTACTGCGGTGGGCATCAGAGGGAAAGACATTGTCGTCTTGGGTGTTGAGAAAAAGTCTGTAGCTAAACTCCAAGAGGAGAGGACTGTACGCAAGATATGTGCACTTGATGATCATGTCTGTATGGCATTTGCAGGTCTGACGGCTGATGCTCGTATCGTTATCAACAGAGCCAGGGTGGAGTGTCAGAGC…
proteasome subunit alpha type-7-like	XM_014123186	Salmo salar	Duplicate	Pre-selected	GGGGGATGCGCAGATTTGTACCAGTCAAAATCCTTAGCGGTTTATTTGGCTAACAAGTGAATACTTCTTCGTATTTTAACTTTTCTTGGTGGTTAGAGATGGCCGCTAGATATGATAGAGCTATAACAGTATTTTCCCCCGATGGACACCTGTTTCAAGTGGAATATGCACAAGAGGCTGTGAAAAAAGGCTCTACTGCGGTGGGCATCAGAGGGAAAGACATTGTCGTCTTGGGTGTTGAGAAAAAGTCTGTAGCTAAACTCCAAGAGGAGAGGACTGTACGCAAGATATGTGCACTTGATGATCATGTCTGTATGGCATTTGCAGGTCTGACGGCTGATGCTCGTATCGTTATCAACAGAGCCAGGGTGGAGTGTCAGAGCCACCGGCTTACTGTAG…
Proteasome subunit alpha type-7	BT048355	Salmo salar	Duplicate	Pre-selected	CCTTTAAGAAGTGAATACTTCTTCGTATTTTAACTTTTCTTGCTGGTTAGAGATGGCCGCTAGATATGATAGAGCTATAACAGTATTTTCCCCCGATGGACACCTGTTTCAAGTGGAATATGCACAAGAGGCTGTGAAAAAAGGCTCTACTGCGGTGGGCATCAGAGGGAAAGACATTGTCGTCTTGGGTGTTGAGAAAAAGTCTGTAGCTAAACTCCAAGAGGAGAGGACTGTACGCAAGATATGTGCACTTGATGATCATGTCTGTATGGCATTTGCAGGTCTGACAGCTGATGCTCGTATCGTTATCAACAGAGCCAGGGTGGAGTGTCAGAGCCACCGGCTTACTGTAGAGGACCCTGTTACTGTGGAGTACATCACACGCCACATTGCCACACT…
proteasome subunit alpha type-7	XM_014190989	Salmo salar	Duplicate	Pre-selected	GGGGGGATTACACTCTCACTAAACACTAGCTAGCAAACATTCGCTAGCGGAGTAGCTAGCTACACTTTTTAAACATTTCAGTACATCTGTTTCGAGAAACATAATGGCAGCAAGATATGACAGGGCAATCACTGTGTTTTCTCCCGACGGTCATCTTTTTCAGGTGGAATATGCACAAGAGGCTGTGAAGAAAGGCTCCACTGCTGTTGGCATCAGGGGCAAAGACATTGTTGTCCTTGGAGTTGAGAAGAAGTCTGTCACCAAACTACAGGAGGAAAGAACAGTCCGCAAGATCTGCGCCCTAGACGACCATGTTTGCATGGCATTCGCAGGTCTGACAGCAGATGCCCGCATTGTGATCAACAGAGCTCGGGTGGAGTGCCAGAGTCACAGGCTCAC…
proteasome subunit alpha type-7	XM_014135081	Salmo salar	Duplicate	Pre-selected	GGGGGAGAGCGTAGGCAAGTCAAGGACACAGAAATAATAATTTATGTAAAAGTGAATTGAATGAAAGATGAGCTACGACCGTGCCATCACAGTGTTCTCACCTGATGGGCACTTATTCCAGGTGGACTACGCACAGGAGGCGGTCAAAAAAGGTTCAACTGCTGTTGGAGTGCGAGGAAAAAATATTGTTGTTCTAGGAGTGGAGAAGAAAACTGTTGCCAAGCTCCAAGAAGACAGGACAGTGCGCAAAATCTGCTCCTTGGATGACAATGTCTTCATGGCCTTTGCAGGATTGACCGCAGATGCCAGGATCATTGTTAACCGGGCCAGGGTGGAGTGTCAGAGTCACAGGCTCACAGTAGAAGACCCTGCGACAGTAGAGTACATCACACGCTACAT…
proteasome subunit alpha type-7-like	XM_014145490	Salmo salar	Duplicate	Pre-selected	GGGGATTGTGGGGTTTGATTTCGATGGAACACCCCATCTGTACCAAACTGACCCTTCAGGAACATATCATGCCTGGAAGGCAAATGCCATTGGAAGATCTGCCAAGACTGTACGTGAGTTTCTAGAGAAGAACTATAAAGAGGAGCATATGGAGTCCGATACAGACACCATTAAACTGGCCATCAGAGCCCTACTTGAGGTTGTCCAGTCAGGGGGAAAGAACATTGAGTTGGCCATTATGAAGCGGGATGAATCAATGAAGATTCTGGTCCAAGAGGAAATTGAGGAATACGTCACGGCTATTGAAAAGGAAAAGGAGGAAGCGGAGAAACAAAAGAAGAAAACATGAACACTTTCTGATTGAAGTCATGACCAAGCATGCCTTCATCCATCTTCAAT…
proteasome subunit alpha type-7-like	XM_014145490	Salmo salar	Duplicate	Pre-selected	GGGGATTGTGGGGTTTGATTTCGATGGAACACCCCATCTGTACCAAACTGACCCTTCAGGAACATATCATGCCTGGAAGGCAAATGCCATTGGAAGATCTGCCAAGACTGTACGTGAGTTTCTAGAGAAGAACTATAAAGAGGAGCATATGGAGTCCGATACAGACACCATTAAACTGGCCATCAGAGCCCTACTTGAGGTTGTCCAGTCAGGGGGAAAGAACATTGAGTTGGCCATTATGAAGCGGGATGAATCAATGAAGATTCTGGTCCAAGAGGAAATTGAGGAATACGTCACGGCTATTGAAAAGGAAAAGGAGGAAGCGGAGAAACAAAAGAAGAAAACATGAACACTTTCTGATTGAAGTCATGACCAAGCATGCCTTCATCCATCTTCAAT…
proteasome subunit beta type-1	XM_014210205	Salmo salar	Duplicate	Pre-selected	GGGGCAGCAAGTTAAAGATTTCGGGTTTCCTCGCTAACTGGCATAATGTTTACTACACAAGTTTATGGAGATAATGGGAAAATGAAGGAGTATCACTATACTGGACCAGTAGAGCACCGATTCTCTCCATATTCCTTCAACGGAGGGACTGTGCTTGCTGTTGCAGGTGAAGACTTTGCCATTGTGGCCTCAGACACCCGTTTGAGTGAAGGCTATTCAATCCACAGTCGTGACTCTCCAAAATGTTACAAGTTAACAAATACAACTGTCATCGGCTGCAGTGGATTCCATGGGGATTGTTTGACTCTTACCAAAATCATTGATGCAAGATTAAAGATGTACAAGCACTCAAACAACAAGAGCATGACAAGTGGAGCCATCGCAGCCATGCTGTCAACA…
Proteasome subunit beta type-1-A	BT048488	Salmo salar	Duplicate	Pre-selected	GGGGGATATCCGTTCGCCATATTGCAGTGATACAGCGATATTTCCCACTTGTCTTTGGGAAGCTGAAGACTTTGCGTTTCCTTGTTAACACAATGTTTGCGACACAAGTTTATGGAGATAATGGGAAAATGAAGGAATATCACTATACTGGACCAGTAGAGCACCGATTCTCTCCATATTCATTTAACGGAGGGACTGTGCTTGCTGTTGCCGGTGAAGACTTTGCCGTTGTGGCCTCAGACACCCGTCTGAGTGAAGGCTATTCAATCCACAGCCGTGACTCTCCAAAATGCTACAAGTTGACAGATACAACTGTCATAGGATGCAGTGGATTCCATGGAGATTGCTTGACCCTTACTAAAATCATTGATGCAAGATTAAAGATGTACAAGCACTCCA…
proteasome subunit beta type-1	XM_014210205	Salmo salar	Duplicate	Pre-selected	ATTGCAGTGATACAGCGAGATTTCCCATTTGTCTCAGCAAGTTAAAGATTTCGGGTTTCCTCGCTAACTGGCATAATGTTTACTACACAAGTTTATGGAGATAATGGGAAAATGAAGGAGTATCACTATACTGGACCAGTAGAGCACCGATTCTCTCCATATTCCTTCAACGGAGGGACTGTGCTTGCTGTTGCAGGTGAAGACTTTGCCATTGTGGCCTCAGACACCCGTTTGAGTGAAGGCTATTCAATCCACAGTCGTGACTCTCCAAAATGTTACAAGTTAACAAATACAACTGTCATCGGCTGCAGTGGATTCCATGGGGATTGTTTGACTCTTACCAAAATCATTGATGCAAGATTAAAGATGTACAAGCACTCAAACAACAAGAGCATGACA…
proteasome subunit beta type-1-B-like	XM_014179894	Salmo salar	Duplicate	Pre-selected	GGGGGATATCCGTTCGCCATATTGCAGTGATACAGCGATATTTCCCACTTGTCTTTGGGAAGCTGAAGACTTTGCGTTTCCTTGTTAACACAATGTTTGCGACACAAGTTTATGGAGATAATGGGAAAATGAAGGAATATCACTATACTGGACCAGTAGAGCACCGATTCTCTCCATATTCATTTAACGGAGGGACTGTGCTTGCTGTTGCCGGTGAAGACTTTGCCGTTGTGGCCTCAGACACCCGTCTGAGTGAAGGCTATTCAATCCACAGCCGTGACTCTCCAAAATGCTACAAGTTGACAGATACAACTGTCATAGGATGCAGTGGATTCCATGGAGATTGCTTGACCCTTACTAAAATCATTGATGCAAGATTAAAGATGTACAAGCACTCCA…
proteasome subunit beta type-2-like	XM_014177580	Salmo salar	Duplicate	Pre-selected	GTACCTCTGAGGAAACGAACGAGGTTGCGTTGTTCCTCAGGCAAAACTTTACTTCAAAATTGTTACTCGGAAGTTACAGTATGGAATATTTGATCGGAATTCAGGGACAAGACTTTGTCCTAGTTGCTGCTGATAATGTTGCAGCCCACAGCATCGTTAAAATGAAACAGGACCAGGACAAGATGTTCAAGCTGAGCGATAAGATTCTGTTGCTTTGTGTGGGAGAGGCAGGAGACACAGTACAGTTTGCAGAGTACATTCAGAAGAATATTCAGCTATACAAAATGAGGAATGGTTATGAACTCAGTCCAACAGCAGCAGCCAACTTCACACGCAAGAACCTTGCAGACTACCTTCGAAGCAGGACTCCCTACCATGTGAACCTGTTGCTGGCTGGGT…
proteasome subunit beta type-2	XM_014141946	Salmo salar	Duplicate	Pre-selected	GGGGGATTTTTCATGACGTCGACATCTTGCGCCCATTATTACAGTTTTGCTGCGTAATCTGAGTGTACGAACGAGTTTGAGTTGTTGCTCAAGCAAACTTCTTTAAAATTGTTACCCATAAATTACACTATGGAATATTTGATCGGGATTCAGGGACAAGACTTTGTCCTGGTTGCTGCTGATAATATTGCCGCCAACAGCATCATTCAGATGAAACAGGACCAAGACAAGATGTTCAAGCTGAGTGACAAGATTCTATTGCTATGTGTGGGAGAGGCAGGTGACACAGTGCAGTTTGCAGAGTACATCCAGAAGAATATTCAGCTCTACAAAATGAGAAACGGTTATGAACTCAGTCCAAAAGCGGCAGCCAACTTCACACACAAGAACCTTGCAGAC…
proteasome subunit beta type-4-like	XM_014141626	Salmo salar	Duplicate	Pre-selected	GAAATTTACAACATTTATTTTTCATATTACAAAAAgggggggggACTAAATTTTTTACATAACAATCCTATCAAAACGGTAACATTTTAAAATGTAATGGAACAAACCAATAATGTGGCTTAACGTACAGTCCTTTTCGTCCCCATTCAAACCCACTGACCATTTGGGAAATTTCCCAATTTGTCTCACAGGACATGGGGCCAACAAACTCCACCCCTTCTTTTTTCACAATGGCAATTTCATGCCTGTTGTAAGAACGAGCCTCCCGGTAATATAACACCCTGAGGCAACCCTCAATCAAAACCCGGGCCCCATCCCTTGTAATCCCCACTTTTTTCTCCACCACCCCCCTCCTCAGGGGCCGGGCCAGGTAAGCCCCAAACCCTTTCCCCC
Proteasome subunit beta type-4 precursor	BT049885	Salmo salar	Duplicate	Pre-selected	GGGGGACATCCGCACATTTGTAACATGGATCCAAGCGGTTTGAAGCTCAATTTCTGGGAGAATGGACCAAAACCCGGACAATTTTATTCGTTTCCTGGCAGCAGTTTAGCCCCAGGATGCGGACCTATCAAACACACTCTAAACCCCATGGTGACGGGAACATCAGTGCTGGGAGTGAAGTTTACAGGTGGAGTCATCATCGCAGCTGACATGCTGGGCTCCTATGGTTCCCTGGCACGGTTCCGTAACATCTCTCGTCTCATGAAGGTGAACGACACCACCATCCTGGGCGCTTCCGGCGACTACGCAGACTACCAGTACATGAAGCAGATAATCGAACAAATGGTGATCGACGAGGAGCTCCTGGGGGACGGTCACAGCTACAGCCCCAAAGCCATT…
Proteasome subunit beta type-4 precursor	BT047129	Salmo salar	Duplicate	Pre-selected	GGGGGACATCCGCACATTTGTAACATGGATCCAAGCGGTTTGAAGCTCAATTTCTGGGAGAATGGACCAAAACCCGGACAATTTTATTCGTTTCCTGGCAGCAGTTTAGCCCCAGGATGCGGACCTATCAAACACACTCTAAACCCCATGGTGACGGGAACATCAGTGCTGGGAGTGAAGTTTACAGGTGGAGTCATCATCGCAGCTGACATGCTGGGCTCCTATGGTTCCCTGGCACGGTTCCGTAACATCTCTCGTCTCATGAAGGTGAACGACACCACCATCCTGGGCGCTTCCGGCGACTACGCAGACTACCAGTACATGAAGCAGATAATCGAACAAATGGTGATCGACGAGGAGCTCCTGGGGGACGGTCACAGCTACAGCCCCAAAGCCATT…
Proteasome subunit beta type-4 precursor	BT046275	Salmo salar	Duplicate	Pre-selected	GGGGGGCATCAAGCTGTGTCGTCACATCCGCACATTTGTAGCATGGATCCAAGCGGTTTGAAGCTCAATTTCTGGGAGAATGGACCAAAACCCGGACAATTTTATTCGTTTCCTGGCAGCAGTTTAGCCCCAGGATGCGGACCTATCAAACACACTCTAAACCCCATGGTGACGGGAACATCAGTGCTGGGAGTGAAGTTTACAGGTGGAGTCATCATCGCAGCTGACATGCTGGGCTTCTATGGTTCCCTGGCACGGTTCCGTAACATCTCTCGTCTCATGAAGGTGAACGACACCACCATCCTGGGCGCTTCCGGCGACTACGCAGACTACCAGTACATGAAGCAGATAATCGAACAAATGGTGATCGACGAGGAGCTCCTGGGGGACGGTCACAGC…
proteasome subunit beta type-4-like	XM_014177216	Salmo salar	Duplicate	Pre-selected	GGGGGGCATCAAGCTGTGTCGTCACATCCGCACATTTGTAACATGGATCCAAGCGGTTTGAAGCTCAATTTCTGGGAGAATGGACCAAAACCCGGACAATTTTATTCGTTTCCTGGCAGCAGTTTAGCCCCAGGATGCGGACCTATCAAACACACTCTAAACCCCATGGTGACGGGAACATCAGTGCTGGGAGTGAAGTTTACAGGTGGAGTCATCATCGCAGCTGACATGCTGGGCTCCTATGGTTCCCTGGCACGGTTCCGTAACATCTCTCGTCTCATGAAGGTGAACGACACCACCATCCTGGGCGCTTCCGGCGACTACGCAGACTACCAGTACATGAAGCAGATAATCGAACAAATGGTGATCGACGAGGAGCTCCTGGGGGACGGTCACAGC…
Proteasome subunit beta type-4 precursor	BT049885	Salmo salar	Duplicate	Pre-selected	GGGGGACATCCGCACATTTGTAACATGGATCCAAGCGGTTTGAAGCTCAATTTCTGGGAGAATGGACCAAAACCCGGACAATTTTATTCGTTTCCTGGCAGCAGTTTAGCCCCAGGATGCGGACCTATCAAACACACTCTAAACCCCATGGTGACGGGAACATCAGTGCTGGGAGTGAAGTTTACAGGTGGAGTCATCATCGCAGCTGACATGCTGGGCTCCTATGGTTCCCTGGCACGGTTCCGTAACATCTCTCGTCTCATGAAGGTGAACGACACCACCATCCTGGGCGCTTCCGGCGACTACGTAGACTACCAGTACATGAAGCAGATAATCGAACAAATGGTGATCGACGAGGAGCTCCTGGGGGACGGTCACAGCTACAGCCCCTGATGAGGG…
Proteasome subunit beta type-4 precursor	BT047649	Salmo salar	Duplicate	Pre-selected	AGCGGGTTGAAACTCAATTTCTGGGAGAATGGACCAAAACCCGGACAATTTTATTCATTTCCAGGCAGTAGTCTAACCCCAGGATGCGGACCTATCAAACACACGCTAAACCCCATGGTGACGGGAACATCAGTGCTGGGAGTGAAGTTTACAGGTGGCGTCATAATCGCAGCTGATATGCTGGGCTCCTATGGTTCCCTAGCGCGGTTCCGTAACATCTCTCGACTCATGAAAGTGAACGACAGCACCATCCTGGGTGCCTCCGGCGACTACGCAGACTACCAGTACATGAAGCAGATCATCGAACAGATGGTGATCGATGAGGAGCTCCTTGGTGACGGCCACAGCTACAGCCCAAAAGCCATCCACTCCTGGTTGACGCGGGTAATGTACAACCGC…
proteasome subunit beta type-5-like	XM_014140774	Salmo salar	Duplicate	Pre-selected	AGATGGCGTTGTCTAGTGTTTTGCAGGGTGAGTCTGCGGATTTTTCATTTAGTAATGACCGGGCTTTTTCATTTGGTTGTGGGTTCGGTCAGACCGACTTGGGATTTGGGGCTGCACCGGGCGACAGACTTAATTTTGCCATAAAAGCTTCACTCGGCCCTGACGACAAGGACGGCCCGGAGAGGAAAATAGAATTTCTCCATGGGACTACCACCTTGGCTTTCAAATTCCAACATGGTGTCATCGTGGCGGTGGACTCTCGGGCCACAGCTGGCGCCTACATCGCCTCTCAGACTGTAAAGAAGGTTATAGAGATTAACCCGTACCTGCTGGGCACCATGGCTGGAGGTGCAGCTGACTGCAGCTTCTGGGAGCGCCTGCTGGCCCGCCAGTGTCGCG…
Proteasome subunit beta type-5 precursor	BT057143	Salmo salar	Duplicate	Pre-selected	GCGAATGAATGAAAACATTTATTGAAAATGTTACAGAGCAGTCaaaataaaaaaataaaaGTCAGCAACACCCCCTTATCCCTGGCAGAGCATGGAAAATGTAGTGACAACCAGGTTACAAATATCTTTAAAGATCATTTTCAGTCATCCAGATCCTGTGCCAAGCTTGGATGTGTGTAAACACAATTATTTTTTGATTGAATGGTCTCACAACGCTGTCACATAACATCTACCGTCCCCTACATTCTATTAACCCCTGCCCTTCTCTCGCCATACATGAACCATCTCCTCTCTATGCCTTCTCTGCCTGGTACTGTTGGTGCAGCATTAGGACATCTGACTGGGACACTCTGGTCCAGCCCTCACTGTGGACGTGGTAGAGGTTGACCTGTCCTCCAC…
proteasome subunit beta type-5	XM_014122889	Salmo salar	Duplicate	Pre-selected	GTGCTGGGCCCCCATTAGCCTNACGGATATGATAGCTTGATATCGACTTCGTATTGGCCATTACGGCCGGGGGATAACAACATAAGCCCTACCTATCGTCATCATCCATAGTTCAAAGATGGCTCTTGCTAGTGTGTTGCAGAGTGAGTCAGTAGATTTTCCAACTATGGTCGCCAGCGTCGTGGCTTCGCCAGTGGTTTGTATGAAGCAGAGTTGGGTTTGGAGTCTGTTGGAGGAGATCTCTCTTTCGCTCTGAGAACCCTGTGCTCTAACGGAGATGGACCAGATAGATGAATTGAATTCCTTCATGGCACAACCACTTTAGCCTTCAAATTCCAGCATGGTGTCATTGTGGCTGTGGACTCCAGAGCCACAGCCGGCTCCTACATCGCCTCCCAG…
proteasome subunit beta type-5-like	XM_014169252	Salmo salar	Duplicate	Pre-selected	GATGGCTCTTGCTAATGTTTTGCAGAGTGAGTCAGTAGACTTTTCAAACTATGGTCGCAAACGTCGTGGCTTCGCCAGTGGTTTGTATGAAACAGAGTTGGGTTTGGGGTCTGTAGGGGGAGATAGCCTGTCTTTCGCTGTGAGAACCGCCTGCTCTGACGGAGATGGGCCAGAAAGAAAGATAGAATTCCTTCATGGCACAACCACATTAGCCTTCAAATTCCAGCATGGCGTGATCGTGGCGGTGGACTCCAGGGCCACAGCAGGCGCCTACATCGCCTCCCAGACAGTGAAGAAGGTGATAGAGATCAACCCCTACCTGTTGGGCACAATGGCTGGAGGGGCTGCTGACTGCAGCTTCTGGGAGCGCCTGCTGGCCCGCCAGTGCCGCGTCTACGA…
proteasome subunit beta type-6-A like	XM_014177341	Salmo salar	Duplicate	Pre-selected	GGGGGGATTCTCGATCTGATGTGACCCTACAGTATGTGACTAAGGAACGCAGTTTTATCCCTCTTTTTCATCGGCGTTAATAATGGAAAGACACTTAATGGACTCTCAAATCAAAGGAGTTAGCACAGGCACCACCATCTTGGCGGTGACGTTCAATGGAGGGGTTATCATCGGCTCAGATTCCAGGGCGTCCATTGGAGGGAGCTACGTGTCCTCTAAGACCATCAACAAGCTGATCCAGGTCCATGACAGGATATTCTGCTGCATCGCCGGCTCCCTGGCAGACGCTCAGGCCGTCACCAAGGCTGCCAAGTTCCAGATCTCCTTCCACAGTATCCAGATGGAGTCCCCTCCTCTGGTGAAGGCCGCAGCGTCCGTGTTGAAGGAGCTGTGCTACAA…
Proteasome subunit beta type-6 precursor	BT047646	Salmo salar	Duplicate	Pre-selected	GTTGGCTGATGTGACCCTGCAGTATGTGACTAAGGAACGCAGTTTTATCCCTCTTTTTCATCGGCGTTAATAATGGAAAGACACTTAATGGACTCTCAAATCAAAGGAGTTAGCACAGGCACCACCATCTTGACGGTGACGTTCAATGGAGGGGTTATCATCGGCTCAGATTCCAGGGCGTCCATTGGAGGGAGCTACGTGTCCTCTAAGACCATCAACAAGCTGATCCAGGTCCATGACAGGATATTCTGCTGCATCGCTGGCTCCCTGGCAGACGCTCAGGCCGTCACCAAGGCTGCCAAGTTCCAGATCTCCTTCCACAGTATCCAGATGGAGTCCCCTCCTCTGGTGAAGGCCGCAGCGTCCGTGTTGAAGGAGCTGTGCTACAACAACAAGGAG…
Proteasome subunit beta type-6 precursor	BT049767	Salmo salar	Duplicate	Pre-selected	GTTGGCTGATGTGACCCTACAGTATGTGACTAAGGAACGCAGTTTTATCCCTCTTTTTCATCGGCGTTAATAATGGAAAGACACTTAATGGACTCTCAAATCAAAGGAGTTAGCACAGGCACCACCATCTTGGCGGTGACGTTCAATGGAGGGGTTATCATCGGCTCAGATTCCAGGGCGTCCATTGGAGGGAGCTACGTGTCCTCTAAGACCATCAACAAGCTGATCCAGGTCCATGACAGGATATTCTGCTGCATCGCCGGCTCCCTGGCAGACGCTCAGGCCGTCACCAAGGCTGCCAAGTTCCAGATCTCCTTCCACAGTATCCAGATGGAGTCCCCTCCTCTGGTGAAGGCCGCAGCGTCCGTGTTGAAGGAGCTGTGCTACAACAACAAGGAG…
Proteasome subunit beta type-6 precursor	BT047507	Salmo salar	Duplicate	Pre-selected	GGGGATTTCATCAACTGTCAAGATGGCTACTGCGTATATTTCAGCGAACCGGTCCGAAAATGCTTTTAGTACAGCTGATTTGGTGCCAGAGTGGGCACAAGAAGAAGTTAGCACTGGGACTACCATTATGGCAGTGGAGTTTGATGGAGGGGTTGTGATTGGCGCGGACTCCAGAACAACAACAGGTGCTTACATTGCCAATCGAGTTACTGACAAGTTGACTCCCATTCACGACCGCATCTTCTGCTGCCGTTCTGGTTCTGCAGCTGACACACAGGCTGTTGCTGATATAGTCACCTATCAGCTGGGCTTTCACAGTATTGAGCTGGATGAGCCTCCACTTGTGCAAACGGCAGCCAATCTCTTCAAACAGACATGCTACAGATACAGAGAGGAGCT…
proteasome subunit beta type-7-like	XM_014177299	Salmo salar	Duplicate	Pre-selected	AGAGAAAGTGGAGCTGCATGTTTATTGGACAAGTCAGTCAGCTCGAGCATGTGATTTAACATGGCATTAACGTACAGTCACAGATACAACAATAAGCCAGATATTTCACCGGATGAATAAATGTGAAGCATCGGTTGGTTATAAAAATATGTTACACTAGTAACAGCATATCTAGCAGTAGTATGTCATACTCAAGTAATATAACAAAGTAGCTTTGTAATAGTAAAAACAATTATACAGACAAAATCAACAGATTCAGGTGTGGGGTTATCATAGTGACTGCTGTACTATTGCATGCATGTTCTGGTAGAAACAGGGCTGCCCAACCCTCTTCCTGGAGATCTACTGTCATGTAGGTTCAGTCCTGTGCTAATAGGTTTAATAAAAACATCTAAATGC…
Proteasome subunit beta type 7 precursor	BT073214	Salmo salar	Duplicate	Pre-selected	CACCTGCATCGGGATTTAATTTTGAGAACGGCTGCACAAATGTTGCTCTAGAGGCTCTGCTTCAGGGAGGACAGACCTGGGCACCTACCCCGATCAAGACTGGGACCACCATACCTGCAGCTTTGTGTAGTAATGGAGTGGTACTGGCAGCAGACACTCCACCCACCTCTGGAGAAGTCACTGGTGATACCATGTGTGCCCTGATCCACTACATCTCCCCTGTTATATACTGCTGAGGGGCAGGAACTGCACCCGATACCTAGAAGACGACCGACCTGCTCTCCTCCTGCCTCACCATCTTTTCTATGAACAGCGGCAGGAACCCACGTGTCGAGATGACAACAAACATACTGCAGGACGTGCTTTTCAGGAACCGAGCACTGATAGGGGCCAGACTAA…
proteasome subunit beta type-7-like	XM_014141713	Salmo salar	Duplicate	Pre-selected	CGCCGGGGGAGATCAGCGTAGGCTACACGTCAGCCCACTACAACCACGGTGCGATTAATTACATGATTTAAATAGTTAGGCTACTTTAACTATTTACTTTACAAAAATAAAGTTTTGGAGAGCGAATGAAATGTCGAAAAAAGTGGCAGTAGTTACCGGTGCCAATAAAGGCACAGGATTTGCGATTGTGAGGGAGCTTTGCAAGGCAAAATTTACCGGGGATGTTATTCTTGCTGCTCGAAATGAGAAAACTTGGAAATGAGGCAGTGAAGATGCTAAAGTCCGAAGGATTTGAAGTTGCTTACCACCACCTTGATATCTGCGACCAGGGCAGCGCCAAGCAACTGAGTAACTTTCTGCAGAAGACGTATGGCGGATTGGATGTGCCCTACGACAAAC…
proteasome subunit beta type-7-like	XM_014177299	Salmo salar	Duplicate	Pre-selected	AGAGAAAGTGAAGCTGCTCGTTTATTGGGTAAATCAGTCAGCTCGAGCATGTGATTTAACATGACGTTAACGTACAATCACAGATACAACAATGAGCCAGAAATTTCACCTGACGTATAAATGTGAAGCATCGGTTGGCTATAAAAATCTTTGTTACACTAGTAACAGCATATCTAGCAGTAGTATGTCATACTCTAGTAATATAACAAAGTAGCTTTGTAACTCTGGGCAGCTCAGTTGTAGCTCTGGGCAGCAGCTCTGGGCAGGCTGGTGTAAGAACAATTATACAGGCATATTCAACAGATTCAGGTGTGGAGTTATCATAGTGACTGTGCTGTACTATTGCATGCATGTTCTGGTAGAAGCAGCATAGATTTTACTGAGCGTCCATAAGCTGAA…
Proteasome subunit beta type-7 precursor	BT048737	Salmo salar	Duplicate	Pre-selected	CGATGGCGCACGCGCGCAGCCGGTTTGGGTTCCGTGTTACCATTTTTCAGTTAATGGAGTAGGGACACCCAAGGATCCCATTCCTATCAACCAGCCATTGAGAATCCATTTTGTTCTGTTTTGACAAGATGGGATACAGTTTCAGATTGGACTTTTTGCAGCAAGTTAGAATTTACGTAGCAGGTTAGGAGGATTAGGTTAGAAGGCTTAGCTCAAATTAAAAACAAATCAACTTTTGAAGTTAATTTGACAAGCTGTAACCCTTCTAGCCATGACAATGTTGTGCTCCCTGTCCTATACTGTATTTTGATTCGTCTGAGGCGGTGTTAAAATTGAAAGTGAAAGTTCACCCCACGAAACGCTGACACATCCAACCGAGACAGTTTACCGTGTAAGCGT…
proteasome subunit beta type-7	XM_014143547	Salmo salar	Duplicate	Pre-selected	TTTCGAAAATTGCAAGAGGAATGCAGTCTTGGAAGCTGAAGTTACCAAATTAGGATGCAACATACCCGCTGCCCGGAAAACAGGCACCACAATCTGTGGGGTTGTTTTTAAGGATGGGCTAGTTCTTGGTGCTGATACCAGGGCCACAGAGGGCATGATTGTGGCAGATAAGAATTGCTCCAAGATCCATTACATCTCCCCAAACATCTATTGCTGTGGAGCGGGCACGGCAGCAGACACTGAGATGACCACCCAGATCATCTCCTCTAACCTGGAGCTGCACTCCCTCTCTACGAGCCGGCTGCCCCGCGTGGCCACTGCCAACCGCATGCTCAAGCAGATGCTCTTTAGATACCAGGGTCACATTGGCGCTGCCCTGGTGCTGGGTGGAGTGGACTG…
proteasome subunit beta type-7	BT048798	Salmo salar	Duplicate	Pre-selected	GGGGGACGAAACGCTGACACATCCAACCGAGACAGTTTACCGTGTAAGCGTTTAACAAAGTAAAAGGGGTTGAAAAGTAAAGTGCAGTAGGCTCTCTCCTTTCACCTGAGGGTTCTCGAGTTGTGGATTCGTTCGCCCATCTTGATTGAAGATGCTCCATAATTCTCGACCTCCCCAACCTCAAAGCGCTGGTTTTTCCTTTGAGAACACTCGCAGGAATGCTGTGTTGGAAGGGAATTTGTCAGAGCTTGGTTACAGTTCTCCTAAGGCAAGGAAGACTGGAACCACCATCGCTGGCATAGTATTCAAGGATGGGGTGATACTTGGAGCTGACACAAGAGCCACTGATGACATGGTGGTAGCTGACAAGAATTGCATGAAGATCCACTACATTGCTCC…
proteasome subunit beta type-7	BT058574	Salmo salar	Duplicate	Pre-selected	TTCTTGACGCGTCAGAGCGAAGTCAAGCTGTATTTTCGCTTTCAAATTTTATTAAGATACAGTCTACATTCTTATATTTGATTTAATCATTATGGCACTTTTCGACGTAAGTGGTTATAAGTCCCACGCGGGACTTCGTGGGCAGATTCTTGGAACAGGAGTAGGGCATCTTGTTGACCGACCGAATCAGGAATTTGCTGTCCCGGTTGGAGTGGATCCTTCAGGGTTCCTGAAGTCATGCAGCCGTGAAGGTGGCGTGTCCATAGATCTGAACCATGGTACTACTACACTGGCTTTCACATTTCGCCATGGTGTCATTGTGGCTGTGGACTCCAGGGCCTCAGCCGGCAGCTACATTGCGTCGAAGGAGGCTAACAAGGTGATAGAGATCAATCCTTA…
proteasome subunit beta type-7	NM_001123535	Salmo salar	Duplicate	Pre-selected	TTGACGCGTCAGAGCGAAGTCAAGCTGTATTTTCGCTTTCAAATTTTATTAAGATACAGTCTACATTCTTATATTTGATTTAATCATTATGGCACTTTTCGACGTAAGTGGTTATAAGTCCCACGCGGGACTTCGTGGGCAGATTCTTGGAACAGGAGTAGGGCATCTTGTTGACCGACCGAATCAGGAATTTGCTGTCCCGGTTGGAGTGGATCCTTCAGGGTTCCTGAAGTCATGCAGCCGTGAAGGTGGCGTGTCCATAGATCTGAACCATGGTACTACTACACTGGCTTTCACATTTCGCCATGGTGTCATTGTGGCTGTGGACTCCAGGGCCTCAGCCGGCAGCTACATTGCGTCGAAGGAGGCTAACAAGGTGATAGAGATCAATCCTTACCT…
Proteasome subunit beta type-8 precursor	BT058447	Salmo salar	Duplicate	Pre-selected	ATCCAGCAGAGTTTCTTACGGCCTCTGAGTTGACAGTGAAGAAGGGGTGGATGGGGTGAAGATTAACCTGGAGCATGGCACTACTACTCTGGCTTTCAAGTTCCAGCATGGGGTGATGGTGGCTGTTGACTCCAGAGCATCTGCAGGATCTTACGTCAGCACTCAGATGTTTAAGAAGGTGATCGAGATAAACCCCTTTCTACTTGGGACAATGTCAGGCAGTGCTGCCGACTGTGTCTATTGGGAGAGAGTCTTGGCCAAGGAGTGCAGGATATACAATCTGAGGAACAAGGAGAGGATCTCAGTATCTGCTGCCTCTAAGCTCCTTGCCAACATGGTGGTCAACTACAGAGGGATGGGTCTCTCCATGGGCACAATGATATGTGGCTGGGACAAGAA…
PSMB9	FJ969490	Salmo salar	Duplicate	Pre-selected	AGCTTCCACAACTTTTTATCATACATTTCTCTTTGCCAATCATCAGTAATTTGTGTAGGTGTTGTGCTTGTTGAATGTCCTTCCCTATAAGTGTGCTGAAAGTCTGTTGCCAATTTGTTTGCTGTAAAATAGCATTGTATCTGGTCAAACACAATTCGTTCCAAAAGTTGACTAAGGGTTGGTAACAGGCTGGTTAAATAGAAATGCCACATCTATAAACACTAGTCCAATCAGTATTAATTGATTTTTGTGTCCCTTTCAGGAAATGTTCTTGCATCTGGAACATTTTAACTGATCCCTAAAGCTTAGAAGAGGTGTATGTGACCCTGAATGGCCTGTTGTCCAGACAACCCTTTGCGGTCGGGGGCTCCGGAAGCGCCTACGTCTATGGGTTTGTTG…
Proteasome subunit beta type-9 precursor	BT047888	Salmo salar	Duplicate	Pre-selected	GTTTTCTTTCTCTTTCCATTGCGCGTTGAGTCAATAGGCCTCTCACACACCGTGCTCACTGAACAGGTATCAACGCGACCAGACACTTATTATCTATCGTGCGCAAAAATAAAGTGCTTCAAGATGTTAGAAGAATCATCAGAGCCAGGGTGGCTATCTGAAGAAGTAAAAACCGGGACCACCATCATTGCTATTGAGTTTGATGGAGGGGTGGTGCTGGGCTCTGACTCTCGTGTGTCTGCTGGGGAGACTGTGGTGAACCGGGTGATGAACAAGCTCTCTCTCCTCCATGACAAGATCTACTGCGCCCTGTCAGGCTCGGCTGCGGACGCCCAGACCATCGCTGAGATGGTTAACTACCAGCTGGATGTGCACAGCATTGAGGTTGGAGAGGATCCT…
Proteasome subunit beta type-9 precursor	BT048358	Salmo salar	Duplicate	Pre-selected	GGGGTCTGTGTTGTAACAGTGTAGTTAGGGAATACTCTGTCTCCTCTCTGTGTTGTAACAGTGTAGTTAGGGAATACGCTGTCTCCTCTCTGTGTTGTAACAGTGTATATAGGGAATACTCTGCCTCCTCTCTGTGTTGTAACAGTGTAGTTAGTGGACTCTGCGTTGATACCACTGCTTACGGCCGGGGGATTTTCTTCGGGAAAATGGTGGACCAGACAGAAAGGTATCAACGCGACCAGACACTTATTATCTATCGTGCGCAAAAATAAAGTGCTTCAAGATGTTAGAAGAATCATCAGAGCCAGGGTGGCTATCTGAAGAAGTAAAAACCGGGACCACCATCATTGCTATTGAGTTTGATGGAGGGGTGGTGCTGGGCTCTGACTCTCGTGTGTC…
Proteasome subunit beta type-9 precursor	XM_014177073	Salmo salar	Duplicate	Pre-selected	TGGACCAGACAGAAAGGTATGACGGCTTCTTTCTCAAATATCTTTAATAGTTGATTCTAAATACAAAATTGTAGTTTAATAGCAATCGTTCGCGTATGTCCTAAATGAGGCGTCGTTTGGTTTTAAATTGCATGTTTTCTTTCTCTTTCCATTGCGCGTTGAGTCAATAGGCCTCTCACACACCGTGCTCACTGAACAGGTATCAACGCGACCAGACACTTATTATCTATCGTGCGCAAAAATAAAGTGCTTCAAGATGTTAGAAGAATCATCAGAGCCAGGGTGGCTATCTGAAGAAGTAAAAACCGGGACCACCATCATTGCTATTGAGTTTGATGGAGGGGTGGTGCTGGGCTCTGACTCTCGTGTGTCTGCTGGGGAGACTGTGGTGAACCGGGT…
Proteasome subunit beta type-9 precursor	NM_001123702	Salmo salar	Duplicate	Pre-selected	CACACACCGTGCTCACTGAACAGGTATCAACGCGACCAGACACTTATTATCTATCGTGCGCAAAAATAAAGTGCTTCAAGATGTTAGAAGAATCATCAGAGCCAGGGTGGCTATCTGAAGAAGTAAAAACCGGGACCACCATCATTGCTATTGAGTTTGATGGAGGGGTGGTGCTGGGCTCTGACTCTCGTGTGTCTGCTGGGGAGACTGTGGTGAACCGGGTGATGAACAAGCTCTCTCTCCTCCATGACAAGATCTACTGCGCCCTGTCAGGCTCGGCTGCGGACGCCCAGACCATCGCTGAGATGGTTAACTACCAGCTGGATGTGCACAGCATTGAGGTTGGAGAGGATCCTCAAGTTCGTTCAGCTGCCACTCTGGTGAAAAACATCTCGTACA…
proteasome subunit beta type-3	XM_014176616	Salmo salar	Duplicate	Pre-selected	GGGGGGTTCCAAATCGTGTAGTCACTGTGGAATTGTTATCCGCAGTCATTCAAAATAGTGAACATTTACAAGATATTTCAAGGGCTAAGGAAGACACCTCAACGTATTCACAATGTCAATTATGTCCTATAATGGTGGCGCCGTCATGGCGATGAAGGGTAAGCAATGTGTAGCCATTGCAGCAGATCGGAGATTCGGTGTACAGGCTCAGATGGTGACCACTGACTTCCAGAAGATCTTTCCCATGGGAGACAGACTCTACATTGGCCTGGCTGGTCTGGCTACTGATGTACAGACAGTTTCCCAGAGGCTCAAGTTCAGATTGAACCTCTATGAGCTGAAGGAGGGGCGTCAGATCAAACCCAAGACATTCATGAGCATGGTCTCCAACCTGCTCTA…
proteasome subunit alpha type-6	XM_014204688	Salmo salar	Duplicate	Pre-selected	GTATTGAAGAGACGCTGATTCATTTATGTATGAAGTGAGATTTGTGTTTACAACATATTTTTCACTTTTTAGCTAACCAAATTCCAACCAAGATGTCCCGGGGCTCAAGTGCGGGTTTTGATCGTCACATCACTATCTTCTCTCCAGAGGGTAGACTCTACCAAGTTGAATATGCTTTCAAAGCCATAAACCAAGGTGGTCTCACGTCAGTAGCAGTCAGAGGTAAAGACTGCGCAGTAGTCGTCACACAGAAGAAAGTACCGGACAAGCTATTGGATGCCTCCACAGTCACTCACCTGTTCAGGATAACGGAGAACATTGGCTGTGTGATGTCAGGGATGACAGCGGACAGCAAGTCCCAGGTTCAGAGAGCGCGCTACGAAGCAGCCAACTGGAAGT…
Proteasome subunit alpha type-7	BT049053	Salmo salar	Duplicate	Pre-selected	GATGAGCACACAGAAATCAGCTTTTCTTTACAGGTGAAGTGCTTGGAAGATGAGCTACGATCGTGCAATCACAGTGTTCTCACCTGATGGCCACTTATTCCAGGTGGAATACGCACAGGAGGCGGTCAAAAAAGGTTCAACCGCTGTTGGAGTGCGAGGAAAAAACGTCGTTGTGCTAGGAGTGGAGAAGAAAACTGTCGCCAAGCTCCAAGATGACAGAACAGTGCGCAAAATCTGCGCCTTGGATGACAACGTCTTCATGGCCTTTGCAGGGTTGACAGCAGATGCCAGGATCGTTGTTAACAGGGCTCGGGTGGAGTGTCAGAGTCACAGGCTTACAGTGGAAGACCCTGTGACTGTGGAGTACATCACACGCTTCATCTCCAGCATCAAACAGCG…
proteasome subunit alpha type-7-like	XM_014145490	Salmo salar	Duplicate	Pre-selected	ACAGCGTGTGCGGACGAGGACACACAGAAATCAGCTTTTCTTTACAAGGTGAAGTTGCTGGGAAGATGAGCTACGATCGTGCAATCACAGTGTTCTCACCTGATGGCCACTTATTCCAGGTGGAATACGCACAGGAGGCGGTCAAAAAAGGTTCAACCGCTGTTGGAGTGCGAGGAAAAAACGTCGTTGTGCTAGGAGTGGAGAAGAAAACTGTCGCCAAGCTCCAAGATGACAGAACAGTGCGCAAAATCTGCGCCTTGGATGACAACGTCTTCATGGCCTTTGCAGGGTTGACAGCAGATGCCAGGATCGTTGTTAACAGGGCTCGGGTGGAGTGTCAGAGTCACAGGCTTACAGTGGAAGACCCTGTGACTGTGGAGTACATCACACGCTTCATCT…
Proteasome subunit alpha type-3	BT046257	Salmo salar	Duplicate	Pre-selected	GGGGGGTTCAATGCGGCTGCTGTTGTGTTGAACATAAAGCCATTTTGTTGGTTGGAGTGACTGGGATGTGCTGAAACACATCAGACAGAGTTGTTATAAAGGATTTTGAAGAGTTTTTACCACAATGAGTTCAATTGGAACTGGGTATGACTTGTCTGCCTCCACCTTTTCCCCTGATGGAAGGGTGTTCCAGGTGGAATATGCCATGAAGGCAGTAGAAAACAGCAGCACAGCAATTGGGATCCGATGCAAGGATGGGGTTGTGTTCGGTGTCGAGAAATTGGTTCTCTCCAAACTTTACGAACAAGGCTCAAACAAGCGTATCTTCAATGTCGACCGTCACGTAGGGATGGCAGTGGCTGGACTACTGGCTGATGCTCGATCCCTGTCTGAGGTGGC…
proteasome subunit alpha type-3	XM_014211237	Salmo salar	Duplicate	Pre-selected	GGGGGCTTGTTGGTTGGTGAATGACTGGGATGTGCTGAAACGCATCAGACGGAGTTGTTATAAAGGAGTTTTGAAGAGTTTTCAACACAATGAGTTCAATTGGAACTGGGTATGACTTGTCTGCCTCCACCTTTTCACCTGATGGAAGGGTATTCCAGGTGGAATATGCCATGAAGGCAGTAGAAAACAGCAGCACAGCAATTGGGATCCGATGCAAGGATGGGGTTGTGTTCGGTGTTGAGAAATTGGTTCTGTCCAAACTTTATGAACAAGGCTCAAACAAGCGTATCTTCAATGTCGACCGTCACGTAGGGATGGCAGTGGCTGGACTACTGGCTGATGCTCGATCCCTGTCTGAGGTGGCCAGAGAGGAGGCCTCCAACTTCAGATCCAACTATG…
Proteasome assembly chaperone 3	BT046321	Salmo salar	Duplicate	Pre-selected	GGGGGAGAGAGGGACGCTTGAGAAACTGAAGCTGCAGACGATATCTATGCTTATAATTAACAGCCTTCAATAAAGGACAGAAAGAAAACCATGTCAACTCAGCCTCTCATCAGATCAAAGCAGACCGAGAAATCAATCAATGGAATATCCACACAGGTTGTTTGCACAGAATTCAGTAACTACATATTTATAGTTCTCACACAGTATGGAAAGATTGGCACTTTAGTATCAATCACACCTGACTCCAGATCAGGTGATATCAGCACTGCCATGTTCACCACCAAAGTATTGCTGGGAAAAGAAGAGGCTTTGACACATGTCTGTGCCAAAAACTTGGCAACATTTGTGTCACAAGAGGCAGGCAACAGGCCTGTTCTACTGGGTTTGGCACTCAAGGAC…
Proteasome subunit beta type-7 precursor	BT047975	Salmo salar	Duplicate	Pre-selected	GGGGGAGATCGAGAATATTGCGACCTCGTGCGACGTGCAAAGGGTTGTAGGGAAGTCAGAATCTTACAATTGAGTGCAAAATAACCCTTTTCAGGTATGGCGCTATCAAATGTTCTCGAAATACCTACAACGGGATTTAATTTCGAGAACGTCGCCAGAAATGTTGCTCTGGAGGGCCTGCTTGAGGGAGGACATACCAAGACACTTAAGCCTATGAAGACTGGGACCACCATAGCTGGACTAGTGTGCAAGGAGGGAGTGGTACTGGGAGCAGACACGCGGGCCACCTCCGGTGAAGTGGTGGCTGATAAGATGTGTGCCAAGATCCACTACATCTCCCCCAATATATACTGCTGTGGTGCAGGGACTGCAGCGGATACAGAGAAGACCACCGACCTG…
Proteasome subunit beta type-3	BT048999	Salmo salar	Duplicate	Pre-selected	CTGTGGGATTGTTATCTGCAGTTATTAAAAATAGTGAACATTTACAAGATATTTCAACGTATTCACAATGTCTATTATGTCCTATAATGGTGGTGCCGTCATGGCGATGAAGGGTAAGCAATGTGTAGCCATTGCAGCAGATCGAAGATTCGGTGTACAGGCGCAGATGGTGACCACAGACTTCCAGAAGATCTTTCCCATGGGAGACAGACTCTACATTGGCCTGGCTGGCCTGGCTACTGACGTACAGACAGTTTCCCAGAGGCTCAAGTTCAGATTGAACCTCTATGAGCTGAAGGAGGGGCGTCAGATCAAACCCAAGACATTCATGAGCATGGTCTCCAACCTGCTGTATGAGAGGAGATTTGGGCCATACTACATTGAGCCTGTGATCGCTGG…
Proteasome subunit beta type-8 precursor	BT048053	Salmo salar	Duplicate	Pre-selected	GCAAACTAAGGCTGTATTTTTGCTTTCAAATTTAATGAAGAGATAGCCTATATTGTTATATTTGAGTCTACATTCGTATATTTGATTGAATCAGTATGGCCCTTTTCGATGTAAGTGGTTATAAATCCTACTCGGAACTTCGTGGGCAGATTATTGGAACAGGAGTAGGGCATTTTATCGACCGACCGAATAAGCAATTTTCTGTTCCCGTTGGAGTGGATCCCTCAGGGTTCCTCAAGTCATGCAGCCGTGAAGGTGGTGTGTCCATTGATCTGAACCATGGTACTACTACCCTGGCTTTCACATTCCGCCATGGTGTCATTGTGGCTGTGGACTCCAGGGCCTCAGCTGGCAGCTACATTGCGTCGAAGGAGGCTAACAAGGTGATAGAGATCAACC…
Proteasome subunit alpha type-4	NM_001141043	Salmo salar	Duplicate	Pre-selected	ATGTCTCGTAGATATGATTCCCGGACTACCATTTTCTCACCTGAAGGACGCTTATATCAGGTGGAGTATGCCATGGAGGCTATTGGCCACGCCGGCTCATGTCTTGGGATTTTAGCCAATGATGGAGTGCTGTTGGCTGCAGAGAGGCGGAACATCCACAAGCTGCTTGATGAGGTTTTCTTCTCAGAGAAGATCTACAAGCTCAATGAAGACATGGCTTGCAGTGTTGCCGGAATCACCTCCGATGCTAACGTTCTAACCAATGAGCTGAGGCTAATAGCACAGAGATATCTACTGCAGTACCAGGAGCCAATCCCCTGTGAGCAGTTGGTGACAGCGTTGTGTGACATCAAACAGGCCTACACACAGTTTGGAGGGAAGAGGCCGTTTGGAGTGTCT…
26S proteasome non-ATPase regulatory subunit 7	NM_001141146	Salmo salar	Duplicate	Pre-selected	ATGCCGGAGTTGGCTGTTGAGAAAGTTATTGTCCATCCCTTGGTGCTCCTGAGTGTGGTGGATCATTTTAACAGAATCGGTAAAGTTGGAAGTCAGAAGAGGGTTGTGGGTGTACTTCTCGGCTCATGGCATAAGAAGGTTCTTGATGTGTCCAACAGCTTTGCAGTGCCATTTGACGAGGATGACAAGGATGATTCTGTGTGGTTCCTGGACCATGACTATTTGGAGAACATGTACAACATGTTCAAGAAAGTCAATGCAAGAGAAAGAATAGTTGGTTGGTATCACACGGGCCCCAAACTACACAAGAATGACATTGCCATCAATGAACTCGTGAAGCAATATTGTACCAATTCTGTTTTGGTCATCATTGACGTGAAACCGAAAGACCTGGGTCTA…
26S proteasome non-ATPase regulatory subunit 8	NM_001141031.2	Salmo salar	Duplicate	Pre-selected	ATGGCGTCTGTATTGAAAGAGACCGCGGGGCTATATGAAACATTGAAAACGGAATGGAACAAGAAAAATCCAAATCTGAACAAATGTGGAGAAATTTTGAGCAAGCTCAAGATCTCGTTATTGGAGTTAAACTTCTTACCAACGACTGGAACTAAGCTCACCAAACAACAGCTTATTTTAGCTCGTGATGTTCTGGAGATCGGGGCTCTGTGGGCTATCCTGAAGAAGGACATCCCTTCCTTTGAGAGATACATGGCCCAGCTCAAATGTTACTACTTTGATTACAAGAATGAGTTGCCGGAGTCGGCCTACATGCACCAGCTGCTGGGTCTGAACCTCCTCTTTCTGCTGTCCCAGAACCGTGTGTCAGAGTTCCACACAGAGCTGGAGAGGCTGACT…
Proteasome subunit beta type-8 precursor	BT058574	Salmo salar	Duplicate	Pre-selected	ATGGCACTTTTCGACGTAAGTGGTTATAAGTCCCACGCGGGACTTCGTGGGCAGATTCTTGGAACAGGAGTAGGGCATCTTGTTGACCGACCGAATCAGGAATTTGCTGTCCCGGTTGGAGTGGATCCTTCAGGGTTCCTGAAGTCATGCAGCCGTGAAGGTGGCGTGTCCATAGATCTGAACCATGGTACTACTACACTGGCTTTCACATTTCGCCATGGTGTCATTGTGGCTGTGGACTCCAGGGCCTCAGCCGGCAGCTACATTGCGTCGAAGGAGGCTAACAAGGTGATAGAGATCAATCCTTACCTGCTGGGGACCATGTCTGGTAGTGCTGCTGACTGCCAGTACTGGGAGAGACTGCTGGCTAAGGAGTGCAGGCTGTACAAACTGAGGAAC…
proteasome subunit beta type-9	XM_014177074	Salmo salar	Duplicate	Pre-selected	ATGTTAGAAGAATCATCAGAGCCAGGGTGGCTATCTGAAGAAGTAAAAACCGGGACCACCATCATTGCTATTGAGTTTGATGGAGGGGTGGTGCTGGGCTCTGACTCTCGTGTGTCTGCTGGGGAGACTGTGGTGAACCGGGTGATGAACAAGCTCTCTCTCCTCCATGACAAGATCTACTGCGCCCTGTCAGGCTCGGCTGCGGACGCCCAGACCATCGCTGAGATGGTTAACTACCAGCTGGATGTGCACAGCATTGAGGTTGGAGAGGATCCTCAAGTTCGTTCAGCTGCCACTCTGGTGAAAAACATCTCGTACAAGTACAAAGAAGAGCTGTCAGCACATCTCATTGTTGCCGGGTGGGACAAGAGAGGAGGGGGACAGGTGTACGTGACCCTG…
26S protease regulatory subunit 7	NM_001139641	Salmo salar	Duplicate	Pre-selected	ATGCCAGATTATTTGGGAGGCGATCAAAGGAAAATCAAAGATGTCAAAGAAGAGGAGGATAAACCTATCAGATCTTTGGATGAAGGAGACATTGCCTTATTGAAAACTTATGGCCAGAGCACCTACTCCAGACAGATTAAGCAAGTGGAAGATGACATCCAAAACCTGCTCAAGAAGATCAATGAACTAACCGGCATTAAGGAATCGGACACTGGCCTGGCTCCCCCTGCTCTATGGGATCTGGCTGCAGACAAACAGACTCTGCAGAGCGAGCAGCCTCTGCAGGTAGCAAGATGCACAAAGATCATCAACGCTGACTCTGAAGACCCAAAGTACATCATCAATGTGAAGCAGTTTGCCAAGTTTGTGGTGGACCTGAGTGACCAGGTGGCCCCCACT…
Akirin-1 (salmonid-specific paralogueue 1a)	GQ247764	Salmo salar	Duplicate	Pre-selected	ATGGCCTGTGGAGCTACGTTAAAGCGTTCGATGGAGTTTGAGGCCCTACTCAGTCCTCAGTCTCCTAAACGAAGAAGGTGCAATGCACTACCGGGGGCTCCAAGCACTCCGTCCCCTCAAAGGTGCAACCTCCGTCCGCCAGTTGACTGCCCATCATCACACTCGATGTCTCCCCCGGCTATGGGTGGAGAACACAGGCTAACTCCAGAGCAGATCTTCCAGAACATCCGTCAGGAGTACAGCCGCTACCAGCGGCGACGGCAGCTGGAGGGGGCCTTCAACCAGAGTGAGGCTGCTTGTAGCTCCACCGATGCCCCCAGCTCCTCCCTCACCGCCCCCAGCTCCCCACCAGGTGCCTCGAGGAAGGACCAGCCGTCGTTCACACTGATGCAGGTGAGC…
Akirin-1 (salmonid-specific paralogueue 1b)	NM_001172483	Salmo salar	Duplicate	Pre-selected	ATGGCGTGTGGAGCTACGTTAAAGCGCTCGATGGAGTTTGAGGCCCTACTCAGTCCTCAGTCTCCTAAGCGAAGAAGGTGCAATGCACTACCGGGGGCTCCAAACACCCCGTCCCCTCAAAGGTGCAACCTCCGTCCGCCAGTTGACTGCCCATCGCACTCGATGTCTCCCCCGACTATGGGAGGAGAACACAGGCTAACTCCAGAGCAGATCTTCCAGAACATCCGTCAGGAGTACAGCCGCTACCAGAGGCGACGGCAGCTGGAGGGGGCCTTCAACCAGAGTGAGGCTGCCTGTAGCTCCACCGATGCCCCCAGTTCCTCCCTCACCGCCCCCAGCTCCCCGCCAGGTGCCTCGAGGAAGGACCAGCCGTCGTTCACACTGAGGCAGGTGAGCTAC…
Akirin-1 (salmonid-specific paralogueue 2a)	NM_001172484	Salmo salar	Duplicate	Pre-selected	ATGGCGTGCGCAGCTACTTTGAAGCGTTCAATGGAGTTTGAGGCCCTTCACAGCCCTCAATCTCCAAAACGGCGAAGGTGCAGCAATCTGCCAGGGACTCCGGTCGCCCCGTCCCCAAAGCGATGCAACCAGCTGTCTGCTACAGGTGACAGTACGATGTCACCCCAATCAACTTGTGGAGGGGAACACAGGCTCACCCCAGAGCAGATTGTCCAGAATCTTAGGCAAGAATACAGCCGCTATCAGAGGAGGCGGCAGCTTGAGGGGGCCTTCAACCAGAGCCAGTCCCAGAGTCTAAGTGATGGCCCAGGCCAAAGCCCTGGCTTCATGGCACCAAGCGCCCAACCAGGGTCTTCTGTGAAGAGGGACCAGCCCTGTTTCACACTGCACCAGGTTGGC…
Akirin-1 (salmonid-specific paralogueue 2b)	NM_001172490	Salmo salar	Duplicate	Pre-selected	ATGGCGTGCGGAGCTACTTTGAAGCGTTCAATTGAGTTTGAGGCCCTTCACAGCCCTCAATCTCCAAAACGGCGAAGGTGCAACCCTCTGCCAGGGACCCCAATCACCCCCTCACCAAAGCGGTGTAACCTGCTTTCTGCTACCGGTGACAGTTCGATGTCTCCCCAATCAACTTGTGGAGGAGAACATAGACTTACCCCAGAGCAGATCGTCCAGAATCTTAGGCAAGAATATAGCCGTTACCAGCGACGGTGCCAACTTGAGGAGGCCTTCAACCAGAGTGAGTCCCAGACTCCAAGTGATGGCCCAGGACAAAGCTCTGGTTTCATGGCACCAAGCTCCCCATCAGGAGTGTCTATGAAGAGGGACCAGCCCTGCTTCACATTGCGCCAGGTAGGC…
Akirin-2 (salmonid-specific paralogueue 1a)	XM_014144085	Salmo salar	Duplicate	Pre-selected	ATGGCTTGTGGGGCTACTTTGAAAAGGACTATGGATTTCGATCCATTGATTAACCAGGCGTCCCCCAAAAGGAGGAGATGCGCCCCAATGTCTCCAGCCGCTTACACCTCATCACCCCAAAAATATCTGCGTATGGAGCCCTCGCCATTTGGAGAAGTGTCGTCCAGACTCACAACCGAGCAAATCCTGCACAATATCAAGCAAGAGTACAAACGGATGCAGAAGCGAAGGCACCTGGAGAACAGCATTCAGCAGACAGAGGTCTGTTGTCCCCTGGAGTCACAACCGCATAGCTCCATCCTTAGTGGATCCAGTCTGCCAGGTACGTCCTCTGGTGCTGTCTCCCCATCTAGAAAAGAGCAGCCTCTGTTTACCTTGAGACAGGTTGGGATGATCTGT…
Akirin-2 (salmonid-specific paralogueue 1b)	GQ247769	Salmo salar	Duplicate	Pre-selected	ATGGCTTGTGGGGCTACTTTGAAAAGGACTATGGATTTCGATCCATTGATTAACCAGGCGTCCCCCAAAAGGAGGAGATGCGCCCCAATGTCTCCAGCCGCTTACACCTCATCACCCCAAAAATATCTGCGTATGGAGCCCTCGCCATTTGGAGAAGTGTCGTCCAGACTCACAACCGAGCAAATCCTGCACAATATCAAGCAAGAGTACAAACGGATGCAGAAGCGAAGGCACCTGGAGAACAGCATTCAGCAGACAGAGGTCTGTTGTCCCCTGGAGTCACAACCGCATAGCTCCATCCTTAGTGGATCCAGTCTGCCAGGTACGTCCTCTGGTGCTGTCTCCCCATCTAGAAAAGAGCAGCCTCTGTTTACCTTGAGACAGGTTGGGATGATCTGT…
Akirin-2 (salmonid-specific paralogueue 2a)	NM_001172486	Salmo salar	Duplicate	Pre-selected	ATGGCGTGTGGAGCGACCCTGAAAAGGACCATGGATTTTGATCCATTGATGAGTCCGACGTCCCCTAAAAGGAGAAGATGTATTCCGGTGTCCCCATCATCATCCTCCTCATCACCACGGAAATACCTTCGCATGGAGCCATCACCATTTGGAGAAGTGTCATCCAGACTATCAGCTGAGCAAATTCTGAACAACATCAAGCAGGAGTACAAACGCATTCAGAAGAGAAAGCACATAGATGGAGTTTACCAACAGACAGAGGGTTGCTACTCGCCAGAGTCTCCACCCCATCTTAGTGGATCCAGTATGCCAGGCACATCTGCTGGAGGTTCTTCTCCATCAAAGAAAGAACAGCCCTTATTTACTCTTAGACAAGTTGGGATGATTTGTGAACGTTTA…
Akirin-2 (salmonid-specific paralogueue 2b)	NM_001172488	Salmo salar	Duplicate	Pre-selected	ATGGCGTGTGGAGCGACCCTGAAAAGAACCATGGAGTTTGATCCATTGATGAGTCCGACGTCGCCTAAAAGGAGAAGGTGTATCCCGGTTTCCCCATCATCCTCCTCATCCCCACGGAAATACCTTCGCATGGAGCCGTCACCATTTGGAGAGGTGTCGTCAAGACTATCAGCTGAGCAAATTCTGAACAACATCAAGCAGGAGTACAAGCGCATTCAGAAGAGAAAACACATCGATGGAGTTTACCAACAGACAGAGGGTTGCTACTCCCCAGAGTCTCCACCCCCTCTTGGTGGATCCAGTATGCCAGGCACTTCGGCTGGAGGTTCTTCTCCATCAAGGAAAGAACAGCCCTTATTTACTCTTAGACAAGTTGGAATGATTTGTGAACGTCTACTG…
cystic fibrosis transmembrane conductance regulator I	NM_001123533	Salmo salar	Duplicate	Pre-selected	ATGCAGAAGTCACCCGTGGAAGATGCAAACTTCCTCTCCAAATATTTCTTCTGGTGGACATCTCCACTGTTGAGGAAGGGCTTCAGAAAGAAGTTGGATTTGACAGATGTTTATAAAGCACCGTCGTTTGATCTCGCAGACAATCTTTCTGAACGACTTGAAAGAGAATGGGACCGAGAAGTGGCATCGGCCAAGAAGAAGCCTCGGCTCCTGCGGGCGCTCTCCCGTTGTTTCCTCTGGCCTTTTGTGTTCTACGGAATCCTGCTGTACTTTGGGGAGGCGTCGAAGACAGTGCAGCCCCAGCTCCTGGGTCGTATCATTGGCTCATTCGACCCATTTCATGCCCCGGAGCGGGAGCAGGGCTACTACTTGGCCCTGGGTCTCAGTCTTCTCTTCATT…
cystic fibrosis transmembrane conductance regulator II	NM_001123534	Salmo salar	Duplicate	Pre-selected	ATGCAGAAGTCACCCGTGGAAGATGCAAACTTCCTCTCCCAATATTTCTTCTGGTGGACATCTCCACTGTTGAGGAAGGGCTTCAGAAAGAAGTTGGAGTTGACAGATGTTTATAAAGCACCATATTTTGATCTCGCAGACAATCTTTCTGAACGACTAGAAAGAGAATGGGACCGAGAAGTGGCATCGGCCAAGAAGAAGCCTCGGCTCTTGCGGGCACTATCCCGTTGTTTCCTCTGGCCTTTTGTGTTCTACGGAATCCTGCTGTACTTTGGGGAGGCGTCGAAAACAGTGCAGCCCCAGCTCCTGGGTCGAATAATCGGCTCGTTTGACCCCATCCATGCCCCTGAGCGGGAGCAGGGTTACTACCTAGCCCTGGGTCTCTGTCTTCTCTTCACT…
cytochrome P450 1B1-like	XM_014154233	Salmo salar	Duplicate	Pre-selected	ATGGACATACAAAATATATTCGAGGAGATGACCTGGCCATCGCCACGGAGTATATTATTGGCGTCTTTGACTGTTGTCTTTGCCGTGCACCTGTGGCGCAGGATCAGGCGGAACTGGGACGTGTGCAGCCCGCCTGGACCCTTCGCTTGGCCGGTCATTGGGAACGCAGTAGAGGTTGGCAAAACTCCTCACCTCTATTTCTCTCGCATGGCACGGAAATATGGGGATGTCTTTCGAATCAAACTTGGCTGCCGGGACGTTGTGGTGCTGAATGGCGACGCAATCAGGCAGGCGCTCATCAAAAAGGGATTTGATTTCGCAGGCAGACCGGACTTTACTTCTTTTCAATATGTTTCCAATGGCGATGGCATTGCTTTTGGAAAATTCAGCGAATTGTGG…
cytochrome P450 1B1-like	XM_014199859	Salmo salar	Duplicate	Pre-selected	ATGGACTTGAAAGTTATATTCGAGGAGATGACCCGGCCATTGCCAAGGAGTATAGGCCTACTATTGGCGTCTTTGACTTTTCTCTTTGCCATGCTCCTGTGGCGCAGGATCAGGCGGAACTGGGAAGTACACAGCCCGCCTGGACCGTTCGCTTGGCCGGTCATTGGGAACGCTGTAGAGCTTGGCAACACTCCTCACCTCTATTTCTCTCGCATGTCACGGAAATATGGGGATGTCTTTCAAATCAAACTCGGCTGCCGGGACGTTGTGGTACTGAATTGCGACGCAATCAGGCAGGCGCTCATCAAAAAGGGATTTGATTTCGCAGGCAGACCTGACTTTGCCTCGTTTCAATACGTTTCCAATGGCGATGGCATTGCTTTTGGTACATTTAGCGAA…
interleukin-12 p35a1 subunit	HG917954	Salmo salar	Duplicate	Pre-selected	ATGCTGCCAAATTTTTATTTATACTTTACCAGCTGTGTGCTGCTGCTCGCTTTGTCCTGCCAAGTCTCCATGGGAACCCCAGTGCGCACGCCGCGGAGTTTGGAAACTGAGAAATGCGGGCAGTGCTCTGACCTCTCCAGAGAGCTCGTCAAGAATGTTAGAAAGCTCCTGGACAACGAAAACCTGTTTGGGGGTTTAAACTGCTCGGAGCAGCGCGTGGAGGTAAACAGTAAGACCCAGACAGTCATAGCCTGCGAACCCAACACGGACAGGAACACAAGATGCTCTGGTCAACGGAACACCACATTCAGTGAGAGTGAGTGTCTGAGGAACATCCGAGCAGACCTAGGACATTATGCTGCCTCACTACAGGCTTACAAACAGGCCGACCTCAGCTCC…
interleukin-12 p35a2 subunit	HG917955	Salmo salar	Duplicate	Pre-selected	ATGCTGCCAAACTTTTATTTATACCTTGCCAGCTGTGTGCTGCTGCTCGCGTTGTCCTGCCAAGTCTCTATGGGAACCCCAATGCGCACGCCGCGGAGTTTAGACTCTGAGAAATGCTCGCAGTGCGCTGACCTCTCCAGAGAGCTCGTCAAGAACGTTAGAAAGCTCCTGGACAACGAAAACCTGTTTGGCGGTTTAAACTGCTCGGAGCAGCGCGTAGAGGTAAACAGTAAGACCCAGACAGTCCTAGCCTGCGAACCCAACACGAACACAAGATGCTCTGGTCAACGGAACACCACATTCAGTGAGAGTGAGTGTCTGAGGAACATCCGAATAGACCTAGAACATTATGCTGCCTCACTACAGGCTTACAAACAGGCCGACCTCAGCTCCACTGCC…
interleukin-23 p19b	HG917958	Salmo salar	Duplicate	Pre-selected	ATGTACCTGCCGTTCATAACCGTTGTTAGCCTTCTTGCGGTATTTACAGTTGCATTAGGCGCTCCAGTTAACCAAACAGTTGGAATCAGTTGGAATAAAGTCACAGAGGGCTCTTTAAAACTAAATGAACTTGCTAAAAGACTCTTAACTGAGGAGCTCAGTCATTTGAAAAATGTGGAAAGAGTTGTCAAAGGGCCAAGAGTGCTGGTGGAAGCCACAGACAAATGTGATCCAAAAAACCTAAGAGCAGATTCAATGCCTTGTCTTAAGAAGATGGTTTTTGCTCTGAAGAACTACCGTACAGTATTTGGGATAATTAGTCAGTTCAAGAATAACTGTGCAAAAACTGGAAAGAAGGTGAACACAGTAGTGAAAGAACTCCTTTTAGAATTAAAGGAG…
interleukin-23 p19a	HG917959	Salmo salar	Duplicate	Pre-selected	ATGTACCTGTCGTTCACAACAGTTGTTACCCTTCTTGTGGTATTTACAGGTGCATTCAGCGCACCGGTTAACCAACCAGTTGGAATCAGTTGGAATAACGTGAAAGTTAACGAGTATTCTTTACAACTGAATCAACTTGCTAAACGTCTCTTAATTGAGGAGCTCAGTCATTTGAAAAGTGTGGAAAGAGTTGTCAAATGGCCAAGAGTACTGGTGGAAGCCACAGACAAATGTGATCCAACAAATCTAAGAGCAGATTCAACGCCTTGCCTTAACAAGATGGTTTCTGCTCTGAAGAACTACAGGATAGTATTTGGGATAATTAGTCAGTTCAAGAGTAGCTGTGCAAAAGTTGGAGAGAAGGTGAACAAAGTAGTGGAAGAAGTCCTTTTTCAAATG…
Transforming growth factor beta-1 precursor	BT059581	Salmo salar	Duplicate	Pre-selected	ATGAGGGCAGAATGTTTGACGCTGGTTGTCTTATTGGCGCTGGAATATATGTGTCGGAGTGAAGCCATGTCCACCTGTAAGTCACTGGACTTGGAGCTGATGAAGAGAAAACGCATTGAGGCCATCCGTGGACAGATACTGAGCAAGCTGCGGCTGCCCAAGGAGCCAGAGATTGACCAGGAGGGAGACTTCGAGAAAGTCCCAACCTCCCTGATATCCATCTACAACAGCACAGTGGAGCTGAGTGAGGAGCAGGTGCACACATGCATACCACCCACTCAGGATACAGAAGAGGAAGCATACTTTGCAAAGGAGGTCCACAAGTTCAACATGAAACAAAGTGAGAACAACATTAAGCACCAAATGCTCTTCAACATGTCTGAGATGCGGTCTGTATTA…
DNA-damage-inducible transcript 4-like	NM_001139632	Salmo salar	Duplicate	Pre-selected	ATGGTTGTTGCTACAAGCACACTGAACAGTAAAAACGCTGAATGCATATCAGGATTGGTTGACCGTAGATACGACCAGGCTTGTATCGACAATGAGCTGGATTTCTGGGACCACTGTCTGGCTGAACCCCACCTGAATGTGGAGGTGTCTGAGGACAGGACATGTCAGCAGCTGGCCAAGATGTTCGAGACCTGCCTGTCGCGGGCCAAAAAGACCACGCTGCACTGCTCGAAGGTGCTGGTCCCGGAGAAGCTCACTCGGAGGATAGCGCGTGACGTCCTGCGCCTGTCGTCGGGCGAGCCATGCGGCATGCGTGGCTGTGTGCTCTATGTGCACCTGGAACAGGAGAAGTGCTGCAAGCAGCTGGAGCGCATTGTGTACAACGCAGATGTGGTGCCC…
DNA damage-inducible transcript 4 protein-like	XM_014155116	Salmo salar	Duplicate	Pre-selected	ATGTACTTTACCTTTTCTAATAACAACTCGCTGGACGACAGGTTCCCTTCCTCCCCACAGGAAGATCTGGGTTCTCAACGGTTGTCCTGGGGGAATCTGGTGCAGAAACTAACCGTAATCAAAAGGATCAATCAACGGTTGGCAGACAAAGATCATCGCAGTTGGAATAGTGACACTGGATCAGTCACAGACATGTCTATGATATCAGAGTCTGACAGTGGTCTCTTCTACAGTCCACTGGAGGAGTCTCTCTGTGCTCACATTGTAAAGACCATTGTCGAGAGCCTCTCAGATGCTACGGACACTGTCCTGTGCTGCTCCAAACTGGTCCTACCAGATCCTCTCCTGCACAACATCAGTCGGGAGCTTCTCCATCTGGCTGCTAGTGAGCCTTGCGGC…
protein Wnt-11-like	XM_014197369	Salmo salar	Duplicate	Pre-selected	ATGAAGAAAATGTCTAACACCCTCCCACTCTGTCTGCTTACCATTCTGCTGTTGTCCCAGATCTGCTCCGGTATCAAATGGCTGGCCCTATCACACACACCTGTGTCCTTACACATCAACCAGACCCACCACTGCAAGCTGCTGCCGGGCCTGGTGTCCTCACAAGCCCAGCTGTGTCGGAGCAACCTGGAGCTCATGCAGACCATCATCGCTGCAGCTCGCGAGGTCAAGAAGACCTGCCAGAAGACCTTCGCTGACATGCGCTGGAACTGTTCCTCTATTGATATCCCCAGTGACTCCTCGAGGTATCGACCGGACCTTGACAGAGGAACGAGGGAGTCAGCGTTCGTGTACGCCCTGTCCGCGGCAGCCATCAGCCACACCATCGCGCGGGCGTGC…
protein Wnt-11-like	XM_014197369	Salmo salar	Duplicate	Pre-selected	ATGAAGAAAATGTCTAACACCCTCCCACTCTGTCTGCTTACCATTCTGCTGTTGTCCCAGATCTGCTCCGGTATCAAATGGCTGGCCCTATCACACACACCTGTGTCCTTACACATCAACCAGACCCACCACTGCAAGCTGCTGCCGGGCCTGGTGTCCTCACAAGCCCAGCTGTGTCGGAGCAACCTGGAGCTCATGCAGACCATCATCGCTGCAGCTCGCGAGGTCAAGAAGACCTGCCAGAAGACCTTCGCTGACATGCGCTGGAACTGTTCCTCTATTGATATCCCCAGTGACTCCTCGAGGTATCGACCGGACCTTGACAGAGGAACGAGGGAGTCAGCGTTCGTGTACGCCCTGTCCGCGGCAGCCATCAGCCACACCATCGCGCGGGCGTGC…
thyrotropin receptor A	AB030954	Oncorhynchus rhodurus	Duplicate	Pre-selected	ATGACTGAAAACGACCGACACCGCTTGCAGGTGATAACATGTGCGCTGTTTACCCTCGTCACGTTACCTATCAAAACCTTGGGGGACACCGACTCCTGCCCCACTGTTTGCGAATGCTCAGAGTGGAAGACTTACACTATCTCTTGCTTTGACATTGATGTCATTCCCACATTTCCTACAAGCACAGAGACAATATGGCTTCTGGAGACGCGTCTGACATCAGTGCCAGGAGATGTTTTCTCCAACCTGGTCAACATCTCAAGGATATACATATCAGTGGACGTAACACTGGTAGGACTTCAGAGGCATTCCTTCTACAATCTAAAGAAAATTACCCACATAGAGATCCGGAACGCAAAGAGTCTGTCGTACATAGACCCAGAAGCATTTAAGAACCTT…
thyrotropin receptor B	AB030955	Oncorhynchus rhodurus	Duplicate	Pre-selected	ATGACTGAAAACGACAGACACAGCTTGCAGGTGATAACATGTGCGCTGTTTACCCTCGTCACGTTACCGATCGAAACCTTGGTTGACTTCGAGTCCTGCCCCACTGTTTGTGATTGCTCGGAACGGAAGACCTACACGATCTCCTGCTTTGACATTGATGTCATTCCCACATTTCCTGCAAGCACAGATACACTGTGGCTTCTGGAGACGCGTCTGAACTCAGTGCCAGGAGATGTCTTCTCCAACCTAGTAAACATATCAAGGATATATATATCAGTGGATCTGACGCTGAAGAGACTGGAGAGGCATTCATTCTATAACCTGAAGAAAATCACCCACATAGAGATCCGGAATGCGAGGAGTCTGTCATACATAGATCCAGAAGCATTTAAAAACCTT…
Na/K ATPase alpha subunit isoform 1c	NM_001124459	Oncorhynchus mykiss	Duplicate	Pre-selected	ATGGGACGTGGAGAAGGACGGGAACAGTATGAGCTGGCGGCGACCTCTGAGCAGGGAGGCAAGAAGAAGAATGCCAAGGCCATGAAGAAGGAGAGGGACATGGATGAGTTGAAAAAGGAAGTTGATCTGGATGACCATAAACTGACCCTGGATGAGCTCAACCGCAAATACGGCACCGACCTTAGTAAGGGGTTATCCAGTGCTAAGGCTGCTGAGAACCTTGCCCGTGATGGCCCCAATTCCCTGACCCCTCCTCCCACTACCCCTGAGTGGGTGAAGTTCTGCAAGCAGATGTTTGGCGGGTTCTCCATGCTGCTGTGGACTGGCGCTCTCCTCTGCTTCCTGGCCTACGGAATCCAGGCAGCCATGGAGGATGAGCCGGCCAATGATAACTTGTAC…
Na/K ATPase alpha subunit isoform 3	NM_001124630	Oncorhynchus mykiss	Duplicate	Pre-selected	ATGGGGGATAAAGATGGCAAATCTTCTCCCAGCAAGAAGAACAAGAAGGGGAAGGACATGGATGAACTCAAGAAAGAAGTACCGATTACGGAACACAAGATGTCCATAGAGGAGTGTTGCAGGAAGTTCAACACCGACATTGTCCAGGGTCTGACCAATGCCAAGGCGGCTGAGTTTCTGATCAGGGACGGTCCCAATTGCCTCACCCCTCCCCCGACCACCCCCGAGTGGATCAAGTTCTGTCGCCAGCTATTCGGTGGCTTCTCCATCCTGCTGTGGACCGGCGCCATCCTTTGTTTCCTGGCCTACGCCATCCAGGCCGCCACCGAGGACGAGCCGGCAGGAGACAACTTGTACCTGGGTATCGTGCTCTCTGTTGTCGTCGTGGTCACCGGATGC…
eukaryotic translation initiation factor 4E-binding protein 2-like	XM_014161250	Oncorhynchus mykiss	Duplicate	Pre-selected	ATGTCTTCGGTCTGTCAGGAAACCACTACTAGCAAGTCCATTCCGACCAGATGGGTGACTATAAACGACGCGGCGCACATGCCCCACGACTACTCCACAACTCCCGGAGGAACTCCGTTCACCATAACTCCTGGAGGTACAAGAATTATCTACGACCGGCAGTTCCTGCTGGAGTGCCGCACTTCCCCGCTGGCCAGGACTCCCCCGTACTCTCTCCCTGACATTCCAGGGGTCACCAGCCCACCCTCAAAACACATCATCAATGTAAAGGCCCATAACGGAGAACCACTGAACAACAACATCGTGGCACCTGCTGACAAGAGTGCTGGGGATGATGCACAGTTTGAAATGGACATCTAA
RNA binding protein fox-1 homolog 3	NM_001246333	Oncorhynchus mykiss	Duplicate	Pre-selected	atgctacagactgagagtgagaggttgaagagtgggcgactgaacagtgggcgacatcagcagcagcgagagcagcgagaggagccagacgcatgtacccagcccaaagattctgcctcacctcagctctgtgctcgtacctctgttacgcagatgggcttcccattgatgattagacctggagtttcacttatggcctcgtctcagctccaaagcatattgttacggcagtgttccagtgaggaggaggggagatcgctcctgcaacgggtgtctctgtgcccccagttgagccagcacagaccctctgttctacgccagggtgtccaggctgcccacgtgcgaccgcaggcaccatgcactctaacagaggccagttcagctcagcccatctcactg…
forkhead box P3-2 protein	NM_001246332	Oncorhynchus mykiss	Duplicate	Pre-selected	atgccacagactgagagtgagaggttgaagagtgggcggctgaacagtggtagacagcagcagcagcgagattggcggggtgaacacggagaagagccaggcacacgtaccaagccaaatgattctgtctcacctcggctctatgctcgtacctctgttactcagatgggtttcccattgatgattggatctggaggtccacttatggcctcatctcagctccagaacatactgttacagcagtgttccagtgaggaagaggggagacctttgctgcagcgggtgtttcggtgcccccagttgagccagcacagaccctctgtcctacgccaggctgtcctggctgcccacgtacgaccacagacggccggttcagctcaacccatatcaccgtgcaag…
growth hormone receptor isoform 2	NM_001124731	Oncorhynchus mykiss	Duplicate	Pre-selected	ATGAACAGCATGGCAACTTCCCACATTCTCTTCATTTGCCTTCTCCTCATCCTAACAGTTGTGTCGCAGGAGCCGCCAACTTCTGAACAAGCCCTGCCCCAGATCCGCCCCCAGATCACTGGCTGTGTCTCCCATGACATGAACACGTTCCGCTGCAGATGGAATGTCGGAACATTCCAGAACCTCACAGAGCCCGGAGACCTGCGGATGTTCTACTACATCAATAACAAGAACATATCTCCCAAAGAGTGGAGTGAGTGTCCTAACTACATGGCTGACAGGATAGACGAGTGCTTCTTCAATGAAAGCTACACGAAGGTCTGGATAACCTACAGTGTCCAACTCCGCTCTGGCGATCAGGATAATCTCTATGACGAGGTCATCTTCACTGTGGAAGAC…
glucocorticoid receptor	NM_001124730	Oncorhynchus mykiss	Duplicate	Pre-selected	ATGGATCCAGGTGGACTGAAACACAGCAAGGACAAGGGCTTGGCTTTCGGTAAACTCTCAGAGAGCAGTGTAGAAGGAAGCTTCTCGGGTGACACAGGTGGTTCCAAGTCCACCACATCAACCTCCCTGATGCATCTGCCAGGCTCCAGACCCCAGCCACCAGCCAGAGACTCCGCCAACGGACTGAATGTCACTACGACTCAGATGGAGCTCTCCACAGGGGGACTCACTATAGAGGAGGCTGAAGTGAAGGTAATGGAGAAGGCCATTAGAATGCAGCAGCCACAGAAACCGCAGCAGAACCAACAGTTGTTTGAGAACTTTGCTCTGTTGGAGGCGAGTATTGCAGATTTGAATCGATCCAACACCCCAGGGAGCTCTGTACTTGGACGCCCTCAT…
interferon, gamma precursor	NM_001124620	Oncorhynchus mykiss	Duplicate	Pre-selected	ATGGATGTGTTATCAAGGGCTGTGATGTGTTTCTGCTTGATGGGCTGGATGACTTTAGGATGGAGTAATGCTGCTCAGTTCACATCAATTAACATGAAGAGAAACATAGACAAACTGAAAGTCCACTATAAGATCTCCAAGGACCAGCTGTTCAACGGAAACCCTGTTTTCCCCAAGGACACGTTTGAGGACAGTGAGCAGAGGGTGTTGATGAGTGTGGTTCTGGACGTGTACCTGAGTATCTTCGGCCAGATGCTGAACCAGACGGGGGACCAGGAAATGATCGAGAGTCTGAAATATGTCAAGGGGAAAATTCAGGATCTCCAGAAACACTATTTCCTGGGGAGGATACCTGAGCTGAGGACACACCTGCAGAACCTGTGGGCCATCGAGACCAGT…
interferon gamma2	FM864345	Oncorhynchus mykiss	Duplicate	Pre-selected	atggatgtgttatcaagggctgtgatgtgtttctgcttgatgggctggatgactttaggatggagtaatgctgctcagtacacatcaattaacatgaagagaaacatagacaaactgaaagtccactataagatctccaaggaccagctgttcaacggaaaccctgttttccccaaggacacgtttgaggacagtgagcagagggtgttgatgagtgtggttctggacgtttacctgagtatcttcagccagatgctgaaccagacgggggaccaggaagtgagggagaggctggaccaggtcaaggggaaggttcaggagacccagaaacactatttcctggggaggatacctgagctgaggacacacctgcagaacctgtgggccatcaagaccagt…
interleukin-10 precursor	NM_001245099	Oncorhynchus mykiss	Duplicate	Pre-selected	ATGTCTCCCTGCTCTCTCCTCCTGTCCCTGCTGTTGGCTGCAGCGCTGCAGTGTGAGCATGCCCAGTGCAGACGTGTACCGTGCTCCGACCGCTGCTGCTCCTTCGTAGAGGGCTTCCCCGTCAGACTGAAGGAGCTCCGCACCGCCTTCTCCACCATCAGAGACTACTACGAGGCTAATGACGAGCTGGAGACATCCCTGCTGGACGAAGGGATTCTACACCACTTGAAGAGCCCCGTGGGGTGTCACGCTATGGACAGCATCCTGAAGTTCTATCTCGACACGGTGCTGCCCACCGCCATGAACAACAGAACACAGAACAACAACGACTTTAAATCTCCCATCGACTCCATCGGAAACATCTTCCACGAGCTGAAGAAAGAGATCGTCCAATGCAGG…
IL-10b protein precursor	NM_001246350	Oncorhynchus mykiss	Duplicate	Pre-selected	atgtctccctgctctctcctcctatccgtgctgttggctgcagcgctgcagtgtgagcatgcccagtgcagacgtgtactgtgctccgaccgctgctgctccttcgtagagggcttccccgtcagactgaaggagctccgcaccgccttctccaccatcagagactactacgaggctaatgatgagctggagacacctcttctcgacaaggggattctagaccacatcaagagtccggtggggtgtcatactatggacagcatcctgaagttctatctccacacggtgctgcccagcgccatgaacaacaacaatggaacacacaactttaaatctcccatcgactccatcggaaacatcttccacgagctgaagaagaagattgtccaatgtaggaac…
interleukin-1 beta1	NM_001124347	Oncorhynchus mykiss	Duplicate	Pre-selected	atggattttgagtcaaactacagtttaataaagaacacctctgaaagtgcagcatggagctccaagctgcctcagggtctggatctggaggtatcccatcaccccatcaccatgcgtcacattgccaacctcatcatcgccatggagaggttaaagggtggcgagggggttaccatgggaaccgagttcaaggacaaggacctgctcaacttcttgctggagagtgctgtggaagaacatatagtgttggagttggagtcggcacccccagcgagcaggagggcagcagggttcagcagtacatcacagtatgagtgtagcgtcactgactctgagaacaagtgctgggtcctgatgaatgaggctatggagctgcacgccatgatgctccagggaggc…
interleukin-1 beta-like	XM_014143360*	Oncorhynchus mykiss	Duplicate	Pre-selected	ATGGAATTTGAGTCAAACTGCAGTCTAATGAAGAACACCTCTGCCAGTGTAGCATGGAGCTCCAAACTGCCTCAGGGTCTGGATGTGGAGATATCCCATCACCCCATCACCCTGCGCTGTGTGGCCAACCTCATCATCGCCATGGAGAGGCTAAATGGTGGCAAGGGGTTTACCCTGGGAAGAGATGAGGGCCTGTTAAATTTCTTGCTAGAGAGCGCAGTGGAAGTGTTGGAGTTGGAGTCGGCGCGCACTGAAGCCAGCAGCAGAGCTGCTTTCAGCAGTAAAGGAGAGTACGAGTGTAGTGTCACTGACTCTGAGAACAAGTGCTGGGTGCTCAACGAAGGGTCTATGGAGCTGCATGCCATAATGCTGCAGGGAGGCAGCAGCTACCATAAAGTG…
interleukin-27alpha-1 precursor	HG794528	Oncorhynchus mykiss	Duplicate	Pre-selected	atgattttgcaatttagcaatcactcatcctgtccctgtctcttccagatgtctgtttggtggcaggttctgtttctccagtttttccttaccctgagctgtgtgtacccatgttgtgcatcccctccaggcctactcaagtcctactcatactccctcaaatccatcagatgcacccacactcgggtacagcagctgctcaggagatataaggaggagcagttggataacaagcagtttgaggacagaagtctggagtggcagaccctaccctccctctccacagacttctaccactggcttcagatgaaggactgggagcgtctgagtgctgcctctcgagacctgcacaccttctgggctcacctggacatgaagagaagggagatagagagggag…
interleukin-27alpha-2 precursor	HG794529	Oncorhynchus mykiss	Duplicate	Pre-selected	atgattgtgcagttcagcatatattcatcctctccctgtctcttccagatggctgtttggtggtgtgttctgtttcccctgttcttcctcaccctgagctgtgtgtacccatgtggtgcttccactccaggcctactccaggcctactcatactccctcaaatctaccaggtgcacccatgcccgggttcagcagctgctcatgagatataaagaggagctgttggatgacaagcagtttgaggacagagatctggagttacagaccataccatcactctctacagacttctaccactggcttcagatgaaggactgggagcgtctgagtgctgcctctcaagccctgcacaccttctgggctcacctggatatgaagagaaaggagatggaggtggat…
myc-regulated DEAD box protein	NM_001124521	Oncorhynchus mykiss	Duplicate	Pre-selected	atgagcatcagaatgtcagccagccttgtcgttgtgctcctggccctcctgaccattactgaggggatgagtctgagaggcatgggggctgacctgcgatgtcgctgcattgagacggaaagcagacgaattggtaaactcattaagaaggtggagatgttccctcccagctcgcactgcagagacactgagatcattgccactctgagcaagagcggtcaggagatttgtctggatgtcagcgctccgtgggtcaagagggtcattgagaagatgctggccaacaacaaatga
tyrosine-protein kinase JAK2	XM_014125511*	Oncorhynchus mykiss	Duplicate	Pre-selected	CCTCTTGTCCCCCTCCCGGTCTTGACTCACATACAATAACAAAATGTATGTACCCCACTAGTTGCGTTCTACACTATATTCACAGGTTACTTAAGGAGTTACGGGGGGAGACGAAGACAATCTCTTTATATACCCCTAACTCTACATCTTCATCTCTGTCCCATCTTTCTGCAGACAAGTCTAACCTGTTGGTCTGCAGGGGTAACCAGGGTGCTGAGGTACCGCTCTCCCCCTCCCTCCACAGACACATTAGCCAGATGGTGTTCCACAAGATACGCAAGGAGGACCTTGTCATCAAAGATAGTCTGGGTCAGGGAACATTCACTAAGATCTTCTGTGGCGTGAGGAAGGAGCTTGGGGACTATGGAGAGATTCACCAGATGGATGTCATTGTCAAGA…
macrophage colony-stimulating factor receptor	NM_001124738	Oncorhynchus mykiss	Duplicate	Pre-selected	ATGGAGCTGTACCTGGCCTTCCTTCTGGGGATCCTGCCCACTGCAGCTCAAGAATGGCGACGTCCTGTGATCAAGCTAAACTCAGAGGTCGTGGTTGGGTCTGAAGTAGTACTGAACCCTGGCACCCCATTGGTCCTGAGGTGTGAGGGGGATGGGCCAGTCAACTGGCTGACCCGGTTGTCCAAACACAAGAGCTTAATCTCCAAGGGCAATGGGAGAGTCAGAACCTTCAAGGTGGACCGCCCCTCTGCAGAACACACTGGGACATATAAATGTGAATATACCAGTGTGAACGTCAAGGTTCGGGACTTGTTCTCTACGGTGCACGTGTATGTGAAAGACCCAGACAGCCTGTTTTGGACCAGCAGCGCGTCCCTGCGTGTGGTGAGGAAGGAGGGG…
macrophage colony stimulating factor receptor-1b	HG794516	Oncorhynchus mykiss	Duplicate	Pre-selected	atggtgctgtacctggcctttctgctggggatcctgcccactgcagctcaagcacaatggcggcatcctgtaatcaagctcaactcccaactcgtggttgggtctgaggtagtactgaacccaggcaccccattagtcctgaggtgtgagggtgatgggccagtcaactggctgacccggttggccaaacacaagcgcttcatctccaaggtcaaggggagagtcagaaccttcagggtggaacgtccctctgcagaacacactgggacctataagtgtgaatataccagtgtgaacgtcaagggccagaacttgttttctacagtgcacgtgtatgtgaaagacccagacagcctattttggaccagcagcacgtccctgagtgtggtgaggaaggag…
macrophage colony stimulating factor receptor-like	NM_001124739	Oncorhynchus mykiss	Duplicate	Pre-selected	ATGCTCTTCCTAGCCCTTTTCCTGGGCATCATGCTCTGCACAGCACAAGAGCGAAGTCCTCCAGTAATCAGGCTGAACTCTGTGTTGCTGAGGGAGGCTGAGAGGACTTTGCTTTTAGGAACGTCATTCACCTTGACCTGTGAGGGGGACAGCACAGCCACCTGGTCTACCACAGCGTTCAAAAGGAGGAACTCTAAACAGGGGAGTGTGATTACCACCAGGTACCTTACAGCAGACTACACTGGCACATACATGTGTGTGTATGACAACCAACCAGACCTGTTCTCAGAGGTCCACATCTATGTGAAAGATCCCAATAACGTCCTGGTAACCCCCCGCAACATGAGAGATGTTGAGGAGGGCGGGGATCTTCTCCTCTGTCAGCTGACAGACCCCAGT…
macrophage colony stimulating factor receptor-2b	HG794517	Oncorhynchus mykiss	Duplicate	Pre-selected	atgaggaaaactagattggggagtgtgattaccaccaggcgccttacagtagactacactggcacatacaagtgcatgtatgagaaccaaccagacctcctctcagaggtccacatctatgtgaaagatccccataacatcttggtgacccctcgaaccctgggagatgtgaaggagggcagtgatgttctcctctgtcagctgacaaaccccatagccaccgacctatccgtccgtatggccaacggagaccctacaccccccgacatgaactacactgtcaacccaaagagaggaatcctcatccgataccttctgacaagccacagcgcagactacgtctgcagtgcaaagatcaatggggtcacgaaagtctccaaagttgtccccatcttcgtc…
myostatin 1a	DQ136028	Oncorhynchus mykiss	Duplicate	Pre-selected	CTTTCCCCTACGGTTGATTTCAATAAAGAAGTGTCATACATCCACACGGATTGTGAACCGAAATATGTGTGCCGCCTCTCCTTTCTATTCAATCTCGTTATCGCCTTCAAACCGCTGCATATGCGTCCAATGATTTGAACTTGAAGCTTGGAAGGCAGCGATAGCATTGGTCGGTTTCTCTCTCTGCACGAAATGTGCACTACGTTACCAAACTGGGCACCATACCACATTGTGCAGTAATTTAACTAAATGCTAAATCAATTTAAGGTCTTAAAGCCATGAATAGTCATACCTGGATGACTACACCTTCTTGCCATCATTCTACTCGAGATTGTCCATAGGTCATCGTTGAAATTGTTGCCTGTTTGACTACACTTTCTAATGGCGGCTGTAGCTTGT…
myostatin 1b	DQ138300	Oncorhynchus mykiss	Duplicate	Pre-selected	ATCATGGGAAGCGACCCTTGAAACCCCCTCCCCACCTTTAACTATAACCCACCTTTATTGAACTAATAAAGGCATATGTGGAAGAATGTCACTATTCAAATGTGAACATAAAAGGTCCAGGAGAAATACTAGCCCGGATGGAGGAAGGGCGAAATAAATGGTTGTCCGCGTTGTAAATAGGCTTCTAAGAATTCTTACATGAGCGTATTTCTGTTCAATATGTTTAGAGGTAGCGTCTAGTCCATTTCATACACAGTTACCAGAAAAATAGGTACATGGAATATTGCTGAAGCGTGGGATAGGCAGCCTACCTTCAAAAAGACTCTTGGAAAAGTAGGACTGGATGGGTTTCCCTCCATGAATATCAAATTCATCCCGTAGGAAAACGCATCGTTTATC…
myostatin 2a	DQ138301	Oncorhynchus mykiss	Duplicate	Pre-selected	CATTTCTATATTGCTACCCCAGTATCTGCATGAACCATCAGGCCAAGTGTTTTTGGTTGACCTGCTGGACAGAAAGAGAAGGAGGAATCGGAACACTGCATTCAAATTCAGGTCTTAGTTATTCCATTGTACTGGATCTAATACATATTAGCATTTTACATACATTCATAAGCGTAATCATTTTTTATGACATACTGTGAAAAACTCTCTTGGCTGCTGGCTCTGTCACTTTCAGACATGCGCAGAGCAGACTGAAAGGGGAAGGGTAGCTCTTGACTTGAACCACAGGGGTTCTCTGTAAAGAGAGAGTAATCCAAAAGGCACAGACACACCCCTTGACTTTCAATTGGCACCCTTGACTTGTGTGTATTCTCTCCTGATTGGTCTCTGTGGTGCTTA…
myostatin 2b	DQ417327	Oncorhynchus mykiss	Duplicate	Pre-selected	ATGCAATGTATGCTTTACCTTAAACTCATAGGTGCACTTGGCACCACCATGGGGGTGAATGAAACCACAAGGCACCAAACCAACGTAACAACAGTGGATGGAGAAGTACAGCAATGCTCAACCTGCGAGTTCAGAGAACAGAACAGACTAATGAGACTCGCAACATCAGATCCCAAATTCTCAGCATTCTGAGGCTCGAGCAGGCTCCAAACAAACATCAGCAGATAAATGATCAGGCAGCTCTTACCAAAAGCTCCCATCCTTTCACAATTTACAGACCAGTATGAGCATCGTGTGGAGGGTGAGGAGCGTGCCCCAACTGAAACGATCATATCCATGGCAACACCTGGACCAATGTCACAACAAGACGGAATACCATCTTGTTGTTTCTTCAATCTC…
myostatin 2b	JN990770	Oncorhynchus mykiss	Duplicate	Pre-selected	AAAATTGTCATTCAAAATACTTGTCACTGATGTTATATAGACCTGGAATATGCTATTCTGTACAAAGTGGGGTTAAAAAGACAAGTGACAGGATGCAATGTATGCTTTACCTTAAACTCATAGGTGCACTTGGCACCACCATGGGGGTGAATGAAACCACAAGGCACCAAACCAACGTAACAACAGTGGATGGAGAAGTACAGCAATGCTCAACCTGCGAGTTCAGAGAACAGAACAGACTAATGAGACTCGCAACATCAGATCCCAAATTCTCAGCATTCTGAGGCTCGAGCAGGCTCCAAACAAACATCAGCAGATAAATGATCAGGCAGCTCTTACCAAAAGCTCCCATCCTTTCACAATTTACAGACCAGTATGAGCATCGTGTGGAGGGTGAGG…
Myoblast determination protein 1 (paralogueue 1B)	NM_001124728	Oncorhynchus mykiss	Duplicate	Pre-selected	TAGGATACAGGTTGGGAAAGACAACCAAATTCCTACACTAAAAACGAATACTAATTGTACGGTTTTTGTTTGCTCTAAGGATACCTTTACAGTTCAACTTTTTGCCCAAAGTTTCCGGTAACCTCTAACGTTTGTGACAAATACAGAGCCAGGATTACAATCGTTACAAGGCTGGTCTTGGAATTTGACAGTGAGATGGAGTTGTCGGATATTTCGTTCCCTGTCACCTCTGCTGATGACTTTTATGACGACCCGTGCTTCAACACCAGCGACATGCATTTCTTCGAGGACCTGGACCCCCGGTTGGTCCACGTGGGACTCCTCAAGCCAGACGACCACCATTACAACGAAGACGAGCACATCAGGGCACCGAGCGGGCACCACCAAGCCGGGAGGTGC…
Na/K ATPase alpha subunit isoform 2	NM_001124458	Oncorhynchus mykiss	Duplicate	Pre-selected	ATGGGGAAAGGGAGTGGTGCTGAATATGGAGACGGAAAGAAGAAGAAGAAGAAGGAGCAGGAACTGGATGAGCTCAAGAAGGAGGTGTCCATGGATGATCACAAGATATCATTGGACGATCTGGGAAGACGCTACGGAGTCGACCTGGCTCGGGGTCTGACCAATGCCAAGGCTCTGGAGGTGCTGGCCAGGGAGGGGCCCAACGTGTTGACTCCTCCTCCCACCACCCCAGAGTGGGTGAAGTTCTGCCGTCAGCTGTTCGGGGGTTTCTCCTTGCTCCTCTGGATCGGTGCCATCCTCTGCTTCCTGGCCTACAGTATTCAGGTGGCCACAGAGGACGAGCCAGCCAATGACAACTTGTACCTGGGTGTGGTCTTGTCAGCTGTGGTCATCATAACT…
5'-AMP-activated protein kinase catalytic subunit alpha-1-like	XM_014139199*	Oncorhynchus mykiss	Duplicate	Pre-selected	TTGGTCACTGCGGGAAAGATGGCGACGGATAAACAGAAACATGAAGGCAGAGTAAAAATTGGACACTATATTCTCGGAGACACACTTGGGGTGGGGACGTTCGGGAAAGTTAAAGTGGGGCAGCACGAGCTGACCAAACACCAGGTGGCTGTGAAGATCCTGAACAGACAGAAAATCCGCAGTTTGGATGTGGTGGGGAAGATCCGTAGAGAGATCCAGAACCTCAAGCTCTTCAGGCATCCGCACATCATCAAGCTGTACCAGGTGATCAGCACCCCAACAGACATCTTTATGGTGATGGAGTATGTGTCTGGAGGAGAGCTCTTTGACTACATCTGCAAAAATGGAAAGTTGGATGAGAAGGAGAGCCGTCGTCTGTTCCAGCAGATCATTTCCGCA…
5'-AMP-activated protein kinase subunit beta-2-like	XM_014192021	Oncorhynchus mykiss	Duplicate	Pre-selected	TTGACGTCAAAGTTGAAGaGGAGGACtCaGTGTTAAATAAaCTtCGAATCGTGtCATTTGCTTGTCCTGGCAGgAAaCTtaGtAAaGgaTCATGGGTAACAcAGGCGACCGgATGTCtGGAGACCGCcATGGCgCcAAGGCCCATCgCTCTGACAGCAGAGaCAAaGACCAcGAGCCCAGCAAGATGgTGGACAGcACTGATGACCCTAACATCTTCAACACACACGgCCTGGGGTCCTCCAAGgTGTCGGACAAGGAGGAGCCCGACCTGGATgaCCTGGTGAAGACCGGGCCTcAGTCcAGGCCCACGGTCATCCGCTGGGCCGGAGGAGGGAAGGAGGTTTACATtGCTGGATCCTTTAACAACTGGGGCAACAAGATCCACCTCAATAAGAGCCA…
5'-AMP-activated protein kinase gamma-1 subunit	NM_001124637	Oncorhynchus mykiss	Duplicate	Pre-selected	ATGACTCCCTCCGCCCCCATCGCTACCTCACAATCACAACCAGTCGACAGTTTAGTTGAAACCATGCTGAAGAAACTTGAGCTAGAAGATGAAGCTGTTGAAGAATCCGAAAGGGATATCTACATGCGCTTTATGAAGTCACACAAGTGCTACGACATTGTTCCTACCAGCTCCAAGCTCGTTGTTTTTGACACTACTCTGCAAGTAAAGAAGGCTTTCTTTGCCTTGGTTGCCAACGGGGTGCGGGCAGCCCCGCTATGGGAGACGAAGAAGCAGAGCTTTGTCGGAATGTTAACCATCACAGACTTCATCAACATCCTCCACAGATACTACAAGTCTCCCATGGTACAAATATATGAGCTGGAGGAGCATAAAATTGAAACGTGGAGAGAGCTCTAC…
5'-AMP-activated protein kinase subunit gamma-2-like	XM_014140286	Oncorhynchus mykiss	Duplicate	Pre-selected	ATGCTGGAGAAACTTGAACTAGACGATGATGGTGTTGCTGCTGAACCAGACAGTGACATTTACATGCGCTTTATGAAGTCCCATAGCTGCTATGACATCGTCCCCACCAGCTCCAAGCTGGTTGTGTTTGACACTGGACTGCAAGTGAAAAAGGCTTTCTATGCCTTAGTGGCCAATGGGGTGCGAGCTGCTCCACTGTGGGACTCGGAGAGGCAGTGTTTTGTGGGAATGTTGACAATCACCGACTTCATCATCATACTACACAGATACTACAAGTCACCGTTGGTGCAAATATATGAGTTGGAAGATCATAAGCTTGAGACATGGAGAGAAGTATATTTGCAAGAGACATTCAAACCTTTAGTGAACATATCACCCGAATCAAGCATATTTGATGCG…
5'-AMP-activated protein kinase gamma-1 subunit	NM_001124637	Oncorhynchus mykiss	Duplicate	Pre-selected	ATGGAGTGTATGCCACTTTCTGTTGATGATGTGGATTGTAAAAAGGAGCCACTTCTAGAAGACTCGGATTATAATGTCTACACCCGGTTTATGAAGTCTCATCGGTGCTATGACTTGGTCCCTACCAGCTCCAAGTTGGTGGTGTTCGATACTTCACTGCAGGTAAAGAAGGCATTTTTCGCTCTGGTGTCCAATGGGGTGAGAGCAGCACCACTCTGGGACTGTAAGAAGCAGTGTTTTGTAGGCATGCTGACCATCACAGACTTCATCAACATCCTCCATCGCTACTACAAGTCTCCTTTGGTACAGATATATGAGCTGGAGGAGCACAAGATAGAGACGTGGAGAGAAGTCTACCTTCAAGACTCCTTCAAGCCCCTAGTCAGCATATCCCCCAAT…
somatostatin receptor type 1	NM_001124534	Oncorhynchus mykiss	Duplicate	Pre-selected	TTCTATAATTAGAAATCCCTGGGAAACATGAGAACTGAGAGAGACTCAAGGACTCTGATTTATTTCAGATTAACCCCATCTATGGACCCTGAGATAAGAGAATAACATTGTACAGATATTACATTCTCTTCAGAGCCGCACCTACAGTATACAAAGAATGAGGATCTCCCCTGCTCCTGCTGCTCCTTCCTCCCTCCTTTTTGACCCCTTCCTTTAAAGGAGTTTAACAGAGACCCATGGTACTGTACACTAAAGCAACACTTTGGCGATAACGAAGAGCCAGCTAAGCACATTGAGAAGTGTACTATATTCTATAATGTGACATAGAGACTCATAGATTTAGCCGGTGGTAACTTGTGGGAAAAGACACCGGTTGGAATGTGGTTTTAACCAATCAGC…
somatostatin receptor type 1 subtype B	NM_001124643	Oncorhynchus mykiss	Duplicate	Pre-selected	CAAAAACTGAGGTAAACTGGTCAAATGGAAAACATGGCCACCAACCGGTCCGGTGACTACCCAGAATACCCCACCGGCCTTCCATACAACTCCAGCCTAGACTATGAGGACTACGACCAGGAACTTGATGCCAGTAAGATCATCATCCCCTCCATCTACGCACTGGTCTGCTGTGTGGGTCTTACAGGCAATGCCATGGTCATCTATGTCATCCTCAAATACGCCAAGATGAAAACTGCCACCAATATTTATATATTAAATCTGGCAATTGCAGATGAACTGTTTATGTTGAGTGTTCCGTTCTTGGCGACTTCAGCGGCTGTACGTCATTGGCCGTTTGGCTCGCTCATGTGCCGTCTGGTGTTGAGCGTGGACGGCATCAACATGTTTACATCTATC…
signal transducer/activator of transcription	NM_001124707	Oncorhynchus mykiss	Duplicate	Pre-selected	ATGGCCCAGTGGTGCCAGCTGCAACTACTGGAGTCTAAATACCTGGAGCAGGTCGACCAGCTCTACGATGACTCCTTCCCCATGGACATCAGACAGTACCTCAGCAAATGGATTGAGAGCATCGACTGGGAAAATGTGGCTGTTCAGGACTCCTTAGCAACAGTACGTTTCCATGACCTCCTAGCCCAGCTGGATGATCAACACAGCCGCTTCGCCCTGGAAAACAACTTCCTGCTACAACACAACATCCGCAAGATCAAGAGAAACCTCCAGGACCACTTTCAGGAGGACCCCGTTCACATGGCCATGATCATCTCCAGAAACCTGAAGGAGGAGCAGAAGATCCTGGCTGCTGCCAAAAGCATAGAGACCAACAGAGAAAACACACAGACTAGCATG…
Signal transducer and activator of transcription	BT073175	Oncorhynchus mykiss	Duplicate	Pre-selected	ATGGCCCAGTGGTTCCAGCTGCAGCAGCTAGACCCCAAGTACCTGGAGCAGGTGGACCAGCTGTATGATGATACTTTCCCTATGGAAATCCGCCAGTACCTCAGTACCTGGATAGAGAGCCATGACTGGGACATGGTGGCCATCAGCGATTCTCTTGCAGCGGTCCGTTTCCATGACCTCCTGGCCCAGTTGGACGTTCAGTACAGCCACTTCGCCCTGGAGAACAACTTCCTGTTGCAACACAATATACGCAAGATTAAACGCAACCTGCAGGACCACTTCCAGGAAGACCCTTTGCAGATGGCCATGATAATCTGTAACTGTCTGAAAGAGGAGAAGAAGATCCTGGCCTCCATCATCAAAAAAGAGGATAATGTGGGGTCCACACCAAACAACATG…
signal transducer and activator of transcription	HG794518	Oncorhynchus mykiss	Duplicate	Pre-selected	atggcacagtgggagaagctgaggcagctggagtctgtgtacctgacacaggtggatgagctgtatgatggggatgccttccccatggatgtacgccactacctggcacactggatagagggtcaagactgggatcgtgcagcacgggaccatgatgttgccatgttgctgttccaggtgttattagagaacctggatatccagcacagccgcttcgtccaggggggagagtccttcttgctgcagcacaacatacgccgtttcaaacaaagcttccagaggtaccaagaggagccttataatctggccaacatcatccagtggtttctggcgaaagagaaggagatcctgcagaacgctgagctggctgagcaggtccagctgctgcaggtccagcag…
Signal transducer and activator of transcription 3	NM_001124708	Oncorhynchus mykiss	Duplicate	Pre-selected	ATGGCCCAGTGGAACCAGTTGCAGCAGCTGGAGACCAGGTACCTGGAGCAGCTGTACCACCTGTACAGCGACAGTTTCCCCATGGAGCTCCGGCAGTTCCTCGCCCCCTGGATCGAAAGCCAGGACTGGGCGTACGCAGCGAACAAGGAGTCCCACGCCACGCTGGTGTTCCACAACCTGCTGGGGGAGATTGACCAGCAGTACAGCCGCTTCCTTCAGGAGAACAACGTGCTCTACCAGCACAACCTGCGGCGCATTAAGCAGCACCTGCAGTCCAAGTACCTGGAGAAACCCATGGAGATCGCCCGCATTGTAGCCCGCTGCCTCTGGGAAGAGCAGAGGCTGCTGCAGACCGCCACCACCGCCGCACAGGACGGAACGGCGTCTCACCCGTCTGGC…
signal transducer and activator of transcription 4a	HG794519	Oncorhynchus mykiss	Duplicate	Pre-selected	atgagtcaatggaaacaaattcaacagctccagatcaaataccaggagcaggtgggctacctttatgatgacaacttccctatggacatacggcaggtgctctccaactatattgagagccaggactgggatactgccgcaaaccatgagtccatggcgacagttctcctcagcaatctcctgtctcagctggacaggcagtgttctcaggaacagaacttcctacaaagacacaacttgaagttcatctaccagcagttacagactaaatgcaaagccaaccctctgctgatggccggggtcatttccacttgcctcagagaggagcgtcgtatcatctccacagccagcattcaggaacagggcccattggagaagtcaatgcagaattcggtggcc…
signal transducer and activator of transcription 4b	HG794520	Oncorhynchus mykiss	Duplicate	Pre-selected	atgagtcaatggaaacaaattcaacagctcgagttcaaatacctggagcaggtggattacctttatgatgacaacttccctatggggattcggcaggtgctttctgactggattgaaagccaggactgggatatggccgcacaccatgagtccatggcgacagttctcctcagcaatctcctgtctcagttggacaggcagtgttctcaggaacagaacttcctacaaagacacaacctgaagaacatcaacaagcagttacagataaaatacaaagcctaccctctgctcatggccggggtcatctccactagcctcagagaggagcgtcgtatcatcgcctcagccaacataccggaacagggcccgttggagaagtctgtacagaattccgtggcc…
signal transducer and activator of transcription 5	NM_001124261	Oncorhynchus mykiss	Duplicate	Pre-selected	ATGGCAGTGTGGATCCAGGCCCAGCAGCTCCAGGGGGATGCGCTGCACCAGATGCAGTCTCTCTATGGACAGCACTTCCCCATTGAGGTGCGCCATTACCTGTCCCAGTGGCTCGAGGGCCAACTCTGGGATGTGATCGATCTGGAGAACCCCCAGGAGGAGTTTAAGGCCAAGCGTCTGCTGGACAGCCTGATCCAGGAGTTGCAGAACAAGGCTGAGCATCAGGTGGGAGAGGACGGCTTCCTGCTCAAGATCAAACTGGGACACTACGCCAGCCAGCTCAAGAGCACGTATGACCGCTGCCCTCTGGAGCTGGTGAGATGCATTAAACACATCCTGTACACGGAGCAGAGGCTAGTCCGAGAGGCCTCTAATTCGAGCTCCCCAGTGGGAGGGATG…
T-box 21	NM_001195793	Oncorhynchus mykiss	Duplicate	Pre-selected	atgggcggcataggtggcaatctttacctcagtatgttgaatgggacagatacgcaaactttcggaaaagacaccgatatcaacaatcaccttcaacgcagcaagaattccgtggattttaaaatgggaattcaggacaccagattatattaccaagactcaattcaaaacggacaggacggatcggcactgccgtaccacgcagaccaaactgtggccggattcggagcgcaacccgggaggttttactcaccaactccccacaatagctgccatttcagcagtgtcaggtcgccgactagaaacggaacgggacagacttatttaccaacgggaagcgaaggtttctcgacaactagcaaagaagtttaccctgcctctgcggagagttatcccgca…
transforming growth factor beta-1	XM_014129261*	Oncorhynchus mykiss	Duplicate	Pre-selected	ATGAGGGCAGTGTGTTTGATGCTGACTGCCTTATTGATGCTGGAATATGTGTGCCGGAGTGACACCATGTCCACCTGTAAGTCTCTGGACTTGGAGCTGGTGAAGAGGAAACGTATTGAGGCCATCCGTGGACAGATACTGAGCAAGCTGCGGCTGCCCAAGGAGCCAGAGATTGACCAGGAGGGAGACACTGAGGAGGTCCCAGCCTCCCTGATGTCCATCTACAACAGCACAGTGGAGCTGAGTGAGGAGCAGGTGCACACGTACATACCGTCCACTCAGGATGCAGAGGAGGAGGCATACTTTGCAAAGGAGGTCCACAAGTTCAACATGAAACAAAGTGAGAACACCAGTAAGCACCAGATTCTCTTCAACATGTCTGAGATGCGGTCAGTATTG…
transforming growth factor beta 1b	KF870472	Oncorhynchus mykiss	Duplicate	Pre-selected	atgagactggtgtgtttggtccttacgtgcctggcggcgctgtgcttggcgggcagcgtgagcagcatgtccacctgtaagactctagacctggagctggttaagaagaaacgcatcgaagccatcaggggacagatcctctccaagctgaggatgcccaaggagccggaggaggagcaggcgggagcagggaaggagatccctgtagcgttgctctctctctacaacagcaccgtggagctcagtgaggagcagaaactacagccacagcccaccgcacacacactggatgaagaggaggagtacttcgccaaggaggtccacaagttcaccatgaagcaggataagaatgtcaccaagcaccagatgctgtttaacctgaatgagatgaggtccagc…
Tumour Necrosis Factor New isoform 1	NM_001124569	Oncorhynchus mykiss	Duplicate	Pre-selected	ATGAAGAGTCAACAGCACACCTCCAGATACCTGCTGCTCCATGTGTGGTGCGGGTTTCTCACAGTCGCAATGGGGATTATGGTCGCAGTTCTCACAACAGTGCAAATAAGCTCACCTGACAAGAGTAATTTACCTGAATCAAAGGAGGAAAACCAGCACCCTCCAAACGGCAGTTTTCTGGCTCAATTGAATTCATCAAAGGCTCCCAGTCCCTCCTATATCCAGCTGACCATGGGAACATTATCTTGGGAGAATGACCATGATGCCCCCGTCTGTGGCTCTTGCTCCCTCGTCCTCCGCGACAACTCTGTCTACATCAGATCTGAAGGCTTCTACTACTTCTATGTCCAGGTCACCTTCACTAGGCACACCGGGGGAGAGGAGAAGAGGAAGGTGACT…
Tumour Necrosis Factor New isoform 2	AJ971433	Oncorhynchus mykiss	Duplicate	Pre-selected	ATGAAGAGTCAACAGCACACCTCCAGATACCTGCTGCTCCATGTGTGGTGCGGGTTTCTCACAGTCGCAATGGGGATTATGGTCGCAGTTCTCACAACAGTGCAAATAAGCTCACCTGACAAGAGTAATTTACCTGAATCAAAGGAGGAAAACCAGCACCCTCCAAACGGCAGTTTTCTGGCTCAATTGAATTCATCAAAGGCTCCCAGTCCCTCCTATATCCAGCTGACCATGGGAACATTATCTTGGGAGAATGACCATGATGCCCCCGTCTGTGGCTCTTGCTCCCTCGTCCTCCGCGACAACTCTGTCTACATCAGATCTGAAGGCTTCTACTACTTCTATGTCCAGGTCACCTTCACTAGGCACACCGGGGGAGAGGAGAAGAGGAAGGTGACT…
Tumour Necrosis Factor alpha-like	NM_001124357	Oncorhynchus mykiss	Duplicate	Pre-selected	ATGGAGGGGTATGCGATGACACCTGAAGACATGGAGAGGGGCCCTGTGTACAACACAACGGTGACAGCTGTCGCTGAGGGAAAGGCCTCCAGAGGTTGGCTATGGAGGCTGTGTGGGGTCCTCTTAATAGCAGGTCTATGTGCGGCAGCAGCCCTACTCTTTGCATGGTGTCAGCATGGAAGACCGTCAACGATGCAGGATGAAATTGAGCCTCAACTGGAGATACTCATTGGTGCAAAAGATACCCACCATACATTGAAGCAGATTGCCGGCAATGCAAAAGCAGCCATCCATTTAGAGGGTGAATACAATCCTAATCTTTCCGCTGACACCGTGCAGTGGAGAAAGGATGACGGCCAGGCTTTTTCCCAGGGCGGGTTCGAGCTACAGGGGAACCAA…
Tumour Necrosis Factor	NM_001124374	Oncorhynchus mykiss	Duplicate	Pre-selected	ATGGAGGGGTATGCGATGACACCTGAAGACATGGAGAGGGGCCTTGAAAATAGCCTTGTGGACAGTGGCCCTGTGTACAAGACAACAGTGACAGCTGTCGCTGAGAGAAAGGCCTCAAGAGGTTGGCTATGGAGGCTGTGTGGCGTTCTCTTAATAGCAGCTTTATGTGCGGCAGCAGCCCTGCTCTTTGCCTGGTGTCAGCATGGAAGACTGGCAACGATGCAGGACGGAATGGAGCCTCAGCTGGAGATATTCATTGGTGCAAAAGATACCCACAATACATTGAAGCAGATTGCCGGCAATGCGAAAGCAGCCATCCATTTAGAGGGTGAATACAATCCTAATCTTACCGCTGACACAGTGCAGTGGAGAAAGGATGACGGCCAGGCCTTTTCCCAG…
Tumour Necrosis Factor alpha 3	HE798146	Oncorhynchus mykiss	Duplicate	Pre-selected	atggaaggtgattgcagcagagtgacggtggacttggagaatggccctgtgtcaccgaccgtgaccctggtgcgggagaagtccacacaacgttggaggctgtgtggtgccctgctggccatggcgctgtgtgtctcagctgcactcttctttaccaagaaacaagatcacatcgagaaagctgatgaaattcagcataccctgagacaactctctggaaacataaaggctgccattcatttagaaggtgaatacaacacctatggtgattacaagtcctcagtggagtggacagatgacgagggccagggattctcacaggggggtcttaaactcaacaacaacgaaattgttattccccagatgggcctctactttatctacagccaggtctctttc…
Tumour Necrosis Factor alpha 4	HG917947	Oncorhynchus mykiss	Duplicate	Pre-selected	ATGGCAGGTGATTGCAGCAGAGTGATGTTAGACGTGGAGAGTGGCCCTGTGTACCCTGCAACGAGCGTGACCCTGGTACGGGAGGAGTCCACACACCGGTGGAGGCTGTGTGGTGCCCTGCTGGCCATGGCACTGTGTGTCTCAGCTGCACTTTTCGTTACCTGGCACGCCAAGAGACCAGATCAGGTCGAGGAAGTTGATGAACTTCAGCATACACTGAGACAACTCTCTGTAAACAGAAAGACTGCCATTCATCTAGAAGGTGAGTACAACGGCACTGGAAAATACAAGACCACAGTGGAGTGGACAGACGATGAGGGCCAGGCAAACTCACAGGGGGGTCTTAAACTCAATAACAACGAGATTGTGATCCCCCAGCCGGGCCTATACTTCGTCTAC…
serine/threonine-protein kinase TBK1	NM_001256722*	Oncorhynchus mykiss	Duplicate	Pre-selected	ATGCAGAGCACAGCCAACTACCTGTGGCTCATCTCAGACCTGCTGGGCCAGGGAGCTACAGCTAACGTCTACCGTGGCAGACACAAGAAAACGGGGGACCTATATGCGGTGAAGGTGTTCAACAACCTCAGTTTCCTGCGACCACTCGACGTCCAAATGAGAGAGTTTGAGGTCCTGAAGAAACTCAACCATAAGAACATCGTCAAGCTGTTCGCTGTGGAGGAGGAGTCCAACACCCGTCACAAGGTGTTGGTGATGGAGTATTGTCCCTGTGGGAGTCTGTATACGGTGCTGGAGGAGTCTTCTAACGCCTACGGACTCCCCGAGGATGAGTTCCTCATCGTGCTACAGGACGTGGTAGCCGGTATGAACCATCTCAGAGAGTACGGCATCGTGCAC…
cellular tumor antigen p53	NM_001124692	Oncorhynchus mykiss	Duplicate	Pre-selected	ATGGCTGATCTGGCGGAGAACGTGTCTCTTCCCCTCAGCCAGGAGTCTTTCGAGGACCTGTGGAAAATGAATTTGAACCTGATGGCAGTTCAACCACCTGTAACCGAGTCTTGGGTGGGATATGATAATTTCATGATGGAGGCCCCTCTCCAGGTGGAATTTGATCCGAGTCTGTTTGAGGTGTCTGCAACGGAGCCTGCACCCCAGCCCTCCATTTCTACCCTGGACACTGGCTCGCCACCTACCTCCACCGTACCAACCACCTCTGACTACCCCGGGGCCCTGGGGTTCCAGCTACGTTTCCTCCAGTCCAGCACAGCCAAGTCTGTCACTTGCACATACTCGCCAGACCTGAACAAGTTGTTCTGCCAGTTGGCGAAGACTTGTCCAGTTCAGATC…
Serine/threonine-protein kinase STK11	XM_014216319*	Oncorhynchus mykiss	Duplicate	Pre-selected	ATGAATGACGAGGACATCCATGAACACATGGACTATTTGGAGAATGACTTGACCATGTGCATGGAAACCTTCATCCACCGCATCGACTCCACTGAAGTCATCTACGAGCCGCGGAGGAAGAAGGCCAAGCTGATTGGGAAGTACCTGATGGGAGACCTGCTGGGGGAGGGCTCCTACGGGAAGGTGAAGGAGATGCTGGACTCTGAGACCCTCTGCAGGAGGGCAGTCAAGATCCTCAAGAAGAAGAAGCTGAGACGCATCCCCAATGGGGAGCAAAATGTAAAAAAAGAGATTCAGCTGCTACGAAGATTAAGGCACAAGAATATTATCCAGTTGGTTGAAGTTTTGTATAATGAGGAGAAGCAAAAGATGTATATGGTGATGGAATATTGTGTATGT…
26S proteasome non-ATPase regulatory subunit 5	XM_014123499*	Oncorhynchus mykiss	Duplicate	Pre-selected	CGGGCCCCCCTTTTTATAGCCAGTCTGAGAAATGGCTTTTTCTTTGCAACTCTTCCTAGAAGGCCAGCATCCCAAAGTCATCTCTTGTTTTGCAGGTAGTATAGATTTGTTTAATATTTTAAGGTTATTACATAGTTGTCTTTACTATTATTCTACAATGTGGAAAATTGTTTTAAAAAATATGGAACGTGTAGGTGTCCCCCATTTTTTCTGGTAatatatatatatatatatatatatatatatatatatatatacacacacacacacacacacacCTGCAGAGTGATTAGGAGTGAGATGGCCTCCAGACAGCGCACTCGCAGCTCGGTGGCTCCACCGCTGGCCAGCTGGCTCATTCTCTTCAGCACAGCATTGAACTTTTCACCTGTTTTCTGC…
Proteasome assembly chaperone 3	BT125413*	Oncorhynchus mykiss	Duplicate	Pre-selected	CTTGAGAAACTGAAGCTGCAGACGATATCTATGCTTATAATTAACAGCCTTCAATAAAGGACAGAAAGAAAACCATGTCAACTCAGCCTCTCATCAGATCAAAGCAGACCGAGAAATCAATCAATGGAATATCCACACAGGTTGTTTGCACAGAATTCAGTAACTACATATTTATAGTTCTCACACAGTATGGAAAGATTGGCACTTTAGTATCAATCACACCTGACTCCAGATCAGGTGATATCAGCACTGCCATGTTCACCACCAAAGTATTGCTGGGAAAAGAAGAGGCTTTGACACATGTCTGTGCCAAAAACTTGGCAACATTTGTGTCACAAGAGGCAGGCAACAGGCCTGTTCTACTGGGTTTGGCACTCAAGGACAGTTCCATAGAAGCAA…
proteasome-associated protein ECM29 homolog	XM_014188427*	Oncorhynchus mykiss	Duplicate	Pre-selected	AAACATGAGCCGGTCAGCACCAGAGTCAAGATGAAGATCCTACCACATCTTTTACGCTCACGCCTCGCCGCTGAGTGCTTCCCGGCTAACATACAGGTGGTGTACGACGGTCTGTTTGGAGCCAACACCAACAACAAGNTGCTCTCTCTTACACTTCAGTTTGTTCACCACATCTGTCAAGTGTAAGTACTGGTCCCAAGTCAGTTTCATCCAACCCTTACACATAGGAAGAGTCACTATGATCACTTTGTCGATCAGTGCCCCACCACATCTGTCAGGTGTAAGTACTGGTCCCAAGTCAGTTTCATCCAACCCTTCCTTATAGAGACAGTTACAGTTCTAGGGCTTTGTTTACACAGGCAGCCCAATTCTGATCTTTTGCCCAATCATTGAAAAAAA…
Proteasome maturation protein	BT073195	Oncorhynchus mykiss	Duplicate	Pre-selected	GGGGGGATTCGGATGTGTCGTAAAACTAACGCAACCCCAACCGGAAGttttttttAACTGAAAGTGAAAACAGCCTCATCAGAGCGACAATGAATACCCGTGGACTCAGATCACAGCTGAAGGACAGTGTACCGGTGACGGGCATGGGTCCACAGGTTGGGGCTTATGGCGTTCAGGACACACTCAGGAGTGGATTTAGCAGTGTGAAAAATGAGCTGCTTCCCAGCCATGCGTTGGAGCTTTCAGAAAAGAATTTTCAGCTGAACCAGGACAAGATTAACTTCTCTAACCTCAGAAACATCCAGGGCCTCCACGCTCCCCTCAAACTACAGATGGAATACAGGGCAGCCAGACAGATCCAGCGCCTGCCATTCCTGCAGAGCTCACACCTGGCTCTGG…
26S protease regulatory subunit 7	XM_014185493*	Oncorhynchus mykiss	Duplicate	Pre-selected	CCCCACGACTGTTTCGTTCCAGCCACGAGAGAGAGACAAGAGGCTGTAACGGCCGACATCGGACAATCTGCTATGGCCGCCGCCACAGGGTTAGGTCAAAAGCAGCATCTCGTCGGTGCCCGTCTGTCCGGGAGAACTATTGACTCATACGGGGAATAAGACAATTGATTCAGAAGTGTGAACCACTGTCATCCAAGGTGGTCACTGGTATAGCCCCACGGGTTCCGTGTGGCCAACTGTACAGATAACCTGTTGCAGACCGTGCCAGCGCACGATGCTTGCTCATCAGGTTATCGGTTCAGAGCTGGTCCCAGAATTACGTGGGAGAGGGTGCCAGAATGGTGCGGGAGCTTTTCGAGATGGCCAGAACCAAGAAGGCATGTCTCATCTTCTTCGACG…
proteasome subunit alpha type-1-like	XM_014175942*	Oncorhynchus mykiss	Duplicate	Pre-selected	GGCCCTTGTTGGTTGAAAGCTCTATCATCATGTTCCGCAACCAGTATGACAATGATCTCACAGTTTGGAGTCCACAGGGGCGTATTCATCAGATTGAATATGCTATGGAAGCAGTGAAACAAGGATCTGCCACAGTGGGTCTGAAATCTCGCAGTCATGCTGTACTTGTGGCTCTGAAGAGAGCTCAGTCCGAGTTGGCTGCCCATCAGAAGAAAATTCTACACGTCGACAGCCATATTGGCATCTCCATTGCTGGCCTCACTGCTGATGCAAGGCTACTCTGCAACTTTATGCGTCAGGAGTGCCTGGACTCCAGGTTCGTGTTTGATCGGCCTCTCCCTGTGTCCCGCTTGGTCACACTAATTGGAAGCAAAACCCAGATCCCTACACAGAGATATG…
proteasome (prosome, macropain) subunit alpha 1	BT043612*	Oncorhynchus mykiss	Duplicate	Pre-selected	CGCTTGTTGGTTGAAAGCTCTATCATCATGTTCCGCAACCAGTATGACAATGATGTCACAGTTTGGAGTCCACAGGGGCGTATTCATCAGATTGAATATGCTATGGAAGCAGTGAAACAAGGATCTGCCACAGTGGGTCTGAAATCTCGCAGTCATGCTGTACTTGTGGCTCTGAAGAGAGCTCAGTCCGAGTTGGCTGCCCATCAGAAGAAAATTCTACACGTCGACAGCCATATTGGCATCTCCATTGCTGGCCTCACTGCTGATGCAAGGCTACTCTGCAACTTTATGCGTCAGGAGTGCCTGGACTCCAGGTTCGTGTTTGATCGGCCTCTCCCTGTGTCCCGCTTGGTCACACTAATTGGAAGCAAAACCCAGATCCCTACACAGAGATATGGA…
Proteasome subunit alpha type-1	BT048082*	Oncorhynchus mykiss	Duplicate	Pre-selected	CAGTTCACCAGGCAACAGCAGAGATGTTCCGTAACCAGTACGACAATGACGTCACTGTATGGAGTCCTCAGGGGCGCATTCACCAGATCGAATACGCCATGGAGGCGGTGAAACAAGGTTCGGCTACAGTGGGGCTCAAGTCCGGTACCCATGCAGTCCTGGTTGCTCTCAAGAGAGCCCAGTCTGAGCTGGCTGCTCACCAGAAGAAGATCCTCCATGTTGATGAACACATTGGCATCTCTATTGCCGGGCTGACTGCAGATGCCAGGCTCCTCTGTAACTTCATGAGGCAGGAATGCCTGGACTCCAGGTTTGTGTTTGACAGGCCTCTCCCAGTGTCGCGTCTCGTCACTCTCATTGGAAGCAAAACCCAAATCCCCACACAGAGATATGGAAGAA…
Proteasome subunit alpha type-2	BT046702*	Oncorhynchus mykiss	Duplicate	Pre-selected	GGTGGATGACAGATTAACAATGGCTGAACGAGGATATAGTTTCTCCCTCACTACCTTCAGCCCCTCTGGGAAACTGGTCCAAATTGAATATGCCCTGGCAGCAGTGGCCGCAGGTGCACCCGCTGTAGGAATCAAAGCCTCAAATGGAGTTGTCTTGGCAACAGAGAAGAAACAGAAGTCCATCCTGTACGACGAGACCAGTGTTCACAAAGTTGAGCCTATAACCAAACACATTGGTATGGTGTACAGCGGCATGGGACCTGACTACAGGGTGCTGCTCCGGAGAGCCAGGAAGTTGGCCCAGCAGTACTTCCTGGTGTACCAGGAGCCCATCCCCACAGCTCAGCTTGTTCAGAGGGTGGCCTCTGTCATGCAGGAGTACACACAATCAGGGGGATG…
proteasome subunit alpha type-2	XM_014142647*	Oncorhynchus mykiss	Duplicate	Pre-selected	GGGGGCCAGCAAAGCTTTCCCCAAGACAGATCAACAATGGCTGAACGAGGATACAGCTTCTCCCTCACTACTTTCAGCCCCTCTGGGAAACTGGTCCAAATTGAATATGCCCTGGCAGCTGTGGCCGCAGGTGCTCCCGCTGTGGGAATCAAAGCCTCAAATGGAGTTGTCTTGGCAACAGAAAAGAAACAGAAGTCCATCCTGTACGACGAGACCAGTGTTCACAAAGTGGAGCCCATAACCAAACACATCGGCATGGTGTACAGTGGCATGGGACCTGACTACAGGGTGCTGCTCCGAAGAGCCAGGAAGTTAGCCCAGCAGTACTTCCTGGTGTACCAGGAGCCCATCCCCACAGCTCAGCTTGTTCAGAGGGTGGCTTCTGTCATGCAGGAATAC…
proteasome delta	AF115539	Oncorhynchus mykiss	Duplicate	Pre-selected	GCATCTGCGGTCCCCGTTCGCCGGCCGCCTTTGTGGTGCCCTTGCCCCGCGTCCTTACTCCCTCTCGTCGGCGTTGTCGGTCAGTCGCCCGGGACCGTTGCTGGTCGATGTTCGGCTCTTGTGGGTTTCCTCTGGCCCAGTTCGCCTGGGCCGCCCCGATCGGTCGTCGCTTCCTCGGTGCGTCGTGCCCGGTTGACCTGACGTGTCCGCCGCGGCCCCCATTATGGCAGTGGATTTTATGGGGCTGCGTGATTGTGCAGACTCCCGTATTACTAGCTGGGGCGTACAGTAGCCAACCGCTGACAGGCAAGTCGACTCCTATTCATGACAGGATCTTCTGCTGTCGGTCTGGTTCTGCCTGCCGATACTCGGGCTATAGCTGATGTTGTTACCTACCAG…
ribosomal protein S6 kinase beta-1-like	XM_014214794*	Oncorhynchus mykiss	Duplicate	Pre-selected	ATGGCGGGTGTATTCGACATCGATTTGGATCAGCCGGAGGAAAATGTCTCCGAAGATGAGCTCGAGGAGGCTCAGATCAACGATTTCATGGACCAGTGCAGCGGCTTTGAATTCAATATGGACGACTGTGAGAAGATTGAGATATCTGAGGACAACGTCAACCAAGGAAAAGAGAACATCAGGCCAGAGTGTTTTGAGCTGCTGCGGGTGCTGGGAAAGGGTGGTTATGGAAAGGTTTTTCAAGTTCGAAAAGTTGCTGGAGCAGCATCGGGGAAGATATTTGCCATGAAGGTTTTAAAGAAGGCTATGATTGTACGCAATGCTAAGGACACGGCCCACACCAAGGCAGAGAGGAACATTCTGGAGGAAGTGAAGCATCCTTTCATCGTGGATCTCATC…
protein Wnt-7b	XM_014169867*	Oncorhynchus mykiss	Duplicate	Pre-selected	ATGATCATATTCTCGTCGCGCAGTGTACTGCTATCAGTCTACTATCCACAGATCTTCCTCATCCTTACGAGTGGGAGCTACCTGGCCCTGTCTTCCGTGGTGGCATTGGGTGCCAACATCATCTGCAACAAGATCCCTGGGCTGGCTCCTCGCCAGAGGGCCATCTGCCAGAGCCGCCCGGATGCCATCATCGTGGTGGGGGAGGGCGCCCAGCTGGGCATCAATGAGTGTCAGTACCAGTTCCGCTATGGCCGCTGGAATTGCTCCGCCCTGGGGGAGAGGACTGTCTTTGGACAGGAGCTGCGAGTAGGTAGTCGGGAAGCTGCGTTCACGTACGCCATCACGGCCGCCGGCGTAGCCCATGCCATCACGGCGGCGTGTAGCCAGGGAAACCTGA
Protein Wnt-7b	JN187950	Oncorhynchus mykiss	Duplicate	Pre-selected	ATGATCATATTCTCGTCGCGCAGTGTACTGCTATCAGTCTACTATCCACAGATCTTCCTCATCCTTACGAGTGGGAGCTACCTGGCCCTGTCTTCCGTGGTGGCATTGGGTGCCAACATCATCTGCAACAAGATCCCTGGGCTGGCTCCTCGCCAGAGGGCCATCTGCCAGAGCCGCCCGGATGCCATCATCGTGGTGGGGGAGGGCGCCCAGCTGGGCATCAATGAGTGTCAGTACCAGTTCCGCTATGGCCGCTGGAATTGCTCCGCCCTGGGGGAGAGGACTGTCTTTGGACAGGAGCTGCGAGTAGGTAGTCGGGAAGCTGCGTTCACGTACGCCATCACGGCCGCCGGCGTAGCCCATGCCATCACGGCGGCGTGTAGCCAGGGAAACCTGA
sodium/potassium-transporting ATPase subunit alpha-1b	AB573639	Oncorhynchus masou	Duplicate	Pre-selected	ATGGGGCTTGGAAAGGGGAAAGATGATTATAAGCTGGCGGCGACCTCCGAGGACAATGGAAAAAAGAGTAAAAAGGAGGTGAANAAAGCAAAGGAGAAGAAGGACATGGACGATCTGAAAAAGGAAGTTGACCTGGATGACCACAAGTTGACCTTGGATGAACTTCATAAGAAATACGGCACAGACCTAGCCAGGGGTCTATCCTCAGCTCGGGCTAAGGAGATCCTCCTTCGTGATGGCCCCAACACCCTGACCCCTCCTCCCACTACCCCTGAGTGGGTGAAGTTCTGCAGGCAGCTCTTTGGTGGGTTCTCTATGCTCCTATGGATTGGTGCTATGCTCTGCTTCCTGGCCTACGGAATCCAGGCCGCCTCCGAAGATGAACCGGCCAATGATAAT…
26S proteasome non-ATPase regulatory subunit 14	XM_014150257*	Oncorhynchus kisutch	Duplicate	Pre-selected	CACCTTTCATACACATTTATTTTTTATAAAACAAAACAAATTTAAAATATGAACAGTTAAATGCAAgggggggggggggCTTCACTGAAAAACCACATTATCCAACATGGCGGCTAGGCACTAAACAATTTTGGACTTCATCAGGACTTCAACGTGCTCCCCCAGGTGCCTCTTGGAATCCTGCTTTCCAACTTTCTTGATGGCCACCTGCTCAGGGGTCATCTTATCCTCTTCTTCAACACCCTTGTTGTATTTCTTGGCCACCTCCACCATCTCCTTGACAATTTTCTCGTTAACCTTGCAGTGCTCCCTGTAATCCTGCAGGGTCAGGCCCTCCATCCACCTCTTCTTGTGCAGGTTCAACACCATCTTTTGCCCAATTTCATTTTTCCTGTATTT…
26S proteasome non-ATPase regulatory subunit 14	BT125524*	Oncorhynchus kisutch	Duplicate	Pre-selected	GCAATAGTTAGCACATACGACTATTCTTTCCAACATTTTTACATCTTGAACAGAAATGGATAGGCTGCTGAGGCTTGGAGGAGGAATGCCCGGACTGGGTCAGGGCCCACCTACAGACGCCCCCGCCGTAGACACTGCAGAGCAGGTGTACATCTCCTCACTGGCACTGCTCAAGATGCTGAAGCACGGGCGTGCCGGTGTGCCCATGGAGGTCATGGGTTTGATGCTGGGCGAGTTTGTGGACGACTACACAGTGCGAGTGATTGACGTGTTCGCCATGCCGCAGTCAGGAACTGGTGTCAGTGTGGAGGCTGTGGACCCCGTCTTCCAAGCCAAGATGTTGGATATGCTTAAGCAGACTGGCAGACCAGAGATGGTGGTTGGCTGGTACCACAGTCA…
proteasome (prosome, macropain) 26S subunit, non ATPase, 3-1	BT043858*	Oncorhynchus kisutch	Duplicate	Pre-selected	CTGCTCACCCAGGCTGTCAGGACGGGTACCCTGGCAAGTTTCACCCAGNNCCTGGATCAGTTGAGAGAAAGTTCAGGCAGACGGCACNTACACCTTGATCATCCGCCTGCGACACAATGTCATCAAGACAGGTGTGCGTATGATCAGCCTGTCGTACTCTCGTATATCCCTGGCAGACATCGCTCAGAAGCTGCAGCTGGACAGTCCAGAGGATGCTGAGTTCATAGTGGCCAAGGCTATCCGAGATGGAGTGATCGAAGCCAGCATCAACCATGAGAAAGGCTATGTTCAGTCTAAAGAGACCATGGATATCTACGGTACCAGGGAGCCCCAGCTGGCCTTCCACCAGAGGATCTCCTTCTGCCTGGACATACACAATATGTCTGTCAAGGCCATGAG…
proteasome (prosome, macropain) 26S subunit, non ATPase, 3-2	NM_001139732*	Oncorhynchus kisutch	Duplicate	Pre-selected	ACGAGACGAATACAGTATGAAAGAGACAACAGCCAAGAGACGCGAGAAATCCAAGGACTCCAAAGCTGATAAACAGAAGGATGCGGGCCCCGAGCCGCAGGATGTGGAGATGCCAGAGGAAGACTCGGCTACTGCAGAAAAGAAACCCAAGGAACTTGATACCCTCACACTTGAAGACATCAAGGAGCATGTAAAGCAGATAGAGAAGGCTGTGTCGGGCAAGGAGCCTCGCTTTGTGCTGAGGGCCTTGCGTGCCCTGCCCTCCACCAGCCGCCGTCTCAACCCCAATGTGCTGCACAAGGCTGTGTCTGGCTTCTACACCTCCAATGCCGCCGGCAAGGAGTTCCTACTCAGCTTTCTGGAGGAGCCCATGGACACCGAGGGAGATGTCCAGTTCAG…
26S proteasome non-ATPase regulatory subunit 4	XM_014150258*	Oncorhynchus kisutch	Duplicate	Pre-selected	GAATTATGTAAATGTATTTATTATTATCAGCACACAAATGTACACTTACTGAATGTGCTTGGGTTGATAAGGTCCCACTTTAGTACAAACttttttttttttttAAAGGCAACATGCATCATTAACCTTGACACAACAAAGATAAAGAAAGCCCTGTTGAACTGTTTGAGTATGGCAATACAAAAAAACCTAGAGGTCATTTGAGGTTACAGTTTGCACAACTATTATATTAAAGGAGCCATTGTCAACAGGTCAACGCCAGGGTATCTATTATGTTTACTGTGTAAATGTTCATTTCTTCTTCTCATCGTTTTTATCTTTCTTGCTGTCAGGTTTGGATCCTGTTTGTGAGGCCAGCGAGCCCATGGCATTCCGGATGGCCTCGTTGTTGGGGTCGAC…
26S proteasome non-ATPase regulatory subunit 4	BT049078*	Oncorhynchus kisutch	Duplicate	Pre-selected	GTGGACAACAGTGAGTATATGAGGAATGGAGACTTCCTCCCCACCAGACTTCAGGCCCAGCAAGATGCTGTCAACATTGTGTGTCACTCCAAGACGCGCAGCAACCCCGAGAACAATGTGGGCCTCATCACCATGGCCAATAACTGTGAGGTGTTGACCACGTTGACTGCAGACGCGGGGAGGATACTGTCTAAACTGCACGCTGTCCAGCCCCGTGGAAACATCAGCTTCTGCACAGGCATCAGAGTGGCACATTTGGCTCTGAAGCACAGACAGGGGAAGAACCACAAGATGCGTATAATTGCCTTTGTGGGCAGCCCAGTGGAGGACAACGAGAAGGATCTGGTGAAAATGGCAAAGCGTCTAAAGAAAGAGAAAGTCAGTGTGGACATCATTAAC…
26S proteasome subunit	BT043955*	Oncorhynchus kisutch	Duplicate	Pre-selected	CCAATAACTGTGAGGTGTTGACCACGTTGACTGCAGACGCGGGGAGGATACTGTCTAAACTGCACGCTGTCCAGCCCCGTGGAAACATCAGCTTCTGCACAGGCATCAGAGTGGCACATTTGGCTCTGAAGCACAGACAGGGGAAGAACCACAAGATGCGTATAATTGCCTTTGTGGGCAGCCCAGTGGAGGACAACGAGAAGGATCTGGTGAAAATGGCAAAGCGTCTAAAGAAAGAGAAAGTCAGTGTGGACATCATTAACTTTGGCGAGGAGGAGGTGAACACAGAAAAGCTGACGGCCTTCATCAACACTCTGAATGGGAAGGAAGGAGCAGGGTCCCACCTTGTGACAGTGCCTCCAGGCCCCAGTCTGGCTGATGCCCTGCTGTCCTCTCCTA…
26S proteasome non-ATPase regulatory subunit 6	BT048451*	Oncorhynchus kisutch	Duplicate	Pre-selected	TGAAAACTGAGCTCATGGACTCGATCAAAGAGAACAATATGGCACCTTACTATGAAAGCCTGTGTAAAGACCTGAAGTGGCAGCTTGACACAGACCTGCTGAATAAGATGAAGAAGGCCAACGAGGACGAGCTAAAACGCCTGGACGACGTCCTGGAAGATGCAGAGAAGAACCTCGGGGAGAGTGAAATCCGAGATGCAATGATGGCTAGAGCTGAATATCTAATCAGAATTGGGAATAAGGAGGACGCTTTGACTGCCTTCAGGAAGACCTTTGATAAGACTGTGGCCCTGGGACATCGACTAGACATTGTGTTCTACCTGCTAAGGATTGGACTGTTCTATATGGACAGTGACCTCATCACACGCAACACTGAGAAAGCTAAAAGCCTTATTGAGG…
26S proteasome non-ATPase regulatory subunit 6	XM_014166765*	Oncorhynchus kisutch	Duplicate	Pre-selected	ACTGAAATGGTTTATTTCAAAAATCACTTTCATCCATGTCTGTATCAAAGGAAAATAATAAGTCACCaaaaaaaaTTTATTATATACACTAAGGATCCCTTCTTCAAACAAACTATTGGTGTGGATACTGATACAACAGGGAAAACCCAAATCTCCCTCCCAAAGGTAACACTGCACTCCATGTTACATGTTAATAACTCGGGACAGCTTCTGGACACGGTTGAGCAGTAGGTCCCCTTTCTTGATTGTCTCCTGGTACTGCCAATTCTTGCTATCAGGTCTGTTGGTTTCCACAATCTCGTTTACTTTGTCGATTTTGCAATGGAGGCGACCAGCACCTATGAATCGGGAGAGTTCCTGGTCAATGAACTCTGTACTGACTCCAAAGGCCTCACCCAT…
26S proteasome non-ATPase regulatory subunit 6	NM_001165054*	Oncorhynchus kisutch	Duplicate	Pre-selected	ACTGAAATGGTTTATTTCAAAAATCACTTTCATCCATGTCTGTATCAAAGGAAAATAATAAGTCACCaaaaaaaaTTTATTATATACACTAAGGATCCCTTCTTCAAACAAACTATTGGTGTGGATACTGATACAACAGGGAAAACCCAAATCTCCCTCCCAAAGGTAACACTGCACTCCATGTTACATGTTAATAACTCGGGACAGCTTCTGGACACGGTTGAGCAGTAGGTCCCCTTTCTTGATTGTCTCCTGGTACTGCCAATTCTTGCTATCAGGTCTGTTGGTTTCCACAATCTCGTTTACTTTGTCGATTTTGCAATGGAGGCGACCAGCACCTATGAATCGGGAGAGTTCCTGGTCAATGAACTCTGTACTGACTCCAAAGGCCTCACCCAT…
26S proteasome non-ATPase regulatory subunit 7 like 1	NM_001139749*	Oncorhynchus kisutch	Duplicate	Pre-selected	GGGGGTGGTGGATCATTTTAATCGAATAGGGAAAGTAGGCAACCAAAAGCGAGTAGTGGGTGTCCTCCTCGGCTCTTGGCATAAGAAAGTCCTTGATGTGTCCAACAGCTTTGCAGTGCCATTTGATGAGGATGACAAGGATGATTCAGTGTGGTTCCTGGATCACGACTACTTGGAGAATATGTACAACATGTTCAAGAAAGTCAATGCCAGAGAGAGGATAGTGGGCTGGTATCACACAGGTCCTAAACTACATAAGAATGATATTGCCATCAATGAACTCATTAAGCAATACTGCACCAATTCAGTTTTAGTGATCATTGATGTAAAGCCTAAGGACCTGGGCCTGCCTACAGAAGCCTACTTCTCGGTGGAGGAAATACATGACGACGGCACCCC…
26S proteasome non-ATPase regulatory subunit 7 like 2	NM_001141706*	Oncorhynchus kisutch	Duplicate	Pre-selected	TCAACTCCAAGCTGCTGGACATCAGGTCTTACCTGGAGAGAGTGGCTGCAGACAAGCTTCCCATCAACCACCAAATTGTTTACCATTTACAGGACGTCTTCAACCTGCTTCCCGATGTCAACCTACTGGAGTTCACTAAGGCCTTCTACCTAAAGACCAATGACCAGATGCTGGTGGTTTACCTGGCTTCCCTTATCCGCTCAGTGGTGGCTCTCCACAACCTCATCAACAACAAGATCTCCAACCGTGATGCAGAGCggaaggagggacaggagaaagaagagggcaagaaggagaagaaagaggacaaggagaagaaggacgagaaagagaaggagaagggtgactcctcatccaagaaagatgagaagaagaaaaaaTAAGTGCACACTATTTTGG…
26S proteasome non-ATPase regulatory subunit 7	NM_001141146*	Oncorhynchus kisutch	Duplicate	Pre-selected	GGGGGGGTGGGATTGTGGCGCACTGACAGTGGTTGTGGTTGTTGTTCTCTGTCGCGAAAATATTTTCTATTGAATTCAATTCACACATAAACATGCCGGAGTTGGCTGTTGAGAAAGTTATTGTCCATCCCTTGGTGCTCCTGAGTGTGGTGGATCATTTTAACAGAATCGGTAAAGTTGGAAGTCAGAAGAGGGTTGTGGGTGTACTTCTCGGCTCATGGCATAAGAAGGTTCTTGATGTGTCCAACAGCTTTGCAGTGCCATTTGACGAGGATGACAAGGATGATTCTGTGTGGTTCCTGGACCATGACTATTTGGAGAACATGTACAACATGTTCAAGAAAGTCAATGCAAGAGAAAGAATAGTTGGTTGGTATCACACGGGCCCCAAACTACACA…
26S proteasome non-ATPase regulatory subunit 8	NM_001141031*	Oncorhynchus kisutch	Duplicate	Pre-selected	GGGGGAGAATCACCATGGCGTCTGTATTGAAAGAGACCACGGGGCTATATGAAACATTGAAAACGGAATGGAACAAGAAAAATCCAAATCTGAACAAATGTGGAGAAATTTTGAGCAAGCTCAAGATCTCGTTATTGGAGTTAAACTTCTTACCAACGACTGGAACTAAGCTCACCAAACAACAGCTTATTTTAGCTCGTGATGTTCTGGAGATCGGGGCTCTGTGGGCTATCCTGAAGAAGGACATCCCTTCCTTTGAGAGATACATGGCCCAGCTCAAATGTTACTACTTTGATTACAAGAATGAGTTGCCGGAGTCGGCCTACATGCACCAGCTGCTGGGTCTGAACCTCCTCTTTCTGCTGTCCCAGAACCGTGTGTCAGAGTTCCACACAGAGC…
eukaryotic translation initiation factor 4E-binding protein 2-like	XM_014171268*	Oncorhynchus kisutch	Duplicate	Pre-selected	ATGTCTACGGGCTGTCAGAAGACCACTACTAGCAAGGCCATTCCGACCAGGCGGGTGACCATAAACGACGCCTCGCACATGCCCAACGACTACTCCACTACTCCCGGGGGAACTCTGTTCAGCACAACACCTGGAGGTACAAGAATCATCTACGACCGGAAGTTCCTGCTGGAGTGCCGCAGTTCCCCGCTGGCCAGGACTCCACCGTGCTCTCTCCCCAACATTCCAGGGGTCACCAGCCCACCCTCCAAACACATCAACAATGTAAAGGCCCATAACAGAGAGCCACTGAACAACAACATCACTGCACCTGCTGACAAAAGCACTGGTGACGATGCACAGTTTGAAATGGACATCTAA
Eukaryotic translation initiation factor 4E-1A-binding protein	BT056499*	Oncorhynchus kisutch	Duplicate	Pre-selected	ATGACGACCAACGCTCAGGAGGCGAAGAGTTGCCCAATCCCTACCCGGGTGCTCACCCTGAAAGACTGGTCTCAGCTCCCCGACTGCTACAGTCAGACTCCCGGGGGTACTCTCTTCTCCACAACGCCCGGAGGAACACGCATCATCTACGACAGGAAGTTCCTCCTGGACTGTCGGAACTCTCCCATTGCCCGGACTCCTCCATGCTGCCTGCCCCAGATCCCAGGGGTGACGGTGCCCGCTCTGCACCCTCTGGGCAAACTACAGGAACTTAAAGAGGAGCTGGAGGAGGAGGAGAAGGACCTGGGAGATGACAGCCAGTTTGAGATGGACATCTGA
Eukaryotic translation initiation factor 4E-1A-binding protein	BT056637*	Oncorhynchus kisutch	Duplicate	Pre-selected	ATGACAACCAACTCTCAGCAGGCGAAGAGTTGCCCAATCCCTACCCGGGTGCTCACCCTGAAAGACTGGTCTCAGCTCCCCGACTGCTACAGTCAGACTCCCGGGGGTACTCTCTTCTCCACAACGCCCGGGGGAACACGCATAATCTATGACAGGAAGTTCCTCCTGGACTGTCGGAACTCTCCCATCGCCCGTACCCCCCCCTGCTGCCTGCCGCAGATCCCTGGGGTGACGGTGCCCGCTCTGCACCCTCTGGGCAAACTACAGGAACTAAAAGAGGAGCTGGAGGAGGAGAAGGACCTGGCAGGCTACCTGCCGCCCCACTTGACATGCATATGGTATGTAAAC
mitogen-activated protein kinase 1	XM_014143553*	Oncorhynchus kisutch	Duplicate	Pre-selected	GTCAGTGGAATCAGGCTTTGTACACGTTATAGCGCCGAGGAGCGGACAAATTACTTTTCTTACTCTCTTTCGCCGTTACTGAGGACTTCATACAGTCTCACTGTCTTGTATAACGTTATTACAGCGGTGACTTTTCGTATTTTCCCTTTCTTTTTGGCTGTGGAGAACGTGTTAAAAAATACAGCTAGTTTTCACAATGGCGACAGCAGCAGTATCTGCCAATGCTGGCAGCGGCCCCAACCCCGGATCTGGCGCTGAGTTAGTCCGAGGACAGGCCTTCGATGTCGGCCCTCGCTACCACAATCTCTCCTATATTGGCGAGGGCGCCTATGGAATGGTGTGCTCTGCATATTGCCGTGACAACAAGGTCCGCGTGGCGATTAAGAAGATCAGTCCGTT…
target of rapamycin complex subunit LST8	XM_014179695*	Oncorhynchus kisutch	Duplicate	Pre-selected	TTACAAACCTATGAACCAGGAGAATTGCTACCTGAGTAAGATGGAGAAATCTGACTATGAAAACATGCAGTCCCTTCTCCAGCAGTCAATACAAACGGAGGTGTTGTTGGGGAATGAGACCCAGAGACAGACAGAGTTCCTGGGGGTGATGGGGGGCAGTCAGGTTGATGTGTCCACCCTGGAGGAGCCTCTACAGGCCCTGTGTCGACACAGCTCCATCCACTGGACCAGGAGACAAGAGGGTCCAGGTAAACAGCGTCTGGTCTACTTCTGTATTGACATCTGCTTCCCTAGTAACATCTGTGTGTCTGTCTGCTTCTACTACCTGCCGGAGTGACCTGCCATCATCCACTCTCAGGCAGCACATACCAACCGCTGATCAGGGAAACAAAGTGATCC…
serine/threonine-protein kinase mTOR	XM_014146133*	Oncorhynchus kisutch	Duplicate	Pre-selected	TAGAATAAGCCGCCTCAATATTTGCCGCCATAGGTGGTAATATCTAGCAGCTGATCTGTCATCAGTATTGTGTAATAATTTTAATGCTAAGGTTAGACCTGAATGGAGAAAGCTGATTCGAGAGCAGAGATGCTTTTCTTTCGATCAGTATCGACATGGTCTAACGACGCACTTAGTGAACAATCTCTCTATATGCTTGTTTGGGAAATACTTTAAAACGTGGCTCATAAATAACGAGGCATCTGACACGATCATTGTAATGCTTAAGTTACATCGCAACTGGGAAACGAGGCCCAGGTTGTTACCTTGTACAGTACATAATTGTAGCTGTTACCTTTACATGGTATTACATCCTGGGATTAAATGTTACATGGGTATTTACTTAAAACTAAGGATCGC…
nuclear factor NF-kappa-B p100 subunit-like	XM_014202187*	Oncorhynchus kisutch	Duplicate	Pre-selected	ATGTCTGGAGCACTGAGAATGGATGAAGCTCAGTACAGCATGAAAATGATTGAAAATGAGCTGATGATGAATTTGTCCTATGAGTTCATGCCCCCTGTGGATGTCAAGATCGAGCCCTATGTACCGGAGACCGCTCATGGACCCTACATTCAGATCATTGAGGAGCCCAAACAGAGAGGCTTCAGATTCCGCTATGAGTGTGAGGGTCCGTCCCACGGTGGGCTCCCAGGGGCCTCAAGCGAGAGGAACAGGAGGACCTATCCAACTGTCAAGGTGTCTAACTATGTGGGGATTGCCAGGGTGGAGGTGCAGCTAGTGACCCACTCAGACCCCCCCCAGGTCCACGCTCACAGTCTGGTGGGGAGGCAGTGCTGCACGGAGAGTGGCATATGCAGTATG…
5'-AMP-activated protein kinase catalytic subunit alpha-1	XM_014128123*	Oncorhynchus kisutch	Duplicate	Pre-selected	ATGGCAGAACGACAGCAGAAACATGAAGGCGGCCGAGTGAAGATCGGACATTACCTCTTAGGAGACACTCTGGGCGTCGGCACATTCGGAAAAGTAAAGATTGGAGAACACCAGTTGACAGGTCATAAGGTGGCAGTGAAGATCCTGAACAGACAGAAAATCAGGAGTCTGGACGTGGTGGGCAAGATCAAACGAGAGATACAGAACCTCAAACTCTTCAGACACCCTCACATCATCAAACTGTACCAGGTGATCAGTACTCCTACAGATTTCTTCATGGTGATGGAGTATGTCTCAGGAGGAGAGCTGTTTGACTACATCTGCAAACACGGACGGGTAGAAGACAAAGAGGCTCGTCGGTTGTTCCAACAGATCATCTCAGGGGTAGACTACTGCCAC…
5-AMP-activated protein kinase subunit beta-2	XM_014192021*	Oncorhynchus kisutch	Duplicate	Pre-selected	ATGGGTAACACAGGTGACCGGATGTCCGGTGATCGCCATGGCGCTAAGGCCCATCGATCAGACAGCAGAGGCAGCGACAAAGACCATGAGCCCAGCAAGATGGTGGACAGCACAGACGATCCTAACATCTTCAACACACACGGACTGGGGTCCTCCAAGGCGTCGGACAAGGAGGAGCCTGACCTGGATGACTTGGTGAAGACGGGGCCTCAGTCCAGACCTACAGTCATCCGCTGGGCCGGAGGAGGGAAGGAGGTCTACATCGCGGGCTCCTTCAACAACTGGGGCAACAAGATCCCCCTCAATAAGAGCCACAATGACTTTGTAGCGATCCTGGACTTGCCAGAGGGAGAGCACCAGTACAAGTTCTTTGTGGACGGACAGTGGGTCCATGACCCC…
5'-AMP-activated protein kinase gamma-1 subunit	XM_001124637*	Oncorhynchus kisutch	Duplicate	Pre-selected	ATGGAGTGTATGCCACTTTCTGTTGATGATGTGGATTGTAAAAAGGAGCCACTTCTAGAAGACTCGGATTATAATGTCTACACCCGGTTTATGAAGTCTCATCGGTGCTATGACTTGGTCCCTACCAGCTCCAAGTTGGTGGTGTTTGATACTTCACTGCAGGTAAAGAAGGCGTTTTTCGCTCTGGTGTCCAATGGGGTGAGAGCCGCGCCACTCTGGGACAGTAAGAAGCAGTGTTTTGTAGGTATGCTGACCATCACAGACTTTATCAACATCCTCCATCGCTACTACAAGTCTCCTTTGGTGCAGATATATGAGCTGGAGGAGCACAAGATAGAGACGTGGAGAGAAGTCTACCTTCAAGACTCCTTCAAGCCCCTAGTCAGCATATCCCCCAAT…
5-AMP-activated protein kinase subunit gamma-2	XM_014140286*	Oncorhynchus kisutch	Duplicate	Pre-selected	ATGCTGTTCCCTAAGGAGGTTCACCAGAGTGCCCCAGAGCGCCTGGAACGCTCCCTCTCATCACCCCCACCAGACACCGGACAGCGCCTCAGCCTGCCGTCCTCTGCCAAGCCCCCCATGTCCTCCTCCTCTCCGATACCCTACGCTTTCCCACTGCCCCAAGCTACCTCACAGCCAAATTTCTACGGTTTATTCGAAGGCATGCTGGAGAAACTTGACCTAAACGATGATGGTGTTGCTGCTGAACCAGACAGAGATATTTACATGCGCTTTATGAAGTCCCACTGCTGCTATGACATCGTTCCCACCAGCTCCAAGCTGGTCGTGTTCGACACGGGCCTACAGGTGAAGAAGGCGTTCTTTGCCTTAGTGGCCAATGGGGTGCGTGCTGCCCCACTA…
Signal transducer and activator of transcription 1-alpha/beta	BT045567*	Oncorhynchus kisutch	Duplicate	Pre-selected	TTATATTCAGGCTGTTACACAACAAAATGTGGGAATACCTTCTAAAGGCAATGTAGTTAAGTGCTTTAAGTTTATACATATCACAAAATTATGAATTATTTCCAGTTCAGTAAAGTGTAATATATAATGTATATTTCTAAACTGACTCGGTACAAAAGTATTTGTTCTGAAACGTGACTACTGAAGCTCAAGGAGAGTAAAGGATGAGAATGAAATAGGCTTCAGTATAAAACATTTCCTGGACTAAAAGATCTGGTCCCACATGTCTGTTGGCTCAGTTGCAGTCCAAGTCAGGTGTCATCTACAGAGGATGATAAAAACGTCAATATGAGCAAAATGTCTTTAATGGATGCAAAACTACCATTGCTCAGAGGGACAAAATAAATGCCATCATGATGA…
signal transducer and activator of transcription 3	XM_014192884*	Oncorhynchus kisutch	Duplicate	Pre-selected	GGTCTGCATGCATTGTCTGGTCTGCTCAAATTAGAAGATAATAACAAACTGTTGTGTACGCACTGCAAAGTGGAGATGGGGATCCATGTAGATGATATATATGGAAAGACTTTGCTCTGCTGACTGTTGTAATGTCGTCTGAAGGACTCGTCTTTGGGGATGCCGGGGTAGAGGAACTTGAGCGGGTTCTCAGGGACCTCTCCGTCTGCGATGACCTTGTAGTCCCGGATGATGTTGGCGAACGGGAGAGCGCTGAGGCGTGATTTGGTGTACGGCTCCACTGAGATTAATTTAGCCTCTCCACTGTCGGACTGCTTCACCCAGGTGAAAGTGATCCCACCCAGGTGGCTCTCACTGAAGCGCAGCAGGAAGGTACCAGGAGGCTTAGGGCTCAGGATG…
Signal transducer and activator of transcription 5B	XM_014192796*	Oncorhynchus kisutch	Duplicate	Pre-selected	TTCTGGGTGCTTGCTCTTGACCCTTGTTCAGGACTGTTGGCCGTCCCACTGGTTGGCCATGGGCCGCCGCAGAAGTTCCTCCACGTGTCGGGCCACATCCATGGTGTCTTCCAGGTCAAACTCTCCATCTGCGTCCATCATGGGGTCACTTATGGGAGGGAAAATTGCAAAGTTGATGGGGTGAGCCACTGACGGGGAGGGTGCCTGGTCCATGTAGGTGGGGTTCCCACTGGACGGCTCAGGGTTGGGAGTAGTGAATTCTGGCACAACCTGCTTGATCTGTGGTTTGACGTAGCCATCCACTGCTTTTGAGAGGGGAGGGGTGTAGTACTTGGAGAACACCTCGTCCTTGGGCCGGTCGGGATAGAGGAACATAAGGTGGTTGAGGTCACTGATGCG…
transforming growth factor beta 1 isoform b	KF870472*	Oncorhynchus kisutch	Duplicate	Pre-selected	ATGAGACTGGTGTGTTTGGTCCTTACGTGCCTGGCGGCGCTGTGCTTGGCGGGCAGCGTGAGCAGCATGTCCACCTGTAAGACTCTAGACCTGGAGCTGGTTAAGAAGAAACGCATCGAGGCGATCAGGGGACAGATCCTCTCCAAGCTGAGGATGCCCAAGGAGCCGGAGGAGGAGCAGGCGGGAACAGGGAAGGAGATCCCTGTAGCGTTGCTCTCTCTCTACAACAGCACCGTGGAGCTCACTGAGGAGCAGAAACTACAGCCACACCCCACCACACACACACTGGAGGAGGAGGAGGAGTACTTCGCCAAGGAGGTCCACAAGTTCACCATGAAGCAGGATAAGAATGTCACCAAGCACCAGATGCTGTTTAACCTGAATGAGATGAGGTCCAGC…
type II iodothyronine deiodinase-like	XM_014196269*	Oncorhynchus kisutch	Duplicate	Pre-selected	GCGCACGAGAGATGGAGAGCCCTCGTCGTGACGTCATGATCTTACCACAAGATAAGCCTGGAGCTATATCACCGAGGCGAATGGTTTACGGTATAAAAAAAAATTGACTGTTACATCGGAGAGGGATTCTCGTCGGAGCACAGAAGCAATTGCAAAGGGCGAAGGAAAAGCCTTTATAGCACTTTTGGCACCAGCGGAGCCCAGCTCTCAACCCTCAGATACGCTCCTTGAGCCCTCTCCTATCTCTCTTTATCCCTGTGTGTCAATTCATTTGTGCGGTCCAAGTCAAGTCAGATCGCACTCCGTTGAAATGCGAGCATCATAATAAAGACCGCGCACCTAGAGGGGACAGAGACATATTTATGCAAGTGCGTGAAAGTGTTAGACAGCGAGCAGGGG…
26S proteasome non-ATPase regulatory subunit 5	XM_014123499*	Oncorhynchus kisutch	Duplicate	Pre-selected	GGGGGGGAGATGATGTACTGGTCAGGGCTACAGCCATTGAGATGGTAACCACACTTTCCCACAGTCAGCATGGGCGCCAGTACCTGGCACAGCAAGGCATCATGGATAAGATATCCAACATGATCACTGGAGCAAAATCAGACCCCTTCTCTAGTTTCTACCTGCCAGGGCTGGTGAAGTTCTTTGGGAACCTGGCCATCATGGACAGTCCCCAGCATGTGTGTGAGACCTACCCAGCTTTCCAGAACAAGGTGTTTGAGATGACCAGCGACCCAGACCCTGTTATGACTGGAGTGGCTCTGGACACACTGGGGGTCCTGGGCTCCACCGTGGAGGGGAAACAAGTCCTGCAGAAAACAGGTGAAAAGTTCAATGCTGTGCTGAAGAGAATGAGCCAGC…
proteasome activator complex subunit 1-like	XM_014159707*	Oncorhynchus kisutch	Duplicate	Pre-selected	GGGGGACTTTCATTTTCACTTTTTGAGCTGACTAACGGGTGACTATTTTCAGCGTTGTGCACTATCAGACATTTAGGGAAATCCGCGCATTCTGTGAACTACTTAGTTGCTTTCTATTTTTGCATTGCAAAAGGTCATTTTTGCATATCAAGTAAATAAATTCCCATCACAAGATGACTTCCATAGACATTCGCCCGGAGTCGAAGAAACAGGTTGATGATTTCTGCACTCAGCTCACTAAAGAGGCAGAGACCCTGGTCACATCATTCTTCCCTCAGAAGATTGCAGAGATGGACATGCTGTTGAAGACATCCTTAAGCACTGAAGGCCTGGCAGCTCTGAAGGCCCCTCTGGACATCCCAATACCAGACCCGGCTaaagaagaggctaagcaaaaga…
proteasome activator complex subunit 2-like	XM_014159848*	Oncorhynchus kisutch	Duplicate	Pre-selected	GGGGGAATCCTTTGAAATCGAAAGTAGGAAACGGAGGAACCAACTACGGACCTTTTACTTTCAACTATACGCACAACCGTTCGCTCAAAATGTCGAAATCATCTGTAATGAAAATAAAAAGCGTGAACGCAGTAAAGGTGGAGCACTTCCACCACTCTCTGTATCAACAGGCAGATGATCTATTTTCCAACTACATCCCATTGAAGATCTCTCAGCTGGACAACCTGCTGAAGGAGGATGATCTCAACATCCCAGACCTGTCCACTCTCCAAGCCCCTCTGGACATCCCCATACCAGACCCTCCCACTGCGGAGGATGAGGAAATGGAGACTGACAAGAATGATGACAAGAAGAAGAAGAAGAAAGCTCCAAGCTGTGGCCTTATCAAAGGGAATGAGA…
proteasome-associated protein ECM29 homolog	XM_014194594*	Oncorhynchus kisutch	Duplicate	Pre-selected	GTGGACGCACCTGACTGAAAAGGAGGAGCTGTGAACGCCATCGGCTCTGTGTGTCTAAGTGCAGTGTGACTCCAGAAAGTCCTTCCCGGGNCCAGCCCAGTGTACCAGAGGTGATTGATCTGTGTGAAAGGAGTGTCGTAAAGACAACTGGGTCTACAAGATGGCTGCCCTGGGCTGTGCTGCTGACGTCNTGCAGNCCACACAGGGAGACCGCTTCAGTGATATGGCAGACATACTCATACCACTCATTAAGAAGAACTCTGCAGCAACTTCGAGGNTGAGACATGATAGTGATGACGATCGGANTGAGAAGGAGAGGGAGCTGCAGACCGAAGCTCTACTCTGTGCTTTCCAGACGCTGGGCAAAGACCTGGCCCAACAACACACAAACCCAGGGAG…
proteasome-associated protein ECM29 homolog	XM_014194594*	Oncorhynchus kisutch	Duplicate	Pre-selected	TGAAGCCCCACGCCCCTCGTCTGATCCCAGCACTCCTGGAGGCTCTCAGTGTCCTGGAGCCACAGGTCCTCAACTACCTCAGCCTCCGAGCCACGGAGCAGGAGAAGAGTGCCATGGATGCTGCCAGACTCAGTGCTGCCAAGTCCTCCCCCATGATGGAGACCATCAACATGTGTCTGCAGCACCTGGACGTGTCTGTTCTGGGGGAGCTGGTCCCCAGACTCTGTGACCTACTGAAGAGTGGAGTGGGTCTGGGCACCAAGGGTGGTTGTGCCAGTGTGATCGTGTCCCTCACCGTCCAGTGTCCCCAGGACCTCACCCCCTACTCAGGTAAACTGATGAGTGCCCTACTGAATGGGATCCATGACCGTAGCAGTGTGGTCCAGAAAGCCTTCTCCT…
26S proteasome non-ATPase regulatory subunit 13-like	XM_014184120*	Oncorhynchus kisutch	Duplicate	Pre-selected	CTGTGTGTGATGGAGATGACGTTCACTCGTCCCGCCAACAACAGACAGCTGACCTTCCATGAGATTGGACAGAGTGCCAAGATCCCCGTGAACGAGGTGGAGCTGCTAGTGATGAAAGCTCTGTCTGTGGGTCTGATCAAAGGAAACATTGACGAGGTGGACCAGAAGATTCAGATGACCTGGGTGCAGCCCCGAGTACTGGACCTGCAGCAGATCAAGGGCATGAAGGACCGGTTGGACCTCTGGTGTGGGGATGTGAAAAACATGGCTGTGTTGGTGGAACAGCAGGCCCACGATATCCTCACTTAGACAGGCCTCCCCCCTTGGTTTAGCATCACTTAGACAGGCCTCCTCCCCTTGGTTTAGCCTCACCTAGACAGGCCTCCTCCCCTTGGTTTA…
proteasome subunit alpha type-4-like	XM_014127632*	Oncorhynchus kisutch	Duplicate	Pre-selected	GGGGGGGCGGTGTGTCAGCAACAAACTACAACATCAGGCTAGCTAAGGTTTTATTTTACAGGCAGGCTGAATCATGTCTCGTAGATATGATTCCCGGACTACCATTTTCTCACCTGAAGGACGCTTATATCAGGTGGAGTATGCCATGGAGGCTATTGGCCACGCCGGCTCATGTCTTGGGATTTTAGCCAATGACGGAGTGCTGTTGGCTGCAGAGAGGCGGAACATCCACAAGCTGCTTGATGAGGTTTTCTTCTCAGAGAAGATCTACAAGCTCAATGAAGACATGGCTTGCAGTGTTGCCGGAATCACCTCCGATGCTAACGTTCTAACCAATGAGCTGAGGCTAATAGCACAGAGATATCTACTGCAGTACCAGGAGCCAATCCCATGTGAGCA…
Proteasome subunit alpha type-5	BT125379*	Oncorhynchus kisutch	Duplicate	Pre-selected	TTTTTGACGAGATCGGAGTACGACAGAGGAGTAAACACCTTTTCTCCAGAGGGACGACTGTTCCAAGTGGAATATGCTATTGAGGCGATTAAGCTGGGCTCCACAGCCATTGGCATCCAGACGTCTGAGGGGGTGTGTCTGGCCGTGGAGAAGAGGATCACATCTCCTCTGATGGAGCCAAGCAGCATCGAGAAGATTGTGGAGATCGACACCCACATCGGTTGTGCTATGAGTGGCTTGATAGCTGATGCCAAGACTCTTATCGACAAAGCAAGAGTGGAGACACAGAACCACTGGTTCACCTACAACGAGACCATGACAGTGGAGAGTGTGACCCAGGCCGTGTCTAACCTGGCCCTGCAGTTTGGAGAGGAGGATGCAGACCCTGGAGCCATGAGC…
ribosomal protein S6 kinase beta-1-like	XM_014162951*	Oncorhynchus kisutch	Duplicate	Pre-selected	ATGCAATTGGAAAGGGAGGGGATCTTTATGGAGGACACAGCGTGCTTCTATCTGGCAGAGATTTCCATGGCTTTGGGACACCTGCATCTGAAAGGCATCATCTACAGAGACCTGAAGCCAGAAAACATAATGCTAAACGACAACGGTCACATCAAGCTCACAGACTTTGGACTGTGTAAAGAATCAATCCACGACGGCACGGTTACTCACACTTTCTGTGGCACCATAGAATACATGGCCCCAGAGATCCTGATGAGAAGTGGACACAACAGAGCAGTGGACTGGTGGAGTCTTGGAGCGCTTATGTACGACATGCTGACTGGAGCGCCACCCTTCACTGGTGAAAACAGGAAGAAGACCATTGACAAAATCTTAAAATGCAAGCTGAACCTCCCACCC…
ribosomal protein S6 kinase beta-1-like isoform	XM_014197324*	Oncorhynchus kisutch	Duplicate	Pre-selected	ATGTTGTTTCATGAGGCAGTGAAGAAGAGCCTTTCATTCGCACTGAGTGAGAGGGAACAAGCAAAGGCCATGGCAGGAGTATTCGACATTGATTTGGATCAGCAGGACGAACATGTGTCTGAGGACGAACTCGAGGATGGAATCCAAATGAGCGAATATGGGCGACAATGCAGCGGGTTTGAATTTAACATGGATGACTGTGAAAAGTTTGAAATCTCTGAAGACACCGTCAACAAAGGAACGGAGCAGATTCGTCCGGAATGCTTTGAGTTGCTCCGAGTTTTAGGAAAAGGAGGCTATGGAAAGGTTTTTCAAGTTCGTAAGATGTCGGGTGCCACTTCGGGAAAGATCTTCGCTATGAAGGTCTTGAAGAAGGCCATGATAGTGCGTAACGCTAAG…
luteinizing hormone beta subunit	AY515501	Brachymystax lenok	Duplicate	Pre-selected	ATGTTAGGTCTTCATGTAGGCACCTTGATCTCCCTGTTCCTGTGCATCCTCCTGGAACCCGTTGAGGGGTCTCTCATGCAGCCCTGTCAGCCCATCAACCAGACTGTGTCTCTGGAGAAGGAAGGCTGCCCAACGTGCTTAGTCATTCAAACCCCTATCTGCAGTGGCCACTGCGTCACCAAGGAGCCGGTTTTCAAGAGCCCATTTTCCACCGTGTACCAGCATGTGTGCACCTACCGAGACGTCCGCTATGAAACGATCCGCCTACCTGACTGTCCCCCTTGGGTGGACCCTCATGTCACCTACCCTGTGGCTCTGAGCTGTGACTGCAGCCTCTGTAACATGGACACTTCTGACTGTACCATCGAGAGCCTGCAGCCAGACTTCTGCATTACCCAA…
Eukaryotic translation initiation factor 4E-binding protein 1	NM_001139720	Salmo salar	Duplicate	Selected Randomly	ATGACGACCAACGCTCAGGAGGCGAAGAGTTGCCCAATCCCTACCCGGGTTCTCACCCTGAAAGACTGGTCTCAGCTCCCGGACTGCTACAGTCAGACTCCCGGGGGTACTCTCTTCTCCACAACGCCCGGAGGAACACGCATCATCTACGACAGGAAGTTCCTCCTGGACTGTCGGAACTCTCCCATTGCCCGTACACCTCCATGCTGCCTGCCCCAGATCCCTGGGGTGACGGTGCCCGCTCTCCACCCTCTGGGCAAACTACAGGAACTTAAAGAGGAGGAGGAGGAGGAGAAGGACCTGGGAGATGACAGCCAGTTTGAAATGGACATCTGA
adenylosuccinate synthetase isozyme 1 B	NM_001139705	Salmo salar	Duplicate	Selected Randomly	ATGTCTCACAAAGCTTGTTACACAAACCCAGGAGCAGGAGTTAAGCGACCCCGTAACGACACAGGGAACAAGTTGACAGTTGTGCTTGGTGCACAATGGGGCGATGAAGGGAAGGGAAAAGTGGTCGACTTGTTGGCGACAGAGTCGGACATCATTTGCAGATGCCAGGGCGGTAACAACGCAGGTCACACGGTGGTGGTGGATGGGAAGGAATATGACTTCCACCTCCTACCCAGCGGGATCATCAACTCCAAAGCTCTTTCCGTGATCGGCAATGGTGTGGTCATTCATCTGCCAGGCTTGTTTGAAGAAGCTGAAAAAAATGAAAAGAATGGCCTTAAAGACTGGGAGAAGAGACTGATCATCTCAGACAGGGCCCACATTGTGTTTGACTTCCAC…
ATP synthase, H+ transporting, mitochondrial F0 complex, subunit c-3	XM_014172926	Salmo salar	Duplicate	Selected Randomly	ATGTACGCCTGTGCAAAGTTCGTCTCCACGCCGGCTCTGGTCCGTGCTGGCTCCCGGGCTCTTTACAGACCCCTGTCTGCCTCTATGCTGTCCAGGCCTGAGGTCAATACAGAGAGAAACGTAGCCCTCATGCCACAGAGCCCCTTCACCCAGGTAGCTCTCAGAGGCTTCCAGACCAGTGCTGTGAGCAGGGACATTGATACCGCTGCCAAATTCATTGGTGCTGGAGCCGCCACAGTCGGAGTGGCTGGGTCTGGTGCTGGAATTGGAACAGTGTTCGGCAGTCTCATCATTGGATATGCCAGGAACCCATCATTGAAGCAGCAGCTCTTCTCCTACGCTATCCTGGGATTCGCCCTGTCTGAAGCCATGGGCCTATTCTGTTTGATGGTTGCTTTC…
ATP synthase subunit d, mitochondrial	BT049292	Salmo salar	Duplicate	Selected Randomly	ATGGCTGGGAAACGTGCGGCATTGAAAGCCATTGACTGGTTGGCCTTTGCAGAGAGGGTTCCCCCCAACCAGAGGGCCATGTTCAACAACCTCAAGACGCGCTCAGATGCCATCGGTGCCAAGCTGTCCTCTCTGCCAGAGAAGCCTGTTACCATCGACTGGAGCTTCTACAAGACCAATGTGGCCAGAGCCGGCATGGTGGCTGAGTTTGAATCCAAGTTCTCATCCCTGACCATCCCTGAGCCCAAGGACACAGCCACAGCTGCCATCAACACACAGGAGGCAGAGGCGAACAAAGCTGCTGTTGCCTACGTGGAGGCTTCCAAAGCTCGTATCGGCCAGTACGAGAAGGAGCTGGAGAAGTTCCAGAACATGATTCCCTTCGACCAGATGACCATC…
Beta-2-microglobulin	BT058362	Salmo salar	Duplicate	Selected Randomly	ATGAAAACTGTTTTGTCCGTGATCGCTTTCTGCGTCTTCCTGGGGTTCATAAACGCCAAAGAATCTCCCCCCAAGGTGCAGGTGTACAGCCGTAACCCAGGGGAACATGGGAAGGACAACACCCTGATCTGTCACGTGAGTGGCTTCCACCCCCCTGACATCAGCATCCAGCTCCTGAAGAATGGTGTGGAGATCCCAGACGCCAAGCAGACAGACCTGGCCTTCGAACAGGGATGGCAGTTCCACCTCACCAAGAGTGTTGGATTCACACCAGACAGCGGAGAGGAGTACACCTGCAGAGTCCGCCACCTGAAGAATCTGAAGACCTACACCTGGGAGTCAAATATGTAA
Beta-2-microglobulin precursor	NM_001198574	Salmo salar	Duplicate	Selected Randomly	ATGAAAACGGTTTTGTCCGTAGTTGCTTTCTGCGTCGTGTTGGTGACCATAAACGCAAAAGAATCTCCCCCCAAGGTGCAGGTGTACAGCCGTAACCCAGGGGAACATGGGAAGGACAACACCCTGATCTGTCACGTGAGTGGCTTCCACCCCCCTGACATCAGCATCCAGCTCCTGAAGAATGGTGTGGAGATCCCAGACGCCAAGCAGACAGACCTGGCCTTCGAACAGGGATGGCAGTTCCACCTCACCAAGAGTGTTGGCTTCACACCAGACAGCGGAGAGGAGTACACCTGCAGAGTCCGCCACCTGAAGAATCTGAAGACCTACACCTGGGAACCAGATATGTAA
CA108 protein	NM_001140609	Salmo salar	Duplicate	Selected Randomly	ATGGCGTGTGGAGCTACGTTAAAGCGCTCGATGGAGTTTGAGGCCCTACTCAGTCCTCAGTCTCCTAAGCGAAGAAGGTGCAATGCACTACCGGGGGCTCCAAACACCCCGTCCCCTCAAAGGTGCAACCTCCGTCCGCCAGTTGACTGCCCATCGCACTCGATGTCTCCCCCGACTATGGGAGGAGAACACAGGCTAACTCCAGAGCAGATCTTCCAGAACATCCGTCAGGAGTACAGCCGCTACCAGAGGCGACGGCAGCTGGAGGGGGCCTTCAACCAGAGTGAGGCTGCCTGTAGCTCCACCGATGCCCCCAGTTCCTCCCTCACCGCCCCCAGCTCCCCGCCAGGAGCGTCCCAAGAATCTGCGCAAGAAATAAGAGAATTAAGCTCTGGTGCC…
calcium/calmodulin-dependent protein kinase type II subunit gamma	XM_014158183	Salmo salar	Duplicate	Selected Randomly	TCTGACCTCGTCTGACAACTCGCCTGCCACTCGTAAGCAGGAGATCATCAAGATAACTGAACAGCTGATTGAAGCTGTGAACAATGGAGACTTTGAGGCCTACACGAGGATCTGTGATCCAGGTCTGACTTCCTTTGAGCCTGAAGCTCTGGGGAACCTGGTGGAGGGAATGGACTTCCACAAGTTCTACTTTGAAAACTTGCTGAGTAAGAACAGTAAGCCTGTCCACACCACCCTGCTGAACCCTCACGTTCATCTGATTGGAGAGGAGGCTGCCTGCATCGCCTACATCCGCCTTACACAATTCGTCGATGGCCAGGGCCGCCCCCGCTCCAGCCAATCGGAGGAGACCAGGGTGTGGCATCGCCGCGACAGCAAGTGGCTCAATGTCCACTTCCA…
calcium/calmodulin-dependent protein kinase II inhibitor 2-like	XM_014192062	Salmo salar	Duplicate	Selected Randomly	ATGTCCGAGGTACTGCCTTACAGCGAGGGGAAAATGAGCGGCTATGGGGACACCGAGGCCAGTCAGATATCCTTTAGCTGCGGGCTACAGGACACCAATTCGTTCTTCGGGGCGTCGCAAGCGAAAAGACCCCCAAAGCTGGGACAGATCGGCAGAGCCAAGAGAGTGGTCATCGAAGATGACCGAATAGACGATGTCCTAAAGGGGATGGCAGACAAGTCGTCACCTGGTGTTTAA
calcium/calmodulin-dependent protein kinase type 1-like	XM_014166753	Salmo salar	Duplicate	Selected Randomly	ATGCCTTTGGGTGACGATGGACATTCCTGGAAGAAGAAAACATCAGATGTTAAGGAGAACTTCGACTTCAAGGAGATCCTGGGGACGGGGGCTTTCTCCGAGGTGGTCCTAGCAGAAGAGAAGAGGACACAGAAACTGGTGGCCATCAAATGCATCCCTAAGAAAGCCCTGGAAGGCAAAGAGAACAGCATAGAAAATGAGATCGCTGTCCTGCACAAGTTAAAACATGCCAACATTGTCTCCCTGGAGGATATATTTGAGAGTAAATCCCACCTCTACCTGGTTATGCAGCTCGTGTCTGGTGGGGAGCTGTTTGACAGGATAGTGGAGAAGGGCTTTTACACAGAGAAAGATGCCAGCAAGCTCATCCAGCAGATCCTGGACGCTGTCAAATACCTC…
calcium/calmodulin-dependent protein kinase type II subunit gamma	XM_014158183	Salmo salar	Duplicate	Selected Randomly	TCTGACCTCGTCTGACAACTCGCCTGCCACTCGTAAGCAGGAGATCATCAAGATAACTGAACAGCTGATTGAAGCTGTGAACAATGGAGACTTTGAGGCCTACACGAGGATCTGTGATCCAGGTCTGACTTCCTTTGAGCCTGAAGCTCTGGGGAACCTGGTGGAGGGAATGGACTTCCACAAGTTCTACTTTGAAAACTTGCTGAGTAAGAACAGTAAGCCTGTCCACACCACCCTGCTGAACCCTCACGTTCATCTGATTGGAGAGGAGGCTGCCTGCATCGCCTACATCCGCCTTACACAATTCGTCGATGGCCAGGGCCGCCCCCGCTCCAGCCAATCGGAGGAGACCAGGGTGTGGCATCGCCGCGACAGCAAGTGGCTCAATGTCCACTTCCA…
calcium/calmodulin-dependent protein kinase II inhibitor 2-like	XM_014141223	Salmo salar	Duplicate	Selected Randomly	ATGTCCGAGGTACTGCCGTACAGCGAGGGGAAAATGAGCGGCTATGGAGACAGCGAGGCCAGTCAGGTGTCCTTTAGCTGCGGACTACAGGACACCAATTCGTTCTTCGGTGCGTCGCAAGCGAAAAGACCCCCAAAGCTGGGACAGATCGGCAGAGCCAAGAGAGTGGTCATCGAAGACGACAGAATAGACGACGTTCTAAAGGGGATGGCAGACAAGTCGTCACCAGGCGTTTAA
calpain small subunit 1	NM_001173560	Salmo salar	Duplicate	Selected Randomly	ATGTTTCTGGCCAAAAGACTCATCGGTGGCATTCTTGATGTCGTAAGCAATATTGATCCAGCCGCGTTTGTGCCCTCTGAACCACCCGCACCACGAAGGCCACTTGCGTACGCAGAGCAGAATGAGAGTGACGAGGAAAGACAGTTTCGCAAAGTCTTCCAGCAGTTGGCTGGAGATGACATGGAGGTGAGCCCAACTGAATTGATGAACATCTTGAACAGAATTATTTCTAAACATGGTGACCTGAAGACAGACGGGTTTAGCATTGAGTCCTGCAGGAGCATGGTTGCAGTCATGGATTGTGACAGTACTGGGAAGCTCGGATTCCATGAGTTCAAACACCTCTGGAACAATATCAAGAAATGGCAGGGTGTGTATAAGACTTATGACACTGATGGC…
F-actin-capping protein subunit alpha-2	BT046594	Salmo salar	Duplicate	Selected Randomly	ATGGCGGATCATGAGGAGCAGTTATCTGATGAGGCTAAGGTACGCATAGCAGCAAACTTTGTCATCCACGCCCCACCAGGAGAGTTCAATGAAGTTTTCAACGATGTACGATTGCTGCTCAACAATGACAATCTTCTCAGGGAAGGTGCAGCGCATGCTTTTGCACAGTACAACGTGGACCAGTTTACTCCGGTGAAAGTAGAGCAATATGAAGAACAGGTCTTAATCACAGAGCATGGAGACCTGGGCAACGGCAGGGTCCTGGACCCTAAAAACAAGATTTCCTTTAAGTTTGACCATCTGAGGAAGGAGGCCAGCGACCCACAGCCACACAATTTGGACGGAGCAATGGAGGGCTGGAGGAGTGCTGTGGACGGTGCTGTCCGGGCCTACGTCAAG…
55 kDa erythrocyte membrane protein	BT045752	Salmo salar	Duplicate	Selected Randomly	ATGACATTAAAATCCAATAAAAACGAACCCGCTGTCATACTTGAGCGGGTCAACAGTGCTCGAACAGCCCTCTCCGACCTGTACCTGGAGCAGCTGCTTCAAAACAAACCAAAGCCAGAAAAGGGGGTTATGCCAGCCTATGAGACAAAAGGAGCAGAAGTATACACTAACGGCAGCGCTGGTCACATGAACGGAACTGAGCCAACTAGGATGCGTGAGGTGGCGTTTGAAAAAAATCCCTCAGAGCCCATGGGGGTGACTCTGAAATTTAATGGAAAACAGAAGTGCACTGTGGCCAGAATATTACATGGGGGAATGATACATAGACAAGGTTCCCTTCATGAAGGGGATGAAATAGCAGAGATCAATGGAACGAGTGTGGCCAACCAATCTGTTGAC…
Clarin-3	NM_001173776	Salmo salar	Duplicate	Selected Randomly	ATGCCCTCCACCAAGAAGGCTCTGCATTTTATTGGTAGCGCGCAGGCTACTGCGGTGTCCGTGGCGATTTTAGGTTATGGGATGTCGACAGAATGGGCCGTTTCCAAAATGAGTTGTTCCAAAACTGGAAACGATTTCACCAATGGCTCTGCCATTGTATTGTATGAGCTTTTCAATGGCTTTATCACCAGAGGATCTTGTCCAGTGTTTGGAGGTTATAAACCATTTCAAGTGTTTGAGAAGTTGGCAGAGAGAGGTGGAGCTCCTCAGATCCTCCATGGCATAGTGATCACCCTCCTGGCCCTGTGTCTGCTCTGCTCTGCTGGCAGCATCCTCATCACTCTGTACAACAGCGTCAGTAACCCCTACCAGACATACATGGGACCCATAGGGCTCTAC…
Clusterin precursor	NM_001173637	Salmo salar	Duplicate	Selected Randomly	ATGATGAAAGTCTTTGGGTCAATAGTGGGCCTCGCCCTGCTCCTTGTCTCTGCTCAGTGTCTGTTGCCTCCATCCAAGGACGATCTAAGCCAGATTTCCCTCCTTGGAATGAAGTACCTGGACAAGCAGATAGAAAATGCTATCAGTGGGGTGAAGGAGATGAAGACAGTGATGGAGAGGTCTGGAGAGGACCATGAGAAGTTCCTGAGTACCCTGGAGAAAACTACACAGCAAAAAGAGGATGCTCTGAAGGCAGCTCAGGAGATGGAGACGAAGCTGAGTGAGGAGCAGGAGGTGTGTAATGGCACCATGCAGTCTCTGTGGGAGGAGTGCAAGCCCTGCCTGAAGAACACCTGTATCAAGTACTACTCCAGGACCTGCAGCAGTGGCGCTGGACTA…
Cellular nucleic acid-binding protein	XM_014134942	Salmo salar	Duplicate	Selected Randomly	ATGGAGATGAGCAGCAGCAGTGAGTGCTTTCGATGTGGCCGTCCTGGGCATTGGATCAAGAACTGTCCTGAAGCTGGGAGTGGGGGGCGTGGCCGCGGCAGGGGCAGAGGAAGAGGAAAGGATCTGTTCTGCTATCGCTGTGGAGAGCAAGGTCACATTGCCAGGGACTGTGAACAGACCGAGGATGCCTGCTACAACTGCCACAGGAGTGGCCATATTTCCCGGGACTGCAAGGAGCCCAAAAAGGAGAGGGAGCAGTGCTGCTACAGCTGTGGCAAGGCTGGCCACGTGGCCCGCGACTGTGACCATGCCAACGAGCAGAAGTGCTATTCCTGCGGTGGCTTTGGCCACATCCAGAAACTTTGTGATAAAGTCAAATGTTACAGGTGTGGCGAGATT…
Condensin complex subunit 3	NM_001173579	Salmo salar	Duplicate	Selected Randomly	ATGGAACTTTTTCTCTTGTGCTTTTTTTGGGTGTGCAGCTTCGCTATATCAGCCGAGGACGAAAGACTGCCCAATCGATGCGAAGTGTGTAAGTTCCTGACGGTGGAGCTCCAAGCAGCCTTGGAGAAGACTGGTCGGTCCAAGGAGGTTCTGGAGCTAGGAGCAGTGCTGGACACGGGTAAACGCAGACGCAAGATCAAATACAATACCTCTGAGACCCGTCTGACGGAGGCAGTGGATAACATCTGTGAGGGGATCCTACAGTACAGCGTCCATGCTGAGAGACCTGGCAGCCTCCGATACGCCAAGGGTACCAGTCAGACCATGGCCACTCTGAAGAACCTGGTCCATAAGGGGGTGAAGGTGGAGTTGGGGCTGCCCTATGAACTCTGGGACGAA…
protein canopy 4 precursor	NM_001173743	Salmo salar	Duplicate	Selected Randomly	ATGAATCTCGAGGTCCCCAAGTTGGAGATCAAGTCTGCCACCCGTGTCACTGGAGGCCCTGCAACACCACGTAAGGGACCCCCTAAATTCAAGCAGAGGCAGACTCGCCAGTTCAAGAGCAAGCCCCCAAAGAAGGGAATCCAGGGCTTTGGCGATGATATCCCTGGAATGGAGGGCTTAGGCACTGACATCACAGTAATCTGCCCCTGGGAGGCCTTCAACCACCTGGAGCTTAGCGAGCTGGCCAAATATGGTATCATCTAA
Retinal rod rhodopsin-sensitive cGMP 3,5-cyclic phosphodiesterase subunit gamma	NM_001141834.2	Salmo salar	Duplicate	Selected Randomly	ATGAATCTCGAGGTCCCCAAGTTGGAGATCAAGTCTGCCACCCGTGTCACTGGAGGCCCTGCAACACCACGTAAGGGACCCCCTAAATTCAAGCAGAGGCAGACTCGCCAGTTCAAGAGCAAGCCCCCAAAGAAGGGAATCCAGGGCTTTGGCGATGATATCCCTGGAATGGAGGGCTTAGGCACTGACATCACAGTAATCTGCCCCTGGGAGGCCTTCAACCACCTGGAGCTTAGCGAGCTGGCCAAATATGGTATCATCTAA
complement component C6	XM_014128474	Salmo salar	Duplicate	Selected Randomly	ATGGAAGAAGATCAAAAGTGGGGAGTTGCTGGTAGAAGTGTAGGCAGGACTTGCAGTGAGCACCCTTGCAAAAAACGCTTTTGGAGGAATTGGAAAGATTTGTCTGGTATAACTGTCGGCATCGTATTCTCTGTATTGTCTCTTGGATTTTGCGTTCTCGTTTACCTGAGAACCTCGGAGCTTCAGTCCAGGATCCTAAACTTGGAACAACAGAGAGATACGCAGCTCTCCGCGTGGATCTCACTCGAGCAGGTGGAACCAGTTATCTTTAGCCGAATAGATCAGATTCTGGAAGAGAAATTGGCGGCTCGACTTCCCAAAACACGAGAGGCCAGAGAAGCACCCCATAGCTGCGTTTGTCCACCAGGACCTCCTGGTCCACCCGGACGATCAGGCTTT…
cytochrome P450	NM_001123694.1	Salmo salar	Duplicate	Selected Randomly	ATGGTTCTCATGATACTACCCATTATCGGCTCAGTCTCTGTGTCTGAGGGGCTGGTGGTCATGGTAACACTATGCCTGGTGTACATGATCATGAAGTACATGCACACAGAGATCCCAGAGGGACTGAAACGGCTCCCAGGACCAAAGCCCCTGCCCATCATCGGGAATGTGCTGGAGGTGCACAACAACCCTCACCTCAGCCTGACTGCCATGAGTGAGCGCTACGGCTCAGTCTTCCAGATCCAGATAGGGATGCGGCCTGTGGTTGTTCTGAGTGGCAGCGAGACAGTCCGCAAGGCTCTTATCAAGCAAGGGGAAGACTTCGCCGGGAGGCCCGATCTATACAGCTTCAAATTCATCAACGACGGCAAGAGCTTGGCCTTTAGCACCGACAAGGCT…
death-associated protein-like 1	NM_001141103	Salmo salar	Duplicate	Selected Randomly	ATGGTTCAGCTATCTAAATCTGAAATGAGAGAGAGCCTTGAATTGAAGGCTGGCCATCCTCCAGCAGTGAAGGCTGGGGGGAAGCGAGTGGCCAAGAAGAGCTATGAGGAGAGTCATGCCCACCACCATGTGAACCCAGAGAGGGAACACAAGGTTCCCAAACCCAGATCTGCAGCCTCGTCCAGCCGAATGCAGCTAGTCAGTGTCTTGATGTCAGGAACACTTGACAAGTTGGCACATGACTTCCCAGAGACCCCAGTAAGTGTGAAACACAGCAGACTCAGACCTGCTTTGGAGAAGGCACACTCGCCAGCTTTCAAGTCTACCTTCTGCATCCAGCAACCGAAAAAGTTCTGA
Death-associated protein-like 1-B	NM_001141334	Salmo salar	Duplicate	Selected Randomly	ATGGTGCAACTATCTAAATCTGGAGTGAGAGAGAGTCCTCAATTGAAGGCTGGCCATCCTCCGGCAGTGAAGGCTGGGGGGAAACGAGTGGCCAAGAAAAGCTGTGAGGAGAGTCACGCAACCCACCATGTGAACCCAGAGAGAGAACACAAAGTTCCCAAACCCAGATCTGCAGCCACCTCCAGCAGAATGCAGCAAATCAGTGTCTTGATGTCAGGAACGCTTGACAAGTTGGGACATGACTTCCCAGAGACCCCAGTAAGTGTGAAACACAGCAGACTCAGACCTGCTATGGAGAAGGCACACTCGCCAGCTTTCAAGTCCAGCTTCTGCATCCAGCAACCGAAAAAGTTCTGA
Fibroblast growth factor receptor 2	XM_014128283.1	Salmo salar	Duplicate	Selected Randomly	ATGGAAAAGAGGCTCCATGCCGTTCCTGCCAGTAAGACTGTTAAATTCCGTTGCCAGGCGACTGGTAATCCCACTCCAACTTTGCGGTGGTACAGGAATGGGAAAGAGTTCAGGAAAGACCAGCGCATTGGAGGCTTCAAGCTCCGGGACCACATGTGGACAATAATAATGGAGTCAGTGGTTCCGTCTGATAAAGGCAACTACACCTGTCTGGTGGAGAACAAGCACGGCAGCCTCACACACACCTACCAGCTGGACGTAGTGGAACGTTCCCCTCACAGGCCCATCCTCCAGGCAGGCCTGCCAGCTAATCGTACGGCCATGGTTGGTAGCGACGTGGAGTTTGTCTGTCGAGTGTTCAGCGACCCTCAGCCCCACATCCAGTGGCTCAAACGCATC…
fragile histidine triad	NM_001141592	Salmo salar	Duplicate	Selected Randomly	ATGTCTACATTCCGTTTTGGACAGCACGTCATCAAGGCCTCAGCAGTTTTTCTACAAACTGAGTTGTCCTTCGCCCTGGTCAACAGGAAGCCTGTGGTGCCTGGACGTATCCTTCAATTATCACTTTAA
forkhead box P3	XM_014135153	Salmo salar	Duplicate	Selected Randomly	ATGCCACAGACTGAGAGTGAGAGGTTGAAGAGTGGGCGGCTGAACAGTGGTAGACAGCAGCAGCAGCGAGATCGGCGGGGTGAACACGGAGAGGAGCCAGACACACGTACCAAGCCAAATGATTCTTTCTCACCTCGGCTCTATGCTCGTACCTCTGTTACTCAGATGGGTTTCCCATTGATGATTAGACCTGGACGTCCACTTATGGCCTCATCTCAGCTCCAAAGCATACTGTTACAGCAGTGTTCCAGTGAGGAGGAGGGGAAACCGTTCCTGCAGCGGGTGTCTCGGTGCACCCAGCTGAGCCAGCACAGACCCTCTGTCCTCCGCCAGGGTGTCCTAGCTGCCCACGTACGACCACAGGCAGCGGCCGGTTCAGCTCAACCCATATCACTGTGC…
frizzled-9-like	XM_014213868.1	Salmo salar	Duplicate	Selected Randomly	ATGTGCTACAACATCTACTCTGTGGCCTTCATCATCCGCTCGGTGGCCGGGGCCGAGAACATCGCCTGCGACCGGGAGAATGGCGAGCTCTACATCATCCAGGAGGGGCTGGAGTCCACAGGCTGCACCATCGTCTTCCTCATCCTCTACTACTTTGGTATGGCCTCGTCCATCTGGTGGGTCATACTTACCCTCACCTGGTTCCTGGCCGCTGGTAAGAAGTGGGGCCACGAGGCCATTGAGTCCCACAGCAACTACTTCCACATGGCCGCATGGGGCATCCCGGCTCTGAAGACCATCATCATCCTCACCATGAGGAAGGTAGCAGGGGATGAGCTGACGGGTCTGTGCTACGTGGGCAGCATGGACTCTGGAGCGCTCACCGGCTTTGTGCTCATC…
myostatin 1a	NM_001123549	Salmo salar	Duplicate	Selected Randomly	ATGCATCTGACGCAGGTTCTGATATATCTCAGTTTCATGGTTGCTTTCGGTCCAGTGGGTCTTGGTGATCAAACCGCGCACCACCAGCCCCCTGCCACGGATGACGGCGAGCAGTGCCCAACATGCGAGGTCCGACAGCAGATCAAAAACATGAGATTACACGCCATCAAGTCCCAAATTCTTAGCAAACTGCGACTCAAGCAAGCTCCCAATATCAGCCGAGATGTTGTCAAGCAGCTCCTGCCTAAGGCACCACCTTTGCAGCAACTTCTTGACCAGTACGATGTTCTTGGAGATGACAATAAGGATGGAGTTATGGAAGAAGATGATGAACATGCCATCACAGAAACAATCATGACAATGGCCACTGAACCCCAATCCATCGTCCAAGTCGATCGG…
gonadotropin subunit beta-2	XM_014179924	Salmo salar	Duplicate	Selected Randomly	ATGTTAGGTCTTCATGTAGGCACCTTGATCTCCCTGTTCCTGTGTATTCTCCTGGAACCCGTTGAGGGGTCTCTCATGCAGCCCTGTCAGCCCATCAACCAGACTGTGTCTCTGGAGAAGGAAGGCTGCCCAACGTGCTTAGTCATTCAAACCCCTATCTGCAGTGGCCACTGCGTCACCAAGGAGCCGGTTTTCAAGAGCCCATTTTCCACCGTGTACCAGCATGTGTGCACCTACCGGGACGTCCGCTATGAAACGATCCGCCTACCTGACTGTCCCCCTTGGGTGGACCCTCATGTCACCTACCCTGTGGCTCTGAGCTGTGACTGCAGCCTCTGTAACATGGACACTTCTGACTGTACCATCGAGAGCCTGCAGCCAGACTTCTGCATTACCCAT…
Integral membrane protein DGCR2/IDD	NM_001173754	Salmo salar	Duplicate	Selected Randomly	ATGTTGCCAAAGGCTGACAGCAGCAGTTACGTCCTCCTCTCTCTTTTCGTCCTCACATTAACAGACCCACCACGGGCAGGTCCAAGGCTAGCTCTGGCAAGATTATTGTCAGAACTGCGCTGCAGCCCTGGACAGTTTGCCTGCCGCAGTGGGAAGATGCAATGCATCCCCATGTCCTGGCAGTGTGATGGCTGGGCGGCTTGTGAGGACAAGAGCGATGAGTTGGACTGCCCCCCCATGAAAGAGGAGACGTTTCACTTTGCCAATGGGTTTGGTAATGGGTTTGACCAAGTGGAGGATGTCATCGGTGTGGCCCAGCCTGTGCGCTTTAACAAGAAGTGCCCTAGTGGGTGGCATCACTACGAGAAGACAGCCAGCTGTTACAAAGTGTACCTGAGG…
Eukaryotic translation initiation factor 4E type 3	NM_001252360	Salmo salar	Duplicate	Selected Randomly	ATGGCAGTTCCTGCTGTCCCGAATCTGCAATTGAACAAAACAGTAAGTCAAAACTCCCCAGAACGTAACATCCATATTGACGAAAGAGAATTGGAGAACATCACGAACAACGATGGAAACGACACTCTCCCATTACATTCTCCGTGGACTTTTTGGCTTGATAGGTAA
interleukin-17D	XM_014164718	Salmo salar	Duplicate	Selected Randomly	ATGTTTGGTCGAGTATCTTTCGTGTTTTTGCTTCTGGTGCTGTTATGCGATGTGGCATCGGTAGCCAAGGTGTCCAAGAAGTCCACCCGGAGCCGACAGTGTTTGGATTTACCGGAAGAAATCCTCGAGCAGATGTTTGGGCGGCTTTCGGTGGGCGTCCTGAATGCGTTCCACCACACTCTGCAGCTTGCACCATTGGAGCGGAAGAATCTCACCTGCCCATCAGCGGGACGCCCTGTTCCCGACAGGAAGTCTCGGATCCCCGTCAACCTTCTCAGCTTGTCTCCCTGGGCATACAGGATCTCCCACGACCCCGCCAGGTATCCCAGGTTCATACCCGAGGCATATTGCTTGTGTAAAGGCTGTCTGATAGGACCGTTTGGTCAGGAGAGCGACCAG…
interleukin-8-like	XM_014187025	Salmo salar	Duplicate	Selected Randomly	ATGAGCATCAGAATGTCAGCCAGCCTTGTCATTGTGCTCCTGGCCCTCCTGACCATTACTGAGGGGATGAGTCTGAGAGGCGTGGGGGCTGACCTGCGATGTCGCTGCATTGAGACGGAAAGCAGACGAATTGGTAGACTCATTAAGAAGGTGGAGATGTTCCCTCCCAGCTCGCACTGCAGAGACACTGAGATCATTGCAACTCTGAGCAACAGCGGTCAGGAGATTTGTCTGGATGTCAGCGCTCCTTGGGTCAAGAGGGTCATTAAGAAGATGCTGGCCAACAACAAATGA
Lectin precursor	NM_001141500	Salmo salar	Duplicate	Selected Randomly	ATGAAGTTTGTCAGCCTGATTGTGATGATGTCACTACTTGGGACAAAAATGGCTTTGACATTCCACAGACGTACCGGTGGCGATGATGCTCAAGTGTATTTCCAGGAGGAGACTGCAGAGTGTGACATGCCCAAAGCCTGTGACCTGAAGAATTATGAAGACTGGTACAGGCTGGGCTCCTACTGCATCAAGTACTACAAGGCTCCTCTCAACTTCACCGAAGCGGAGACACAGTGCAGGTCTGCTGCCCCCGGTGGCCACCTGGTGTCGGTGCATAACTGTCAAGCCAACGACAACCTGCTTTGCGTGGTGATGAAGAACAACGCCAAAAGCCCTCGCATCTGGCTGGGAGGCTTCGAACTCTTCCAGTCTGGTAAGTTTGTGTGGACCGACGGCTCC…
lissencephaly-1 homolog A	XM_014214215.1	Salmo salar	Duplicate	Selected Randomly	ATGGTGCTGTCACAACGGCAACGGGACGAACTAAATCGAGCGATAGCTGATTATCTTCGTTCCAATGGATATGAAGAGGCTTATTCAACGTTCAAGAAGGAAGCAGAATTAGACATGAATGAAGAATTGGATAAGAAGTATGCTGGCCTTTTGGAAAAGAAATGGACCTCAGTCATCAGATTACAAAAGAAGGTGATGGAGCTGGAGTCAAAGCTGAATGAGGCCAAGGAGGAGATCACCTTGGGTGGGCCCATAGCCCAGAAGCGTGACCCCAAAGAGTGGATACCTCGCCCGCCGGAGAAGTACGCGCTGAGCGGCCATCGTTCCCCCGTCACACGTGTCATCTTCCACCCAGTCTTCAGTGTCATGGTGTCTGCCTCCGAGGACGCCACAATAAAG…
lissencephaly-1 homolog B	XM_014195676	Salmo salar	Duplicate	Selected Randomly	ATGGTGCTGTCACAGAGACAACGAGACGAACTAAACCGAGCAATAGCAGACTACCTACGCTCCAATGGCTATGAGGAAGCCTACTCCACCTTCAAGAAAGAGGCTGAATTAGACATGAATGAGGAGTTAGATAAGAAGTACGCTGGTCTTTTGGAAAAGAAATGGACCTCTGTCATCAGATTACAGAAGAAGGTGATGGAGCTGGAGTCGAAGCTGAATGAGGCCAAAGAGGAGATCACTCTAGGGGGTCCGGTGGCCCAGAAGAGGGACCCTAAGGAGTGGATCCCCCGTCCCCCAGAGAGATACGCCCTGAGCGGCCACCGCTCCCCCGTCACACGGGTCATCTTCCATCCTGTCTTCTCCGTCATGGTCACCTCCTCCGAGGACGCCACCATCAAG…
Integral membrane protein DGCR2/IDD	NM_001173754	Salmo salar	Duplicate	Selected Randomly	ATGTTGCCAAAGGCTGACAGCAGCAGTTACGTCCTCCTCTCTCTTTTCGTCCTCACATTAACAGACCCACCACGGGCAGGTCCAAGGCTAGCTCTGGCAAGATTATTGTCAGAACTGCGCTGCAGCCCTGGACAGTTTGCCTGCCGCAGTGGGAAGATGCAATGCATCCCCATGTCCTGGCAGTGTGATGGCTGGGCGGCTTGTGAGGACAAGAGCGATGAGTTGGACTGCCCCCCCATGAAAGAGGAGACGTTTCACTTTGCCAATGGGTTTGGTAATGGGTTTGACCAAGTGGAGGATGTCATCGGTGTGGCCCAGCCTGTGCGCTTTAACAAGAAGTGCCCTAGTGGGTGGCATCACTACGAGAAGACAGCCAGCTGTTACAAAGTGTACCTGAGG…
Macrophage inflammatory protein 2a	NM_001141422	Salmo salar	Duplicate	Selected Randomly	ATGAGCATCAGAATGTCAGCCAGCCTTGTCGTTGTGCTCCTGGCCCTCCTGACCATTACTGAGGGGATGAGTCTGAGAGGCGTGGGAGCTGACCTGCGATGTCGCTGCATTGAGACAGAGCGCAGACGTATTGGTAAACTCATTAAGAAGGTGGAGATGTTCCCTCCCAGCTCGCACTGCAGAGACACTGAGATCATTGCCACTCTGAGCAACAGCGGTCAGGAGATTTGTCTGGATGTCAGCGCTCCTTGGGTCAAGAGGGTCATTGAGAAGATGCTGGCCAACAACAAATGA
Mitogen-activated protein kinase 3	NM_001173796	Salmo salar	Duplicate	Selected Randomly	ATGGCGGATTCGAGCAACAGTGCTGCTTCGACTGGAGCTACAGGCTCGAATACTGGTGCCGCCGGGGCTGTTGAGCCCGAGGGAGCTACTGGAGCTACGGGGATCAAGCCCGTTTTGGAGGTGGTAAAGGGGCAGAACTTTGACGTTGGCCCCCGCTATGTCAACCTCTCGTACATCGGGGAAGGGGCCTATGGAATGGTTTGCTCGGCCAATGACGGCATGACAGATTCTCGCGTGGCCATTAAGAAGATCAGTCCATTTGAGCATCAGACGTACTGTCAGCGCACACTGAGGGAGATCAAGATCCTGCTGCGGTTCCGCCATGAAAACATCATCGGCATCAACGACATCCTGAGGGCCCGCCGCATCGAGTGCATGAGGGACGTCTACATAGTGCAG…
55 kDa erythrocyte membrane protein	NM_001139627	Salmo salar	Duplicate	Selected Randomly	ATGACATTAAAATCCAATAAAAACGAACCCGCTGTCATACTTGAGCGGGTCAACAGTGCTCGAACAGCCCTCTCCGACCTGTACCTGGAGCAGCTGCTTCAAAACAAACCAAAGCCAGAAAAGGGGGTTATGCCAGCCTATGAGACAAAAGGAGCAGAAGTATACACTAACGGCAGCGCTGGTCACATGAACGGAACTGAGCCAACTAGGATGCGTGAGGTGGCGTTTGAAAAAAATCCCTCAGAGCCCATGGGGGTGACTCTGAAATTTAATGGAAAACAGAAGTGCACTGTGGCCAGAATATTACATGGGGGAATGATACATAGACAAGGTTCCCTTCATGAAGGGGATGAAATAGCAGAGATCAATGGAACGAGTGTGGCCAACCAATCTGTTGAC…
Viral myc transforming protein	NM_001173816	Salmo salar	Duplicate	Selected Randomly	ATGCTGCAGAGTTTCTCCCAGTCGCAAGACTGGTTCTACTCAGAGCCTCTTTTGTTTGATGATGAATTCTGCCAGAGCTTGATGAAGGACCTACAGTCGCTCCCCACGCCACCCCAGTCCCCTCCATTGAAGACTGGACTCAATGCCAAACCACTTTCCAAGGAGGACCAGTTGAGCTACGTCTCGGACATACTCCTGGAGGATCAGGACCCGCAACTAAATTGGAATTGTGACTTTTTGTACGATGGCAGTGCAACCGAGACAAAGGACCAACAGCCAGATGAGTCCGACGACTGTTTATGGCATTGCCTCGGTGATAAGTCTATGGAGAAGCTATCATCTGTACTCTCCAGCAGCCCGCTGCTCTCGGACATAGACACAAGCATTTTCGAGGAAATT…
Transcriptional regulator Myc-2	NM_001173631	Salmo salar	Duplicate	Selected Randomly	ATGCTGCAGAGTTTCTCTCAGTCGCAAGATTGGTTCTACTCGGAGCCTCTCTTATTTGATGATGAATTCTGCCAGAGCTTGATGAAGGACCTACAGTCGCTCCCCACGCCACCCCAGTCCCCTCCGATGAAGGTTGGACTCAATGCCAAACCACTTTCCAAGGAGGACCAGTTGAGCTACGTCTCTGATATACTCCTGGAGGATCAAGACCCACAACTAAATTGGAATTTTGACATTTTGTACGATGGCAATGCAACCGGAACAAAGGACCAACAGCCAGAGGAGTCCGACGACTGTTTGTGGCATTGCCTCAGTGATAAGTCTATGGAGGAGAAGCTATCGTCCGTGCTCTCCAGCAGCCCGCTGCTCTCGGACATAGACACGAGAATTTTTGAGGAA…
nuclear factor NF-kappa-B p100 subunit	XM_014153936	Salmo salar	Duplicate	Selected Randomly	ATGGATGAAGCTCAGTACAGCATGAAAATGATTGAAAATCAGTTGATGATGAACTTATCGACTTATGAGTTCATGCCACCTGTGGAGGTCAAGAGTGAGCCCTACATACCTGAGACAGCTCATGGACCCTATATTCAAATACTTGAGGAGCCCAAACAGAGAGGCTTCAGATTCCGCTATGAGTGTGAGGGTCCGTCCCACGGTGGGCTCCCAGGGGCCTCCAGCGAGAGGAACAGGAGAACCTATCCCACTGTCAAGGTGTCTAACTATGTGGGGATAGCCAGGGTAGAGGTGCAGCTGGTGACCCACTCTGACCCCCCCCAGGTCCACGCTCACAGTCTGGTGGGGAGGCACTGCTGCACGGAAAGTGGAAAATGCAGTGTGGATGTGGGCCCCAAT…
Homeobox protein Nkx-2.3	NM_001173756	Salmo salar	Duplicate	Selected Randomly	ATGTTACTCAGCGGGTTCCATTTCCTTGATGCGCGCGAGCAGGACTTCGATGGCATGATGCTCCCGAGCCCGCTCACTTCCACGCCGTTCTCAGTCAAGGATATTCTGAAACTCGAACAGCTAGAGCAGCAGCAGCAGAGGCAGCGATCTCAACAGCACCAATCTCGACATCTGGACCCGCAACAGATCCAACACCTGTCCCACACCCAACAACACTTAGCACACCCGGACTCGACCCAGCAGCAGCAGACCCAGTCCCAGCACTTCCAGGCGCCACCGTCCTGTATGCTTGCTTCAGCGGTCGACAGCCCTCCGTTCTCGGACGGGGAAGACAACATGGCTTACCTGAGTTCTCTGGCGCCTCAGGACGGGCATGGAGAGGCCAGTCTGTCCCCGGAG…
PH and SEC7 domain-containing protein 3	NM_001140044	Salmo salar	Duplicate	Selected Randomly	ATGAAAGAGACAACAGCCAAGAGACGCGAGAAATCCAAGGACTCCAAAGCTGATAAACAGAAGGATGCGGGCCCCGAGCCGCAGGATGTGGAGATGCCAGAGGAAGACTCGGCTACTGCAGAAAAGAAACCCAAGGAACTTGATACCCTCACACTTGAAGACATCAAGGAGCATGTAAAGCAGATAGAGAAGGCTGTGTCGGGCAAGGAGCCTCGCTTTGTGCTGAGGGCCTTGCGTGCCCTGCCCTCCACCAGCCGCCGTCTCAACCCCAATGTGCTGCACAAGGCTGTGTCTGGCTTCTACACCTCCAATGCCGCCGGCAAGGAGTTCCTACTCAGCTTTCTGGAGGAGCCCATGGACACCGAGGGAGATGTCCAGTTCAGGCCCCGTACAGGGAAG…
adenylosuccinate synthetase isozyme 1	NM_001140197	Salmo salar	Duplicate	Selected Randomly	ATGTCTCACAAAAGTTGTTATACAAACCCTGGCACAGGGGGGAAGCGACCTCGAAACGACAAGGGGAACAAGGTGACAGTTGTACTTGGTGCACAATGGGGCGACGAAGGGAAGGGAAAAGTGGTCGACTTGTTGGCGACAGAGTCGGACATCATTTGCAGATGCCAGGGCGGTAACAACGCAGGTCACACGGTGGTCGTGGATGGGATGGAATATGACTTCCACCTCCTACCCAGTGGGATCATCAACTCTAAAGCTGTTTCTGTGATCGGCAATGGTGTGGTCATTCATCTGCCAGGCTTGTTAGAAGAAGCGGAAAAAAATGAAAAGAAAGGCCTTAAAGACTGGGAGAAGAGACTGATAATCTCAGACAGGGCCCACATTGTGTTTGACTTCCAC…
ras-related C3 botulinum toxin substrate 1-like	XM_014203097	Salmo salar	Duplicate	Selected Randomly	ATGCAGGCCATAAAGTGTGTCGTGGTTGGGGACGGAGCTGTGGGTAAGACATGTCTGCTGATCAGCTACACGACCAACGCCTTCCCTGGAGAGTACATCCCCACAGTGTTTGACAACTACTCTGCCAATGTGATGGTGGATGGAAAACCAGTCAACCTGGGCCTGTGGGATACAGCAGGACAGGAAGACTACGACAGACTCCGCCCCCTCTCCTACCCACAGACGGATGTGTTCCTTATCTGTTTCTCCCTCGTGAGTCCTGCCTCGTTTGAAAACGTCCGTGCCAAGTGGTACCCAGAGGTCAGGCACCACTGCCCCAACACGCCCATCATCCTAGTGGGCACCAAGTTGGATCTGAGGGACGATAAGGACACCATCGAGAAGCTCAGGGAGAAGAAG…
ras-related C3 botulinum toxin substrate 1	XM_014179787	Salmo salar	Duplicate	Selected Randomly	ATGCAGGCCATCAAGTGTGTTGTAGTGGGGGACGGAGCTGTGGGTAAAACATGCCTGCTCATCAGCTACACCACCAACGCGTTCCCCGGGGAATACATCCCCACAGTCTTTGACAACTACTCTGCCAATGTGATGGTAGATGGGAAACCAGTGAATCTGGGTCTATGGGATACAGCAGGACAGGAAGACTACGACAGACTCAGACCACTGTCCTATCCACAGACGGATGTGTTTTTGATCTGTTTCTCTCTCGTGAGTCCTGCCTCATTTGAAAACGTCCGTGCCAAGTGGTACCCAGAGGTGAGACACCACTGCCCCAACACCCCAATCATCCTGGTGGGCACCAAGCTGGATCTGAGAGATGACAAGGACACCATCGAGAAGCTGAAGGAGAAGAAA…
transforming protein RhoA-like	XM_014145764	Salmo salar	Duplicate	Selected Randomly	ATGGCTGCGATCCGTAAAAAACTGGTGATTGTTGGTGATGGTGCTTGTGGAAAGACCTGTCTGCTCATAGTCTTCAGTAAAGACCAGTTCCCTGAGGTCTACGTACCTACAGTGTTTGAGAACTATGTGGCAGATATTGAGGTGGACAGTAAGCAGGTGGAACTGGCCCTCTGGGACACAGCTGGACAGGAGGACTACGACAGACTACGGCCTCTCTCTTACCCTGACACTGACGTCATCCTCATGTGCTTTTCCATAGATAGCCCCGACAGCTTGGAGAATATCCCAGAGAAGTGGACCCCTGAAGTAAAACACTTCTGTCCAAATGTACCCATCATTCTTGTGGGTAATAAGAAGGACCTGCGGAATGACGAGCACACACGTCGGGAGCTAGCAAAA…
transforming protein RhoA	XM_014146310	Salmo salar	Duplicate	Selected Randomly	ATGGCGGCGATTCGTAAGAAGCTGGTGATCGTGGGAGATGGTGCATGTGGGAAGACCTGTCTGTTGATAGTCTTCAGTAAAGACCAGTTCCCCGAGGTCTACGTACCCACTGTCTTTGAGAACTATGTGGCTGACATCGAGGTGGACAGCAAGCAGGTGGAGCTGGCTCTGTGGGATACAGCTGGCCAAGAGGACTACGACAGGCTTCGCCCCCTCTCCTACCCCGACACTGACGTCATCCTCATGTGCTTCTCCATTGACAGCCCAGACAGTTTGGAGAACATTCCAGAGAAATGGACTCCCGAGGTCAAACACTTCTGTCCCAATGTTCCCATCATCCTCGTAGGCAACAAGAAGGACCTGCGCAATGATGAACACACACGCCGCGAGCTGGCCAAG…
ytochrome P450 1A1	BT059507	Salmo salar	Duplicate	Selected Randomly	GTACAGAGAAACGGAGTTCTCTTATAGCAAGAGAAAAAACTTTGTATAAATATAACATCACCTGCAAACTTCTTCGATCTCCCTGCAAGACGGCTCATTTGGCTCATAACGGAAGGTAATAAAAATGACTAATACTGCATGTAATATATTTATATTTAACTTAAGAACAAGGAAACATATGTTGGAATAGCAGGTGTCTTATTGTGGTGAATGAAGTGTCGAAATAACATTTATTAATTCGTTTGCACATAATATTAGTATAGTTTAAAACAATAAATAATATAACAAGCTCCAACACGCATTATATACTGTTATCTTGTACCGTTTATTCTTGAGTCTTCTTTTTAGTATAATCTATTCAAAAAAATGTACGTACGTGTAGGCAATACAACAGTTAAG…
cytochrome P450, family 1, subfamily A	XM_014175977	Salmo salar	Duplicate	Selected Randomly	GTACAGAGAAACGGAGTTCACTTATAGCAAGAGAAAAAGCTTTGTATAAATATAACCTCACCTGCAAACTTCTTCGATCTCCCTGCAAGTCGGCTCATTTGGCTCATAACGGAAGGTAATAAAAACGACTAATTTTGCATGTAATATATTTACATTTAACTTAAGAACAAGTAAACATATGTTGGAATAGCAGGTGTCTTTTTGTTGTGAATGAAGTGTCGAAATAACGTTTATTAACTAGTTTGCACATAATATTAGTACTGTGTTTTTATTTTTTTTAATTTACAATATAACAAGCTATAAAATGCATTATATACTATTATCTTGTACCGTTTATTCTTGAGTCTTCTTTTTAGTAGAATATATTCGAGAAAATGTACGTACGTGTAGGCAATGTAA…
Septin-8	NM_001173763	Salmo salar	Duplicate	Selected Randomly	ATGGCTGCTACGGACGTAGACATATTTTCTAATGAAGAAAAGCGTAATCTCAGTTTGGGTGGCCATGTTGGTTTTGACAGCCTTCCCGATCAGTTGGTCAGTAAATCGGTGACACAGGGTTTCTGCTTCAATATCCTCTGTGTAGGGGAAACGGGTATTGGCAAGTCGACATTAATGAATACGCTTTTTAACACAATGTTTGAGAATGAGGAGGCCAGCCACTACCAGAATGGCGTGTGTATGCGGCCCAGAACATATGACCTCCAGGAGAGCAACGTCCACCTCAAGCTGACTATTGTGGACACTGTGGGGTTCGGGGACCAGATCAACAAAGAGGAGAGTTATAAACCGATAGTGGACTATATCGACACACAGTTTGAAAACTACCTCCAGGAAGAG…
Signal transducer and activator of transcription 5B	XM_014192796	Salmo salar	Duplicate	Selected Randomly	ATGGCAGTGTGGATCCAGGCCCAGCAGCTCCAGGGGGATGCGCTGCACCAGATGCAGTCTCTCTATGGACAGCACTTCCCCATCGAGGTGCGCCATTACCTGTCCCAGTGGCTCGAGGGCCAACTCTGGGATGTGATCGATCTGGAGAACCCCCAGGAGGAGTTTAAGGCCAAGCGTCTGCTGGACAGCTTGATCCAGGAGCTGCAGAACAAGGCTGAGCATCAGGTGGGAGAGGACGGCTTCCTGCTCAAGATCAAACTGGGACACTACGCCAGCCAGCTCAAGAGCACGTATGACCGCTGCCCTCTGGAGCTGGTGAGATGCATCAAACACATCCTGTACACGGAGCAGAGGCTAGTCCGAGAGGCCTCTAATTCAAGCTCCCCAGTGGGCGGGATG…
Signal transducer and activator of transcription 1	NM_001141285	Salmo salar	Duplicate	Selected Randomly	ATGGCCCAGTGGTTCCAGCTGCAGCAGCTAGACTCCAAGTACCTGGAGCAGGTGGACCAGCTGTATGATGATACTTTCCCTATGGAGATCCGCCAGTACCTCAGTGCCTGGATAGAGAGCCATGACTGGGACATGGTGGCCACCAGCGTTTCTCTTGCAGCGGTCCGTTTCCATGACCTCCTGGCCCAATTGGACATTCAGTACAGCCGCTTCGCCCTGGAGAACAACTTCCTGTTGCAACACAATATACGCAAGATTAAACGCAACCTGCAGGACCACTTCCAGGAATACCCTTTGCAGATGGCCATGATAATCTGTAACTGTCTGAAAGAGGAGAAGAAGATCCTGGCCTCCATTATCAAAAAAGAGGATAACGTGGGGTCCACACCAAACAACATG…
signal transducer and activator of transcription 2	NM_001145424	Salmo salar	Duplicate	Selected Randomly	ATGGCCCAGTGGGAGAAGCTGAGGCAGTTGGATTCTGTGTACCTGACACAGGTGGATGAGCTGTATGATGGGGATGCCTTCCCCATGGATGTACGCCACTACCTGGCACACTGGATAGAGGGTCAAGACTGGGATCGTGCAGCCCGGGACCATGATGTTGCCATGGTGCTGTTCCAGGTGTTATTAGAGAACCTGGATATCCAGCACAGCCGCTTCGTCCAGGGGGGAGAGTCCTTCCTGCTGCAGCACAACATACGCCGTTTCAAACACAGCTTCCAGAGGTACCAAGAGGAGCCTTACAATCTGGCCAACATCATCCAGTGGTTTCTGGAAAAAGAGAAAGAGATCCTGCAGAACGCTGAACTGGCTGAGCAGGTCCAGCTGCTGCAGGTCCAGCAG…
signal transducer and activator of transcription 4	NM_001173670	Salmo salar	Duplicate	Selected Randomly	ATGAGTCAATGGAAACAAATTCAACAGCTCCAGATCAAATACCAGGAGCAGGTGGGCTACCTTTATGATGACAACTTCCCTATGGACATACGGCAGGTGCTCTCCAACTATATTGAGAGCCAGGACTGGGATACTGCCGCAAACCATGAATCCATGGCGACAGTTCTCCTCAGCAATCTCCTGTCTCAGCTGGACAGGCAGTGTTCTCAGGAACAGAACTTCCTACAAAGACACAACTTGAAGTTCATCTACCAGCAGTTACAGACTAAATGCAAAGCCAGCCCTCTGCTGATGGCTGGGGTCATTTCTTCTTGCCTCAGAGAGGAGCGCCGTATCATCTCCACAGCCAGCATTCAGGAACAGGGCCCATTGGAGAAGTCAATGCAGAATTCGGTGGCC…
tubulin, alpha 8 like 3-1	NM_001173561	Salmo salar	Duplicate	Selected Randomly	ATGCGTGAGTGTATTTCTATGCATGTGGGCCAAGCCGGAGTCCAGATGGGCAATGCCTGTTGGGAGCTGTACTGCCTGGAGCATGGGATCCAGCCGGACGGACAGATGCCCAGTGACAAGACTCGTGGAGGTGGAGACGACTCCTTCAACACCTTCTTCAGTGAGACCGGAGCCGGAAAGCATGTCCCCCGTGCAATCTTCGTAGATCTGGAGCCCACTGTCATCGATGAGGTGAGGACAGGTATCTATCGCCAGCTGTTCCACCCTGAGCAGCTCATTACGGGTAAGGAAGATGCTGCCAACAACTACGCCCGTGGTCACTACACCATCGGCAAGGAGATCATTGACATCGTGCTGGACAGGACACGCAAATTGGCTGACCAATGTACTGGACTCCAG…
C21orf62-like protein	KF845941	Salmo salar	Duplicate	Selected Randomly	ATGGCTGGGTTCCTGGACAACTTCCGCATGCCGGAGTGTGAGTGCATCGACTGGGGGGAGAGGAGAAATACCCTTGCATCTATCGTCGCCGGAGTCCTGGTAAGTGCTGGGGCATGA
tubulin alpha-4A chain	NM_001139686	Salmo salar	Duplicate	Selected Randomly	ATGCGTGAGTGTATCTCTGTGCATGTGGGTCAGGCTGGAGTCCAGATGGGCAACACCTGTTGGGAGCTGTACTGCCTGGAGCACGGGATCCAGCCGGACGGCACCATGCCTAACAACAAGGCGGTCGGTAGCACTGACGACTCCTTCACCACGTTCTTCAGCGCCACGGGCATCGGGAAATACGTGCCCCGCGCCATCTTTGTAGACCTGGAGCCCACTGTCATTGATGAGGTGCGGACAGGTACCTACCGCCAGTTGTTTCACCCCGAGCAGCTGATCTCAGGGAAAGAGGACGCAGCCAATAACTATGCCCGTGGCCACTACACTATCGGCAAGGAGATCATCGACCAAGTGCTGGACAGGATCCGTAAACTGGCTGACCAGTGCACAGGGCTCCAA…
Thymosin beta-12	NM_001140734	Salmo salar	Duplicate	Selected Randomly	ATGCCTGACAAGCCAGATCTCGCTGAAGTCTCTAACTTCGACAAGACCAAGTTGAAGAAGACCGAGACGCAAGAGAAAAACCCCTTGCCCACCAAAGAAACCATCGAACAGGAGAAGCAAGCAACAGCATGA
vasodilator-stimulated phosphoprotein	NM_001140907.2	Salmo salar	Duplicate	Selected Randomly	ATGAGTGAGTCCAGTATCTGCCAGGCTCGGGCCACGGTGATGATCTATGATGATGGGAATAAGATGTGGCTCCCGGCAGGAACAGGGTCTCAGACTTTCAGCAGGGTCCAGATCTACCACAACCCCTCCACTAACGCCTTCAGAGTGGTGGGACGCAAGATACAGGACTAG
Ventrally expressed dharma	NM_001173756	Salmo salar	Duplicate	Selected Randomly	ATGTTACTCAGCGGGTTCCATTTCCTTGATGCGCGCGAGCAGGACTTCGATGGCATGATGCTCCCGAGCCCGCTCACTTCCACGCCGTTCTCAGTCAAGGATATTCTGAAACTCGAACAGCTAGAGCAGCAGCAGCAGAGGCAGCGATCTCAACAGCACCAATCTCGACATCTGGACCCGCAACAGATCCAACACCTGTCCCACACCCAACAACACTTAGCACACCCGGACTCGACCCAGCAGCAGCAGACCCAGTCCCAGCACTTCCAGGCGCCACCGTCCTGTATGCTTGCTTCAGCGGTCGACAGCCCTCCGTTCTCGGACGGGGAAGACAACATGGCTTACCTGAGTTCTCTGGCGCCTCAGGACGGGCATGGAGAGGCCAGTCTGTCCCCGGAG…
calcium/calmodulin-dependent protein kinase I	NM_001124638	Oncorhynchus mykiss	Duplicate	Selected Randomly	ATGCCTTTGGGTGACGATGGACATTCTTGGAAGAAGAAAACGTCAGATGTTAAGGAGAATTTCGACTTCAAGGAGATCCTGGGGACGGGGGCTTTCTCTGAGGTGGTCCTAGCGGAAGAGAAGAGGACACAGAAACTGGTGGCCATCAAATGCATCCCTAAGAAAGCCCTGGAAGGCAAAGAGAACAGCATAGAAAATGAGATCGCTGTCCTGCACAAATTAAAACATGCCAACATTGTCTCCCTGGAGGACATCTTTGAGAGTAAATCTCACCTCTACCTGGTTATGCAGCTGGTGTCTGGTGGGGAGCTGTTTGACAGGATAGTGGAGAAGGGCTTTTACACAGAGAAAGATGCCAGCAAGCTCATCCAGCAGATCCTGGACGCTGTCAAATACCTC…
dopamine receptor D1A4	EU371401	Oncorhynchus mykiss	Duplicate	Selected Randomly	TGACTGGTTGTTTTCTCTTTGCGCTCATCCTGACCACACTGCTAGGGAACACACTGGTATGTGTTGCCGTCACCAAGTTCCGCCACCTGCGTTCAAAGGTCACCAACTTCTTTGTGATCTCTTTGGCCATCTCAGACCTGCTGGTGGCCATCTTGGTGATGCCATGGAAGGCAGCGACGGAGATCGTGGGCTTCTGGCCCTTCGGAGCCTTCTGCAACATCTGGGTGGCATTCGACATCATGTGCTCCACAGCGTCCATTTTGAACTTATGTGTCATCAGCGTGGACAGATATTGGGCAATCTCAAGCCCGTTCCGCTATGAGAGGAAGATGACACCCAAGGTGGCATTTATTATGATCAGTGTGGCATGGACTCTGTCCGTGCTTATCTCCTTCATCC…
dopamine D2 receptor 1	NM_001124371	Oncorhynchus mykiss	Duplicate	Selected Randomly	ATGGACGTCCTCACACAGTATGCCTACAATGAGAGTTTCTGGGACAATGGGAATGGGAGCTTCAATGACACGGAGAGTGGGCAGAAGCACCCGTACAATTACTATGCCATGCTCCTGACGCTGCTCATCCTCGTCATCGTCTTTGGCAATGTGTTGGTGTGCATGGCCGTGTCCAGGGAGAAGGCCCTCCAGTCCACCACCAATTACCTGATCGTCAGCCTGGCCGTGGCTGACCTGCTGGTGGCCACCTTGGTTATGCCCTGGGTGGTCTATCTAGAGGTGGTGGGAGAGTGGAGGTTTAATAAAATCCACTGTGACATCTTTGTCACCCTAGATGTCATGATGTGCACTGCAAGCATCCTCAATCTCTGTGCCATCAGCATTGATCGATACACAGCA…
dopamine D2 receptor 2	NM_001124372	Oncorhynchus mykiss	Duplicate	Selected Randomly	ATGGACGTCCTCACACAGTATGCCTACAATGAGAGTTTCTGGGACAATGGGAATGGGAGCTTCAATGACACGGAGAGTGGGCAGAAGCACCCGTACAATTACTATGCCATGCTCCTGACGCTGCTCATCCTCGTCATCGTCTTTGGCAATGTGTTGGTGTGCATGGCCGTGTCCAGGGAGAAGGCCCTCCAGTCCACCACCAATTACCTGATCGTCAGCCTGGCCGTGGCTGACCTGCTGGTGGCCACCTTGGTTATGCCCTGGGTGGTCTATCTGGAGGTGGTGGGAGAGTGGAGGTTTAATAAAATCCACTGTGACATCTTTGTCACCCTAGATGTCATGATGTGCACTGCAAGCATCCTCAATCTCTGTGCCATCAGCATTGATCGATACACAGCA…
fibroblast growth factor receptor 1-A-like	XM_014128283*	Oncorhynchus mykiss	Duplicate	Selected Randomly	ATGGAAAAGAGGCTCCATGCCGTTCCTGCCAGTAAGACTGTTAAATTCCGTTGCCAGGCGACTGGTAATCCCACTCCAACTTTGCGGTGGTACAGGAATGGGAAAGAGTTCAGGAAAGACCAGCGCATTGGAGGCTTCAAGCTCCGGGACCACATGTGGACAATAATAATGGAGTCAGTGGTTCCGTCTGATAAAGGCAACTACACCTGTCTGGTGGAGAACAAGCACGGCAGCCTCACACACACCTACCAGCTGGACGTAGTGGAACGTTCCCCTCACAGGCCCATCCTCCAGGCAGGCCTGCCAGCTAATCGTACGGCCATGGTTGGTAGCGACGTGGAGTTTGTCTGTCGAGTGTTCAGCGACCCTCAGCCCCACATCCAGTGGCTCAAACGCATC…
sonic hedgehog	AY584236	Oncorhynchus mykiss	Duplicate	Selected Randomly	AATGTGGCGGAGAAGACGCTGGGGGCCAGTGGCAGATACGAAGGGAAGATCACGCGGAACTCCGAGCGATTTAAAGAACTGACTCCCAATTACAATACTGACATTATCTTTAAGGATGAAGAGAACACCGGTGCGGACCGGCTCATGACTCAGAGATGTAAAGACAAGCTGAACTCCCTGGCGATCTCTGTCATGAACCAGTGGCCAGGGGTAAAGCTCCGCGTCACCGAGGGCTGGGACGAGGATGGACACCATTTCGAAGAGTCGCTACACTACGAGGGAAGGGCAGTGGATATCACGACCTCCGATAGAGACAAGAGCAAATACGGCACGCTGTCCAGACTAGCAGTGGAGGCTGGGTTCGACTGGGTCTACTACGAGTCCAAGGCC
transcription factor 7	NM_001281323	Oncorhynchus mykiss	Duplicate	Selected Randomly	ATGCCTCAGCTCAGTAGTGGCGGAGGAGATGATCAAGGAGCAAACGATGAAATGATATCCTTCAAGGATGAAGGCGAACAAGATGAGAAAATTCAAGAAAACGCTTTCACAGAAAGGGACTTAGCTGACCTCAAGTCGTCTCTGGTGAATGAATCGGAGACAAATCAAAGTTCGAACGCAGCGGCGGTCAGACGAAGTCAGCAAAACGAACATAGAGGTTATCAAGAGAAACACCGGGAGCATCTCGACAGCGTGTCCAAACATCAAGATGGAGGGATGTATAAAACAGCGTATCCAGGGTACCCGTTTCTCATGCTGCCTGACCCATACCTCCCCAACGGATCCGTGTCCCCATCTTCCAACAAAGTTTCAGTGGTCCAACAGTCTCACGGGATGCAC…
cGMP-dependent protein kinase 1	XM_014179310*	Oncorhynchus mykiss	Duplicate	Selected Randomly	ATGGGGACTCTACGCGATCTCCAATACGCACTACAAGAGAAGATTGAGGAGTTGCGACAACGAGACGCGCTAATTGACGAACTGGAGCTGGAATTAGATCAAAAGGACGAATTGATACAAAAGCTTCAAAATGAACTGGATAAATACCGATCCGTTATCAAACCGGCGACGCAACAAGTCCACAAGGCAAGCGTACTACAGGAGCAGCACAGGACCAAGAGACAGGCGATATCAGGAGAGCCCACTGCCTTTGACATTCATGAACTCAGTCACGTCACTCTTCCATTCTACCCCAAGAGCCCACAGTCCAAGGACTTAATCAAGGAGGCCATTCTTGACAACGACTTCATGAAGAACCTCGAGCTTTCTCAGATCCAGGAGATCGTTGACTCCATGTAC…
cGMP-dependent protein kinase 1	XM_014179309*	Oncorhynchus mykiss	Duplicate	Selected Randomly	ATGGGGACTCTACGCGATCTCCAATACGCACTACAAGAGAAGATTGAGGAGTTGCGACAACGAGACGCGCTAATTGACGAACTGGAGCTGGAATTAGATCAAAAGGACGAATTGATACAAAAGCTTCAAAATGAACTGGATAAATACCGATCCGTTATCAAACCGGCGACGCAACAAGTCCACAAGGCAAGCGTACTACAGGAGCAGCACAGGACCAAGAGACAGGCGATATCAGGAGAGCCCACTGCCTTTGACATTCATGAACTCAGTCACGTCACTCTTCCATTCTACCCCAAGAGCCCACAGTCCAAGGACTTAATCAAGGAGGCCATTCTTGACAACGACTTCATGAAGAACCTCGAGCTTTCTCAGATCCAGGAGATCGTTGACTCCATGTAC…
sonic hedgehog	AY584236	Oncorhynchus mykiss	Duplicate	Selected Randomly	AATGTGGCGGAGAAGACGCTGGGGGCCAGTGGCAGATACGAAGGGAAGATCACGCGGAACTCCGAGCGATTTAAAGAACTGACTCCCAATTACAATACTGACATTATCTTTAAGGATGAAGAGAACACCGGTGCGGACCGGCTCATGACTCAGAGATGTAAAGACAAGCTGAACTCCCTGGCGATCTCTGTCATGAACCAGTGGCCAGGGGTAAAGCTCCGCGTCACCGAGGGCTGGGACGAGGATGGACACCATTTCGAAGAGTCGCTACACTACGAGGGAAGGGCAGTGGATATCACGACCTCCGATAGAGACAAGAGCAAATACGGCACGCTGTCCAGACTAGCAGTGGAGGCTGGGTTCGACTGGGTCTACTACGAGTCCAAGGCC
transcription factor 7	NM_001281323	Oncorhynchus mykiss	Duplicate	Selected Randomly	ATGCCTCAGCTCAGTAGTGGCGGAGGAGATGATCAAGGAGCAAACGATGAAATGATATCCTTCAAGGATGAAGGCGAACAAGATGAGAAAATTCAAGAAAACGCTTTCACAGAAAGGGACTTAGCTGACCTCAAGTCGTCTCTGGTGAATGAATCGGAGACAAATCAAAGTTCGAACGCAGCGGCGGTCAGACGAAGTCAGCAAAACGAACATAGAGGTTATCAAGAGAAACACCGGGAGCATCTCGACAGCGTGTCCAAACATCAAGATGGAGGGATGTATAAAACAGCGTATCCAGGGTACCCGTTTCTCATGCTGCCTGACCCATACCTCCCCAACGGATCCGTGTCCCCATCTTCCAACAAAGTTTCAGTGGTCCAACAGTCTCACGGGATGCAC…
Axin-1	XM_014159374*	Oncorhynchus kisutch	Duplicate	Selected Randomly	ATGAGTGATGTGTTCCGCCAGCCGTCGTTGTTTTACCATCTGGGTGTCAGAGAGAGCTTCGACATGGCCAACAATGTCATCCTGTACCATGACACTGACCCCGACACCGCTTTGTCACTGAAGGACATGGTGGCACAGAAAAACACTGCGTCTAGAACACAGACATTAGGGTTCCCCTGGGTTCAGCTCCCTCCAGAGTACAGAGGCTCTGGATTACGCAACAAAGCGTCCAGTGGTAACTACTACTTCATCCCCTATGTGCTGACTCCTAACCATGAGTATATGTGTTGTGAGAGCGATGCCCAGAGGAGGGCCAGTGAATACATGCAGCCCAGCTGGGACAGCTTGCTGAGTCCTCTCTGTCTGCCACTCACCGACCGCTTCACCTCACTGCTCAAG…
frizzled-9-like	XM_014213868*	Oncorhynchus kisutch	Duplicate	Selected Randomly	ATGTGCTACAACATCTACTCTGTGGCCTTCATCATCCGCTCGGTGGCCGGGGCCGAGAACATCGCCTGCGACCGGGAGAATGGCGAGCTCTACATCATCCAGGAGGGGCTGGAGTCCACAGGCTGCACCATCGTCTTCCTCATCCTCTACTACTTTGGTATGGCCTCGTCCATCTGGTGGGTCATACTTACCCTCACCTGGTTCCTGGCCGCTGGTAAGAAGTGGGGCCACGAGGCCATTGAGTCCCACAGCAACTACTTCCACATGGCCGCATGGGGCATCCCGGCTCTGAAGACCATCATCATCCTCACCATGAGGAAGGTAGCAGGGGATGAGCTGACGGGTCTGTGCTACGTGGGCAGCATGGACTCTGGAGCGCTCACCGGCTTTGTGCTCATC…
frizzled-6-like	XM_014157334*	Oncorhynchus kisutch	Duplicate	Selected Randomly	CTGCCAAGAGGGACATGGGCTTCTGGTGCCCCCCTTCAGCTGAAGACTCGACCCGGCCAGGGATCCACGTTCCTGGGTGCCGGGGACTGCGCTCCCCCTTGCTCCAACATGTACTTCAAGCCCCATGAGATCGAGTTCGCCAAGACCTTCATCGGGGTGTGCTCCATCGTCTGCCTCTGCGCCACGCTCTTCACCTTTCTCACCTTCCTCATCGACGTCAAACGCTTCCGCTACCCCGAACGGCCAATCATCTTCTACGCCGTGTGCTACAGCTTCGTGTCGCTCATCTACTTCATCGGCTTCCTGCTGGGGAACAATGCATCCTGCAACAAGGCGGTGCACCCGGCTGCCATGGACACGGTAGTGCTGGGCTCCCAGAGTAAAGGCTGTACGTTACTC…
frizzled-6-like	XM_014201517*	Oncorhynchus kisutch	Duplicate	Selected Randomly	ATGATACCTAGGCTGGTCTGGGTGTGCCTGGCACTGATAGGGGCGAGGATCTGCCACGCCCACAGTCTGTTTACCTGTGAACCCATCAAGGTGCATCGCTGCCTGGGGATGCTCTACAACATGACCTTCTTCCCCAACATGATGGCGCACTATGACCAGGACATAGCAGCCAGCAGGATGGAGCCCTTCATGCCGTTGGTCAATCTGCGCTGCTCTCCAGACGTACATCACTTCCTGTGTCAGGCCTTTATCCCAGCATGCACTGAGGACACCAAAGTGATCCAGCCATGTCGTGACCTGTGTGAGAAAGTGAGGTCAGACTGCAGGAAGGACATCGGCACCTTCGGCATCACCTGGCCTCCGGAGCTGCAGTGCGACAGATTGGAGTATTGCCTCTAC…
rho-associated protein kinase 2-like	XM_014211022*	Oncorhynchus kisutch	Duplicate	Selected Randomly	ATGTCTGCTGGAGAAAGTTTGGAGGCTCGTTTTGAGAAAATCGATGCCATGTTGAAGGACCCGAAGTCGGAAATAAACACGGATTGCCTTTTGGATGGCTTGGACGCGTTGGTGTACGACCTGGACTTTCCAGCCCTGAGAAAAAACAAAAGCATCGACAACTTCTTGAATAGATATAAGGACACCATCAGTAAGATCCGGGACCTGCGGATGAAAGCAGAGGACTATGAGGTGGTCAAGGTTATCGGGAGGGGTGCTTTTGGAGAAGTGCAGTTGGTAAGACACAAAGCCACGATGAAGGTGTATGCCATGAAGCTGCTTAGCAAGTTTGAGATGATAAAGAGGTCGGACTCTGCTTTCTTCTGGGAGGAGAGGGACATCATGGCCTTTGCCAACAGC…
rho-associated protein kinase 2-like	XM_014211021*	Oncorhynchus kisutch	Duplicate	Selected Randomly	ATGCAGACCAAAGATGAGCTGGAGCACAAGTGCAGAACTGCCACCAGTCGTCTAGAGAAAACCTCCAAAGATCTTGATGAAGAAGTGAGTAGCAGGAAGGCTCTGGAGTCGAGTCTGAGGCAGCTGGAGAGAGAGAAGGCTCTACTGCAGCACAAGACTGTGGAGAGCCATCGCAAGGCAGAGAGTGAGGCAGACAGGAAACGCTGCCTGGAGAACGAGGTCAACAGCCTACGAGACCAGCTGGACGAAATGAAGAAGAGAAATCAGAACTCACACATATCCAACGAGAAAAACATTCACTTACGAAGACAGCTGGACGAGGCCAATGCTCTGTTGCGTGCGGAGCAGGAGGTGGCCACAAGGCTGAGGAAGGCCCAGACGGAAACAGGCAAGCAGCTG…
tumor suppressing protein p53	EU978857	Coregonus lavaretus	Duplicate	Selected Randomly	ATGGCTGATCTTGTGGAGAACGTGTCTCTTCCACTCAGCCAGGAGTCTTTCGAGGACCTGTGGAAAATGAATTTGAACCTGATGGAAGTTCAACCACCTGTAACCGAGGCTTGGGTGGAATATGATAATTTCATGATGGAGGCCCCTCTCCAGGGGGAGTTTGATCAGAGTCTGTTTGAGGTGTCTGCACCCCAGCCCTCCATCTCTACCCTGGACACTGGCTCTCCACCTACCTCCACCGTACCAACCACGTCTGACTACCCCGGGGCCCTGGGGTTCCAGCTACGTTTCCTCCAGTCCAGCACAGCCAAGTCCGTCACTTGCACATATTCTCCAGACCTGAACAAGTTGTTCTGCCAGTTGGCAAAGACTTGTCCAGTTCAGATTGTGGTGGACCAC…
pregnancy-associated plasma protein A	GU933427	Salvelinus alpinus	Singleton	Pre-selected	ATGAAACTTTGGACTTTTCCCTGGCTGCCTTGCCTGGTGATACTCATCTTATGTTTTGGATCAGAGTGCGGGACTGTCCGGAGAAAGGGGAGATCCAAAAGGGACTTGGTGCGTATCAGGGAGGCGAGAGCCACCTTTCCAGGGGCCTGTGCCACACGTCTGCCCCGGGGCAAACGCTCCTTGCCCGGCTTGGAACGACGTGTACCTCGCCAGCGCCGGCGCTCCTCCCAAGCGGAGGAGAACTCTCCAGGTCGTGGGAAAGCTGTTTATTTTACCGGCAGAGGTGACCAACTTCGGCTTAAGCCGGGCGTGCCGAGAGGAAATTTTACGCTGGAGATGTGGATCAAACCAGAAGGAGGTCAACGATCTCCTACGGTGATTGCAGGTCTGTATGATAAG…
26S proteasome complex subunit DSS1	XM_014178471	Salmo salar	Singleton	Pre-selected	GATAGACCCGCGCAACGGAAAGGCAGTTAACATGTCTGACAAGAAACAGACTGTAGATTTGGGATTATTAGAGGAGGACGATGAGTTTGAAGAATTCCCAGCCGAGGATTGGACTGGGTTGGATGAGGATGAAGATGCCCACGTGTGGGAAGACAACTGGGATGATGACAATGTAGAGGACGACTTCTCTAATCAACTAAGAGCGGAGCTGGAGAAACATGGGTACAAGATGGAGACGTCTCAGTAGCAGCCGAGTCCACACGGCTGTTGAGATCGGATAGGGATGGACTTGATATTTATAACATCATACTTGAAATGGAGGATGTTTAACTTGCTAAACTCGCACACATTTTTGTACGAAACCTTAGCACGAGTAAAGTGTTTCACGAGTAAATTCCC…
insulin-like growth factor binding protein 2 paralogue A	JX565547	Salmo salar	Singleton	Pre-selected	ATGATATCGTATTCAGGCTGCAGCTTGCTGCTGCTGTCGGTGGCTTTCGTGGGCGCTTCTTTCGCGGAGATGGTCTTCCGTTGCCCGAGTTGCACCGCCGAACGTCAGGCTGCGTGCCCGAAGCTCACCGAGACCTGTGCAGAGATAGTGCGCGAACCGGGCTGCGGTTGCTGCCCGGTGTGCGCCCGGCAAGAGGGCGAGTTATGCGGCGTGTACACCCCGAGATGCTCCAGCGGGCTCCGGTGTTACCCGAAGCCGGACTCCGATCTGCCTCTCGAGCAGCTGGTCCAGGGGCTGGGGCTGTGCGGACACAAAGTGGTCACCGAGCCCACGGGGAGCCAGGAGCACCGGGAGCAATTTAGCGGGGAGGTGGTGGACCTCCTGGACACGAGCCTGACA…
insulin-like growth factor binding protein 4	JX565554	Salmo salar	Singleton	Pre-selected	ATGGTGCGAGGTGGCGGTGCGGCTATAGCGCCGCCCTGCTGGGGCCTGTGGGCGGTGGGCGCCCTTTCTCTGGCGACCCTGTGTCTGACGGAGGAGGCCATCCGCTGCCCCGTGTGCTCCGAGGAGCGGCTGGCCAGCTGCCAGCTGCCTGATGGCAGCTGCGAAGAGACGGTGAGGGAGGCGGGCTGTGGCTGCTGCCCcACCTGTGCCCTGGCCAAGGGGGTGCACTGCGGCGTCTACTCGCCGCGCTGCGGCACAGGGCTCCGCTGCTACCCgCCACGGAACGTGGAGAGGCCCCTCCACTCGCTCATGCATGGACAGGGAGTGTGCaCCGACGAGAGGGATGTGGAAGAGAACTCAgCGATGGACAGGCAGGATGAGATCATCCCTGAGCACCCC…
insulin-like growth factor binding protein 5 paralogue A	JX565555	Salmo salar	Singleton	Pre-selected	ATGCTGATTAGTTTTTCACTCCTGGCAACGCTTCTCCTAAGCGAGTCGGGTTGTTTGGGCTCGTTCGTACCGTGCGAACCGTGTGACCAGAAGCTTATGTCGATGTGTCCGCCAGTGCCGGTGGGATGCCAGCTGGTGAAGGAGCCTGGCTGTGGTTGCTGCCTGACTTGCGCGCTCCCCGAGGGCCAGTCGTGCGGTGTGTACACGGGGACTTGCACGCACGGGCTCCGATGCCTGCCGAAGAACGGGGAGGAGAAACCGCTGCACGCGCTCCTCCACGGGAGAGGAGTGTGCGCCAACGAGAAGATGTACAGGCCGCTGTATCCAGGCAGGGACGGTTATTCTCCAGAGGAAGCTATGTTAGCAGAGGTTCCAAAGTCCCTGCTGCCCCAGGCCAAG…
type I iodothyronine deiodinase	XM_014215901	Salmo salar	Singleton	Pre-selected	ACATACATGTCAGGGGTAAAAGAAACGTTTAGACAAAAGCCCACATAGACGGTCGAGGAGGGAGTGTTTGTTTGCACAACGTTCCACTCTGCCATAAAATAGGCTAGAAATCACACATAGGCTATTGTTTCGCTGAGCACCAAAGAAAAATATGATATTAATATGGAAATTGTTCATTTATCTGTCAATGCCGTGTTTATTTTGCTTTGCGTTCATGCAATTTATCTTTCTCACGCTTCTGAATTTGATTTCACGAAGCTTGACCAAGAAACTTATCTTAAAAATGGGTGAAAAGGTAACTATGACCCAGAATCCGAAGTTCAAGTATGAAGATTGGGGGCCGACTTTTATGTCATGGAATTTTGTCAAGACCATCCTAGGGCACATGTGGACTAATGT…
type III iodothyronine deiodinase-like	XR_001330141	Salmo salar	Singleton	Pre-selected	ATGAATACAGTCAAGGCTATGAAAAATGCAATTGTCTGTCTTATTTTACTGCCTCGCTTCTTCTTGGCAGCGATAATGCTGTGGTTTCTCGATTTCCATTGCGTAAGAAAGAGGGTCTTCCCCAAAATGAAGGAACAAGAAGGAAATATTGTCGACCCCCCAGTATGTATTTCCGAGTCTAATCGAATGTTCAGCTGGGAGTCAATCAAAGCCGTTTGGCATGGCCATAAACTGGACTTCTTAAAATCGGCGCACCTTGGATATGTAGCGCCCAACACAGAAGTTGTGCAGCTCCGCGACCAGAGCTGCAACCGGATTCTTGACTATGCCAAAGACAAGCGACCGCTCATTCTAAACTTTGGCAGCTGCACCTGACCACCGTTCATGACACGCTTGAAG…
hemoglobin subunit alpha	NM_001123662	Salmo salar	Singleton	Pre-selected	ATGAGTCTGACAGCAAGGGACAAATCTGTGGTCAATGCCTTCTGGGGCAAGATTAAAGGAAAGGCAGATGTCGTCGGCGCTGAGGCTTTGGGAAGGATGCTGACTGCTTACCCCCAGACTAAGACCTACTTCTCCCACTGGGCTGACCTGAGCCCCGGCTCTGCCCCAGTCAAGAAGCATGGAGGCGTCATCATGGGTGCAATTGGTAATGCTGTCGGACTGATGGACGACCTCGTGGGGGGAATGAGTGGTCTCAGCGATCTGCACGCCTTCAAGCTGCGCGTTGACCCTGGAAACTTCAAGATTCTGTCCCACAACATCCTTGTCACCCTGGCTATTCACTTCCCTGCGGATTTCACTCCCGAAGTGCACATTGCTGTGGATAAATTCCTTGCAGCC…
Hemoglobin subunit alpha-D	NM_001140720	Salmo salar	Singleton	Pre-selected	ATGCTCACAGACCACGAAAAGGAGCTGATCGCTAAAATTTGGGACAAAATGATTCCCGTGGCTTCCGACATCGGAGCTGAATGTCTTCTAAGGATGATGACGACTTTTCCCGGGACGAAAACATACTTCGCCCACCTGGACATCAGACCCAGGTCCACGCACCTGCGTTCCCACGGGAAGAAGATAGTTCTCGCGATAGCTGAGTGTTCCAAAGACATCAGCTCGATGATGGTCACCCTGGCACCGCTCCAAACACTGCATGCCTACAAACTGAGAATAGACCCCTGCAACTTCAAGCTTCTTTGTCACTGTATCCTCGTGACTTTGGCCGCTCACATGGGTGATGAGTTCGATCCTGTCGCGCACGCAGCCATGGACAAGTACCTCTCGGCCTTCGCA…
Hemoglobin alpha 4	NM_001140924	Salmo salar	Singleton	Pre-selected	ATGATTCTCACAGCCAAGGACAAAAAGATCGTGAAAGCCTTTTTTGGAAAGGTGGCTGGCAAAGCAGAGGACATCGGAAATGAGGCTCTCTCTAGGACCCTGGTGGTGTACCCCCAGACCAAGACCTACTTCTCCCACTGGACGGACCTGAGACCCGGCTCTGCTCCCGTCAAGAAGCACGGTCTGACCGTCATGGGAGGCGTCCTTGATGCCGTGACCAAGATCGACGACCTGACCGGTGGTCTTCTGGCCCTCAGCGAGCTGCACGCCTTCACGCTGCGTGTGGATCCCGCCAACTTCAAGATCATCAACCACAACATCCTGGTGGTGCTGGCCATGATGTTCCCTGACGACTTTACCCCTGAGGTGCACGTGTCTGTGGACAAGTTCCTCGCCAAG…
Heme-binding protein 1	NM_001173667	Salmo salar	Singleton	Pre-selected	ATGGCGCTAATCTCCCTCGAGGATCTTGATGGATTGGAGGATGAAGAGCTGGACAATGACATCACTGACAACCCTGAGCCAATGGAGGACGACGAGCAGCAGAGGCTGTACACCCATTGGCAGGCGATCGCCAGCACACACCAGGTGTCCGTCCCCCGAGAAATGACAGGACCAATTCAAGAGCTGACTCAGCGGAACCAAGCCCAAGATAGAGAGCAGGTCCCCTTTTCCTCCATCTCTCAGCATGAAAAGCTGGGCGAGGTGCTGTTTGAAGAGAGGGTGTACCCTGCAGGGAAGTGGGCGTGCATCACTGAAGGGGAGAAGCTGTACGAGCAGAGCATCTCCATGGGCTTTATGAAACTCATGAAATTCATCTGCAAGGAAAACTCTGTCGGACGC…
hemoglobin subunit beta	BT149916	Salmo salar	Singleton	Pre-selected	ATGGTCGACTGGACAGATGCTGAGCGCAGCGCCATCGTAGGCCTGTGGGGAAAGATCAGCGTGGATGAGATCGGACCCCAGGCCCTGGCCAGACTTCTGATCGTGTCTCCATGGACTCAGAGGCACTTTAGCACCTTCGGCAACCTGTCCACACCCGCTGCCATCATGGGTAACCCCGCCGTGGCCAAGCACGGAAAGACCGTGATGCACGGACTGGACAGAGCTGTGCAGAACCTGGATGACATCAAAAACGCCTATACTGCCCTGAGTGTGATGCACTCCGAGAAACTGCACGTGGATCCCGACAACTTCAGGCTCCTCGCCGACTGCATCACCGTGTGCGTGGCAGCCAAGCTCGGTCCCACCGTTTTCAGTGCTGATATTCAGGAAGCCTTCCAG…
homeobox protein HoxA10ab	NM_001130855	Salmo salar	Singleton	Pre-selected	ATGTCAGGCATGGAGATGTGGATGGACGCGCAGAGGTCGTGCCGAATGGATCAGCAACAAACTGTGGGTCCCCAGGTCGCGCCCTGCTCGTTCCCGCCGAGTATTAAGGAGGAGAGCGCGTACTGTCTCTACGAGCCGCAGAAGTGCCCCAAAGCCTCGACCGCCGAAGACCTGACATACTCCAGGCTAACCACGACAGGCTCAGGTTCAGGCTCGTGCACAGTCACCGACGGCGGTGGTGGTGGGGGTACTGTACCAGTGCCTGGCTACTTCCGCTTGTCTCAGATGCACGCACACTCTCATAAAGTTTACCACGGCGCCCAATCGAACCCCTCTCATTCTCACTTTGGCCTACACCCCCCTGCACAGACTCGCTTCCACAGCCCGACCCCCCCACCG…
homeobox protein HoxA10b	NM_001139571	Salmo salar	Singleton	Pre-selected	ATGTCATGCTCTGACAACCACAGTGGAAACTCGTTCTTAGTGGACTCCTTAATCCACGGACGAACCGAGAGCGGTGCCTCATACTACCAAAGTAACGGCGTGTATATGCCACCAGGCTCGGAGTACTCCTATGGACTACCCAACCGCGCTTTTTTCTCGGGGTTCAGTAAACGCAACGAGAGCAATTCTCAAACTATGGTACCCTCATCTGGCCCGTATTCACATATTCAAGGGACGGAAACGTGGCTAGAGACGTCGAGATCTTGTCGAGTAGATCAACCGAACAACCACCAGCAAATTGCTCATTGTTCATTCTCTCCGAGCATCAAAGAGGAGAATGCGTATTGCCTGTATGAATCAGAGAAGTGTCTTAAAGGGTCAACAACGAGGGAAGACATT…
homeobox protein HoxA11aa	NM_001139560	Salmo salar	Singleton	Pre-selected	ATGGATTTTGACGAGCTGGTCCCTGTCGGTTCGAACATGTATTTGCCCAGTTGCACCTACTACGTCTCGGCAGGGGCAGACTTCTCCGGTCTACCCTCATTTTTGTCCCAGACCCCGTCTACTCGCCCCATAACATATTCGTACTCCTCTAACCTGCCGCAAGTCCAGCCTGTGAGAGAGGTGACGTTCAGGGACTATGCTGCCATTGACGCGTCTGGTAAATGGACACACCGGGGGAACCTGCCCCAGTGCTACCCCACCACGGAGGACATGGTTCACCGGGACTGTCTGTCGTCGCAGCCCACCATGGGGGAAATGTTTGCCAAAAACAACCCTGCCGCAGCTGCCGCGTACCACCACCACTCCGGCGCGGGCTCTGCAGCGTCCAATTTCTACGGA…
homeobox protein HoxA13aa	NM_001141676	Salmo salar	Singleton	Pre-selected	ATGACAACGTCACTGCTCCTCCGTCCTCGCTGGGTCGACCCGTCGGTAATGTTCCTCTACGACAACGTTTCCGATGAAGTGAGCAAGAACATGGACGCTAGCGGTGGAGGTTTTGCGGGAGGCAACTTTGCGGCGAACCAATGCAGGAACCTGATGGCGCACCCCGCGTCCCTCGCTCCGAGCACCGCGTACTCGTCAAGTGAGGTCCCCATCTCCGGTATGGGTGAGCCAGCCAAGCAGTGCAGCCCTTGCTCGGCTGCGCAAAGCTCCTCCAGCGCGTCCCTGCCCTATGGATACTTCGGTAGCGGCTACTACCCGTGCAGAATGTCGCACCACAGTAGCATAAAGTCGTGCGGCACGCAGCCCCCCTCTGCATACGGGGAGAAGTATATGGACACG…
homeobox protein HoxA13b	NM_001139570	Salmo salar	Singleton	Pre-selected	ATGACAGCGTCATTACTTCTCCATTCGCGCTGGATTGACCCAGTCATGTTTCTGTATGATAACGGTTTGGATGAGATAAATAAAAACATGGAGGGGTTCACAGGAGGCAATTTTGCAGCAAATCAGTGCAGGAATTTGTTGGCGCATCCGACGTCCCTGGCTCCAAGCACTACCTACACGTCGAGCGAGGTGCCAGTACCTGGCATGGGCGAAGCTGTCAAACAATGCAGCCCCTGTTCCGCAGCCCAAAGTTCATCAAATGCGTCCTTGCCGTATGGATATTTTGGCAGCAGCTACTACCCGTGTAGGATGTCACACGGCAGCGTCAAGTCCTGCGCGCAACCCTCCTCTGCCTATGGGGACAAATACATGGACACATCCGTTTCAGGAGAGGAGTTC…
homeobox protein HoxA1aa	NM_001139563	Salmo salar	Singleton	Pre-selected	ATGAGCAGCTTCTTAGATTACTCTGTGATGAGCGGCGACGGCGGGTCCTGCTCAGTCAGGGCTTTCCACTCCGACCACGGAATTACTACATTCCAGTCCTGTGCAGTCACCGTGAACAACTGTGGGGCGGATGAGCGCTTCATGCCCAATAGGTCTTCCCCGGATGGCATCCCTCACCAAACGGGGTCCTACCAGACTCCTACTGGCTCTCTGGGTTTAGCCTATGGGGCCCATCCTGCTTGCGGCTCAGGCTATGGACCCCAGGGCTTCTGTGCCACCTACAACCATTACGCACTGAACCAGGAAGTGGAGTCGGCCACGGGTTTCCCCCAGTGCGCCCCATTAATGTACTCCGGCAACATTTCCTCGTCCATGGTACCACAGCTTCGCCAAGGTTAC…
homeobox protein HoxA2aa	NM_001130854	Salmo salar	Singleton	Pre-selected	ATGAATTACGAATTCGAGCGAGAGAGCGGTTTTATCAATAGTCAGCCGTCGCTTGCTGAGTGCCTGACATCTTTCCCCCCTGTCGGTGATCCATTTCAAAGTTCATCAATCAAGAGATCGACGCTTTCACGCTCGACACTGATTCCTCCTCCTTTTGAGCAGACCATTCTCAGCCTCAACCCGGGAAGCCACCCGAGGCACAGCCGGCCCAGACTCAGCCCGGATGGCTGCATCCCGCTGCCCACCGCATCCCTACCCCCGGAATACCCCTGGATGCGGGAGAAGAAAGCCACCAAGAAGAATCACCTGCCGACTTCCACGGCGACAGCCATAACGAGCGGACCTGTATGCTTCTCCCCGGAAGACTCCCCTGAGATTCTAGAAGGTGGAGGAGGAGGG…
homeobox protein HoxA9ab	NM_001139566	Salmo salar	Singleton	Pre-selected	ATGTCGACATCTGGAACGTTGACTAGCTACTACGTCGACTCCCTCATCTTGCCCGAGAGCGAGGAGCTGTCCGCGCCCAGATACACCTCCGGTCCGGGGGGGCTCCAGCATGCAAGGCAACTTACCTCGCTCACCGATCACACCGAGCTTGGGCCCTGCACCTTCCCGACGAAAGCTCCGGTCTTCAGCCCGTCCTGGGGCCATGTATCGACCCAGTTTCCAGGTGCCGTGTCATCCGTGTACCACCACCCGTATGGGCATCACCAAGGCCCGGCTTCAGGCGACGTGGAGGGTCGCTACATGCAGTCCTGGCTGCTTGAGCCCATTTCAGGGTCCTTGCCTTTGACCGGATTACCGACGAGTCATCATTACGGGATCAAACCGGAGAGCCTGGGCGCA…
homeobox protein HoxA9b	NM_001139572	Salmo salar	Singleton	Pre-selected	ATGTCGACATTAGGCACGCTTAGTTACTATGCAGACTCTCATCTTCCCCGCGACCAAGGGGATATTATGGCACACACATACTCAAGCGGACCAGGGCTGGAACAGGCGAGCCAGCCGATGCTAACTGAATATGGCGGTCAGGAATCTTGCCCTTTGCAGACGAAATCTTCTATTTTCAGTGCGTCTTGGAGTCCCATTTCTGCTCATCAGCCCCCGAGCAGCGCCTCTATAACACACCAGCCCTATTTACACCACCATTGTCCAACAGGAGATACCGATGGGATGTTTATGCGTTCCTGGGCGTTGGAACCGGTTTCTACGTCGATATGTTTAACGGGATTATCGTCAAATATGAACTATGATATCAAACCGGAGCCGCTGATAGGAAATGGGGACTGC…
homeobox protein HoxB2ab	NM_001139582	Salmo salar	Singleton	Pre-selected	ATGAATTTTGAATTTGAGAGGGAGATTGGGTTCATAAACAGCCAGCCTTCCCTTGCAGAGTGCCTGACGTCTTTTCCCGCTGTCCTGGAGTCATTTCAAACTTCATCAATCAAGGACTCGACAGTAATTCCTCCTCCTTTCGAGCACACCATCCCCAGCCTGAGTCCCTGCACAAGCAGCCAGGCGCGACCGAGAAGCCAAAAGCGAACCTCCAATGGCCTCCAGCTTCGGACGCCACAGCCGCAACAGGGCCCAGCCCCGCCGGCGAGTACGGCTGGCCCGCTGGCACACGAGTTCCCCTGGATGAAAGAGAAGAAATCTTCGAAAAAGGGAACCAAATCTGGGAATGCCACGGTAGCCTCCTCTTCTCCCTCTCCGGCATCCTCCGGGTACGCCACT…
homeobox protein HoxB3ba	NM_001141627	Salmo salar	Singleton	Pre-selected	ATGCAGAGAAATACCTACCAAGACGCCATAGCAATATTTGGAGAGTCCCCATACCAAGGTGCCAGTGGATTTGGATACAATCATGACGCACCAGCCCACCAACCCTTGGCCTACCTGGAGAGCCAGATCAACTTGAAGGAGTTGGATTGCTCATCGCAGTCAAATGGCAACAGCAAATCACAGCACCCAAAAGAGATTGACCCTATCTCAAATTCTACCTTCACCAAAAGCATATTCCCGTGGATGAAGAAGTCGACAATTCAGAACTGTATAAAGAACAACGAAGACAATCCCTTAGATGTTAATGAACTATTTGGTGACGAGGAAAGCCCAAAAACTGCAGCCTCCAAAAGGGCGCGCACTGCATACACAAGCGCCCAGTTGGTTGAGCTCGAGAAG…
homeobox protein HoxB5aa	NM_001141673	Salmo salar	Singleton	Pre-selected	ATGAGCTCTTACTTTGTAAACTCGTTCTCAGGGCGCTACCCAAATGGCCCCGACTATCAGTTACTAAATTATGGAACTAGCAGCAGCGTTATGAACGCCTCGTACAGGGACTCCGGCACCATGCATTCGGGCTCTTACGGCTACAACTACAATGGGATGGACCTGACCGTCAATCGTTCATCCAATACTGGCCACTTTGGGGCTGTTGGGGATAACTCCCGGGGTTTCCAGTCTCCCGCTCCGGAGACGCGGTTCAGGCAGCCGTCAAGCTGCACGCTGACGTCCCCGGAGCCGCTGCCGTGCTCCAACAGCGAGAGTCTGGGACCCAAATGCTCGTCGCCCCCTTCCGACCAGAACGCCTGCACGACGGGCAGTAACCTCACCAACACCACACATTTC…
homeobox protein HoxB6ba	NM_001141675	Salmo salar	Singleton	Pre-selected	ATGAGTTCCTATTTTGTCAACTCAACTTTTCCTGTTTCTCTGCCGGGAGGACAGGAGTCTCTCCTCGCTCAGATACCTTTATATTCCTCCGGATATACTGACCCTTTAAGACACTTTTCCAACGCTACATATGGAGCTGCCAATATGCAAGAGAAGGTTTACCCAACCTCATATTACCAGCAAACCACTAGTCTCTACGGTCGCCCCAGCACCAGCGCTCCCTGCGACTATACAGCTGCCACTTTTTACACTGACCGCTCGTGCGCTTTCGCAAATCGAGAGGAGCAGCCGCTCTTTGTAACTCAGGATCAGCGCAAGTCAGAGTGCCTCGAGCAGAATGTAAACATAACCACTGCTGTGGACGACAAGTCTTCTCTGCTTTATCCGTGGATGCAAAGG…
homeobox protein HoxB7ab	NM_001141674	Salmo salar	Singleton	Pre-selected	ATGAGTTCATTGTATTATGCGAACGCTTTGTTTTCCAAATATCAAGCTGCAAGTTCGGTTATTCCAAGTGGGGTCTTTCCCGAGCAAACTTCTTGCGCCTTTGCGTCCAGTTCACCGGGAGCCAGCAGTTATGTCTCGGGCTCCGGCGGCGCAGGCTTCTCCTCCTCTTCCTCCACACTGTCGGGACTGTACAATAACGCAGGGAACATGCCCACCCAAACGCGCAGCATGTATCCCTCTGCGTACGGGCTGGGCACCGGCTCTCTGAACATGCACTGCTCCCACTTTGAACACCCCAACCTCTCCATGATTTGCTCCGGTGGTGACCCGTCCAAGGTGTCCAACTGCGGTAAGGCGGAGCAGAGACAGAACGAAGACAGTTTACGGATCTACCCCTGG…
homeobox protein HoxB8ba	NM_001139584	Salmo salar	Singleton	Pre-selected	ATGAGCTCTTATTTCGTTAATGCTCTATTCTCAAAAAACAACAACAGCGAGTCCTGGCATTCCGATTATGGGCTGGCACATGATTTGGGAAGCACATCCTCTGTATCGTACGGATACGGTGCCGGTGGCACCATCCAGCAGCAGCATCCCACGCAGTTAACGGAATTCTACAATGGCACATCGTTGTCCAAAACCGCTCACCAACACCAACTAAATCCGTGCGTATTATCGCTGCCAATGGGCAGCTTGTATCATGCCCACGATGTGATACAGAGACCAACCTTTTCCTCATCCCATAATACGGATTGTATCCAGTACAGTGATTATCATTTGAAATCCACCGGGGTTGCAAATGATTCCGTGTGCGCAGAACAGTGCTCCTCTCTACCCGACCTCTTT…
homeobox protein HoxB9ab	NM_001141626	Salmo salar	Singleton	Pre-selected	ATGTCCATTTCTGGAACTCTGAGCAACTATTATGTGGACTCTATAATAAGTCACGAGAGCGAAGATCCGACTTCAGTCAGGTTTTCCAATGTACAGTATTCGAACTCCAGGCAACCGGGGGGACATGGCGAGCATCCCGAATTCCCCTCTTGTAGCTTCCAGCCTAAACCTCCAGTTTTTAGCTCGTCCTGGAGCCCGTTCAGCCCCCATGCCTCCAATGGCTTACCAGCGGTTTACCATCCATACATCCCGACTCAGCCCGTGCCTTCCACGGACACCCGATACATACGCACTTGGCTCGACTGCGCTCCGCGCTCGGAGTCCCTCCCCGGGCAGGGGCAGGTCAAGATGGAGCCGCTACTGGGACACCTCGGGGAACCCCCCAAAATCGGTGGACAC…
homeobox protein HoxC10ba	NM_001139539	Salmo salar	Singleton	Pre-selected	ATGGAATGTCCAAATAGAATCCCAGCTTCTAACTTCCATGTGGAACAGTTGGTAGGAGGATCCTCTGTGTCCAGAGATGAGGGCTATTTCGGCAGTTCCGGAATGTACGCTCAAAGAGTTGCGACCGAGTATGACTGTTCGACAGCGAGAAATTATGGAATCGCTTCTTCGCCTCTCTCCAAAGCGGGAGCACAATCTCCGACAAACACGGCTCTCAGCGTCTACCATCAACATCATTACCTTTCGCAACTAAATGCTTTTGGGCCTGAATATAAAAATGCATCCCAGGTAGCACAGCCTGTTATCCGACCCCTGTTTCCATGTTCTTTCCCATCGGACAGTGTGAAGGAGGACTCAATGTTGTGCCTATATAGCGGAGATCCACACGGACGCACGGAT…
homeobox protein HoxC11bb	NM_001139545	Salmo salar	Singleton	Pre-selected	ATGTTTAACTCGGTTAATCTGGGAAACTTCTGCTCACAGACGCGAAAAGACAGGACTTCTGAGTTCGGCGACAGAGCAAGCTGTGGGTCCAACCTTTACCTCCCCAGCTGCACCTATTATGTCCCCGAATTTTCTGCCGTCTCTTCCTTCCTGCCACAGGCCCCTTCTCGGCAAATCACCTACCCTTACTCCACGAACCTTTCCCAAGTGCAACCGGTTCGGGACGTTTCTTACAGTTTGGAGCCTTCAAGTAAGTGGCACCATAGAGGAAACTATGCGTCCTGCTACTCAGGGGAGGAACTGGTACATAGGGACTGCCTTCCGCCATCGTCCACCATGACAGAAATGCTGATGAAAAACGAAAGTGTCTACAGCCATCACCATCACCACCACCACCAC…
homeobox protein HoxC1ab	NM_001139537	Salmo salar	Singleton	Pre-selected	ATGAATTTGTATCAACAGTTAACGTGCGATGGGGAGAGTAGCGCTCTGTTCGCAGGGGGATACCGACCAAGGGAGATCAGGATAGGTGACTTGGACCAGATCATTTCTCCAGAACTTGGAGCTGGCAATGAGGGTAACTCTTTATCAGAGGGTGACACGGGATATTCATTACAACACAGTTACCCGTCTTTCTCCGGTGCCAATTCTGCAACCGACTGCACCGTTACTCAGCTCCCAGTCTACTCAGGCTCGAGCAGCTCTCCTCTGACACAGAGTCAGGGCTTTTCAACCACGCCACCGGCCTGCCTTCACTACTCTCGTCTCCCCTCCTACCACCGGGTGCAGGAACACGACTTCCCGGGACTTGGGTACTCCTCTTCCACACACATCACCGGGACT…
homeobox protein HoxC12aa	NM_001139551	Salmo salar	Singleton	Pre-selected	ATGGAAATGTGTGAGCGCAATCTTCTGAATTCTGGCTATGTTGGTTCTCTGTTGAATTTTCCTACCCCGGAGTCGTTATATTTTTCCAACCTGCGGGGCAATGGAGCTCATCTCTCTGGGCTGCATCAGATTTCCTACAACAGGCGAGAGGTGTGCTCGCTCCCGTGGACTTCCCCAAGTTCGTGCACATCTCCGCCTCAGAGCCGCGCCTTCAGTGGCTACTCTCCGCCGTTTCTATCCAATTCAGTGCCTGTAAATACTAATCCCAACAACCACAACAAGGGACCACTTGACGAGTCCAATAAATACTACTTTCAGGATGTAAACCACAAGCCAGAAGAACCTGCTAGACATGCGCAGGCCTTTTCTGGTGAACATGCAGTTATCAATTTCGGTAGC…
homeobox protein HoxC12ab	NM_001139556	Salmo salar	Singleton	Pre-selected	ATGTGTGAGCAAAATCTTCTGAATTCTGGCTATGTTGGTTCTCTGAATTTCCCTATCCCGGAGTCGGTATATTTTCCCAACTTGCGGAGCAATGGAGCTCCTCTCCCCCAGCTGCATCAGATTTCCTACAACAGGCGAGAGGTGTGCTCGCTCCCGTGGACTTCCCTAAATTCGTGCACATCTCCGCCTCAGAGCCGCGCCATTAGTGGCTACTCTCCGCCGTTTCTACCCAATTCAGTGCCTGTAAATACTCATCCCAACGACCACAACAAGTCCAGTAAATACTACTTTCAGGATGTTAACCACAAACCAGAAGAACCTGCTAGACACGCGCAGGCCTTTTCTGGTGAACATGGAGTTATCAGTTCCGATAGCTCGAAATATGCATTGTCGAACTTG…
homeobox protein HoxC13aa	NM_001139550	Salmo salar	Singleton	Pre-selected	ATGGAGGGCTTGGGAGATAGTATCACTTCTGTCCATCGCAGTAGTTTTTATTCCTCTGCTCCCAGGACTAACCCAAGCCGGTCGGTACCAGGAGTAACGGTATACACCATTTCGGACAAACCAAACTCTTTTGACTTAGAATCTCTTAAACCATACTCACCTCTTTCTACAGTCGCCAGAAATGCGTCACTCACATTTGGCTGTCATTTGGGGAGCAGTTGTTATGGTTGCACAATCCCTGACAGCAATCTATTCCAACAGGGTGTGATGAAACCAACTTCTCGGACGTCTCTATTTGGACACTCATCAGATAAACCAATGCATTTCTCTGGGTTTTCAAGTTCCAACATACACTGCAGTGAAATGCAGTCCAGACTGAAAGACTTTGGAAATGTTTAC…
homeobox protein HoxD1aa	NM_001139555	Salmo salar	Singleton	Pre-selected	ATGAGCTCGTATTTAGACTTCTACTCGGAAGGCGACATGATGCCATTGCCTGTGAAATTCTGTCACGACGAACACAAACCAGGGACACTTCAGTACCACGGGGAGATAGTTGGGAGACTTTCGTCAGGTATGCAGGACCACCAGAGCAGTAGTCGGTCGATATCAGGAGGAGTGCACCATCAAGGTGTGTTTAAGGTGCCACGCGATAGCGACGCATCTGTATCTGATGGCAGTTACGTGGATCAGGGACTTGCTTATAATTTGGCGTATGGATGCTACAACAACGTGGAACAGAACAGGGTGCAAACCCAGTGCGTGAACCCGGCATATTCAGGAAACGGTCCTTTCCCCAGCCATCCCACAGAGACCTACTACCACGATATTAGAGAAACAAACCAG…
homeobox protein HoxD4ab	NM_001139559	Salmo salar	Singleton	Pre-selected	ATGGCCATGAGTTCGTATATGCTGAACTCTAAGTATGTGGACCCACAATTTCCCCCTTGTGAGGAATATTCGCAAAATAGCTATATACATGAGCAGGGGAGAGACTACTACGGTCCATCGCAGGACCCAGATTTGCAGCATCCAGGAATCTATCCACGGTCAAACTACCCCGAGCAGCCCTTCAGTTGTACCACTGTGCAGGGTTCTACAGTGCAGCCACGGGGTCATGTGCAGGGGCGCGACAGCAACCCTAGCACTTTTACGGCACAGACCGAACCGTGTGCCCCGGTCCAAGTGACTGGACCCCGGACTTGTGGACAGCAACAAAACACAAAGAATCAAAACGGGATACAAGCCAAGCAGCCTGCAGTAGTTTACCCCTGGATGAAGAAACACCAC…
Myoglobin	NM_001140642	Salmo salar	Singleton	Pre-selected	ATGGCTAACTATGACATGGTTCTGCAGTGCTGGGGGCCAGTGGAGGCTGACTACAACAATCACGGAGGACTAGTTCTGAGCCGTCTGTTTGCAGAGCACCCAGAAACCCTGACGTTGTTCCCTAAGTTCGCAGGCATCGCAGCGGGCGACCTGTCAGGGAACGCGGCAGTAGCTGCCCACGGGGCCACTGTGCTTAGGAAGCTGGGTGAGCTGCTGAATGCGAGAGGTCACAGGGATAGGACAAGAACCGGAAACTTACATTTGAAGCAGAGTTGCTACTAG
Viral myc transforming protein	NM_001173816	Salmo salar	Singleton	Pre-selected	GGGGGCATACGCCATGCAGATTTCCCTGGCTGGAGAAGAGTATGGAGATGTGATGGCTATGGACACAGGTGCCCCCATGGACACTGAGAATGCCAAGGAGGACGATGACTATGATGTAATGCAGGACCCAGAGTACCTCCAGAGCGTTCTGGAGAACTTGCCAGGCGTCGACCCTAACAATGAGGCCATCCGAAACGCCACGGGCTCCCTGGCCTCTCAGACAGGCCCACCCAAGCCTGACAGCAAAAAGGACGAGGAGAAGAAGAAATGAGGAATGGGGACAGACAAAGACAGGGTAGTTGACACTGACAGACTAATGCAGGGTTACATACAGGAACACAGTTGGACGGACACTAATGCATGATATGACTTACTGATGACGGACTGTCGACAATATCC…
protease regulatory subunit 6A	BT149956	Salmo salar	Singleton	Pre-selected	CAAGAGGAAAGATGGCGTCGCTGAATGACAGATCAGTTTGGGATGAGGTGGAGGATGGGATCGGCGAAGAAGTCCTCAAAATGTCCACTGAAGAGATCGTTCAGCGGACACGTCTTCTGGACAGTGAAATAAAGATCATGAAGAGTGAGGTATTAAGGGTAACCCATGAGCTGCAGGCCATGAAGGACAAAATAAAAGAGAACACAGAGAAGATCAAAGTGAACAAGACCCTGCCATACCTGGTCTCCAATGTTATCGAGCTTCTGGATGTGGACCCAAATGACCAGGAGGAGGATGGAGCAAACATTGATCTAGATTCCCAGAGGAAGGGCAAATGTGCTGTCATCAAAACATCTACAAGACAGACATACTTCCTCCCGGTCATTGGCTTGGTGGATG…
proteasome maturation protein-like	XM_014181724	Salmo salar	Singleton	Pre-selected	CCAACATTTGTTATTTAATTCACACATTAAAAGTGTAAAATGTATGTTTGATAGATAGTTATGTTGTCTATACGAAATACCAATGACTCGTGGGGTTTTATTAATGTATTGCTTGCTGTATTTGTAGAGATTTGTAGTTTGGATTTTGATTAGTCACTCATGCCAGTGAACTAGCTAACGTTAGCGCGTTATTAGCAGCGATGATGTCCAACGTTAGCTCTAGCTAGCTATTTGTGTTTGTTTGTGTCAGTCAGTTTGGTTAATTCATCTAAACTAGCGCCAACAATCTTGCCTACCCTTTGCTTCGTGCCAGTTAGGTAGTTAACAACGTAGCAGTTATCTCAGCTGTTTGGGATACACTAAAGTGTTAGCTAGTAGGTAACGTTAGTCACCATGCCT…
Proteasome 26S subunit, non-ATPase 1	XM_014149759	Salmo salar	Singleton	Pre-selected	GGGGGAACAGACAAGTGTCCCGCTGTTGTGGACAACTGACACATCTACTGTACTTTCAAGGTGTTGATGTTTTATAATTGCATTGCCACTAACTGAAACGGTATAACCTGGGTTCGTGGAGTTAAGAGGCGGAGAATAAAGAACCAACCATGATAACGTCTGCCGCTGGAATCATCTCACTGCTGGATGAGGAGGAGCCCCAACTCAAGGAGTTTGCTCTGCACAAGCTGAACTCCATTGTCAATGACTTCTGGGCAGAGATATCGGGATCTGTTGACAAAATTGAGGTCCTGTATGAAGATGAGACATTTAGGAGCAGGGCATTTGCTGCCTTGGTGGCTTCCAAAGTGTTCTACCACCTCGGGGCGTTTGATGAGTCGTTGAACTACGCTCTGGGTG…
26S proteasome non-ATPase regulatory subunit 6-like	XM_014133435	Salmo salar	Singleton	Pre-selected	GCGGAAGTAGCAGACCAGTGTTATCCGTAGTCATCGTTAGCTAGCTAGCCGAAGATTCCTCCCCCTTACCTTGTTGTCCCAGAGAATATATATCTGCTATTTAGGCAAGTCATTACTTTAATTTTATATTTGCCAACATGCCGTTGGAAAATCTGGAAGAAGAGGGTCTGCCTAAAAACCCTGATCTTAGGATAGCACAGCTGAAATTTTTGCTCACGATGGATGGTCACCGACAAGATGCTAAAGTGAAAACCGAGCTCATGGACTCAATCAAAGAAAACGATATGGCACCTTACTACGAGAGCCTGTGTAAAGACCTGAAGTGGCAGCTTGACACAAGCCTGCTGAGTAAGATGAAGAAGGCCAACGAGGACGAGCTGAAACGCCTGGATGATGTCC…
Proteasome inhibitor PI31 subunit	BT056664	Salmo salar	Singleton	Pre-selected	AACATTGCTATACGATTCATAACTTTCCGAAAGATGGCGTGGCCCAGAGCTTTTGTACAGCTGCGTATGAGGCAGTATTACCTGTCCACAAGACGTCGATGTGTGTTTTGTTCACTGGGAAATTGTACAGAGTGGGTACAAATGGCTTGGGTTACGAGATGAGCCTCGGAGTGGTGACAAGAAGTCCCAGTTGCTTCCTACAGGGTGGAATGACAGCAAGGAGTTGTACCCCCTGCGGAACTGGTCCAATGATGACTGGTCTAAGTTTCTTGGTCAGAGCCATCACTGTGGATTCCACCTTGATCTTCAAC
proteasome subunit alpha type-6-like	XM_014144015	Salmo salar	Singleton	Pre-selected	ACTTGAAAAAATGTTTAATGGAACAGGGGGCAAATATACAGTAAACAAGGATTAACTCCGTTCTTCAACTTGGGGACTACAAATCCCACAATTCTCTGACTGGGCCTTACACATCTCTCTAGGCCTCTGTAGTTTTTCTGGGCTCAATCTCTCTCCGCTAGGGACACCAGGTGGGTGTCCACCTCAGACTCTGTCAGAATCCTGAATTTAGGGTCTTCTGTTGAGATGACTCCTATCTCCAGCTCAGAGGGCTTGAAATCAATGGACAGGACTGTTGACAGACAGGTGATGGCGGTCTCGACAGTTTCTTTAAAGGTCAGGTCAAGttttttttttAACTTTCTTCTCCAGGAAGCTGGTTGCCTCTGTCTGTTTGACCCCTGCAGCGGTGGCCTTGAA…
proteasome subunit alpha type-1	XM_014124690	Salmo salar	Singleton	Pre-selected	GGGGGATTTAGGAAAATAAATCAAACCAAGTCACAGTTCAGCAGCAGAGATGTTCCGTAACCAGTATGACAACGATGTCACAGTATGGAGTCCTCAGGGGCGCATTCACCAGATCGAATACGCCATGGAGGCGGTGAAACAAGGTTCGGCTACAGTGGGGCTTAAGTCCAGAACCCATGCAGTCCTGGTTGCTCTCAAGCGAGCCCAGTCAGAGCTGGCTGCTCACCAGAAGAAGATCCTCCACGTTGATGAACACATTGGCATCTCCATTGCCGGGCTGACTGCAGATGCCAGGCTCCTCTGTAACTTCATGAGGCAGGAATGCCTGGACTCCAGGTTTGTGTTTGACAGGCCTCTCCCAGCATCACGCCTCGTCACTCTCATCGGAAGCAAAACTCA…
proteasome subunit alpha type-2-like	XM_014178626	Salmo salar	Singleton	Pre-selected	AATTTCCGGCATTTATTGATAGTTACCGAACTTGTCCAAGGGGAAGGGGGAACTGGAATACaaaaaaaaTAAATGCTGTTTTGTTGAAAATACAGTAAAGTCCAAATTTTTTCCGTAATAACCAAATACGAACAATCCCCCCCACGAGTCCCttttttttAAACAATGGCTGCCAAGTAATCTTTCCCTTCTGCGGAAGAAAATCCCCTGAAACCTGCTTCATTACAAATcccccccccAATATTGTCTTCGGGCATCTGACCCCCGAAACTTTCCTTCAATGGCAAAAAAACTGGGGGGATGGGGTCTTCCAGTTCCAGGGCCCCGTTGTACCTTTTCCCAAGGAATGTTTTCCCCTTGACGTAATTCTTCCCCATAACAGTTGCTTTCCAGGCAAAA…
Proteasome subunit alpha type-7	BT047827	Salmo salar	Singleton	Pre-selected	GGGGGAATCGCACCAACCGCCAATGTGTAGCTAGAACCGCATGCGCAGATTTGTACCAGTCAAAATCCTTAGCGGTTTATTTGGCTAACAAGTGAATACTTCTTCGTATTTTAACTTTTCTTGGTGGTTAGAGATGGCCGCTAGATATGATAGAGCTATAACAGTATTTTCCCCCGATGGACACCTGTTTCAAGTGGAATATGCACAAGAGGCTGTGAAAAAAGGCTCTACTGCGGTGGGCATCAGAGGGAAAGACATTGTCGTCTTGGGTGTTGAGAAAAAGTCTGTAGCTAAACTCCAAGAGGAGAGGACTGTACGCAAGATATGTGCACTTGATGATCATGTCTGTATGGCATTTGCAGGTCTGACGGCTGATGCTCGCATCGTTATCAACAGAGC…
Proteasome subunit alpha type-7	BT047827	Salmo salar	Singleton	Pre-selected	GGGGGAATCGCACCAACCGCCAATGTGTAGCTAGAACCGCATGCGCAGATTTGTACCAGTCAAAATCCTTAGCGGTTTATTTGGCTAACAAGTGAATACTTCTTCGTATTTTAACTTTTCTTGGTGGTTAGAGATGGCCGCTAGATATGATAGAGCTATAACAGTATTTTCCCCCGATGGACACCTGTTTCAAGTGGAATATGCACAAGAGGCTGTGAAAAAAGGCTCTACTGCGGTGGGCATCAGAGGGAAAGACATTGTCGTCTTGGGTGTTGAGAAAAAGTCTGTAGCTAAACTCCAAGAGGAGAGGACTGTACGCAAGATATGTGCACTTGATGATCATGTCTGTATGGCATTTGCAGGTCTGACGGCTGATGCTCGCATCGTTATCAACAGAGC…
proteasome subunit beta type-4-like	XM_014141626	Salmo salar	Singleton	Pre-selected	GGGGGACATCCGCAAATTCGCAACATGGATCCAAGCGGGTTGAAACTCAATTTCTGGGAGAATGGACCAAAACCCGGACAATTTTATTCATTTCCAGGCAGTAGTCTAACCCCAGGATGCGGACCTATCAAACACACGCTAAACCCCATGGTGACGGGAACATCAGTGCTGGGAGTGAAGTTTACAGGTGGCGTCATAATCGCAGCTGATATGCTGGGCTCCTATGGTTCCCTAGCGCGGTTCCGTAACATCTCTCGACTCATGAAAGTGAACGACAGCACCATCCTGGGTGCCTCCGGCGACTACGCAGACTACCAGTACATGAAGCAGATCATCGAACAGATGGTGATCGATGAGGAGCTCCTTGGTGACGGCCACAGCTACAGCCCAAAAGCCATC…
Proteasome subunit beta type-9 precursor	NM_001123714	Salmo salar	Singleton	Pre-selected	GGCTCCTTGCTCAAATATATTTAAGAGTTGATTCTTAATACAACAGTACAGTTGAATAGTAATCGTTCGTGTATGTCCTAAATGAGGCGTCGTTTGGTGttttctttttcttttcatttcGCGTTGAATCATTAGGCTTCTCACACACCGTGCGGACTGCACAGGTATCAACGCGACCAGCCACAAAACTAAAGTGCTTCAATATGTTAGAAGAATCATCAGAGCCAGGGTGGCTATCCGAAGAAGTAAAAACTGGGACCACCATCATTGCTATTGAGTTTGATGGAGGTGTGGTGCTGGGCTCTGACTCTCGAGTGTCTGCTGGGGAGACTGTGGTGAACCGGGTGATGAACAAGCTCTCTCTCCTCCATGACAAGATCTACTGCGCCCTGTCAGGCT…
Proteasome subunit alpha type-6	BT125562	Salmo salar	Singleton	Pre-selected	GGGGGGATCCGGAAGTACTTTTAGTATTGAAGAGACGCTGATTCATTTATGTATGAAGTGAGATTTGTGTTTACAACATATTTTTCACTTTTTAGCTAACCAAATTCCAACCAAGATGTCCCGGGGCTCAAGTGCGGGTTTTGATCGTCACATCACTATCTTCTCTCCAGAGGGTAGACTCTACCAAGTTGAATATGCTTTCAAAGCCATAAACCAAGGTGGTCTCACGTCAGTAGCAGTCAGAGGTAAAGACTGCGCAGTAGTCGTCACACAGAAGAAAGTACCGGACAAGCTATTGGATGCCTCCACAGTCACTCACCTGTTCAGGATAACGGAGAACATTGGCTGTGTGATGTCAGGGATGACAGCGGACAGCAAGTCCCAGGTTCAGAGAGCGCG…
Proteasome subunit alpha type-3	BT050137	Salmo salar	Singleton	Pre-selected	GGGGCAACCAATCTGCCGCAATTGCAGAACCTGATCAAGAGAGATCCACAGTCGTACACGGAAGAATTCCTGCAACAATATCGACACTACCAGTCCAATGTCCAGATCTTTAAACTCCAGCCAGACAAACCCAACAAGGAGCTGTCAGACCTGGTCATGTTCCTCGCTCAGGTTGGACACTGCTATCTGCAGCAACTTGCCTCCTTCCCTCAGGAGTTGTCGGAGCTCCTTATGAATCATCACACAGTCCTCGAGCCTGATCTACGGATGACATTCTGCAAAGCCCTGATTCTGCTGAGGAACAAAGATCTGATTAACCCCACCGGTCTTCCCGAGCTGTTCTTTGAGTTGCTGCGCTGTCACAACATCCCACTGAAGCATCTCTCAGAGAGGGTGGCC…
proteasome subunit alpha type-3	NM_001140788	Salmo salar	Singleton	Pre-selected	GGGGGAGTGCGCATGTGCGAAATTTAGAGAGGGACGCTTGAGAATCTGAAACTGCAGACGATATCAATGCTTATAATTAACAGCCTTCAATAAAGGTTAGTATTGAAGTTCACGGCAAACGGAACCAAACAGGCACACGGACAGAAAGAAAACCATGTCAACGCAGCCTCTCATCAGATCAAAGCAGACAGAGAAATCAATCAATGGAATATCCACACAGGTTGTTTGCACAGAGTTCAGTAACTACATATTTATAGTCCTCACACAGTATGGAAAGATTGGCACTTTAGTATCAGTCACACCTGACTCCAGATCAGGTGATATCAGCACTCCCATGTTCACCACCAAAGTATTGCTGGGAAAAGAAGAGGCTTTGACACACGTCTGTGCCAAAAACTT…
proteasome assembly chaperone 3	XM_014192935	Salmo salar	Singleton	Pre-selected	GGGGGAGTGCGCATGTGCGAAATTTAGAGAGGGACGCTTGAGAATCTGAAACTGCAGACGATATCAATGCTTATAATTAACAGCCTTCAATAAAGGTTAGTATTGAAGTTCACGGCAAACGGAACCAAACAGGCACACGGACAGAAAGAAAACCATGTCAACGCAGCCTCTCATCAGATCAAAGCAGACAGAGAAATCAATCAATGGAATATCCACACAGGTTGTTTGCACAGAGTTCAGTAACTACATATTTATAGTCCTCACACAGTATGGAAAGATTGGCACTTTAGTATCAGTCACACCTGACTCCAGATCAGGTGATATCAGCACTCCCATGTTCACCACCAAAGTATTGCTGGGAAAAGAAGAGGCTTTGACACACGTCTGTGCCAAAAACTT…
proteasome assembly chaperone 3	XM_014192933	Salmo salar	Singleton	Pre-selected	GGGGGAGAGAGGGACGCTTGAGAATCTGAAACTGCAGACGATATCAATGCTTATAATAAACAGCCTTCAATAAAGGACAGAAAGAAAACAATGTCAACTCAGCCTCTCATCAGATCAAAGCAGACAGAGAAATCAATCAATGGAATATCCACACAGGTTGTTTGCACAGAGTTCAGTAACTACATATTTATAGTCCTCACACAGTATGGAAAGATTGGCACTTTAGTATCAGTCACACCTGACTCCAGATCAGGTGATATCAGCACTCCCATGTTCACCACCAAAGTATTGCTGGGAAAAGAAGAGGCTTTGACACACGTCTGTGCCAAAAACTTGGCAACATTTGTGTCACAAGAGGCAGGCAACAGGCCTGTTCTACTGGGGTTGGCACTCAAGGAT…
26S protease regulatory subunit S10B	NM_001140882	Salmo salar	Singleton	Pre-selected	ATGGCTGACACCAGAGAAAAGGGACTTCAAGATTACAGGAAAAGATTACTTGAACATAAAGAGATTGACGGACGTTTAAAAGAGTTGAGGGAACAGCTCAAGGAACAGACAAAACAATATGAAAAATCTGAAAATGACCTGAAGGCCTTACAAAGTGTTGGTCAGATTGTGGGTGAAGTGCTCAAACAGCTGACGGAGGAGAAATTCATTGTCAAGGCAACCAATGGACCTCGTTATGTTGTTGGCTGCCGCAGACAACTGGATAAATCACAGCTCAAACCAGGTACTAGAGTGGCCCTGGACATGACCACCCTCACCATTATGAGGTATCTGCCCAGAGAAGTCGACCCCCTGGTGTATAACATGTCCCATGAAGACCCTGGCAGTATCTCCTACTCA…
interleukin-11-like	XM_014177489	Salmo salar	Singleton	Pre-selected	ATGGCGCGCTCATCTCCTTTGTCTGCTCTGTCGTGGCTTAACTCAACACAGTCTCTCCTCCTGTTGCTGCTACTAGCCCAGCTGCTTGTCCTTTCGTGGTCACGCCCAAGCCACAAGTTCCCCCTCTGTGCCCGTCTGACAATGATGGTCCAGCAAATGAGAAACCTGCAGATGCTGACAAGGAATCTTCAGAGTGAAAGTGAGTTCAGCGGTATAGAGCTTCTGGAATACAACCTTGACACTCTTCCAGAGATGGAACACACGGCAAATCACCTCAGTTCACTGAAGCTAAACGACTCTCTCTCCCAACTTTACACGGATTTCCGCTCCTTTAAGCTGCACCTTGATTGGCTGATTGATGTCCGAGTCAGTATGAGCCTGCCGGTCTCTCTCAAGACA…
interleukin-12 p35b subunit	HG917956	Salmo salar	Singleton	Pre-selected	ATGATGCCAAACGCCAAGCTTTATTTTGCCACTTGGCTGCTCTTGGTCGCGCTCACTTGTTCTCTCTGGCACGTGAACATGTCCAGCCCAGTGGTGTCGCGCAACCGCCCGATAACTGACAACTGTCTTACTACTGCGCAAACACTACTTTGGAACATCACGGAGGCGCTTGCACAGGAACACCTGTTCAAAGGAATAAACTGCACGGACCAGGGTATGGAGTTGAACACGAGAACACAGACGGTGCAAGTGTGTGCGCCAAAGACCAAAAGCACTCAACAGCACTCAACATGTTCCAGAGTGACAAATGTAACGTTTGATCAGGACAAGTGTCTGAGGAACATTGAGGAGGATCTGCGATGTTATAGTGACATGTTACAAGCTATTGACCCTAAACTG…
interleukin-15 like 1	HE805275	Salmo salar	Singleton	Pre-selected	atgctgaggagacagagaactgacactcttctaactgttttgctgtggcttctcttcttcatcgccatgacaatgaaacaggcatatggaatatccatttgcagtaaagaacttcctagaattgtgcaaaaatgcattgaggaagttcgcaagatggagtcatttgattgcagactgtacaccccaactttagatgattatcagcagaagtgccccatgtccacactcacatgctttgaaaaagaagtgaatgtcctggtgttagaatctgggaataaatcctcacccatatacaagctaaaactatccttccgactgaagagcttgaagtcctttataaaacagaaggaaggtgccaactgtccagactgtgaggtccacagagaaagggcagcaaag…
interleukin-17F-like	XM_014192555	Salmo salar	Singleton	Pre-selected	ATGGGTTCTACTTCAAACGTACACTTTTTGATGGTGCTGTGTTTAATGGGGTTATTGGAGATGATGATGATGGGTGCAGAGGCAGCCCCCCACGTCCATCCAGCGATGACAGGGAGATGCTCACAGAGAAACCTTCAGGGACACAATAAGCCTGTAGAGCCTTCAGCTCCAAACACAATAACTGTCCCCCTGCACCTGGACCCGAGCGACTTGATTCCTTCCCGTCTCGTCAGATCCATTGGGAACCACTCGATCTCCCCATGGACTACCAACACCACCTATGATGAGTCCCGCTTTCCCCAAACCATCTCGGAGGTCAGGTGCTCTCTGGAGGGCTGTCTGAACGTCGCGGGTAAGGAGGACAGAAGCCTGGAGTCCAAACCCATTTACCACCAGATC…
interleukin-17F-like	XM_014211053	Salmo salar	Singleton	Pre-selected	ATGGTATCTACTTTAAGCTTCCAGTCTTTGACGGTGCTGTGTATGAAGGGGATGTTGGTGATGATGATGGGGGCAGAGGTGGCCCCCCGTGCCCATTCAGAGAAGACAGAGAGCCACACACGGACCACACTCCAGACACACAAGAAGCCTACAGAGTCTACAGGTCCCGACACAGTAATTCTCTCCCTGCACCTAGACCCAAATTACTTGGTTCCTTTCCATTCCATCAGACCCATTTGGAACCATTCAATCTCCCCGTGGACTTACAACACTACCTATGACGATCGACGCTTTCCCCCCATCATCTCGGAGGTCAGGTGCTCTCTGAAGGGATGTCTGAACATCAAGGGTAAGGAGGACAGGAACCTGAAGTCCAAACCCATCTTCTACCAGATCCTA…
interleukin-17A-like	XM_014193546	Salmo salar	Singleton	Pre-selected	ATGGAGCTCAAAAGCAACGTGTCGAAGTACCTGGTTGTGTGCTGTGTGTCTATGCTGCTGGGCCTGACCATGGCAAAAGGAAAGAAGGGGACAAAGGAGAGGTGTAACGAAACACTGATCATACCTTCAGACTACTACAAGATTCCCACAGAGGAATCAGAGGGAAATGGGAACATTCACACACGCTCTCTGTCACCCTGGACCTGGAAAACCACTACAGTGGAGAACCGTCTTCCTCAGACCATGTGGGAGGCCGAGTGCAGCTCTATGTACTGTGTCTACCCCACCAACAGCAGCCAGTACGAGCAGAACTCTGTACCTATCTACCAGCAGGTCGTGGTACTCTACACTTCAGCCACCAGGAAGTGCTACAGCGCCACCTTCCTGTCTGTGGCCGTG…
interleukin-17A-like	XM_014211192	Salmo salar	Singleton	Pre-selected	ATGTGGAAGACATCAGAGATGGAGCTCAAAAACAACACGTCGAAATACCTGGTTGTGTGCTGTGTGTCTATGCTGCTGGGCCTGACAATGGGCAAAGGGAAGGTGGGGGAGAAGGAGAGGTGTGAGGACACACTGACCATTCCTTCAGACTACTACAAGACTCCTTCAGAGGAATCAGAGGGAAACGGGAACATCAACACACGCTCCCTGTCCGCCTGGACCTGGAAACCCATTACAGTGGAGAACCGTATTCCTTCAACCATTTGGGAGGCCAAGTGTAGCTCTATGTACTGTGTCTACCCCACCAACAGCAGCCAGGTCGTGGGCTACCGGCAGAACTCTGTACCTATCTACCAGAAGGTCCTGGTGCTCCATATCTCAGCCACTAGGAAGTGCTAC…
interleukin-17F-like	XM_014143715	Salmo salar	Singleton	Pre-selected	ATGCTTCTGGTCATGGTCTTCAGAGGTTTGCTGGTGCTGGGTCTGATCATGTCGCTGGACGGATGTAAGAAAGACCAGAAGACCAAACTGAAGGCAGCCAAAGGCTCCGGACGAGTCAAGGTCTTTGGACGGAGAGTAATGACTGTAGGGTTGGTTCTGGATCCTAACCTGAAGaCCGCTGTCTTCCCTGTCCTTCATATAGCCAACAGGtCTCTCTCTCCATGGACATACAGCGACACATACGATGAGACCCGAGTCCCTCAACATATCTCCCAGGCTCAGTGCCAGAGGTCTGGCTGTCTAACCCCAGATGGAGAAGAGGACATGGGGTTGGAGTCCAAACCCATACGCCATCAGACCTTGGTGCTCCGCAGGGTTCAGGGAGAGATGGGCAGCAGC…
interleukin-17C-like	XM_014188327	Salmo salar	Singleton	Pre-selected	ATGACACGGATGTTAGTTCTTTGCATCTGCGGTTGCCTGAGTTTTGCATGGCCGTCGTCAGCAAAGAGATGTTTCAATCAGAGGCAGGTGGATCGGCGGGCTGCAAGGTTCATAATGAGCATCCACTGCTTTAGGACGGCTGTGTCTGACAGCATCCACGTGCAACGGCACTGGGACAGACAGAGCTTCCCCTGCTTCAAACTCCACACCGCGTCTCTGTCATCCGTGCAATACAACAACCGCTCTCTCTCCCCCTGGCGGGACAGAATCGATGAGAGAGAGGACAGGATTCCCTCTAAAATCATGGTGGCTGAGTGTCTGTATGAGGGCTGCATCATCAACAAGCACGAGGACATGGAATATAACTCTGTCCCCGTGTTGGCCACTTTCACCGTGCTC…
interleukin-17D	XM_014164718	Salmo salar	Singleton	Pre-selected	ATGTTTGGTCGAGTATCTTTCGTGTTTTTGCTTCTGGTGCTGTTATGCGATGTGGCATCGGTAGCCAAGGTGTCCAAGAAGTCCACCCGGAGCCGACAGTGTTTGGATTTACCGGAAGAAATCCTCGAGCAGATGTTTGGGCGGCTTTCGGTGGGCGTCCTGAATGCGTTCCACCACACTCTGCAGCTTGCACCATTGGAGCGGAAGAATCTCACCTGCCCATCAGCGGGACGCCCTGTTCCCGACAGGAAGTCTCGGATCCCCGTCAACCTTCTCAGCTTGTCTCCCTGGGCATACAGGATCTCCCACGACCCCGCCAGGTATCCCAGGTTCATACCCGAGGCATATTGCTTGTGTAAAGGCTGTCTGATAGGACCGTTTGGTCAGGAGAGCGACCAG…
uncharacterized protein LOC106590592	XM_014181705	Salmo salar	Singleton	Pre-selected	ATGAGCGGACCAAAGCTACAGCATCTTCTTGGCACCTCTGTCTTTTCTCTCATGCTGCTACCTCTGGTGTTGTCTTGTGACAGCAACCGTACTATGAGAGAGATCGTTGAGGACTACGAGACTGTCATCTCCCTGCTCCTTCAGAACCTTGAGAACAACATCACTGAATCATTAAAAGTGTCTCATAAAAGCTGCACAGGGGAAATGCCTGAATGTGAGAAGGATAACGAGAGACAGTTTATTTACAACATGATGTGTAGCCATACCAGACTCATTAGGCTCTTTAAGCTAGAGAGGCTCAAGAGAGAAATCCTGTGCTCACTGGGCCGCTACTGTCCTAGAAAACAGAAGAGTTCACAAGGACAGCACACAACCCATCAGCATCAGAGGAGAAAGAAG…
tyrosine-protein kinase JAK3	XM_014149286	Salmo salar	Singleton	Pre-selected	ATGGATCTCACTGAGGAGGAGACCGCACCTCTAATGGACAGGGAGAGGGGGGGCAGCCAAAGATCTGGTTCTAGCTCTGGTTTACAAGTCCATCTCTACTTCCTCCCTGCCACAAAGGCGGGAACAACGTTCAACATATCCTCTGGACAAATCTCTGCTGAAAGGGTCTGTGTCCTGGCAGCAAAAAAATGTGGAATCCTACCAGTGTACCACAGCCTATTTGCTTTGGCGTTTGATGATCTGTCCAACTTTTACCCCCCAACACATGTTTTCAGCACTGATGAAAGCATTAGCATTCACTACAGAGTCAGGTTTTTCTTTGCCAACTGGTTTGGAGAGGGGTCAAAAACATCATACCGCTACTGTCTGAGGAGAGGCAGAATCAGTGCAGTGCTCGAC…
nuclear factor NF-kappa-B p105 subunit-like	XM_014199785	Salmo salar	Singleton	Pre-selected	ATGGGATCCTCTGAATTTCTCTCCCATGTCACACTCCAACTCACTCCGGTTACAGCAGATGGACCCTACCTCCAAATCATTGAACAGCCTAAACAGCGGGGCTTCAGGTTTCGTTATGGCTGTGAGGGACCCTCTCATGGCGGGCTACCAGGGGCCTCTAGTGAGAAGAACAGAAAGTCCTATCCCATCAAGATCTGTAACTACCAGGGGTTGGCACGTGTGGTGGTACAGCTGGTGACCAACTCTAAAGATGCCCACCTCCATGCCCACAGTTTGGTGGGCAAGCAGTGTGACAAGGGCATCTGCATCGCAGACCTACAGCCCAAAGACTGCAGCATCAGTTTCCCCAACCTGGGCATCCTCCACGTGACCAAGAAGAATGTGAGTAAGACACTGGAG…
NF-kappa-B inhibitor epsilon	BT059477	Salmo salar	Singleton	Pre-selected	ATGGCAAGCGCTAAAAATGCGAATGGGAAAGTGAATTTATTGGAGGATAACCGAATAGACTCTGGTGTTGAATCATTCCAATATTTTACGACAGATGATCCCTATAACAAAACGGTACGGGATTCGACTTCTGAATCCAGTGAAGCCAGGGACAAATGTAGTAGCAACACGGAGGAGCGGTTGGATTCTGCGTATGGCTCGTCGTCACTAACTGTTGAGAATTTCAGTGAGATAATAGAGGGCTGCAACATTTCGGAGTCTGAAGATGACAGTGCGGAGAATACAGGATTTGAACATAAAGATAACCTTCTCACCAACATCACTGAAGATGGAGACACACTCCTGCATTTAGCCATCATCCATGAAGATGAACTCTTTGCTCACCAATTGATACAGCTG…
Somatostatin-1A	NM_001141101	Salmo salar	Singleton	Pre-selected	TTCGGCACGAGGGCCAATCTCAACGATTTTCTGCCCAATTGAACCACCTTTATCCATCCTCTGCCTCCCCCGAGACCCAGAAGAAGATGCTCTCGACGCGTGTCCAGTGCGCCCTAGCGCTGCTTTCCCTAGCCCTTGTCATCAGCAGCGTCTCTGCCGCTCCGTCCGATGCCAAACTCCGCCAGCTGCTCCAACGGTCACTCATGGCACCTGCAGGCAAACAGGAGCTTGCCAGGAATACACTCGTAGAGCTACTCTCAGAGCTCACACAAGTAGAGAACGAGGCGATTGAATTGGACGACATGTCTCGTGGCGTGGAGCAGGAGGATGTGGATCTCGAGCTGGAGCGTGCACCCGGCCCAGTACTGGCTCCACGTGAACGCAAGGCTGGATGCAAGA…
Thyroid hormone receptor alpha	NM_001123628	Salmo salar	Singleton	Pre-selected	ATGGAGCCCATTTCCAACGTCGAGGACCCCAACTCATCAGAGGGAGATGAGAAACGGTGGCCTGATGGCCCAAAAAGGAAGAGAAAGAACAGCACATGTTCGGTGAAGAGCATGTCTGCACTGAGCCTCTCTGTCCAAGGATATATCCCCAGCTACTTGGAGAAGGATGAGCCGTGTGTGGTGTGTGGAGACAAGGCCACCGGCTACCATTACCGCTGCATCACCTGCGAGGGCTGCAAGGGTTTCTTCAGGCGCACTATCCAGAAGAACCTTCACCCGGCTTACTCCTGTAAGTACGATGGCTGCTGCATCATCGACAAGATCACAAGGAACCAGTGCCAACTGTGTCGCTTCAGGAAATGCATCGCAGTTTGCATGGCCATGGACCTGGTGCTGGAC…
thyroid hormone receptor beta	XM_014142427	Salmo salar	Singleton	Pre-selected	ATGTCAGAGCAAGGAGACAAATGCACCACCCCCCGCTGGAAACATGAGGCCATGCAAAATGGGTACATCCCTAGTTACCTGGACAAGGACGAGTTATGTGTGGTGTGTGGGGACAAAGCTACAGGATATCACTATCGCTGTATCACCTGTGAAGGATGCAAGGGTTTCTTCCGGCGGACGATCCAGAAGAACCTGAACCCAACGTACGCGTGTAAGTACGAGGCGAAGTGCATCATCGATAAGGTGACCAGGAACCAGTGCCAGGAATGTCGCTTCAAGAAGTGCATCGCTGTCGGCATGGCAACAGACTTGGTGCTGGACGACAGCAAGCGGCTCGCCAAGCGGAAGTTGATCGAGGAGAACCGTGAGCGGCGGCGGAAGGAGGAGCTCCAGAAGACG…
Tyrosine kinase 2-like	XM_014188483	Salmo salar	Singleton	Pre-selected	ATGATGTCTCGAAGTGGCCGCTTCAAGAGTACCAGGACAGGGTCATCCACAGGCCAGTGTGAACCTCCTCAGGGACCAGGCGTCCATGTCTATCTGTTTTGGACCAAGGGAGGGGAGCGCTATCTGACCCACACAGAGGGTAAAGTGACAGCTGAGGAGCTTTCCATCTCTGCAGCACAGACTGTGGGTATAACTCCACTGTGCCATGTCCTGTTTTCCCTGTATGACCCTGAATCCCACTGTTGGTATAGTCCCAACCATTTCTTCAACTCAGAAGAGCAGACAAGACTGACACTCCATTATCGCATGAGGTTTTACTTTCGGAACTGGCATGGGTTGAGTGAGAAGGAGCCGTCAGTGGTGCGATATGCCCCACGGTCAGGGACGGAGCACGGGGGC…
Golgi to ER traffic protein 4	NM_001123614	Salmo salar	Singleton	Pre-selected	GAACGGATGCTCAGCTTTATAGCCCCTGTGGCGTGTCTGTGTTTCCCATTCTGTCTGTGCCACAGCCAAAACTAACTACGGCAAGTAAAATGGGTCAATGCTAGGTATTTTTTTTTGTGTATCCGCTTTCTGCACTGTCAGTGTCAACGTTTGGTTGTTGGGCCGAGTTGCTGGGAACAAACAATAATAATGTCGGAGCAGGAGGCTCTGAAGTGTTCCAGTGCAAGAAACCGTGGAGGAACGCAGCGGGTTGAAGGGAAACTGCGAGCCAGTGTGGAAAAGGGAGATTACTATGAGGCTCACCAGATGTACAGAACCTTGTTTTTTAGGTATATTTCACAGGCAAAGCACACCGATGCCAGGGAGTTGATGTACAATGGCGCCCAGCTCTTCTTCAGC…
follistatin precursor	NM_001123596	Salmo salar	Singleton	Pre-selected	GTTCGCTTCGCTGCTAGTGTCAATTCCCGATACCTCGTTCACTTGTTCACTTCGTCTCCAGTACCATGCTCAGGATGCTACAGACTCTCCAGCCCGGGATGCTTCTACTATTGATATGGCTCTGTCATTTCATGGAAGATCAAAACGTACAAGCTGGTAACTGCTGGTTACAGCAAGGGAAGAACGGAAGGTGCCAGGTACTCTACGTACCGGGGATGAACCGAGAGGAATGCTGTAGAAGCGGGAGGCTGGGGACGTCATGGACCGAGGAGGACGTACCTAACAGCACGTTGTTCCGGTGGATGATCTTTAACGGCGGAGCACCCAACTGCATACCCTGCAAAGAAACGTGCGACAACGTGGACTGTGGACCTGGAAAGAGATGCAAGATGAACAGAA…
myogenic regulatory factor 4	NM_001123607	Salmo salar	Singleton	Pre-selected	ATGATGGACCTTTTTGAGACCCACACTTATTTCTTCAACGATCTGCGCTATCTCGAGGGAGATCATGGACCATTGCAACATTTGGACATGGCGGGGGTGTCCCCTTTGTACCACGGGAATGACAGCCCGTTGTCACCTGGGGGGGATCCGTCCGAGACTGGATGTGACAGCAGCGGAGAGGAGCATGTCCTCGCACCCCCTGGTCTTCAGCCGCACTGCGAGGGACAGTGCCTCATCTGGGCTTGTAAGGTTTGTAAAAGAAAGTCTGCACCGACCGACAGGCGCAAAGCGGCCACTCTCAGAGAAAGAAGGCGGCTCAAGAGGATCAATGAAGCATTCGATGCGTTGAAGAAAAAGACCGTGCCCAATCCGAACCAGCGGCTGCCCAAAGTGGAGATT…
Myogenic differentiation 1a	NM_001123637	Salmo salar	Singleton	Pre-selected	ATGGAGTTGCCGGATATTCCTTTCCCTATCACCTCTCCAGATGACTTCTACGACGACCCTTGCTTCAACACCAGCGACATGCATTTCTTTGAGGACCTGGACCCGAGACTCGTTCATGTGGGTCTCCTCAAGCCGGACGACCACCATCACAAAGGGGACGAGCACATCCGGGCACCGAGTGGGCACCACCAGGCCGGCAGGTGCCTCCTGTGGGCCTGCAAAGCCTGCAAGAGGAAGACCACCAATGCTGATCGCAGGAAAGCGGCTACCATGCGGGAAAGAAGGCGACTGAGCAAGGTGAACGACGCCTTCGAGACACTGAAGAGATGTACGTCCACTAACCCAAACCAGAGGCTGCCCAAAGTAGATATCCTGCGGAATGCCATCAGCTATATTGAG…
myogenin	NM_001123600	Salmo salar	Singleton	Pre-selected	CTAGCGTCGACCAGTATGGAGCTTTTTGAGACCAACCCCTACTTCTTCCCCGACCAACGCTTCTACGAAGGGGGGGACAACTTCTACCAGTCCCGGCTGCCGGGTGGGTATGACCAGGGGGGCTACCAGGAGCGCGGGGGTTCCATGATGGGGCTTTGTGGGGGTCTATCCGGGAGGGTTGGGGTAGGGTTGGGTGGAGGCATGGAGGACAAGGCAACCCCCTCCGGTCTCTCGCCCCACCCGGAGCCCCACTGCCCCGGCCAGTGCCTACCCTGGGCCTGCAAGCTGTGCAAACGCAAGACTGTGACCATGGACCGACGGAAAGCGGCCACAATGCGGGAGAAGAGGAGGCTGAAGAAGGTGAACGAGGCATTCGAGGCCCTGAAGAGGAGCACCCTG…
uncharacterized protein CXorf23 homolog	XM_001141358	Salmo salar	Singleton	Pre-selected	AGAGAAAGGAGGCCTAATCAGCCGGTCAGATAAAGAGTGAAATGTACATTAGCCAATGAGAGTTAGACTGAGCAGCTGGATATAATTTAGACTAGCCAATCACAATAATGCCATACAGTGGATTCTGCAGTGGAATATGCCGGAACATTGGCAGTGCATCCAGGGTAAGAAAACATTGACAGGTGAAGGGGAACAGTGGAGAAAGGGAGAGCATCGTGCAGCATGAAAGAAAGAGACCTGGATAGAGAGCCGCTGGGGTGTGTAAAGCGTTCATCCTTGCGACAAATGGGAAATAGAACGACAATTCTAATGGCTTCTGAATGATGTTAAGGGAGTTAATGAGTTTAACACTGGTGCAGTGTAGTGTAGTGTGTTGAGCATGGCCACTTCTGCTGCAGA…
cadherin-13-like	XM_014145477	Salmo salar	Singleton	Pre-selected	TATGAATGAGTTGAACACTGGTGGAGTGTAGCATGTTGAGCCTGGCCACTGCTACTGCTGTCTTTAAAGGATGACCCACGTCACCTGCCCTCAGGGTGCTGTTATTGTCTAGATGCTGCTGCTGTGTCAACGGAGTGGACCATTATAGCTCTGTTTGTGCTCGCCTGAGGTGAAGCAGGGTGCTTCCTCTCCACACGTGTATTTAATGAGGACATTGTTGACCTGTGAATAAGTATTGTTACTGATTAATTCAGTGTCATCATTTTCGTTTTGGTTATTTGATTTGGTTCTGCTTTTGAAGTGTGTGTGTTCTCTCCTACAGGGCAGCATGTGAGAGTAATGGACAATAAGTGGGCCAGAGTTCTGTGGGACTACCTTTGTCTGCACCAATCTCTGGAA…
protein Wnt-1-like	XM_014147056	Salmo salar	Singleton	Pre-selected	TCAGGGTCATGCACCATCCGTACCTGCTGGATGCGTCTACCCAGCTTCCGCGCTGTGGGGGACTTCCTGAAGGACCGCTTCGACGGAGCTTCCCGGGTCGTCTATGCCAACAAGGGTTCCAACCGCGCCTCTCACCGTGCCAATCCAAGCAATCTCGAACCCGAGAACCCCTCCCACAAACCCCCGTCGTCCAGAGATCTGGTCTACTTTGAGAAGTCACCCAACTTCTGCACCTACCACGGCAAGACGGATACCCACGGAACCTCGGGGAGGACCTGTAACAGCTCGTCTCCGGCGCTGGACGGGTGTGAGCTGCTGTGTTGTGGTAGAGGGTTCCAAACTCAGACTGAGAAGGTCACTGAGAGGTGTCACTGTACGTTC
protein Wnt-2b-A-like	XM_014133854	Salmo salar	Singleton	Pre-selected	ATGAAAATAGAAATGTTTTGTTTCTTCAAACCCCGAGGATATTCCAGGACCAGAACTGGGTCTCGAAATGGGACAATATCCCGGCACTCCTCCAACTCAACCTCAAGGCTATACTTTACCTTTATTCTGCTGCTTCTCATCTTCACGCCTAGAGTGGATTCTTCCTGGTGGTACATTGGAGCCCTGGGTGCACGGGTGATCTGTGACAACATTCCAGGCCTGGTGAACAAGCAGCGCCAGCTGTGCCAGCGCCACCCGGATCTCATGCAGTCTATTGGGGAGGGTGCCAAGGAGTGGATCCGTGAGTGCCAGCACCAGTTCCGTCACCATCGCTGGAACTGCAGCACGCTGGACCGAGACCACACTGTCTTTGGTAGGGTCATGCTGCACAGTAGCCGG…
Transforming growth factor beta-1-induced transcript 1 protein	NM_001139971	Salmo salar	Singleton	Pre-selected	ATGGATGATTTGGACGCCCTCCTCGCTGACCTAGAGAGCACCAGCTCTCCCCTGGCCAGGTGCCCAGTCCTGCTTACCTCTGATCCCCCGGCGACATCTGACCCCACGCCTGCCAGCCCTCAGGACAACGCCCAGACCAGGCCACCGCCTCCAGCTTACACACCCCAGCAGACGGTGTCTGCTGCAATGAAGTCCAATGGTTCTCAGAACCCAAACCCAGACAAACAACTATACAGCACAGTGAATAAGCCTCGCTCCCCCCGCACGGCGGACCCTCCCCCTCCGGCCTTCTCCTCCTCCTCTGTGTTAGGAGGGGGTCTCAGCGAACTGGACCACCTTCTGCAGGAGCTCAACGCTACCCAGTTCAACATCACAGATGAGATTCTGGCCCAGTTTCCC…
gonadotropin-releasing hormone precursor	D31868	Oncorhynchus nerka	Singleton	Pre-selected	ATGGATCTTAGCAGCAAAACGGTTGTGCAGGTGGTGATGTTGGCGTTGATAGCTCAGGTCACTTTCTCTCAGCATTGGTCGTATGGGTGGCTACCTGGAGGAAAGAGAAGTGTTGGGGAGCTGGAGGCCACCATCAGGATGATGGACACAGGTGGTGTAATGGCTCTTCCTGAGGAGACAGATGCCCATATCCCAGAGAGACTGAGACCATATGATGTAAACGGATGCCACATAAATAAAGAACTGTGA
gonadotropin-releasing hormone precursor	D31869	Oncorhynchus nerka	Singleton	Pre-selected	ATGGATCTTAGCAACAGAACGGTCGTGCAGGTTGTGGTGTTGGCGTTGGTAGCGCAGGTCACGCTCTCTCAGCACTGGTCGTATGGCTGGCTACCTGGAGGGAAGAGAAGTGTTGGGGAGCTGGAGGCCACCATCAAGATGATGGACACAGGAGGTGTAGTGGCTCTTCCTGAGGAGACAAGTGCACATGTCTCAGAGAGACTGAGACCATATGATGTAATATTGAAGAAATGGATGCCCCAGAAATAA
prepro-thyrotropin-releasing hormone	AB082956	Oncorhynchus nerka	Singleton	Pre-selected	ATGAAGTCCGCCTGCCTGATCATTCTGGCATCTCTAGTGGTCTGCAACCTGACGTTGGCTCGAGGACAGGGCATCCCCGCTGAGGAGGAGACGGGGGACCGGCAGACTATTGACGATATCATCCTACAGAGAGCCGAGAGCCTCCTGCTCCGCTCCATTCTCAAAAATATAGGGGATGAGGATGGCGCGAACGAAGGGTTGACCTCTCAGCCAGAGTGGCTGGTGAAGCGGCAGCATCCCGGTAAAAGGTACCAGGAGGAGCTGGAAAAAAGGCAACACCCTGGGAAGCGAGAGGAGGACGAGGACGAAGACTATGACGAGGTTCAGAAAAGACAGCACCCGGGAAAACGCGAAGACGAATTTGACTCTTTTGTGGAGCTCCAGAGAAGACAGCATCCA…
26S proteasome non-ATPase regulatory subunit 2-like	XM_014215067*	Oncorhynchus mykiss	Singleton	Pre-selected	AATCGGGCCCCCTCACGTCACGTGTATCATAGCTTTATATCAACTTCGTATTTGCATTACGGCGGGGAGTGTATCGTAGCCGAATTTCAAAAACTGCACCATGGAGGAGGCAAAAAATAAAGAGAAAAAGCAGTCCGAAAAGACAGAGGAAAGGGAGACTAAGCCCACAGGGAAGGACAAGGATAAAAAAGAAGAGCAAGAACTGTCTGATGAGTCAGGTGGCTGTGGCAGGACTACTCACTGTCCTCGTCTCCTTCCTCGATGTCAAGAACATAATCCTGGGGAAGTCTCACTACGTTCTCTACGGCCTGGTGGCTGCCATGCAGCCCCGTATGCTGGTTACATTCGACGAGGAGCTGAGGCCGCTGCCTGTGTCCGTCAGGGTGGGACAGGCGGTGG…
Insulin-like growth factor I	NM_001124696	Oncorhynchus mykiss	Singleton	Pre-selected	GCGGCAGCTTTTCTCTCTAAATCCGTCTCCAGTTCGCTAAATCTCACTTCTCAAAAACGAGCCTGCGCAATGGAACAAAGTCGGAATATTGAGATGTGACATTGCCTGCATCTTATCCACTTTCTCACTGTTTTTAATGACTTCAAACAAGTTCATTTTTGCTGGGCTTTGTCGTGCGGAGACCCGTGGGGATGTCTAGCGGTCATTTCTTCCAGTGGCATTTATGTGATGTCTTCAAGAGTGCGATGTGCTGTGTCTCCTGTACCCACACCCTCTCACTGCTGCTGTGCGTCCTAACCCTGACTTCGGCGGCAACAGGGGCGGGGCCCGAGACCCTGTGTGGGGCGGAGCTGGTGGACACGCTGCAGTTTGTGTGTGGAGAGAGAGGCTTTTATTTCA…
insulin-like growth factor II	NM_001124697	Oncorhynchus mykiss	Singleton	Pre-selected	CTCTATAGCCCTCACCAACTGGGAAACTAACTCAACTGCAACCTCTCCAACCAAATAACGCTCAACGTTAGATTACTGCCAATTGACATGGAAACCCAGAAAAGACACGAATACCACTCAGTTTGTCACACCTGCCGGAGAACGGAAAACACAAGAATGAAGGTCAAGATGATGTCTTCGTCAAATCGAGTGCTGGTCATTGCGCTGGCACTTACTCTGTACATTGTTGAAGTGGCTTCGGCAGAAACGCTATGTGGAGGAGAACTGGTGGACGCGCTGCAGTTCGTCTGTGAAGATAGAGGATTCTATTTCAGTAGGCCAACCAGCAGGTCTAACAGCAGACGCTCCCAGAACCGTGGTATCGTGGAGGAGTGTTGTTTCCGTAGCTGTGACCTCAAC…
RAC-alpha serine/threonine-protein kinase	XM_014205363	Oncorhynchus mykiss	Singleton	Pre-selected	AggGGGGATTCGGAtGTTATGAGGACATAAGGCTCGGTTGATTTAATGGGAGAACGACTTTGAGTGCATGAGGATACATTAACTAATAATACGCATGGACAAATATGCTGATAAGTTgTCAAAgaGTCCGaACAATGACCCATAATAACGtTCGAATTGGTCAAGGTAAACAGTGCTGGCTGAAAcCTTCCCCAGCACTAGACCGCTCCTGATTTGAGTgAAGGGGACGAGAGTGACGCCTCCTTCTgtGGGACCACCTCAgcGGaCAGAACCCCTcCCCCCaTTTTTCCACgGGCCACCATGGGTGAAGTagTCATTGTGAAGGAGGGATGGCtTCACAAACGAGGAGAGTACATAAAGACCTGGAGGCCCAGGTATTTCTTGCTGAAGAGAGACGGT…
RAC-beta serine/threonine-protein kinase	XM_014163328.1	Oncorhynchus mykiss	Singleton	Pre-selected	CTGAAGCACCAGCAATAACAAGGGACTGAAGGCACTGTGAGACATTTTCGTCAGAGACACATCTGACtCCcTTCCCCAGcAGTCAcAGCTCCCcTTCCCTGTATTTCCCcTGTGACCCCcACCcTGAGCCCcAGCAGTCCTCcGCCCCAGCATGAATGACATCAGTGTGGTCAGAGAGGGCTGGctCCATAAgAGGGGAGAGTACATTAAGACGTGGAGGCCgCGGTACTTCATCCTGAAGAGtGATGGCTCCTTCATCGGCTACAAGGAGAagCCAGAGATGTCGTCCGACCACAGCCTCCCaCCCCTCAACAACTtcTCTGTGGCAGAGTGCCAGCTGATGAAGACAGAACGGCCCAGGCCCAACACGTTTGTCATCCGCTGCCTACAGTGGACCAC…
RAC-gamma serine/threonine-protein kinase-like	XM_014131347	Oncorhynchus mykiss	Singleton	Pre-selected	GAACGTAACAGGTCGACAACCTAATACTGACGGATAAAAaTACaTAACAAAAaCaTTGCCTTCTGCAGTATATAGCGTTgAAAAtgTAAGATACTTTTTTtgtgtGGAgAGACcAGCTTGAGTCTATCCCACTGTGCAAAaCCCcTTTtacaGtCCctAAAAAGaCAACTTCTCCCAGTCTGCACTCGAATACAGAGAAGGAGAAAAgAGGGGAGACTTTTCCTaCAATGGCTACGtGTTTTCCTCGAAACGGACGCACGGCGGGACGGGGGGGgACAATACTGGCTGGTTGGCTGGCAATGACCTTCACTctCGTCCgCTGGCCGAATACGAGAATTGTGGGAAAtGAGGCCTCCGTTcaCTgTCACCCTCaCCCATTCCGTcTTCATCgtATTTctC…
corticotropin-releasing factor isoform 2	NM_001124627	Oncorhynchus mykiss	Singleton	Pre-selected	ATGAAGCTCAATTTACTTGTCACCACCGTGGTTCTGCTGCTTGCCTTCTTACCGCGCTATGAATGTAGGGCTGTCGAGAGCCCTGACGATGTCCAGCGCTCCACCGCTCCACAGCCCGACGCGCAGCAACAGTCTCTTCCCCTCCTGACGCGACTCGGAGAGGAATACTACATCCGACTGGGCAACGAGAACCGCAACTCTGCCGCGTCCGCACCGAAAGTCATGCACCCCAAGGGCTCCCCAGCGGTCTACAACAGAGCCTTGCAGCTCCAGCTGACGCAGCGCCTTCTACAAGGCAAAGTTGGGGACATCAATAGGTTCATCAGCGGCTTCGCGAACCAGCTCGACGACTCGATGGAGAGGGGGAGGAGGTCCGACGACCCGCCGATATCTCTAGAT…
cytokine receptor precursor	NM_001124405	Oncorhynchus mykiss	Singleton	Pre-selected	atgtacgtccagcattgtgtgtgtgttctattctggctgtgtgtgtgtgctgtggtgactcttctcagcggtgtactcagcagcgatgggacggttctgacggttccatcaggagagaacagagcagaaagggaccccccctcccctccagaggtacgttgctggtctcccagttaccccttcaaagccctctgctcatggcctgagcctccacagacccagcttcccatacagtacatcgccacctacagtatgaaaggcggagagatccagcagtgccatccctaccctacctccgtgcatcctctccccagcccagagtcctctctccctggggtgaatggctcctctccaggggcaaggtggctctgtgtcctaaagggtttaaagctctacacg…
forkhead box protein O3-like	XM_014205504*	Oncorhynchus mykiss	Singleton	Pre-selected	GTGTGTGTGTGTGTGTGTGTGTGTGTGtGTGTGTGTGTGGTGTTGTTGtGTTTttGGCTGCCAGCATCTCCTACATGTtGTTTCAAGTAATTTGGCAACATACACAGATAGCTTATCATTtCACTCAATAAAaCAAAaTGGCTGCCAGAGATGAAGgAGGCTAACTGTACAACCTCCCGGCCTCTCAGTGCCACCCTGCcGTTGCTACGACTAcGGCTACAGCTCGgCGGGGTCCGCCGGGCCAGATaGGTAAAATGCACGGCTTACTAGGGCCTGGACTCAAACACTGTTTACATCATAGCACCAGTTATGGCGTGGAAATGTACACAATGCTAGgAcATAGGTATTTATTTTGGCTACATATGCTGTACTACAACACGTTGACATACCCCACCCATT…
transcription factor GATA-3	NM_001195792	Oncorhynchus mykiss	Singleton	Pre-selected	atggaagtatccgcggaccaaccccgatggatgagccatcaccacccatcggtgctaaacgaacagcatcccggctcgcaccacccggacctcggccactcgtacatggacccctcgcagtatcccctcgccgacgatgtggatgtactgtttaatatcgactcacagggcaaccacgtatctccatactatgggaactcagtcagagccgtccagaggtatccacctcctccacatagtagtcaggtgtgtcgcccctctctactgcacggctctctgccgtggctggacggaagcaaagcaatgcagcaccacagcacttccccatggaacctgagtcctttccagaagagctcactgcaccacggttccccggcaggtctctctgtctacccttcg…
Granulocyte-colony stimulating factor	NM_001195184	Oncorhynchus mykiss	Singleton	Pre-selected	atgaacactctcaaaattgtaggtctgctctgctgtttagcttttctggtccggtccgcacaccttccagagaggtcaatggacgcaaggagtttggtcgaaaaaatattaggcaacatccccatggttcacgagtctagtgtcaaaatcccgggcctgacccttgacccgtccagccagtctaggaacataccgtaccagtccatggtgacctccctgggcatccccgcagcaccagaactaaagactgtctgcagacccctaaaccaaatcgacttcaccctggaggtgtgtctgagcagtatgtctgcggggctgcagctgtatcaggatgtgctgggtgtgctgaaggagcgtgtgaccactgaaaaggtgacaggactcctggctgacatcaga…
Growth hormone receptor	NM_001124535	Oncorhynchus mykiss	Singleton	Pre-selected	ATGGCAACCTCCCACATTCTCTTCATCTGCCTCGTCCTCATCCTTCCAGTTTTATCGCAGGAGCCGCCCACCTCTAAACAAGCCCTCTTCCAGATCCGCCCCCAGATCACTGGCTGTGTCTCCCATGACATGAACACATTCCGCTGCAGATGGAATGTCGGAGTTTTCCAGAACCTCACAGAACCCAGAGACCTGCGGATATTCTACTACATTAATGATAGGAACATATCTCCCAAAGAGTGGGGTGAATGTCCTCGCTACGTTGACAGGACAAACGAGTGCTTCTTCAATGAAAGCTACACGAAGGTCTGGATAACCTACAGTGTCCAGCTCCGCTCTGGCGATCAAGACATTCTCTATGACGAGGTCATCTTCACTGTGGAAGACATCGTGGAACCA…
preproghrelin-1	AB100839	Oncorhynchus mykiss	Singleton	Pre-selected	GATATCAATGTCCAAGGTATATCTGGTGAGTATAACGATTCGTTTTCAATAAATAAGATATCAGAGGAGATTATATTTAGGTTTGGTATCTCGATTCATTTATACACAAGTTAAATGTATGTCATATTGTGCCATATTTAGGTTTGGTATCTCGATTAATTCATACACAAGTTAAATGTATGTCATATTGTGCCATAGGAATGCTTTGGATAAAAGCATCACAATATACAGTGCTTTAAAATGTTGTTAATTTGCATTTGGTGAGTTCTCTCTACAAAGCGCAAACAGCCATCCATCATGCCACTGAAGAGAAACACAGGTCTCATGATACTGATGCTGTGTACTCTGGCTCTGTGGGCCAAGTCAGTCAGTGCTGGCTCCAGCTTCCTCAGCCCCTCC…
Glutathione reductase	NM_001124482	Oncorhynchus mykiss	Singleton	Pre-selected	ATGGACTCCCTAATCGGGGACTCAGACCCCAACCTGTTCCCCATGTCCATGAGGACAGAGACAGCCTTCTCGCGGGACCAGAACCCTATGGATATGGACCAGGAAGGGTACATTGGAAAAGACCAGAAACTGTTCAGCGACAACACTCTGGATCTCCTCCAGGACTTTGAGTTGACAGGCTCCCCCTCAGACTTTTACGTAGGGGACGACGCCTTCCTCTCCTCCCTGGCTGATGACACTCTCCTGGGGGATGAGAGCCAGGATCGTGGGGTCTCCAACTCCACCTCCAAGCCAGCTGCTACTATGACCAATAGTGGTAGTTTTAGCGGTTCCAACACCACCACATTGAATGGTAGCAGTCTACTAGCATGTCAGGATGAGTCCAACTCCAGCACCTCT…
11-beta-hydroxysteroid dehydrogenase	NM_001124218	Oncorhynchus mykiss	Singleton	Pre-selected	ATGGAAGACTACTTAGACTGGATCTACATGGGGGTGATGTCTGCGTTTGTTGGAGGGGCCATGAAGAAGGTCCTGGCGTCCCACGTCAGCGCGGCCCCGACCGTGGTGGCCTGGCTGGGGGTCACCTTACTAGTGGAGAGGCTGTGGTTCTTCTGTGTGCCTGCTGTCCTGGTGTTGGCTGCCCTCTGCCTCGCTTGCTGTCTATACTCTGTCAGGACAGCCCCAGCACCCACTCTGCCTGTCCAGGGCAAGGCTGTCTTCATCACAGGCTGTGACACAGGCTTCGGGAAGGCTGCAGCGCGGCGTCTGGACGCCCAGGGTTTTGAGGTGTTTGCTACGGTGTTGGATCTGTGTGGGGAGGGAGCCAAGGAGCTCCAGAAGACCTGCTCCCCTCATCTC…
interleukin-11 precursor	NM_001124382	Oncorhynchus mykiss	Singleton	Pre-selected	atgaaattgcttgtcgactcctcctcctctctgctgctctcgctgctattggcccagattcctttatttacgtctgccgtccccgccccctaccgacggccgaacgtcgtgcacgaactggatagattggccaatcagacgaagaatctgaggcagatcacagcagatctattgaaggaacatgcattcgagacagacccagaacagcatagatttaagtccctgccactaatgaacaacagggccagtgacatcaactcccttgagatgagacccactctctctcagctccacgcggacctgaagtcatttgagcaccattttgcctggttgagcagagcgtcaaggaaacaccaccaccctgctctccctaaactgggacagatgatgtcactcatc…
IL-12P40b, IL-12 beta2	HE798149	Oncorhynchus mykiss	Singleton	Pre-selected	atgaacgtgttactactcaacatcctgtatctcatcctacatatggcatcgagcagccaacatgagaccattgtgaccctcatgccaaatgtacttgtcgtcatggtggatcgaaaggtcttcactgagacgcaggtccctctgcgatgtggggactaccaggacacagaggtgatctggaggaatggcaaggagcgtctagaaaacaaagggaaccagataaatgtggaagtggtggagatgatgggagggaactacagctgccacaacgctgccggagactacctcaaccacacgctggtgttggtgcaggacataccatcacccaacagaacgagacgcgtcctggagaagtcacatgacacagatgagtacatcagatgtttggcgaaaaattat…
interleukin-12 p40b2 subunit	HG917952	Oncorhynchus mykiss	Singleton	Pre-selected	ATGAACATGTTACTACACCATGTCCTGTGTCTCATCCTTCACGTGGTATCAAGCAGCCAGTATGGGACAGAGACCATCGAGACTCTCATGCCAAATGTGAAGGTGGTGAAGGTGGATCTGAGGATCTTCACTGAGACGCAGGTCCCTCTGCTCTGTGGGGACTCCTATCAGGACACAGAGGTGATCTGGATGAAGGACAGTGAGCGTGAAGGACAAGGGAACCAGATCCAGGTGAAAGTTGAGGAGATGATGGGAGCGAACTACAGCTGCCACAATGCTGCTGGAGACTACCTCAACCACACTCTGGTGCTGGTGCAGGACATACCATCGCCCAACAGAACGAGACGCATCCTGGAGAAGTCACATGATGCAGATGAGAATGAGTACATAAGATGTTTG…
interleukin-12 beta chain	AJ548830	Oncorhynchus mykiss	Singleton	Pre-selected	atgactgtagtaccatggctcatcatgctcctctgtgttattctaccgacagtgaatggtctcacctccttccatgaactctacatggttgataagggggacagtttggtgactctgacatgtcccacggcattctctggagctatgacgtggaagtacgagggagagactgaggatttagacaaaactctggtccaaggccgtaacctgatactgaatgaggtggactggtatggagaatacagctgctgggatggagacaagaaactaggatccatctatctactggaggagctgaagaacccagacgacgatgatttaatcagctgtcgggccaagtcttatggctgcacctttaactgtagctggacccacagtgaattcacagctgtccgtctt…
Interleukin-15	NM_001124395	Oncorhynchus mykiss	Singleton	Pre-selected	ATGACAGGTTTTTTGACAGTGCTCCTTTTTTGCATTCGTTTATTGGAGCGCAGGACAAAGAAAAGTGTGCGATGGATCTGTCTCTTCTGGGGTTTCCATTACTATCCACACCAGCGTCTGAACATTGAGCTCTGGAATTGCTTCATAATATTGAGCTGCCTGAGTGCCACCGCACATTTGCCCATTGCTGGTGCTGCTGAAACACACGGGATGACAATAGATGACGTTAAAGAGCTTCAGTCGGAGTTGAAAAACTTGAAAAGTACCATAGAAAAATCAGATGCCTGTTTGTATGCTCCTACCAACGATGACATCTACAATGACCACTGCATCTTTAAGTTCATGCACTGTTATTTATTGGAGTTGGAGGTTGTCCTGTTTGAGGACATGTCGGTCACA…
interleukin-16	AJ548843	Oncorhynchus mykiss	Singleton	Pre-selected	AGCAATTTGAGCACATCCAAGTGGTGATTCTGCACAAGGAGGAAGGAGCAGGTCTGGGTTTCAGCATTGCAGGTGGGATAGACCTGGAGAGCAAGGCTACCACAGTGCATCGTGTTTTCCCCCACGGCCTGGCGGCTCAAGAGGGGACCGTGGAGAAGGGTGACGAGGTGCTGTCCATCAACGGCCAGACACTAAGGGGTGCGACACACGCGGACGCCACCGCCACGCTGCGCCAGGCCCGCACCATGAGACTGGCCGTGGTGGTGGTAAGCAAGGGGAGAGAGGGAGGAGGAGGGAAGAAGACTGATGATTCCTCTGTCAGCAGTAGCAGTACAGACCTCAACCCCACAGTGGAGGATGGGGGAGACATGCTGACTCTGGAGCTGGAGACAGGAGGAG…
interleukin 17C1 precursor	NM_001185029	Oncorhynchus mykiss	Singleton	Pre-selected	atgccaggtctattcaagattatgcagactctacttttacttggactttttattgataaattgactttggcatcagaggcacacaagcataagggatgcttcagtgcagaagaactggaggatggagctcttaagatcttgcgtcgaaaccggtacctgaaagacggtcatattgatgaaacgcagtatcacaagctgggtacgaagaagacctgccctgctgtgcttcattcacagtcagtagactacaacaaccgttctgtctccccctggcggtacagcatcgatagcaaggagggacgattccctgagaagattgttgttgctgaatgtctatgcacgggatgtatcatcgtcaaagggcacggacatcacggggccgaatacgaagattatgga…
interleukin 17C2 precursor	NM_001185030	Oncorhynchus mykiss	Singleton	Pre-selected	atgccaggcctattcaagattatgcagactctaattttacttggacttgttattgctacatcagaggcacacaagtataagggatgcttcagtacagaaaaactggagcatagagctctcaagatccttcaccgaaaccggtaccagacagatgttcatattgatgaaacacagtatcacaaactgggtatgaagaagacctgccccactgtgcttcgttcacagtcagtagactacaacaatcgttcagtctccccctggcggtacagcatcgatagcgtggagggacgattccctgaaaagattgttgttgctgaatgtctatgcgagggatgcctcatcattaaagggcctggacaccacggggcccaacatcatgcatataactctgtgcctata…
interleukin 18	NM_001124617	Oncorhynchus mykiss	Singleton	Pre-selected	atggcaagcagctccgaatgtaagtgtgttgagtttgcggtagtagacaaggaggacatcttttttcaagtcgaacatgacgatttagagtcggatgattttccaaaggagactagaaaatgcttccaaaaaatgatccaaatcaagaacaatcgattcctggttgtagatgaagacgttctcaagtttaaagagcggaataaggagcaatgcaaagcagatgattgccggttcaatatccaacaatataaaaacaatgacattgccaaggccaatggaattgctgttattctctctgtgacatcaccttgtaagcaaacttacatggtgtgctgcaagaatggggaccaagaaggagtttctgctaaaccactggagcaacctttgcctgactacatt…
interleukin-1 beta-like	XM_014128008*	Oncorhynchus mykiss	Singleton	Pre-selected	ATGGACTTCGATTTAGCTGACGCTCTCCCGAGCTCACATTCGAGTATGGAGTTTGACACCGAATACCGCCTGCCTGATGCGAAGAGTGGACCAGAGATGGAGCGCTGTGGGCTGCAAGCAGGTCTGAGCCTGGACTTGGAGGTTATCCTACAGCATCGGGGAGGCATGAGACAGGTGGCTCACCTGGTGATTGCGCTGCATAGGATGAAAAACCCCTTCCAGAAGTCCGACTCCACACACACTCCCCTGGACATGGAGTGCACCGGCGAGCAGTTTTGCAGCATCATCATGGATAACCTGGTGGAAGAGTGTGTGATGGTCTCGATCCAGGAGCCAATGGGAGTGGTGACCAAAAAGGTAAAGGGGACCTTCGAGCAGATTGGCAGTCCCCAGCAGTAT…
putative interleukin 20	NM_001195186	Oncorhynchus mykiss	Singleton	Pre-selected	atgaagctgctgttaagccccaccatccccaggctcctcttcctgttagcgtgtctcagtgggtgtggcttgggacatggcatacacctgggaacctgctctgtcaccgtacacactcacgaactacgcaagcactacacagagatacggagctctgtgatagcagcagacagtcagatgggagtgagactgctgaggggagacgtgatgaggaacatacaggagggggagtactgctgtttcctgcgtcttttgctacgtttttatgtggagagagtgtttgttagccacggcatgtctcagccactgcaccgacgctcaaccagcgctctcgctaatagtttcctcacaatcaacaagaacctgaggcaatgtcactgccactgtggagaagacacc…
interleukin 21 precursor	NM_001246331	Oncorhynchus mykiss	Singleton	Pre-selected	atgaagctgcttgtttgttatctcctagccatcacctgtgtattggtggatgcagacaagggtgagagaatcctgaagctgactgaagtaataaaggaattaaaagcgctaaacagaactgtgacgcacaacagtgtgatgtcgaacgctccttcaatggatacggaagagtgctgttcccagtctgccttgaagtgcttccgggcgatggtacctcatctcaaggccaaaaataagacccttcagcgtaaagttatcaaaaacctcaacaaccgaatgattttgggaagtctggactcctgcagtcaggaggagagagagaaaacagtctgccaaggatgtgattcatatccaaaggacagccagaaatgtgtacaacagttggaatctctgcttcaa…
interleukin-22 precursor	FR832422	Oncorhynchus mykiss	Singleton	Pre-selected	atgaagttcagcacggtccaactcgtagccgctgtggtagtggtgatgagcgtctgtctgctgcgcgaatccgtggcgcactccatccatcgcccgctcagcgcccccctgcacagcgcggataccgacaccatggtacagcaggtggctcaacatgcgcaaagttctgacaccgatactgacactaaactgatgccagacatcgatactaaaaagaaccacagagacatctgctgcctgcatgctaacatcctggacttctacctgagtaacatcctgaccactaaggagaagcaggacaagcatcatcctaaactccctgccctgaaggaagacctggcccgagtcagcagagacctgaaggaacacggctgtgctattaaacactacaatgaccac…
interleukin 2 precursor	NM_001164065	Oncorhynchus mykiss	Singleton	Pre-selected	atggaccgtcgttacaggatttcctttttgacgctttttctcaccggttgtctacaaggaaacccaattcccagactcctagctggaatcgattatctagaagaaaatattacatgtccagattcagtcttctatacaccaactgatgtagaggatagttgcattgttgcagcattggcctgttccattaaggaactggacactgtgaaagtagaatgcctcgataaagcggtccatctggaaagtatgcaacaccacatcagcatgactgccacggccctacaaaagacgattgataaggagaacagcacaacggacacttcagaatgcatctgtgaagacaagcggttggaaaagtctttcaaggacttcattcagaacataagacatttaactcaa…
interleukin-2 like	HE805273	Oncorhynchus mykiss	Singleton	Pre-selected	atggaaaacatattcaggattgcctttttgatgctttttctctcagttggtcttcaaggaagcccggctaccaattacttgaaaattgcaaaaggaatcgaacgactacaaataaatattacatgtccagaagaaggtacattcttctatgctccgtctccagcggatgtagagaaaagcattgctggagcactggcctgttctattcaacaactgaaccacctcaatgacaacagaaatctgcagcatcatatcaacaggattttgacggtcctgcaaaagacatctgatgatatcagaacggactcgtcagaatgcagccgtgagaacccgctgtccaaaaagtcttgcaaggagttcatggagaatatgatcagtttagctaaagctctatctgcc…
interleukin-34	FN820499	Oncorhynchus mykiss	Singleton	Pre-selected	atggtccggtcaacagcctggctcctgggagctctattgggtttgatatgtgtactacctcttgttttgatgacacccagaactgcccagtgcacgtctttgaagacattggaaaacaaactcataggcagaagacgtaacatgaaacacaatttacccattaattacaccatcagagttcactatgaggaggtcttcaaactcagcaatatcagcaagctgagggcgagggtggaggatctggaagacggggacctgcaggatgtgtggctgttggtcaaccgggaggtgttgaagaggattctgagggtcttgccagtgagacacccctcctacaagtacaccaccgacctggaggatctcttcaggaaggtccagcaggtgttcccaccacagact…
interleukin-4 like	FN820500	Oncorhynchus mykiss	Singleton	Pre-selected	atgaagacggcgatccttctcctctctgttgcgatggtgctatttgactctggaactctgcctgccaacgctgcagcgcaccggcagcatagaagtcacaattccaatttagaggcaattattagcatggcaggacaatacacacacactctgtcagaggaacttctggaaacattactcatagatgtaacacatttgactgcgaccaccacaaagtgcaaggagttcttctgcgaagctgagacaatcttggcctccgtgaaaaatgacgcgtttggtgaggagggaaagattgtccgacatctgagggtttacaacaaacttcagaagtgcaccgttgtgaagagccaagaccaggtggagggcaaccaggtagagctgaggagacttctcctcgac…
interleukin-4/13b1 precursor	HG794522	Oncorhynchus mykiss	Singleton	Pre-selected	atgaagactcttgctctcctcttctcctttgcatttgtgctggtcttcactgcgcccactaagacacctgatgagattcatctactgcagaggatcatgaaagaggctaacaagacgctcaaggaaggcccggaggcccttttgaaccatctagtgccagcggaattcaagcaagatcgctgcaagtcacacgggcctaaagatttctgcatagcggagacgattctgtctaacataaacaaaacgcagtacgggacttcagacaacaacatagagacaatcagcagagtgctggagcagtacaataagcttcacccttccaactgcactatgaagacgaatggagacgaggaacagctccgtggtctcctgatgaacctctacaactgtgcccaagcc…
interleukin-4/13b2 precursor	HG794523	Oncorhynchus mykiss	Singleton	Pre-selected	atgaagactgtcgctctcctcttctcctttgcatttgtgctggtcttcactgcgcccactaagacatctgatgagactcatctattgcgtatgatcatcgacgaggttaacaagatcctcaaaggaggtctggagtttcaggcccttttggacagtctagtgccggcgggattcgatcaagatcgctgcagggcaaacgggcctaaagatttctgcatagctgagactattctgtctgccataagccatacgaggcacaggattccatttaacaacatatctaaaatcagtagagtgctgaagcagtacaataagtttcatccaaccaactgcaatgtgaaggagaacggtgatgaggaacagctccacgatctcctgacaaaccttgtcaactgtgcc…
interleukin-6	FR715329	Oncorhynchus mykiss	Singleton	Pre-selected	atggctgatcaggagcacattgagatagacacgctcctagacatgcctgcgccggggcgatctagaacggggagagcagcggctctggctcggctactgcaccaggactgcacttatcttctggagctatatagggagagggagagcctcttgtcagaccacaccccagcgggggaccgcatcgtgtccctctctctgtcctcgcctgacctcagctctgacgagcaggttcagcttctacactcagccctgcgcaaatgcttgggactactggagtgtctcatcctacgagaggaggaggagatgggtgagctagagggcgagtatgagacagtgagaaagggcgtccgggatcgactcggacatctgcttcacagcaccaaggtcctactggaaacc…
IL-6 subfamily member ciliary neurotrophic factor-like	NM_001171854	Oncorhynchus mykiss	Singleton	Pre-selected	atgagtggtcatgtaaagaatatgtgtcctcagctgaccatatcacaagcagcaagaacattgctctctctgttactggttgctgccattgattcagtgagtgctggagtagtatgtaggaagcaaccgtgtgggagttccctacaaagaagtttgaagctaaccaaactcatacacaaggaatctgtggacctcttaaaaacatacaagctcagtcaaggagacatgtcagagctgttctgccagatgtcaatcaacaacgttcctgacccaaacatctctggccttgacccctcagagcggatgttgagcatctactcccactgtaaggctttcctaccacacctgaagagggtcactgagcaacagacagacttacagccaccatcctgctcactg…
IL-6 subfamily cytokine M17 precursor	NM_001195170	Oncorhynchus mykiss	Singleton	Pre-selected	aatccagtgcccagcgcgctctctgagctcatgacctccggatggacctcaggagaggagctcgggacagacggtgaaacgggcgcgcccccgaagtgggagaaaatgatcaagatgctcgttcacgaggtaaccaccttgcggaaccaacagtttgtggaggagtttcagaagcccgtggaagagatttcatcgttctcacagcaccaggtcccatccacccccccacacctctccaagactctttgctccacctccaacaaggaggcatgtctgcaggagatcagtcggggtctgcaagtgtaccagcttcttcttcagcacgttaaggctgaataccctcaatcaaccctactcccctctgtcacacaccagaccactgtgctgatagggctggtc…
Tyrosine-protein kinase JAK1	XM_014139300*	Oncorhynchus mykiss	Singleton	Pre-selected	ATGCCTCGAAACAAGGCAATGGACTTGGGCAGGCAGCTGTTGGTAAAGATGCAGAGGACGAGGAAGGGCAAGTTCACGCCAATCCCTGTATTACCACAGGGCCTCGAGGTCCACTTCTACCTGCGAGACTCTCACCAGCTGGAGTTTCTCCGGGGTTGTTACACTGCTGAGGAGCTGTGCACAGAGGCAGCCAAGAAGTGTGGCATTTCACCTATTTGCTTCAATCTGTTTGCCTTGTATGACGAGGGCATGAACATCTGGTACCCTCCCAATCACACCTTCAAAATCGAGGAGAGCACTTGCTTAAAGCTCCACTATCGCATGAGGTTCTACTTCACCAACTGGCATGGTGCGAATGACAATGTGCCACGTGTTTGCAGACATGCCCTCAAGAGAAAG…
macrophage colony-stimulating factor precursor	NM_001124394	Oncorhynchus mykiss	Singleton	Pre-selected	atgaacacacacaaaccagcccacaaagccaaggctaggcatctgtgcttcctcttcctcatgtgcttccctttggcgtggggtggcgtccctggtccatgtcggcactctgtgaccaagggtcacctcctcaacctcaactgcctgattgataatcagttggagaatggctggtcaataacctacgtattcactgagcgccagagtttgagtgaagtctgttacatcaaagcagcatttccacaaatcctggagcttctgaacacacacttcaagtatgtcaggaaatcggacaacgggcgctatgtcaaactcctgaaaaaggtcatatatgacctctactcccaaaactgcatacctgaaattaatgaggagattgaggacaccccattgaagttt…
second macrophage colony-stimulating factor	NM_001160476	Oncorhynchus mykiss	Singleton	Pre-selected	atgaccctcctcgtgccaacccacattcagtgcaaaaccaaggtaaagtgtctgtgtgtgatggtgttcttgagtctccccttgaccatgggagaccctggtccgtgcagacactccatcaccagagatcacctgctgaccataagacacctgatagataaccagttgcagagtggatgctcaataacctacacatttattgagcagagaagtttgaataaatgttgctatgtaaaagctgccatgccctggatcttggaactcctgaccggacacttcagatacactcggggatcagacaaccacagctacgtgttgtcgctgaccggtctcatccacaacatttactcccagagatgtgtaccacagatcaatgaggagctggaggacgacccagtg…
Mineralocorticoid receptor form A	NM_001124483	Oncorhynchus mykiss	Singleton	Pre-selected	ATGGAGACCAAAAGATACCCAAGTTTCTTCGAAGGATCCACGGACACAGAGAAGAACAGATGGTCCCATGTCCCCAGCAGTGCCATGGACTACTGCTGCAGCGGAGCCGAGGAGGCCGACAGCCTGAACCTGAACAGCAACAGTGATGTCCTGATGGACATAGTCAATGTCAGCTGCTCCCCCAGCAGCAACACAGCCGACAGCAAGGAGAGTAACAATAACAACGAAGAGAAGAAGAAGCCAGAGCAGCAGCCTACTCTCAAACTGACCCAGAACCAACACCAGCCTTTTGTTCTCCCCCTCTTTAACAGTTCCCTCCATGGGAGGAAGCCAGAGATGATGGACTCCAAGGAGCTGTCTAAAACTGTGGCTGAGTCCATGGGCTTGTATATGAACGCA…
NF-kappa-B essential modulator-like	XM_014147587*	Oncorhynchus mykiss	Singleton	Pre-selected	ATGGAGGAATGGCAGCGGAGGTCTAGAGAAGAGAGAGAGTTCCTCAGCTGTCGTTTCCAGGAGGCCCGGGCGCTAGTGGAGAGACTGGCCAGGGAGAACAATAGCCTCACCAGCCTGGCCAGCCCCTCCAACCCCGGAGCCAACCAAGGCCTGCTGGTCAACGGCCCCAGTTTCAGCCAGGACTCCTGCCCCAACTCCACCAACTGCAGCTCCAATGGGGGTCCTGGGAGGGGAGGGGAGCAGGAGAAGAGCTCAGAGACCAACGGCACCATGGCATCCTCACTGGTGACAGAGAGAGGGATGGAGAAGAGAGCAGAGGAGAATGAACAGATGATGCTCCACAGCTTGCCCTCAGAACGAGGGAACGGGTTTCTCCAGCTGCTGAAGAGCCACAAAGAG…
interleukin-1 receptor antagonist	NM_001124396	Oncorhynchus mykiss	Singleton	Pre-selected	ATGGATATCACAGATTCACCTGTGAAGGGAGGTATCTCTATACTTCACACAGAGGAGGATGGGAAACACCACTATGAAGTGGAGAAGATCCTCAAGTTCAAGAAAGGAGGACAAGGAGGAGGAGCCTTCGCCAGTGAAGGAGACAAGCTCCTGACGATCAATGGAGTGGACCTACAGGATCTATCCCCAGAGGCCTTCGCCAAGATTCTGACGGAAGGAAACCCCATGTTGACTGTCCACCAAGCCAGCAGGGCTCCTCCACCAGAGAGATGCCCAGAGGAGGGGGCTGAGGCCAGGGCTCTCCACCCGGTCTCCAAGGAGAACACCATACTCCGCTTCAGCCTGGAGATGAGACGAGAGGATGACCTGGACGACCTGGAGAGTGACTCCTACCGCCCC…
Pro-opiomelanocortin	NM_001124718	Oncorhynchus mykiss	Singleton	Pre-selected	ATGCTGTGTCCTGCGTGGCTATTGGCTGTGGCCGTGGTGGGCGTGGTCAGAGGCGTGAAAGGTCAGTGCTGGGAGAACCCTCGCTGTCATGACCTCAGCTCTGAAAACAACCTCCTGGAGTGTATCCAGCTCTGTCGTTCTGACCTCACCACCAAATCTCCCATCTTCCCCGTCAAGGTGCATCTCCAACCCCCGTCCCCCTCCGACTCTGACTCTCCTCCCCTCTACTTACCTCTGTCCCTCCTCTCCCCATCCTCCCCCCTGTACCCCACGGAGCAGCAGAACAGTGTGTCCCCCCAGGCCAAGCGTTCCTACTCCATGGAACACTTCCGCTGGGGAAAGCCTGTGGGCCGTAAGCGTCGGCCGGTGAAGGTCTACACCAACGGTGTGGAGGAGGAG…
somatostatin-2 precursor	NM_001124703	Oncorhynchus mykiss	Singleton	Pre-selected	ACCAGGCCTGCTCCATACCGACTGATCCAGATCGAGCATAGCCCGGTCCAGCTCAGCTCGTCTCACCGCGTGCCATCCCTGCAAACAAAACCCAGCTCTGTTGGAGATGAAGGTCTGCCGAATCCACTGTGCCCTGGCCCTGCTGGGTTTGGCCCTGGCCATTTGCAGCCAAGGAGCCGCCTCGCAGCCCGACCTGGACCTCCGCAGCCGCAGACTCCTTCAGAGGGCTCGTGCCGCTGCATGGCCACACAGGAGTGGAGTAAGCGAGCGGTGGAGGACATTCTATCCCAACTGTCCTTGCCTGAGGCCCAGGAAAGTGAAGTGTCCAGCGGGGGCTAAAGAGGACCTGCGTGTGGAGCTGGAGCGCTCAGTGGGCAACCCCAACAACCTTCCCCCCCG…
5'-AMP-activated protein kinase subunit gamma-1-like	XM_014150161*	Oncorhynchus mykiss	Singleton	Pre-selected	ATGGAGAAAATACTTATCAGGCAGATCATGTTTCAAGAGATGCGTGAAGAATTGAAGAATTCAGAGGCTGATGCTGAGATGTACATGAAGTTCATGAAAAGTCATTGCTGCTATGAGGCCATTCCAACCAGCTGTAAACTGGTCATATTTGACACAACACTACAAGTGAAGAAAGCCTTTTTCGCTCTTGTAGCAAACGGCTTGAGAGCTGCACCTCTCTGGGATAGCAAGACACAGAGGTTTGTGGGTATGCTGACTATAACAGATTTCATCAACATTCTCCATCGTTACTACAGGTCCCCATTGGTTCAAATGAAAGAGCTGGAGAGGCATCAAATTGGAACATGGCGAGATGTGTACCTGCAATACTCCAACCACTGTCTTCACAGTATCGCTCCA…
prolactin receptor precursor	NM_001124599	Oncorhynchus mykiss	Singleton	Pre-selected	ATGATGTGGAGAGACGTGGGAGTAACACTGATACTGTCACTAATCCTGCCTGTGGTTGCTCAGGGAGCACGCCACACCCCCCCAGGAAAGCCCAAGCTGACCAGCTGTAGGTCCCCAGATAAGGAGACCTTCACCTGCTGGTGGGAGGCAGGATCTGACGGGGGGCGACCCACCACCTACTCCCTCTTCTACCACAAAGAGAACTCTGAAACAGTGTATGAGTGTCCAGACTACCATACAGCGGGGGCCAACTCCTGTTTCTTCAACAAGAATGAAACATCCATATGGGTCAACTACAACATCACTGTAGTGGCCACCAACGCCCTCGGCAACAACTTCTCTGACCCTGTGGATGTAGACGTGGTCTATATAGTCCAGCCACACACACCAGAGAACGTG…
prolactin precursor	NM_001124733	Oncorhynchus mykiss	Singleton	Pre-selected	ATGGCTCGCCGATCCCAGGGTACCAAACTCCACTTAGCAGTTCTGTGTCTAGTTGTATCCTGTCATGCCATTGGCCTTAGTGACCTAATGGAGAGAGCTTCCCAGCGATCAGACAAGCTTCACTCACTCAGCACTTCCCTCACCAAGGACCTGGACTCTCACTTCCCACCAATGGGACGAGTGATGATGCCACGCCCGTCTATGTGTCACACCTCCTCACTCCAGACACCCAAGGACAAGGAGCAAGCACTCAAAGTATCGGAGAATGAGCTGATCTCCCTGGCTCGCTCCCTCCTCCTGGCCTGGAACGATCCCCTGCTGCTGCTCTCCTCAGAGGCGCCCACTCTGCCACACCCCTCCAATGGCGACATCAGCAGTAAGATCAGGGAACTGCAGGAC…
RAR-related orphan receptor gamma 1	NM_001199827	Oncorhynchus mykiss	Singleton	Pre-selected	atgagagcacaaattgaagtaataccctgcaagatctgtggggacaagtcatcagggatccactatggcgtaatcacctgtgaaggctgcaagggtttcttcaggcgcagccagcagaacaatgctatgtactcctgctcccggcagaggaactgtctgattgaccgcaccaatcggaatcgctgccaacactgccggctgcagaagtgcctggccctgggcatgagccgtgatgctgtaaagtttggccgcatgtccaaaaagcagagagacagcctatatgctgaggtccagaagcaccaggcatcccaggagttagctgccgcccgggaggtgggagccgaggtcgaaggtcatggccgggcatacagcagaggctccagtgctgccctcagcgac…
Somatostatin receptor subtype 2	NM_001195182	Oncorhynchus mykiss	Singleton	Pre-selected	CCTTTTCACTCAAGGCATTCTCTGTGCGCACCTTACCATGTAGCCAGACGCACAGAGTCGTGACACATACATTTATTCATTTTCTTGCGTAGACAAATTTTCAATGATCTCGATCTTTTTTATAACTTATTTCAGCATGATGGCAAATTATCAAAGGTTGTTTATTTTGAAAGATGAATTCAAATGGCAGAGCTGACAAGCCTCGTTTCGGCTGAACGTATTGGAGAGGTGTTTGAGAATGTTTCATGGTGGGAAATGAAGACCCATTGAACTCAGATAAACGGAATAAAGTTTTACGTTGGATTATATTTAATCGATTTTAAAGGTGGGATGTCATAGTCCGAGTTCCTTGGATATCTGAGAGACATTGAGGAACCAGTGCCACCATGGACTCCTGGG…
signal transducer and activator of transcription 6	HG794521	Oncorhynchus mykiss	Singleton	Pre-selected	atggcacagtggacgcagatgaaacagctgatcccctatctggccacacagatcctcaacgagctctactccccctccttccccatggacgtcaggtgctacctggccaactggatcgaggagcagagatgggaggactttgaaccagagaaggtagaccaggagccccaggctctgaccctgctcgatcagatcatatcctgcctacagaatctagccgggcagaaccccaatgtggtggagaggatgaggctgcagcgtatctccaggaacatgaatatgttccgttcccaacctttccagctggtactcacagtcagggatgtcctgaggaaggagagagagctgctcagtcaggcgtctacccagttcccggccctagcccgcttctctcaaccc…
transforming growth factor beta-2-like	XM_014198968*	Oncorhynchus mykiss	Singleton	Pre-selected	GcacccaacccccaggcccgcacctcagagcagagagtagagatctatcaggtgataaagccagaagagccaacaggcccctcgcagagatacatcgattccagaactgttcgcccacggaccaagggggcgtggctctctgtggatgtcactgacactgtgaaggactggctgtctcataaggagaggaacctgggtttgaagctgggtgttcactgtccatgctgcaccttcgttcccTccaccaacagcattgtgttcaataagagtgaggagctggagacacgcttcgcaggtctggatgatgagctgcttcagcagcaggtgcggaagccgggggctaagggccaggtagagtttagtaccaagaccccccacctcatcctcaccctgctgccc…
transforming growth factor beta-3-like	XM_014181986*	Oncorhynchus mykiss	Singleton	Pre-selected	GACTTCCGCAAGGACCTGGGCTGGAAGTGGATCCACGAGCCTAAGGGATACTACGCTAACTTCTGCTCCGGGCCCTGCCCTTACTTACGGAGCGCAGACACTACACACAGCTCGATGCTGAGCCTGTACAACACCCTGAACCCTGAGGCGTCTGCCTCTCCCTGCTGCGTTCCCCAGGCTCTGGAG
thyroglobulin-like	XM_014202263*	Oncorhynchus mykiss	Singleton	Pre-selected	taatcaccacagtgctgaagctaatagatgaccagacagcattcaaataaacacttgaaagatgtgtgtaaccaattgggtggCTCTGTGTTCTCCCCTGCCTCAGTGCTGAGTGTATCTAAAGCCCAGGGGCAGGCTGAGGCTCTGGCcAGGGAGCTGGGCTGTTCCTCCTCTGACCCAGAACAGCTGGGCTCCTGCCTGAGAGCAGCTCCAGCACAGGACCTCAACGCTGCCCAGACCAAGTTGCTGTCAGTCAGTGGGCCCCTGCAGGCTTGGGGTCCAGTGGTGgaTGGGGTCTCTGTCCAGGGGAAACCCTCCATGGCCCTGATGAATGCAGGCTTCCACAGAGCTGACCTCCTGCTGGGCTCCTCCGCAGAGgATGGACTCATCAGCAGGGCC…
Tumor Necrosis Factor Receptor 10	NM_001124565	Oncorhynchus mykiss	Singleton	Pre-selected	ATGGCGGGAGGCTCGAGCGGCTTCACATTTCTCGGGGTTCTGCTGCTCGCGGCCATTCTGCTGCAGACCGTGGCCGTTACCGTCACCGTGCTCTACTTCACTAACGTCCTCAACACGATGAAGGAGACATTTGCAAGGAGCAGTGTGTCTTGTCTGACACGGTCTGACCTCAGAGGGGGGTACGTGCGCTCTCCGACCGAGGGGAGAGGAGACCCCTGCTGGCAGGTCACACAGCAACTACACACCCTCATAGAGAAGTCTCTGTTTCAGCGATATCAGAGGGAGATCTCCTCAGCAGTTAGAGACGAGATGTCCAGGGTGTTGCCCTCACTGGCAATGGAGGACCAGGCTTCTTCTCGTCCCAAAGTTGCCGCCCACGTCACTGGCAGCTTCGCTCCC…
Tumor Necrosis Factor Receptor 11	NM_001124568	Oncorhynchus mykiss	Singleton	Pre-selected	ATGGAAAACAGTCTGGCAAGACTTCAGCAGCTCAGGAGAACAGAAGCAACTTCAAACAGAACTCTTATTGGTACCGTCGTTTTCATGGGATTACTTCAAGTGGTATCAAGTGTTGCTGTTGTACTTCACTTGACAGGTCATCTTCAACAGGTCACCCAGACCGGACCAGCCCTAGTTGAGACTTCGGACGACCTCCAGAGAGGGGAGTCACAGAGGTGCCCAAAAAACCCCAGGGAGGTCATACCATCAGCCCACCTGCCCATTCAGCCTCCCAGTGGGCACATCCAGAGAGATATCCAGAATACCATGATCCACTGGGACCACGCCCATGGACACCTGTCCAAGATCGGGTACCATGACGGCAGGATCCTGGTCCGCGAGGGAGGCCTGTACTACATC…
Tumor Necrosis Factor Receptor 13	NM_001124671	Oncorhynchus mykiss	Singleton	Pre-selected	ATGACCAACCGTTATACAGTACATTTTCATGGCTCATATCTGCTGTACGCTGTGTCGCTGTTCTTGGCCTGCTTGATGGTCCTGCAGTCCAACCGGGTCAGAGAGATGCAGGTCGAACTGCGGGAGCTGCGTCAGTGGACCAGTCTGGTGTGCGGGGACATAAAGGAATCGTCTACTGATATCTCGCGCTGCGGGATATCTGACTCTCACAGACATACACAATGGAATGGAATTCGAGGAAAGAGGGAGATTTCAAGACATGGGAGACGGAGACAGCGGCGCACTGGAAGTAGTGCCTTTCTTCATCTTGTTCCTCTGTCATCACACTCATATGATGAAGATGATTACACTCTGGTAGAATGGGCTCTAGGACTGAGTCGTCTAGGGGAGGGGCTGCAG…
Tumor Necrosis Factor Receptor 13b	NM_001124564	Oncorhynchus mykiss	Singleton	Pre-selected	GGCATCTGCAGGTCCAAATCCCGAGGGTGGTAGACCTGCTTCCAGGCAGGAGTCTGGAGGTCGGAGGCTGTCCTGGCTGGTCCTGCTCCTGACTCTGGCAGCGGTCACCTCCTCGTCTCTCTCTGCTCTGTCTCTGTACCACCTGCTGGCCCTTAGGGCCGAAGTTGAGGAGCTCCGGTCAGAGGTCTTCCGTAGGAGAGAGGAGCAACAAGAGGCTAGGCATGGAGAGACACTGCAGCAGATGAGCAGCAGAGCCAGAAGAAGCAGCCCAGACCATCCACACCCCCCTGACCCCCAGCCTGGGCTGTCTTTCGTCAGGAAGAGGAGTGTGGGCACAGGAACTGAGAACTCAGTGTCTCAGCCTTGTCTACAGATGCTGGCAGATAGCAACAGGAAAAC…
Tumor Necrosis Factor Receptor 14	NM_001124567	Oncorhynchus mykiss	Singleton	Pre-selected	ATGGCTGAGGGTGGTGTCCCGTACCCCTCCGTGTTCATGGTGGATAGCCATGCAGCCTACCCACCGCTGCCCCCCAAACCGAGACCTCCTGGTCGGGGTGGTGTGGCCCAAAGCCTGCTGTTCTTGCTGGTTGGTCTGGCTTTGTGTGGCTTGGCCATAGAGGCCTGCTTCATCTACCACCTCTACTCCAAACAGGGATCTGTGGAGTCAGGGTCAGCTGGTATGAGTATCCAAGACCAAGAGGACATTCCGAAGGAGGTTCCCCCAACTTCAAGACCAAACCCTATTGTGTTGCCTTCAAAACCTGTTGCACATCTGACAGCTGGACCTCAAGCACCCCATGGAGATGGAGTCATGGTATGGAACATGCAGGCAGAACCAATCCTCCATGAAATGGAG…
Tumor Necrosis Factor Receptor 5b	GQ169788	Oncorhynchus mykiss	Singleton	Pre-selected	AGACGAAAAGGATCGAAATGGTTACGCTTTTATTTATGCTGGCGGTTTTCCCCGCAGTTTACTCCTGTGATCCAGCAACACAGTATGATAATAATGGGGAGTGTTGTAATAAGTGTGGGCCAGGCACAAGGATGTCATCCGACCATAGTGGTTGTTTTGATCCACATTGTATGCCCTGCCAAGAGAATGAATACCAGGAAGCATTCACAGAGAAGATCATCTGCAAAGTGCAACCATACTGTGACCAAAATAAAAACTTTGAGGGCAGTACCAATAGGAGCAAAACAAGCCTCAGCCAATGCATATGTAAGGCAGGACACCACTGTTCCAGTAAAGAGTGCCTGACATGTGTACCACACACTAAATGTGGACCAGGACAAGAGACACTTTACACCGGTG…
Tumor Necrosis Factor Receptor 5a	NM_001281382	Oncorhynchus mykiss	Singleton	Pre-selected	ATGAGAGGAGTTGCAAAAATACTTGGTTGTTTTATTACGACAAGGATCGAAATGATCGTTCTGCTTTTATGTATTCTGTCGGTTTTGACCGTGGTTTACTCATGTGATCCAGAAACACAGTACATGAAGAATGGGGTGTGTTGCAGTATGTGTGGGCCAGGCACCAAGATGTTATCCAGCCATAGCGGTTGTTTAGATCCACATTGTATGCCATGCCAAGAGGGTGAATACCAGCATGCATTCACAGACAAGAACCTCTGTAAACTGCAACCATACTGCGACCCAAATAAAAACTTTGAGCACAGTACCAATAGGAACACAACAAGCATCAGCCCATGCAAATGTAAGCCTGGATACCACTGTTCCAGTGAAGAGTGCCTGACATGTGTTCCACATACT…
BAFF and APRIL-like molecule	NM_001124566	Oncorhynchus mykiss	Singleton	Pre-selected	ATGCTGTACCATGCTTTACTCTTAGTCTCTACATTAACTGTGTCGTTTAGCTTCTTCCTTGTATACAAAGTAGCAGTTCTAGAAGATGACATCAACAAACTCAGAGGAGATATTTCAAACCTAAAGCCACATTCTAAAGAATCCCCAGACGGGATGATAACTGGTATGTCCAGAACATGGGAGAGATCAAAGCAAGTGGCTTCCCTAAATTCCCAGCAACAGAGACAGACAGAGAAAGACTCTCAGACTCTGTGTTCCTCGACAGCATCCTCTCTGAGATTGAAACGGGAGCAGGCCGGCTGTAGTGGAGGTACAGTAGTTCAGCAGTCGTTTCTGCAGCTGTCAGCCAACACAAAGGAACAGCCATTTGTTAGAGGAAATGTGACGGTGATTCCTTGG…
Thyrotropin subunit beta	NM_001124543	Oncorhynchus mykiss	Singleton	Pre-selected	ATGGAATTGTCCGTGGCCATGTATGGTCTCCTTTGCCTGCTCTTCAGCCAAGCTGTGCCCATGTGTGTGCCCACGGATTACACTCTGTATGAGGAGAGACGTGAATGTGACTTCTGCGTGGCCATCAATACGACCATTTGCATGGGCTTCTGCTACTCAAGGGACAGTAACATGAAAGAGCTGGCCGGACCACGTTTCCTTATCCAGAGAGGCTGTACCTATGACCAGGTGGAGTACCGAACAGTCATACTACCTGGTTGCCCGCTCCATGCCAACCCTCTCTTCACCTACCCCGTGGCCCTCAGCTGCCACTGTGGCACCTGCAACACAGACAGTGATGAGTGTGCCCACAAGGCCAGCAGTGGAGACGGCGCCAGGTGTTCCAAGCCACTCAGACAC…
hamartin-like	XM_014132640*	Oncorhynchus mykiss	Singleton	Pre-selected	ATGGCCAGAGAGCAGCCCAACGTTGGGGACCTCCTCCCTCTCCTGGAGTCCTCTGACATACGCCAACTGGAGGAGATCAAAGGCCTTATCAATGAGCACCTCAGCACTGAGCGAGGGTCAATGCTGCTGAATGGACTGGTGGACTACTTCTTGGAGACTAACTCGGCCCAGGCCATGCATATCCTCTCGTCAGTCAGAGAGCCACATGATAAGCACCTGCTGGACAAGATGAACGAGTGTATGACCAAACAGGCCTGCCGGCTGCCCACCCTCACTCTGCTTGGCCACGTAGTCCGCAAGCAGCCGTCCTGGATCCATAAGATCGCCCGCTACCCGCTGCTGCTCTCGCTGCTCAAATGCCTCAAGACGGATTCAGACGTTGTGGTCCTCATAACTGGA…
tuberin-like	XM_014130340*	Oncorhynchus mykiss	Singleton	Pre-selected	CTGGTCCCTCCCCACAGGACCCCTCCTGGACCCCCAGCCATGAACAAGCAGCCCAGTAAAGAGAGTCTGAAGGACAAGGTAAAGGGGATATTTGGTTTGGGATCCCCTCGACCCCCCAGCAAGCAGACAGAGAGCAAGCCCTCAGAGTTCATCATCACACTGGATATACTCAAGGAGCTGCACCCTGACTGTGGCCTTAGCAACAGAATCCGGGTTGCTAACCATGTCTCTGACCTGGCCAAGGCCAAGAAGTTTGAGGAGCATGCAGTGGAAGCCGTATGGAAGGCAGTGGAGGACATGCTGACTCCAGAACAGCCACCTGAAGCTAGACATGCTGTCCTGCTGCTCCTCAGAGCTGTCATACAGGGACAGGGTGAGCGTCTGGGTCCTCTGCGGGCC…
tuberin-like	XM_014130338*	Oncorhynchus mykiss	Singleton	Pre-selected	CTGCCCTACTCACCTGCCTTTAATGTGCTGCTACAGTGCCTGAAGATGGAGACCGACTGGAAGGTGTTGAAGCTGGTACTAGACAAGATGCCCTGGACCCTGCAGTATAAAGTCCTGCTGCTGTCCTCTCCCTGCAGCATAGACCAGCTCTGTTCTACACTCTGTTCTATGGTGACAGACCGTCTTATCTCAGAGCGTCTGAAGAAGACTCCAGATGGTTTCAGTCGTACTGATGTCCAGCTGGCTGTAGTACCTGTTCTCACTGCTATCACATCATACCACAACTATCTAGAACAGGCCAGACAGAGGGAGTTGGTTCAGTGTCTGGAAGCAGGGCTGATATACCGCTGTGCCAAGCAGTGTGTGGTTGCCCTGACAATGTGCACCGTGGAGATGCCT…
wingless-type MMTV integration site family member 4a2 precursor	NM_001281339	Oncorhynchus mykiss	Singleton	Pre-selected	ATGACCGCTGAATATGTTTTACGGTCCCTGCTGATGCTCTTCCTCGCGCTGCTCTCGGCCAACGCCAGTAACTGGCTGTACCTGGCTAAACTGTCGTCGGTTGGCAGTATCAGTGATGAGGAGACATGTGAACGCCTGCGAGGACTTATCCAGAGACAGGTGCAGATCTGTAAGCGCAGTGTGGAGGTGATGGATGCTGTGCGGCGTGGGGCTCAGCTAGCCATAGACGAGTGTCAGTTTCAGTTCCGGAACCGTCGATGGAACTGTTCCACACTGGAAACCATGCCTGTCTTCGGCAAGGTCGTCACACAGGGCACTCGGGAGGCAGCCTTTGTGTATGCCATCTCAGCAGCCAGTGTGGCGTTTGCTGTGACCCGAGCCTGTAGCAGCGGAGAGTTG…
wingless-type MMTV integration site family member 6	JN187949	Oncorhynchus mykiss	Singleton	Pre-selected	ATGACGATTCTATTATCTCGGACTCAACTTGCCCTGTTTTTCATTCTCCTATGTCCGGTCAATATCATTGGGTTATGGTGGGCAGTGGGGAGCCCTCTCGTTATGGATCCCAACAGTATCTGCAGGAAGACCAAGCGACTAGCGGGAAAGCAGGCCGAGCTGTGCCAGACCCAGCCAGAGATCGTCCACGAGGTCGCCAAGGGTGCCAAGCTGGGTGTGCGGGAGTGCCAGTACCAGTTTCGCTTTCGCCGCTGGAACTGCACCAGTCAGAACAAGTACTTTGGCAAAATACTCCAACAAGACATCCGGGAGACAGCGTTCGTGTACGCCATCACGGCAGCTGGGGTNACCCACGCGGTAACGCAGGCCTGCAGTATGGGGGAGCTGCTGCAGT
26S proteasome non-ATPase regulatory subunit 10	BT125412*	Oncorhynchus kisutch	Singleton	Pre-selected	CTTAGTGAGTTGAGCTAGATCTTTCATGATGGAGCAAACTGTTTCAAATGTGGAAGTCTGTAATTTAGCCTTCACTGGTGAATTTGACAAATTAAAGAAATGTATTTTAACGGATAAATCGCTCGCTTGCAAAACGGACCAGGACCAAAGGACCGCTCTCCACTGGGCCTGCTCGGCTGGACACGTCAAGATCGTTGAGTTTCTGTTGGATTTGGGGGTGGAAGTCAACCCACAAGATGATGTCAGTTGGACTCCCCTCCACATCGCAGCATCTGCAGGCAGGGAGGAGATAGTGAAGTCACTGATAAACAAAGGAGCCCAGCTGAACTCAGTCAACCAGAACGGCTGCACCCCTCTGCACTATGCTGCCTCCAAGGACAGATATGAGATCGCCCTCCT…
26S proteasome non-ATPase regulatory subunit 11B	XM_014179078*	Oncorhynchus kisutch	Singleton	Pre-selected	CGTCCGCGAGTCACTAGTGATAGCGTGGTCGCGACCGAGGTACGTCTGCTCTCGTGCAGCTGCACCTCCACCAGCAGCGCATTGTCATCCATCTTGTCAGCTCATGGAGCAGCTGGGTGCCAAGCGCCAAGGCCTCCTGGTATCTTTTGGTGTCAAAATAGAGCGAGATCAGACGGGCCTCAAGAGCCTGCCTGAGGAAGGTCCTCTTCTCCACCTTGGCCCACTCGATGCATTCCAGACACAGCTCCACCTCCTGGCCTGTAGCTGCCTCCATGTCTAGGAAGAGGTCCAGCAGGGAGCGGACCAGCCGGGCTGCCTTAGCCTTACTGATGGAGATGAGGAATGGCCGCACAAACTTCAGCAGACCCCCCAACTCTGCAGCCTGTCCTGTTTTGGCCA…
26S proteasome non-ATPase regulatory subunit 12-like	XM_014172226*	Oncorhynchus kisutch	Singleton	Pre-selected	GCGATTGGGTCCGGGCCCCCCtttttttttCACAGCAAATGTTTTAATACCCCTAGACGCACCCAAATGCTCTAACACTAAATCCCTAATAACTGTTACATGAAAAAGAGAGTTGGAACAGGAGAGAAAACATTTACAGTGTATGCCCCTCTGTGGTCTAGGTTCTAGAACAAAGTACATGCCCAAATTGTGGTAGATAAATTGGGAGACCACTCTAAACAGTGTAATTCGTATTACATCAGTGGGACGAGAGATAGTAACATATGGCCATAAGACTTGTTTATTGTAAATGCTTCAACTTTGCTGACCGTAACAAACAAAAAGGGAACTAGGTGCGATGTGGTATTTGTTATTCCAAAAAATGTGGGCAGTTGACATTGGAATAACAGTTCATTCATC…
26S proteasome non-ATPase regulatory subunit 12	XM_014131115*	Oncorhynchus kisutch	Singleton	Pre-selected	AGTATTCAATTTATGATGTCGGAAAACATGTCTGCAGAGGTGGAGCGATCAGAAAGATCAGATGGCAAGCTTGTGAAGATGGAGATTGACTACAGTTCAACTGTAGATACACATCTACCGGACTGTGCTCTAATGGCAAAATATGGATGGCTGCAGGAGGCCGTTGAAAGCCTCTTGTCGCTGGAGAAGCAAACAAGAACGGCTTCTGACATGGTGACAACCTATATAATGCTGGCTGTTGACAAGCATACGTGCTATGATACAAAGGACATGGACGCCCTGAATGAAAACATCATGCTGCTCTCTAAAAGGAGGAGTCAGCTCAAAGGGGCTGTTGCTAAGATGGTGCAAGAATGTTACAAGTATGTAGATACCGTGACCGACCTGACCATTAAGCTG…
26S proteasome non-ATPase regulatory subunit 2	NM_001165317	Oncorhynchus kisutch	Singleton	Pre-selected	CTGGCTCGAACCGTGAGGACGTCCTCTCTCTGCTGCTGCCCGTCATGGTAGACTCCAAGTCCAGCATGGAGGTGGCAGGTGTGACGGCGCTGGCGTGCGGTATGATCGCGGTGGGCTCGTGCAACGGTGACGTCACCTCCACCATCGTCCAGTCCATCATGGAGAAGAGTGAGCTGGAGCTGAAAGACACATACGCCCGCTGGCTGCCCCTGGGCCTGGGCCTCAACCACCTGGGTAAAGGGGAGGCCATTGAGACCACCCTGGCAGCGCTGCAGGTGGTGCCTGAGCCCTTCCGCAGCTTCGCCAACACGCTGGTGGACGTCTGTGCCTATGCAGGTTCTGGTAATGTACTGAAGGTGCAGCAGCTGCTCCACATCTGCAGTGAGCACTATgaagcca…
26S proteasome non-ATPase regulatory subunit 2	NM_001165317*	Oncorhynchus kisutch	Singleton	Pre-selected	TTGGCCTGTTCTTCAGTTTATCCGTAGCCGAATTTCGTAAAACAGCAACCATGGAGGACGCaaaaaagaaagagaaaaagcagtccgaaaagacagaagaaaagGAGATTAAGCCCACAGGGAAGGACAAGGATAAAAAAGAAGAACAAGAACTGTCTGATGAGGACAAACAGCTGCAAGAAGAGCTGGAGATGATGGTGGAGAGACTTGGTGAGACAGACACGTCTCTGTACCGGCCTGCTCTAGAGGAGCTGCGCAGGCAGATCCGCTCCTCCACCACCTCCATGACCTCTGTGCCTAAGCCCCTGAAGTTCCTGCGGCCACACTATGGCAAGCTCAAAGAGATCTACGAGGGCATGGCGCCTGGCGAGAACAAGAGTTTCTGTGCGGACGTGGTGT…
26S proteasome non-ATPase regulatory subunit 7	BT057809*	Oncorhynchus kisutch	Singleton	Pre-selected	CAACATCCAAGACATTTGAACATGTCACCAGTGAGATTGGTGCTGAAGAAGCAGAGGAAGTGGGAGTGGAGCATTTACTCCGAGACATCAAGGACACAACAGTTGGCACCCTGTCTCAACGCATCACCAACCAGGTGCATGGCCTAAAGGGCCTCAACTGCAAGTTAGTGGATATCAAAGGGTATTTGGACAAAGTTGCCACAGGTAAGCTGCCCATCAACCACCAGATCATCTACCAGCTGCAGGACGTCTTCAACCTGCTGCCTGACGTCAACCTTCAAGAGTTCATCAAGGCATTTTACCTCAAGACCAATGACCAGATGCTGGTGGTTTACCTGGCTTCACTCATCCGCTCCGTGGTTGCTCTTCACAACCTCATCAACAACAAGGTCGCCAACC…
26S proteasome non-ATPase regulatory subunit 9	NM_001141185*	Oncorhynchus kisutch	Singleton	Pre-selected	ggggaagcagtggtatcaacgcagagtggccattacggccgggGGATTGGGTTTCCGGACGAGAGAGAATCATGAAGATGACGGAGGAAAACAACGATGGAAATTCGACAATAACAATGGAAGATGTCCAAAGTCTTATAAAAAAGAAAGACACCATTGAAGAACAAATTAAAGCTTACTACGACGTTTTGGAAGATCAAGAGGTTGGAATGGAAGGTCCTTTGGTTGATGCAGAGGGATTCCCTCGCGCAGATGTTAATGTGTACCAGATCAGAACAGCAAGGCACAGTATTTCTTGTCTACAGAATGATCACAAAGCCATCATGGTGGAAATCGAGGAGGCCCTGCACAGACTGCATGCTCTAGAGAAGGCGAAGCGCGAGCAGGACCAGGCAGAAT…
proto-oncogene c-Rel-like	XM_014155272*	Oncorhynchus kisutch	Singleton	Pre-selected	ATGGATGTGGCAGAGCCCAGTGTTCAGATCTTTGAGCAGCCCAAACAGAGGGGCATGCGCTTCAGGTACAAGTGCGAAGGCCGCTCTGCAGGCAGCATCCCTGGAGAGAGGAGCTCTGACAACAACAGGTCATACCCCACTATACAGATTCTGAACTACTGTGGGAAGGGCAAAGTGCGCGTTTCCCTGGTAACCAAGAACGAGCCCTTTAGGCCCCACCCCCATGACTTGGTGGGCAAGGACTGCAAGGAGGGATTCTACGAAGCTGAGTTTGGCCCAGAGCGCAAGGTCTTTGCCTTCCAGAATCTGGGTATCCAGTGTGTGAGGAGGAGAGAGGTAAAGGACTCCATCGTGCAGAGGATGACCAGAGGGATCAACCCATTCAATGTGCCACGGGAG…
eukaryotic translation initiation factor 4E-binding protein 2-like	XM_014206395*	Oncorhynchus kisutch	Singleton	Pre-selected	ATGTCGTCGTCTACCAGTCGTCAGCTTAGCGAAAGCAGGGCCATTCCAACCAGGACGGTGTTGATCAACGATAGAACGCAGCTACCTCATGATTATTGCACCACCCCTGGAGGCACTTTATTTTCAACTACTCCGGGAGGGACCAGGATCATCTATGACCGTAAGTTCCTATTGGACCGGCGTAACTCCCCCATCGCCCAGACCCCCCCGGCTCACCTGCCCATCATCCCCGGGGTGACCAGCCTCAACGTCCTGACCGAGAACAGAAGGAACGAGGCCAACAACCACATCAAACCCCACAACAGTCATGGCAAGACAGCCACCGGTGAGGATGCTCAGTTTGAGATGGACATCTGA
Eukaryotic translation initiation factor 4E-1A-binding protein	BT125540*	Oncorhynchus kisutch	Singleton	Pre-selected	ATGTCTTCTAACGGTACCACCAGTATAGGCCTAAACTGCCCTATTCCCAGTCGCTTTGAGCAGTCAAAAGACTGGTCTCAGCTGGCCGACTCCTACAGTCAGACGCCTGGAGGCACCCTGTTCTCCACGACACCTGGAGGAACCAGGATAATCTATGACAGAAAGTTCCTGCTGGAATGTCGGAATTCACCGATCACACGTACCCCTCCGTGCTGTCTCCCCCACATCCCAGGGGTCACGGCACCGGCCCAGCACCCTCTGGGCAAGCTGAAGGAAATGGACGAGAACAAAGACATCTCGGACGATGCCCAGTTTGTGATTGACATCTGA
growth hormone-releasing hormone receptor-like	XM_014215934*	Oncorhynchus kisutch	Singleton	Pre-selected	GGAAGGAGAAGAAGAACATTACTTTATTGTCCAATGTAAACAGATATCCAATGGAATCTTGTCTTCCGCTTTATTCCAACCCCTCGACGAAAGACACTCTTAAAAACACAGAGGTTGGAGAGGAAAAGGAGAGGTGGATGAAGAGCACTAGAACGGTGTGTCCATCTGACTACCCTTGGCACCAGGCAGTACCACACCGTAGCTGTTATCCTGCCACCTCAGCCACCTCATATGGATCTCCTTCTGGACCTCTTGGTTGAGGAAGCAGTAGAGAATTGCGACAATCAGCCCCTGAAAGGACCCCATGCAGAGCTCGATGCAGAGGCGCACGCTAACATGGAAGTAGTCAGGCAGGAAGTTAAACACCATGTAGTGGCTCCCAAAGAGAGGGATGAGGAG…
Insulin-like growth factor 1 receptor	XM_014149105*	Oncorhynchus kisutch	Singleton	Pre-selected	GGACGTGGACCTTCCCCAGGAGAAGAATTCTGACCCAGGGGTTCTACTGTCGCCTCTTAAGCCCTGGACCCAGTACGCCATCTTTGTCAAGGCCATCACCCTGGTGGTGGAGGACAAACACATCCCGGGAGCCAAGAGTGACGTGGTCTATATACGCACCAGCCCTTCAGAGCCGTCTATGCCAATGGATACCCGGGCGTATTCCAACTCGTCCTCCAAGCTGGTGGTGAAATGGTCACCTCCCCTCAACCCTAACGGCAATCTCACTTTTTACCTGATCCGCTGGCAGCAGCAAGCTGAAGACAAGGAGCTGTACCAACACAACTACTGCTCCAAAGAGCTGAAGATCCCCATTAGAATCTCAGCCACGGGGTTGGCAGACATGGAGGACGACACTAA…
inhibitor of nuclear factor kappa-B kinase	XM_014159067*	Oncorhynchus kisutch	Singleton	Pre-selected	ATGGATAAGCCTCCTTTCAGACAAAACCAAAACTGCGGGAACTGGGAATTGAAAGAGAGATTGGGCATGGGCGGTTTTGCCCATGTCTACCTGTATCAACATCATGACACATCAGAAAAAATTGCGGTGAAAATGTGTCGCCTGGAGTTGACAGCAAGAAACAAAGACAGATGGAGCAGAGAGATCCAGATCATGAAAAAGTTGAGTAATCTCAATGTAGTGACAGCCAGAGACGTGCCAGAGGAGATGAAGCACATTGCCTTAAACGATCTTCCACTGCTGGCCATGGAGTACTGCTCCAAGGGAGACCTCAGAAAGATGCTGAGCAAGCCAGAAAATTGCTGTGGCCTGAAAGAAAGCGAAGTGCTTTCCCTGCTTAATGACGTCGGTTCAGGCGTC…
Cation-independent mannose-6-phosphate receptor-like	XM_014144438*	Oncorhynchus kisutch	Singleton	Pre-selected	AAATACACACTGAAGCTCTGTGACTCCTCACCTCACACTGGATGTGGAGCTGGAAGTGCTGTCTGTGCCAACAACCTCACCAGTCAAAATAACCAGTCAGTGGGTGATCTGTCCTTAAAGACGGTGACTGGGAGCAGCGTGATAGATTTCAACAGCACTGAGAAGTGCCCAGGCAGTAGCGATACTAATGTCCAGAGCAGCATCAGTTTCCAGTGTGGAAAGACTATGGGAACACCAGAGTTTGTCACTGTGGCCCAGTGTGTTCATTATTTTGAATGGAGAACATATGCAGCCTGCAAAAAGGATAAATACAAGCCCAATAAAGAGGTCCCTTGCTATGTCTTTGACACGGATGGGAAAAAGCATGACCTGAACCCACTCATCAAACTCACAGATGGT…
inhibitor of nuclear factor kappa-B kinase subunit alpha-like	XM_014159067*	Oncorhynchus kisutch	Singleton	Pre-selected	ATGGATAAGCCTCCTTTCAGACAAAACCAAAACTGCGGGAACTGGGAATTGAAAGAGAGATTGGGCATGGGCGGTTTTGCCCATGTCTACCTGTATCAACATCATGACACATCAGAAAAAATTGCGGTGAAAATGTGTCGCCTGGAGTTGACAGCAAGAAACAAAGACAGATGGAGCAGAGAGATCCAGATCATGAAAAAGTTGAGTAATCTCAATGTAGTGACAGCCAGAGACGTGCCAGAGGAGATGAAGCACATTGCCTTAAACGATCTTCCACTGCTGGCCATGGAGTACTGCTCCAAGGGAGACCTCAGAAAGATGCTGAGCAAGCCAGAAAATTGCTGTGGCCTGAAAGAAAGCGAAGTGCTTTCCCTGCTTAATGACGTCGGTTCAGGCGTC…
inhibitor of nuclear factor kappa-B kinase subunit alpha-like	XM_014159316*	Oncorhynchus kisutch	Singleton	Pre-selected	ATGATCTTTGAGTGTACCTGTGGCTTCCGCCCGTTCCTTCACAACATGCAGCCGGTTCAGTGGACCAATAAAGTGCGCAACAAAGGTCCCAAGGACATCATGGCTGTAGAGGATATGAATGGAGAAGTGAGATTCTCTACACACCTACCCTACCCCAACAATCTGAGCAGGTCCCTGTTAGAGCCAGTGGAATCTCTGCTACAGATGCTGTTGTTGTGGGACCCTGCGACAAGAGGAGGAGTGACAGACCGTGACACACACACACCCTGTTGCTACACTACCCTACAGAGCATACTCAACATGAAGGTGATGCATGTGTTGGACATGACGTCGGCCCAGCTCCACTCCTTCGTCCTTGGCAGTGAGGAGGGGTTACACTCCCTGCAGCAGCGTGTGGAG…
inhibitor of nuclear factor kappa-B kinase subunit beta	XM_014161478*	Oncorhynchus kisutch	Singleton	Pre-selected	ATGAGTCGCGTTCCCCTGCAGCAGCAGCAGAGCTGTGGCTCCTGGGAGCTGAAGGAACGCCTGGGGACCGGGGGCTTCGGGAATGTCACCCGATGGCAGAACAAGGACACAGAGGAGCAGATAGCCATTAAGCAGTGTCGTCAGGAGCTGAGTGAGAGGAACAGAGAACGCTGGTGTTTGGAGATACAGATCATGAAGAGACTGGACCATGTGAATGTGGTAGCAGCGAGGGAGGTTCCTGAAGGGCTGCAGTCCTCCTTACGCATCAATGATCTACCTCTACTGGCCATGGAGTACTGTCAGGGAGGTGACCTGAGGAAGTATCTGAACCTGTTGGAGAACTGCTGTGGAATGAGGGAGGGTTCCATCCTTATTCTGCTACGGGACATATCCTCTGCT…
inhibitor of nuclear factor kappa-B kinase subunit epsilon-like	XM_014133126*	Oncorhynchus kisutch	Singleton	Pre-selected	ATGACAGAGAAGATGACTGCGAGCACAGCCAACTACCTGTGGTCTTTGGGAGATGTGCTTGGTCAGGGGGCCACAGCCAGTGTCTACAAGGCCCGCAACAAGAGGACAGGGGAGCAGGTTGCGGTGAAGGTGTTTAACCAGTTGAGCTACAGCCGTCCGTACGAGGTTCAGATGAGAGAGTTTGAAATGCTCAGGAGACTCAACCACAACAACATTGTCAAGCTCTTCTCTGTGGAGGAGCTGAGCAATAAACAAAAGGTGTTGGTGATGGAGTATTGTTCAGGAGGCAGTCTGCTCAGTCTGCTGGAAGAGCCAGAGAACACCTTTGGTCTGCCTGAGACAGAGTTCCTCATAGTACTACAGTGTGTGGTGCAAGGGATGAACCATCTGCGTGAGAAG…
Insulin receptor	Ss (XM_014141344*	Oncorhynchus kisutch	Singleton	Pre-selected	TGTTAGGAGGGACTAGACCGAGGGAGGGCTAGTGTCTGTTGTCCGTTAGTCTTTCCCCCGTTCATGTGTGTGTACGGGACGTGTTCCTCGTAGCTGTTTTGTCTCAACCCCAGCGATGAACCCGCTTCGTCCCTCTCCGAGCTGTGGTCTCCCCTCTGAGAGTACGAGGAACTGTGGTTCCCTCTCTGGGAGTAGGAGGACGGGTCCAGGGGAATGCTTTCCATGTTGTCCATGTCTAGGTCAAAGTCCTCCTGCTCCTGAGGCTTGTTTTCCTGACTGTAGTAGAAGGAGACCTCCTGGAAGGACTGGTGAAGGTCCTCGTGGAGCATTTCAATGATCTCCTGGAAGCTTGGACGCAGCTTGGGGTTATACTGCCAGCACATCGACATCAGGTCGTGT…
insulin receptor substrate 1	XM_014213520*	Oncorhynchus kisutch	Singleton	Pre-selected	CTGTAATCGATAGGGATTGTAGCGTACTCACACAAACACGGAGCCTTGTTTTGGTTTACAGCTACTGGATTTATTAACAAAGCGACGAAGAGAACTTTACATTTATCGGCTTCGTATCACATTGGACTCTAACATATTTTGAAAAGATAATAGAATGCATTGATACATGTTTTATTTTTATGGGTTGCACTTTTGCAAACAGGGCTATCGACGGGACAAGCCTGCCTTGGTGGTTACCGAGCATGCGAAATGGGGTCATATGCTGACGGGGCTTGTTTTGAACTCCGGACTGAAGTGAGTTTTCCCATATTTTGGTAGGCAACTTTTTGTCATCATAATGAAAGGACAAATTCATAAAGAGTATATTATTTTATATTCTTAGGGAGAAAATGTAGCATA…
insulin receptor substrate 2-B-like	XM_014207442*	Oncorhynchus kisutch	Singleton	Pre-selected	GTAGAGATATGTAGAGAGGGAGAAGGGGACAGATTGCTAGCCAGCTAGCAGCTTGGATTCTAACGATTATAGAAACGTGGATATGTTGCACAGGGGCGGCTTTATTTCATAAAACCCCATATTGGATACCTGTTTTTCGCGAAGAGGCCTGGACCGGTCGTTTTTAACTTAACAATCTGACATTTTTGCTTTGATTGTAGCTAACCATCGCGCGGTGTAGACACCACAATACAGCAGCGCCAGCCGGAGTCCGTCTCCTAAACAAGAATGGGGTCTAGGTCCACAGCACTGCTTAGGTAAAGTGACCTTTGGTTGTGTTCTATAAATGGCCAATTTGATGAATTACCAAGAAAACAAAGCCGCTATGTTGTTGGTGGAGACGCAACAGAGGGGCATCGG…
tyrosine-protein kinase JAK2 isoform X2	XM_014125501*	Oncorhynchus kisutch	Singleton	Pre-selected	GTTACTGTTATGCAGATCTCAATAAGGGTGGTAGCTAGAACTGACATAATATTGCTAGCTGACTTGCTGGGATAGCTATTAACGTTACCTTATGCCGTATTCTTATTTTTCTGGTATTAACTAAATTGTAGTTTAGAAACTGTTTTCGACATAACGTTGTCTTTATAACGGGGTTGATAGCGCTGTGGGAGCTTGACAAGTTGTGCCTGCTTTTGAAAACTTAGCCTGTTAGCTAGTTTAGCTAGCCGGGGGTTGGCACTGGGGATCAGACTCGGAGAGCTGACCAGCTGGCTTGCTAGCCACTTACTACCAGTCAGCTAGCTAATATTATTTGCCAAGCTAACGGTACTGTAACAATGCAGGTTAACTAGATAGCTATATTCGCTAGCTAACTGTTAA…
mitogen-activated protein kinase 1-like	XM_014192283*	Oncorhynchus kisutch	Singleton	Pre-selected	GAAGAACTAGAAACGAATCCATTTACACACTCTGGAGGGGGGCCCTGAACGACTCGTCTTCATCCGTCAACGAAACGAACCAAGGAAATATTTTTTAACCTTTCTATCAACCTGAAGTCAATTTTTGAGTTGCGCTAGGCCCCCTCCCAAATATTGACTGAAAATAGTAGATTTATAGATTGAATCATGGCGGATTCGAGCAACAGTGCTGCGGCGGCTGGAGCCACAGGCTCGAATACTGGTGCCGCCGGGGCTGTTGCGCCCGAGGGAGCGACTGGAGCTGCGGGGATAAAGCCCGTGTTGGAGGTGGTAAAGGGGCAGAACTTTGACGTTGGCCCCCGCTATGTCAACCTTTCGTACATCGGGGAAGGGGCCTATGGAATGGTTTGCTCGGCCCAT…
NF-kappa-B inhibitor alpha	BT074060*	Oncorhynchus kisutch	Singleton	Pre-selected	ATGGATGTTACAGTTTCAAACCACAAACAAATGGATTATAACTATGATGATATGGAATCGAAGCACGGGAAAATGGTACCTTGCCAAGAAGACCGTTTTGATAGCGGTCTGGATTCTCTAAAAGAGGATGAATATGGTAACCTTGTGAAGGAGCTGGAGGAATTGAGAGTGGCCAATGTCGAAGTCTTGGCAAACCCCTGCAGTAATGAACCCTGGAGGAAAACAGTGACCGAGGACGGCGACACGTTTCTCCACCTGGCCATTATTCATGAAGCCACAGAACAAGCCGAGCATATGATCAAACTGTCACACAATGATAATATATTACTGGACGCACAAAACAACCAGAGACAGACTGCGCTCCACCTGGCAGTAATAACAGAACAGCCCCATCTTGTA…
NF-kappa-B inhibitor alpha-like	XM_014211117*	Oncorhynchus kisutch	Singleton	Pre-selected	ATGGACCTTCATAGAGCGAGAATCCTCAACCACATGGATTGTAACACTGATTGTCGACATTCTAAGGATGGGAAAGTTAAATCTTTCAATGAAGAGCGGCTGGACAGTGGCCTCGACTCTCTCAAAGATGAGGAATATAAAGTTGTCGTCTGTGAGCTCGAGCGTCTTCGTGTGGATTGTCTCCCACCGCAGAGAGACGAATGCGGCAATGAACCGTGGAAGGAACACATTTCAGAGGATGGAGACACGCTTCTCCACCTTGCCATTATCCATGAAGCCAAGGACTGTGCAAGGAAGATGATAGAGCTGTCATGCAATGAGCCTTTCCTCAATCAATATAACCACCAGAGACAGACTCCTCTCCACCTGGCTGTGATCACAGAGCAGGCTGAGATAGTG…
solute carrier family 12 member 2-like	XM_014174894*	Oncorhynchus kisutch	Singleton	Pre-selected	ATTTCTCAGAACATTCGACCCAAACTCGAGGCATCACTGTTGGGGTCCAGAACAGGAGAGAGTGGATCGGGTAGATAGATGCTCAGGGCGCAGCTTTGGCTTGAGTACTGATGCATACCTTGCTGAAGGAATGAATTTAAATGGTCCTTTTCAAAACAATTTTCTGCAATACATCTGATTATACAGTGATAACTACTCAGTGGACATGTCATCACCTTCAGGTCAGAAACCAGCTCTCAAGACAGCGGGTTCAGGTCAAAGCAGGTTTCAGGTGACAGAGGTAACGGAGTTAGGACCCGTCACATCTGGAGAGCGCACGTCGGGAGGGACTGATGGAACTACGGGTACGACTGGTAGTAAGGGGTCGGCAGGTGGAGAGGAGTCCAAAGGGAGATTTAG…
transcription factor p65-like	XM_014155658*	Oncorhynchus kisutch	Singleton	Pre-selected	ATGGATGGAATGTATGGATGGGGACAGCCCCCTTTGAACCAAGGGAATTCTTTCATAGAGATCATTGAGCAGCCCAAGCCGAGAGGCATGAGGTTCAGGTACAAGTGTGAGGGGCGCTCGGCGGGCAGCATCCCGGGAGAGAAGAGCAACGATACCACCAAGACACACCCTGCCATCAAGGTGCACAACTACAATGGTCCCCTGCGGGTCCGTGTCTCCTTGGTGACCAAGAACCCGCCTCACAAGCCCCACCCGCACGAGCTGGTGGGGAAAGACTGCAAACATGGCTACTACGAGGCAGACTTGCAGGAGAGACGAGTACACAGTTTTCAGAACCTGGGCATTCAGTGTGTGAAGAAAAAGGATGTGAACGAAGCAGTTTCCTGTAGACTGCAGACC…
3-phosphoinositide-dependent protein kinase 1	XM_014158934*	Oncorhynchus kisutch	Singleton	Pre-selected	ACGACGTCACAGCTGGAAAAATGAAGGTGCAGAGGCAGCCATTAATGGAGGTTCTGTAATCATTTTTTCCCAAATAAATACTAGCGGAAAACTTCCATGGCAAGAGCTACAAGTCAAATATATGATGTTGTGCCCATTCAATCCAGCGTTGTCATCTGTTCCTGCCCACATCCATCAATGGTAAGAAATCAGCCCGACTCCTGCTCGCCACTTGGTATCCCAGGCGCAAGTAGCAGCCACTGTCCTAGCATGGATGGCCCCACCTCTGAGTCCCGGGCTCCGGGCAAGCCTACCAGCCAGGGCTCCGAGCTCCGGCAGGCCCCCCAGCCGCGCAAAAAGAGGCCAGAGGACTTCAAATTCGGCAAGATACTAGGAGAGGGCTCGTTCTCAACCGTTGTC…
5'-AMP-activated protein kinase catalytic subunit alpha-2-like	XM_014122865*	Oncorhynchus kisutch	Singleton	Pre-selected	ATGCCAGAATACCTCACTCGGCCCGTCGCTTCCCTGCTGCTGCTCATGCTGCAGGTCGACCCATTGAAGAGAGCCACCATTAAAGACATTAGGGAACATGAGTGGTTTAAGCAGGACCTGCCAGGCTACCTGTTTCCTGAGGACCTGTCTTATGACTCCACGGTTCTGGACGAGGAGGCCGTCAGGGAGGTGTGCGACAAGTTTGAGAGCACCGAGTCTGAGGTGATGTCCAGCCTGTACAGCGGAGACCCCCAGGACCAGCTGGCGGTAGCATACCATCTGATTATAGATAACCGTCGTATCATGACCCAGGCCAGTGAGTTCTACCTGGCCTCTAGCCCTCCCCAGGGCTCCTTCATGGAGGATGGCATGCCCCTGCCTCCCAGGGTCAAACCACAC…
5'-AMP-activated protein kinase subunit beta-1-like	XM_014132041*	Oncorhynchus kisutch	Singleton	Pre-selected	ATGGGGAACACTAACACCGGTATGGGTACGGGACACCGGCGGGACAGCCGTGCCAAGGAGGGCGACAGGCCTAAAATCCTCATGGACAGTCCAGAGGATGCTGATATGTTCCATGGAGAGGACATCAAGGCTCCACTAGAGAAAGAAGAGTACCTTGCATGGCGGCAAGACCTGGAAGCTGATAAAGGGCCCACACTGGACCGCCCCACTGTGTTCCGCTGGACTGGAAGCGGAAAGGAGGTCTTTCTGTCCGGTTCCTTCAACAACTGGGCCAACAAGATTCCCCTAACCAGGAGTCAGAACAACTTTGTGGCAATTGTGGATCTGCCTGAAGGGGAGCATCAGTATAAGTTCTATGTGGACGGCACGTGGACCCATGACCCAGCTGAGCCTGTTGTA…
5-AMP-activated protein kinase subunit beta-1	BT073806*	Oncorhynchus kisutch	Singleton	Pre-selected	ATGGGAAACAACAGCAGCAGTGGTGAGCGGGCCAGTGCAGGTCAGGGTGAGAGGCCCTATCAGCGTGACGATGGACAAGGTGCCAAGGATGGAGCACGGCCCAAGATTATCATGGACAGCACAGATGATGCTGACCTGTTTAACACCCGAGAGGCTAAAAATGCTCCTCAGGAGATCCAGGAGTTTCTAGCCTGGCAGCGGGACCTTGAGAGTGACAGTAAATGTCCCAGTCAGGCCAAGCCCACTGTGTTCCGTTGGACAGGCGCTGGCAAAGAGATCTTTGTGTCTGGATCATTCAACAACTGGGCCACCAAGATTCCCCTCAACAAAAGCCAGAACAACTTTGCAGCGGTTGTGGACTTGCCTGAGGGAGAGCACCAGTATAAATTCTGTGTAGAT…
regulatory-associated protein of mTOR	XM_014176806*	Oncorhynchus kisutch	Singleton	Pre-selected	GGCACCTCCGGACTCACTGAACTGATTTTGACCATCTAAGTTCGTCATATCAAGAGTAACGTCAGACCTCTGTGAGTCTACCACGCAGAGACGGCGCGGTATTATGGGGTATCTCGTGGCTCATGAGGTACCTGAGCTAGTGTTGGAGGTTGACAGAAGGAGCTGTGGCTTTTGACAACAAGGACACTGAACTGAAGAAGTGCTATGGATCGTTACTGTGTATTTACCAGTGGTGGTCAAGTCTGAAGTCACTCCTCTTTTTCGACCCAACTTCTAGCACAATCTTCTTGAAACTCCTTTCCTGCTAAAGAACCCAAACACGGCTGGCAAATAAAACCAAGGTTAAAAGAAAAAAAAATAAGATAGAAGAAAATTGCAGTAGACATTTCTCCAAAAAGG…
DNA damage-inducible transcript 4 protein-like	XM_014183834*	Oncorhynchus kisutch	Singleton	Pre-selected	ATGATGCATGCACTTCCTACAACCATGATGGTCCATGATTTAGATATCTTCAGCTCATCTCCTTCTCCAATGGACGCCACTGCCAAAAGGTCTTCATGGGGGAAACTGGTGCAGAAGTTAACGGACTTCAGTGGAGACGGACAGAGCAGCCGTCACAGTTTAGACTCCGACTCAGACAATGGCAGCAGGACTGATCTCTCAGACTCTGGGTTTGACTTTCCCTCGATATCCTCATCTGATGACTTCAGCAACGTGCTATACGATGATCTCCTCTCAATGGAGGAGACCCTTCTGAAAGAACTTGTGCACCTAATTGCCAGTAGCTTAAGGGAAGCCAAAGACGGTGCCCTTAGATGTTCAAAACTACTCATCCCTGAGAAGCTTCTAGAACACATAGGC…
DNA damage-inducible transcript 4 protein-like	XM_014155116*	Oncorhynchus kisutch	Singleton	Pre-selected	ATGTACTTTACCTTTTCTAATAACAACTCGCTGGACGACAGGTTCCCTTCCTCCCCACAGGAAGATCTGGGTTCTCAACGGTTGTCCTGGGGGAATCTGGTGCAGAAACTAACCGTAATCAAAAGGATCAATCAACGGTTGGCAGACAAAGATCATCGCAGTTGGAATAGTGACACTGGATCAGTCACAGACATGTCTATGATATCAGAGTCTGACAGTGGTCTCTTCTACAGTCCACTGGAGGAGTCTCTCTGTGCTCACATTGTAAAGACCATTGTCGAGAGCCTCTCAGATGCTACGGACACTGTCCTGTGCTGCTCCAAACTGGTCCTACCAGATCCTCTCCTGCACAACATCAGTCGGGAGCTTCTCCATCTGGCTGCTAGTGAGCCTTGCGGC…
transcription factor RelB	XM_014213472*	Oncorhynchus kisutch	Singleton	Pre-selected	ATGCCCAGGCAGATCCTCTCCTCGACGCCCCCAGTACTGGTGCCAAGAGGCACGACCTCCAGGCCGCCCTGCTTCTTCCCTCAGCCCCAGCACCCCTCTAGCACCAGAGATATGGCAGCACCTCACCCCACTCGTGGGGTTTCTCATTCGGGCTCAAACCGACGAGGACGGGGATCCTCTGGTTCAGGAACTTCCAGGGGGCCAGCGGGTCCCTCTCGACAGGCCCAGACAGACACTGATCTGCTGGAGCAGATCCTGGAGAGGCCCACCCTGGCTGTGGTGGAGCAGCCCAAGGAGAGAGGCATGAGGTTCCGCTATGAGTGTGAGGGCCGCTCAGCTGGGAGCATCCTAGGGGCCTCCAGTGGGGACTCCAACAAGACCTTGCCTGCTATAGAGCTC…
rapamycin-insensitive companion of mTOR-like	XM_014171068*	Oncorhynchus kisutch	Singleton	Pre-selected	GTGTATATTTCTGGAAACATGGCGGCACGCATCCGTGGCCGCTCTATCCGAAGTCTTCGGATGCGAGGTCGGAATGACAGTGGGGAGGAAAATGTACCACTCGATCTCTCCAGAGATCCTTCAGACAACCTTCGGGAAATCCTTCAGAATGTTGCCAAGCAACAAGGAGTCTCCAACATGCGCAAACTCGGTCACCTGAACAACTTCATAAAGCTTCTCTGCAATGCAGGCCACTCAGAGGAGAAGCTTGGGTTTACACATGAAGAGATCGTCATCTGTCTCCGGTTAGCGCTGTTAAATGAGGCTAAGGAGGTGCGAGCTGCAGGGCTGAGGGCTCTACGCTACCTGATCAGAGACAGCGCTATTCTCCAGAAGGTCCTCCGTCTTCAGGTGGACTAC…
Smad2b	NM_001281334*	Oncorhynchus kisutch	Singleton	Pre-selected	GTGTGTTTCTTGTTCAGGTCTTGATAGCTTGTGAAGCTAAACAGCTAGCTAGTTATCAGATTTAAAAAAATTCAACAATATTTTCGTCGAAATAGCGGCTACATTTATCGTTTTTTTTTTTTTAAAGGTAGCCCTTTGTTTTTGAGGAGTTTCCCACTTTGTCTTTTGCACATATCTTTACACAGAGAAGAGCTCGTGAGCTTCATCATCAGGGTCCCCTCTGCCTCAGTGTGTGTTTGAGTTCTCTCAAGACTCCTCCTCGCTACAACCAAAATGTCCTCCATCTTGCCTTTCACCCCTCCGGTAGTTAAGAGGCTCCTGGGGTGGAAGAAGTCAGCCAGTGGCGCCGGGGGTGGAGAGCAGAATGGCCAGGAGGAGAAGTGGTGTGAGAAGGCTGTC…
activin receptor type-1B-like	XM_014167149*	Oncorhynchus kisutch	Singleton	Pre-selected	GTAGCACTTCAACAGGCTGGCAGCGGCTGTATGGTGTGTGGTTATGTTTAGGTCTGGCCGTGGTGTTGACAATACCACCCTCCGAATGCGATGGGAATGCTGAAGGAATGGCTTTAAAACGATTTGTTCTCACGTTACTGGCCCTGTCTGGGTTAGCCATCGGCGACGCCCTGCGGTGTAACTGCACCAACTGTGTGAAGTCTGGTTACGAGTGTGAGACTGACGGGGCCTGCATGGCCTCCACCTCCTTCATCCAGGGGCATGAGCAACATGTAAGGATCTGTATCGCCAGAGACAGCCTTGTGCCCCCTGGCCAACCTTTCTACTGTCTCAGTGCTGAGGGACTGCTCAACACACACTGCTGCTACACTGACTACTGCAACCGCGTCGACCTCAAGG…
proteasome activator complex subunit 3-like	XM_014193350*	Oncorhynchus kisutch	Singleton	Pre-selected	GAGCCACTTCAAACCGTTTTTTGTTTATATCAGTTAATTTGATTTATTTCAAATTATGTCTTCAAAAGGAATTAAGGTAGACAATGACCTCAAAACAAAGGTTGACGCCTTCAGAGAGCGGATCACGGGTGAGGAGCCCATTTTGAATGTCGCAGACCTGAAAGAGATCCACTCAGAGATAAACATCAAAGTACCACACCCAATCATTCTCAACAATAGCCATGATGGAGTAGATGTGCAAAATTCCAGAAAACGGAAAATGGAAGATGGACTAGAGGATGATAACTGTCAAGATGGCCCCAAGGTCTTTGCCATGCCAGGGGGGATGATAAAAAGCAACGGCCAGCTGGTGGACCTGATCGAAAGAGTCAAGCCAGAAATAAGAACCCTCATAGAGAA…
hamartin	XM_014174821*	Oncorhynchus kisutch	Singleton	Pre-selected	ATGTACCCCTGCAACTTTGTCTCCTACCTGCGCTCCCACTACAGTATGAAGGAGAACGTGGACACCTTTGAGGAAGTAGTGAAGCCGATGTTGGGGCACGTGCGGATACATCCCGAATTGGTCACTGGAACCAACGACTATGAGCTGGACCCCTCCAGGTGGAAGAGGTTTGAGATCCACGACATTGTGATTGAATGTGCAAAAGTCTCCCTGGATCCCAAGGAGGCGTCCTGCGAGGAGGGTTACTCCAGCATGCCAGACCGCGTCACCATCCACCATCACCCCCACCTGCGGTCCGGTCTCGACTACACTGCCAGTCCCTACACCGACTTCCTCAGCAGCTTCGGTAGCTCTGCCTCTACCCCCCTATCGGTTGGCCGACCACCTCTCTCCCTGTCC…
protein Wnt-5a-like	XR_001319899*	Oncorhynchus kisutch	Singleton	Pre-selected	ATGTTGTTTCTGCGGAGGCTGGTGCGTGTATGCTGTCCCTCGGCACCGGCGGGGAGTGTGTTGGACTCCAGACCGTGTGTGTTCGCCCTCACACTGCTCACACTGCTCCTGCAGGTGGTGGTGGAGGCCAACTCATGGTGGTCTCTAGCCATGAACCCTCTGCTGATCCCTGAGGCCTACATCATCGGTGCCCAGCCTCTGTGCAGCCAGCTGGTGGGTCTATCCCAGGGCCAGAAGAAGCTGTGCCAGCTCTACCAGGACCACATGCAGTACATTGGCGAGGGCGCCAAGACGGGCATCAGGGAGTGTCAGTACCAGTTCAGACACCGCCGGTGGAACTGCAGCACTGTGGACAACTCCTCCGTGTTCGGACGGGTCATGCAGATAGGAAGCAGAGAA…
14-3-3 protein beta/alpha-2	BT047923	Salmo salar	Singleton	Selected Randomly	ATGGACAAGAACGACCTGGTACAAAAGGCCAAGCTCGCTGAGCAGGCTGAGCGCTATGACGATATGGCTGGGGCCATGAAGTCTGTGACGGAGCAGGGTGGGGAGCTCTCCAATGAGGAGCGCAACCTGCTGTCAGTGGCCTACAAGAACGTTGTGGGGGCACGCCGCTCATCCTGGCGGGTCATCTCCAGCATCGAGCAAAAGACAGAGGGCAACGAGAAGAAGCAAGCCATGGCCAAGGAGTACCGGGAGAAGATTGAAACCGAGCTGCAGGACATCTGCAACGATGTGCTGGGACTTCTTGACAAGTACCTGATTGCCAATGCAACTGCAGCTGAGAGCAAGGTGTTCTACCTGAAAATGAAAGGCGATTATTATAGATACCTGTCTGAGGTAGCA…
14-3-3 protein gamma-1	NM_001140200	Salmo salar	Singleton	Selected Randomly	ATGGTTGATCGCGAGCAACTGGTGCAGAAAGCCAGGCTGGCCGAACAGGCTGAAAGATATGATGATATGGCAGCAGCCATGAAATCGGTGACAGAGTTGAACGAGGCCTTGTCCAATGAGGAGAGGAACCTGCTCTCTGTGGCCTATAAGAATGTGGTAGGGGCGCGGCGCTCATCCTGGCGTGTCATCTCCAGCATCGAGCAGAAGACCTCGGCAGACGGCAACGAGAAAAAGATCGAGATGGTGCGTGCGTACCGCGAGAAGATCGAGAAGGAGCTGGAGACCGTGTGCCAGGACGTGCTGAACCTCCTGGACAACTTCCTGATCAAGAACTGCAACGAGACGCAGCACGAGAGCAAGGTGTTTTACCTGAAGATGAAGGGCGACTACTACCGCTAC…
7,8-dihydro-8-oxoguanine triphosphatase	NM_001140866	Salmo salar	Singleton	Selected Randomly	ATGTTTACCAACAAGCTGCTGACCCTGGTGCTGGTGGTACAGCCTGGACGGGTGCTGCTGGGCATGAAGAAGAGAGGGTTCGGCGCAGGGAAGTGGAATGGGTTTGGTGGCAAAGTCCAACCTGGGGAGACTATTGAAGAGGCTGCCAGGCGAGAACTGCAGGAAGAAAGTGGCCTCACAGTGGATGCACTTGTTAAGATTGGAAATATCAAATTTGAATTCATCGGAGAAACAGAGCTGCTTGATGTCCATGTTTTCCGAGCTGACAACTACAACGGGGAGCCAACAGAGTCAGATGAGATGCGGCCGCAGTGGTTTGACTCGGACAAGATACCCTTCAGTCAAATGTGGGTTGACGATATTCTGTGGTTTCCACTGATGCTTCAAAAGAAGAAGTTC…
ATP-binding cassette sub-family G member 2	XM_014209511	Salmo salar	Singleton	Selected Randomly	ATGACCGATCGAGCCAATCACATCAGCGTCGCCATGATTGAAGACGTCACGTCCACCAACGGGACGCCCAGGATCAAAGTCATAACCAGCAGCACCATGGTGGAGCTGAACAAGCTGCAGCCCCGGGGCTCCACGGTCAGTTTCCACAGCATCCAGTACAAGGTGAAGCTGAAGACTGGACCGCTCTGCAAGAGGAAGAACACTGCCAGGGAGATACTGGTGGACCTCAATGGCATCATGAGACCGGGTCTAAATGCCATTCTAGGACCCACTGGAAGTGGAAAGTCCTCGTTCCTGGATGTTCTAGCAGCCAGGAAGGACCCCTCTGGTCTCTCAGGGGAGGTGCTGATCGACGGGGCGCCACAACCACCCAACTTCAAGTGCCTCTCCGGCTATGTT…
C-U-editing enzyme APOBEC-2	NM_001141328	Salmo salar	Singleton	Selected Randomly	ATGGCCGACAAGAAGGGTGCTACTGCCAACAGCAAACTGATGGTGAGGAAGAAAGAGAGGACAACAAAGACAGCGGTGGAGATCAAGAAAGAGGTGAAGACAGAGATGAAGAGGGAGGTGAAGTCAAGTTTAGTGAAGAAAGAGGAAAAGGTCCTGGTGGTTGGGGAGAAGGTGGAGGGGAACGGAGAGGTCCCAATGGAGGAGGGAGCCACAGCTAATAAAGACATGGCTAACAGGGCGGCGGAGGCTAACGAAGCAAATGGAGAGTACGAGCCCATTGAGCTGCCTCCTTGGGAGATCATGGAAGGGGACCGCATCGACCCGTTCCAATTCAAGTTCCAGTTCAAGAACGTGGAGTACTCGTCAGGTCGTAACAAGACGTTCCTGTGTTACCTGGTG…
Medium-chain specific acyl-CoA dehydrogenase mitochondrial precursor	BT059085	Salmo salar	Singleton	Selected Randomly	ATGCTTTTCAACAAGGCTGTGAGAGGGGGCGTGCAGTCTGTCCTGCGGTTCCAGAGTACCAGTACTGCAGCCGTGGCCGCTACCGGCTCTCAGAATGCTCCGTCGACAGGGTTCTGCTTTGAGATGACAGACCAGCAGAAAGAGTTCCAGGAGTTAGCCAGGAAGTTTTCCCGGGAGGAGATTGTCCCTGTTGCAGCAGCCTACGACAGGAGTGGAGAATATCCTTTCCCCATCATCAAGAGAGCATGGGAGCTGGGCCTGATGAACTCTCACATTCCAGAGGACTGTGGTGGAATGGGTCTGGGCATATTCGACTCCTGCCTCATCACAGAAGAGCTGGCCTATGGTTGCACAGGAGTTCAGACTGCTATCGAAGCCAACTCTCTTGGTCAAATGCCA…
acyl-coenzyme A thioesterase 8	NM_001173662	Salmo salar	Singleton	Selected Randomly	ATGTCAGAGAAAGTGAGTGGTGAAACATCGGAAGACAAGTCGGTCTCCGCGGTGCCTCCTGGCGCTGCTGCGGTGCCGCAAGACCTCCGAAGTGTTCTGGTCACCAGCGTTCTTAACCTAGAGAAGCTGGAGGTAGATCTGTACAGAGGGACTCACCACTGGGTGCCCCGTACCCGTCGTCTGTTTGGGGGTCAGATCATTGGCCAGGCCCTGGTGGCTGCAGCAGAGTCCGTCAGGGAAAACGTTTTGGCTCACTCTCTCCACTGCTACTTTGTACGGGCAGGAGACCCCAAGGTGCCAGTGCTGTACCAGGTGGAGAGGACCAGGGATGGTCGTAGTTTCAGCGTGCGGTCAGTGAAGGCCATCCAACACGGTCAGCCCATCCTCATCTGCCAGGCC…
Peroxisomal acyl-coenzyme A oxidase 1	NM_001173847	Salmo salar	Singleton	Selected Randomly	ATGAATCCTGACATAACTAGAGAGCGTGAGAATGCTACATTTGACGTGGAGAAACTCACACATATTCTGGACGGAGGCATCGAGAAGACCAAAAGAAGAAGAGAGATTGAGTCACTGGTGATCAGTGACCCAGACTTCCAAAGTGAGGACCTCAACTTCCTGTCCAGGAGCGAGCGATATGATGCCGCCGTGAAGAAGAGTGCCCAGATGATCCTGAAGCTCAGAGAGTATGGCATCTCAGACCCTGAGGAAATCTACTGCTACAAGAGGTAA
Long-chain-fatty-acid--CoA ligase 1	NM_001173571	Salmo salar	Singleton	Selected Randomly	ATGCAGGCCCAGGAGCTCCTGAGACGGCTGCGGATCCCAGAGCTGGAGGATGTGCGCCAATACATGCACAGCCTGCCCACCAACATGCTGATGGGTGTGGGCGCCCTTGCCGCCCTCACCACCTACTGGTACGCCACGCGGCCCAAGGCCCTCAAGCCGCCCTGCGACCTCAACATGCAGTCAGTGGCCATGGTGGGTGACGGTTACGTCAGGCGGTCCATTCTGAATAACGACGATGAGCACATGACGCACTACTACAGTGACGCGCGGACCATGTACGAAGTATTCCTCCGAGGCATGCGTGTGTCCAATGATGGGCCCTGTCTAGGATCAAGAAAACCGAACCAGCCTTACGAGTGGCTGTCATACCGAGAGGTTGCAGACAAAGCCGAGTGCATT…
Long-chain-fatty-acid--CoA ligase 4	NM_001173689	Salmo salar	Singleton	Selected Randomly	ATGGCAAAGAGAGAGAAAGCCAAGTCCACCACAGGCAAAGCAGAGGGCCCCTATCGTTGTGTAGAGAACTTTGACAACCTGGCCCGGGAGGACTTTGAGGGAAAGGACTCTCTAGACAAGCTGTTTGAGCATGCAGTGCAGCGCTTCGGCAAGGCAGACTGCCTGGGCACCAGGGAGGTCCTAAATGAGGAGAACGAGACGCAACCCAGCGGCAAGATCTTTAAGAAGCTGATCCTGGGGGAGTACAGGTGGCTGTCCTATGACGAGGTGGACCAGATCATCAGTCATCTAGGTAGTGGACTGGCAGCACTGGGCCAGCAGCCCAAGAGTACCATCGCCATCTTCTGTGAGACACGGGCAGAGTGGATGATCACTGCACAGGCCTGCTTCAGACGCAAC…
Alpha-actinin-1	NM_001173584	Salmo salar	Singleton	Selected Randomly	ATGCCTACTTTCGACATGGATCCTTATGATGGAGATGAAAACAATTACATGCCTCAGGAAGATGACTGGGACCGGGATATGCTGTTGGACCCGGCGTGGGAGAAGCAGCAGAGAAAGACGTTCACGGCCTGGTGTAACTCCCACCTGAGGAAAGCAGGAACGCAGATCGAGAACATCGAGGAGGACTTCAGAGACGGACTGAAACTCATGCTGCTGTTGGAGGTCATATCAGGAGAGCGCTTGGCCAAACCAGAGAGAGGGAAGATGAGAGTCCACAAGATCTCCAACGTCAACAAAGCTCTCCACTACATAACCAGTAAAGGAGTCAAGCTGGTGTCCATTGGAGCTGAGGAGATCGTCGACGGCAATGCTAAAATGACCCTGGGAATGATCTGGACC…
N-acyl-aromatic-L-amino acid amidohydrolase (carboxylate-forming)	BT049934	Salmo salar	Singleton	Selected Randomly	ATGGAGCCAGTCTCTTTCCCAGCGCAGTCCCGCGTCGCCCTCTGCGGTGGCACCCATGGCAACGAGATGTCGGGCGTGTATCTGGTGAGGGAGCTGCAGAGGCAGAAGATAGAGAAGGTAGGGTCGGCGACCTTGACCACAGTCATATCCAACCCGCGTGCTGTCCAAATGTGCAAACGATACACTGACGTGGACCTCAATCGTTGTTTCACCGACGCCATACTCAGTTCACCTGTGACGGACGCCACTCCGTACGAGATGAGGCGAGCCCAGGAGCTGAACACTCTACTGGGGCCCAAGGGCAGCATGGGGGCCATGGACCTGGTGTGTGATCTCCACAACACCACAGCCAACATGGGCCTCAGTCTCATCTCCTACTCTGACCAAGACTGGGTCATC…
Alcohol dehydrogenase class-3	NM_001141021	Salmo salar	Singleton	Selected Randomly	ATGGAGGCAGCTGGGAAGGTGATCAAGTGCAAGGCAGCAGTAGCTTGGGAGGCTGGGAAACCTCTGTCCATTGAGGAGGTGGAGGTGGCCCCACCGAAGGCCAACGAAGTGCGCATCAAGGTCTTTGCGACAGGGGTTTGTCACACAGATGCCTTCACCTTGAGTGGCAGTGACCCCGAGGGACTTTTCCCTGTCATCCTGGGTCATGAGGGCGCCGGGACAGTCGAAAGCGTGGGAGAGGGAGTCACCAAGTTCAAACCAGGTGACACCGTCATCCCATTGTATGTGCCACAGTGTGGTGAGTGCAAATTCTGCAAAAACCCCAAGACCAACCTCTGCGGGAAGATCAGAATAACCCAGGGCCGGGGTCTGATGCCTGACAGCACCTCGCGGTTCACC…
adenylosuccinate synthetase isozyme 1 C	NM_001139706	Salmo salar	Singleton	Selected Randomly	ATGTCGTTTAGCTGGTCAGCAAAAGACCACAAGAGTTATACAAATCCACCCTCCAACCCAACCCAAGGGCTGAAGCGGCCACGGAACGACACAGGGAACAAAGTGACAGTAGTGCTCGGTGCGCAATGGGGAGATGAAGGCAAAGGAAAAGTCGTCGATTTATTGGCGACTGAGTCTGACCTTGTTTGCAGATGTCAGGGCGGTAACAATGCAGGCCACACAGTGGTTGTGGAAGGCAAAGAGTATGACTTCCACCTTCTCCCCAGTGGAATTATCAACCCCAAAAGTATATGTGTCATTGGTAATGGCGTAGTCATACACCTACCAGGTTTGTTTGAGGAGGCAGAGAACAATGAGAAGAAAGGTCTCAAAGGCTGGGAGAAGAGACTAATAGTCTCT…
Kynurenine formamidase	NM_001141098	Salmo salar	Singleton	Selected Randomly	ATGTCACGTTGGAAGGATATGAATAAGGATGAGCTAGAGAGGCAGTTCTCGCCCAGCCAGTGGTCGCACAGAATGTCAGCAGACGACGTTATCAAATCCCACGTGACGGCGCTCAAAGAAGGTACGGAGCGTGCCCGTGGCCTGGCCCAGACCCTTCTCAACGTTCCCTATGGAGAAGGAGAGGGGGAGAAACTCGACGTCTATGTTCCCACCACCACTTCTCTAGATGTCCCACTGGTAATCTACCTCCACGGAGGCTACTGGCAGTTCCTTAGTAAGGAGGAGTCCGGGTTTATGGCTGTCCCATTGGTCCATAAGGGCGTCGTGGTGGTCGCCGTGGGTTACGACATCGCTCCCAAAGGGAACATGGATGTGATGGTGTCTCAGGTGCGGAGGAGT…
alpha-galactosidase A precursor	NM_001173665	Salmo salar	Singleton	Selected Randomly	ATGTCTGCTGTAGTTCTGGTGCTATTTACAATCGGTGCTTTTATCAGTCCAGTTCGATCTCTGGACAATGGTCTCGCGCTCAAGCCTACAATGGGTTGGCTGCATTGGGAGAGATTCATGTGCAATGTCGACTGTGACACGGACCCCAATAATTGCATCAGTGAGAATCTCTACATGCAGATGGCAGATGTGATGGTGACGGAAGGCTGGAAGGAGGCTGGCTACGAGTATGTCTGCATCGATGACTGTTGGCCCAGCCACCAACGTGACGCCAAGGGACGCCTTCAGGCAGACCCGAAGCGGTTCCCCAGAGGCATCAAGAAACTGGCCGACTATGTTCATTCCAAGGGTCTCAAGTTGGGGATCTATGCTGATTTGGGAACCTTTACATGTGGAGGC…
anterior gradient protein 2 homolog	XM_014177931	Salmo salar	Singleton	Selected Randomly	ATGATCCGAGGTCTGCTGTCGGTGCTGTTGGTCCTGGTGGCCGTAGCCGTGTCTTCATCTCTGGCTAAGCCTGAGAAGAACATCGCCAAGAGGGGGAAGAGGATCCCTCAGACTCTCTCCAGAGGCTGGGGTGATCAACTAATCTGGGCTCAGACCTATGAGGAGGCTCTGTACTGGGCCAGGGCACAGAACAAGCCTCTGATGGTCATCTTCCACCTGGAGGACTGTCCTCACAGTGCATCCATGAAGAAGGTCTTCGCTGAAGACAAGGACATCCAGAAGGTGGCTGATGAAGACTTCATCATCCTCAATCTGGTGTATGAAACCACAGACAAGCATCTTTCCCCTGATGGCCAGTACGTCCCTAGAATCATCTTTGTCGATCCCTCTATGACAGTG…
type-2 angiotensin II receptor	XM_014196606	Salmo salar	Singleton	Selected Randomly	ATGGCATCAACACACTCTAACCTCTCAATGGCCACCAACTCGTCAGAACATCTAATGAGCAATTCGTCCTCATGTGATTCCATCTCCCCCTCTCTGCATCAGAACAAGCTGATCCCCACCATCTACAGTGTTATCTTTGTTCTTGGTTTCGTGGGCAATATCTTGGTGGTGTTCGTGTTACGTCAAAAGTCCAACCGTAAAACAGTGGCCAACACTTACATTGTAAACTTGGCCCTCTCAGATCTGTTGTTCCTGATCAGCCTGCCTTTCTGGGCAATCTACTACTCCTTTGACTACAACTGGATGTTTGGTGGGCTGATGTGTAAGCTGTGTGGCTGCCTCCTCTCCCTGAACGTCTACGCCAGCATCTACTTCATCACCTGTATGAGTGTGGACCGA…
axin interactor, dorsalization-associated protein	XM_014204693	Salmo salar	Singleton	Selected Randomly	ATGTCTGATGTCAACAAGACTATCCAGAAATGGCACGCGAGTTTCACAAAAGGCACGGACTTTGATTCTTGGGGACAATTAGTAGAGGCCATAGATGAGTACCAAATACTCGCAAGGCAGCTGCAGAAAGAGGTACAGTCAACAAACCCATCTGACTTCACAGAGGACCAGAAGAAAACATTAGGGAAGTTTGCAACATGCCTGGAGATGAGAAGCTCTGCCTTGCAGTGCACACAATCTCAGGAGGAGTTCAAGTTGGAAGATCTGAAGAAACTGGAAATTATTATCAAGAGTATTTTGACGTATAACAAAGATTTTCCTTTTGATGTGCAGCCAGTGCCCTTGAGGAGAATCCTGGCCCCGGGGGAGGAGGAGAACTTGGAGGTGGAAGAAGAGGAG…
Proline-rich AKT1 substrate 1	NM_001173769	Salmo salar	Singleton	Selected Randomly	ATGGCCTCCATCACCCAATCATCTGACCCCGAGATCCCAGACAACCACAAAGAGAGCTGGCTGGCACTACTTGCCGCGGCGGAGGGATATTGTCAGAAGTCAGGCTGCGACCTGGCTATTCTTACAGCCTGTAAGAAGTTCTGGCCATCTGTAGTGGAGGGAGATGAGAGGAAAAGGGAGAGTGGCTTGCCTGCTGGAGGCCGGAAGTGGGATTTCTCCTATCACGTGTGGGGTCAGGGGGCTTTGGCTGAGTCTTCGCGGCGCTACATGGACGACATTGCGGTGCTGCACTCCACATCTATGCTAACGGCGCATAGACATACACGTCTGAGTGCAGGAGACGGAGGAGCTAAACTGGTAGTGGACATGCCCACTGACAGGGCGGGCCTAACAGGTGAG…
Amyotrophic lateral sclerosis 2 chromosomal region candidate gene 4 protein	NM_001141863	Salmo salar	Singleton	Selected Randomly	ATGGTTGTTGCCGAACGCAGTCAAGACAGAGCCGACGTGATGCCGATCACCAAATCAACCAAGAAGAAGAAGTGGAAGAAGGATGTCGGTGACGCGGAGGACCCAGAAGTGTGTTCTGCTGTCTGCTACCCAGGCAGCCCCCCAGAGCCAGGTACTGAGATGGAGGGACTGGCCAGTAGGAGGCAGTCAGAGACGGTCCCTCTGACCCCTGAACCACAGGAAGTCCCACCACAGAAGAGGAAGAAGAAAAAGAAAGCTCAGACCCAAGACATGGAGGAGCCGGAGCTGGTGAATGGGGACGGGATGGACCAGCACACGGATGGGGAGGAACAAGTCGTCACCCGGACAAAAACCAAGAGGAAGAAGAAGTCCAAGATTGACATGCATTACACCAATGAC…
Serum albumin 1	NM_001123665	Salmo salar	Singleton	Selected Randomly	ATGCAGTGGTTGTCTGTCTGCAGCCTGTTGGTGCTGCTGAGTGTTTTATCCCGGTCTCAGGCTCAGAACCAGATCTGTACCATCTTCACTGAGGCCAAGGAAGATGGATTCAAATCTTTGATCCTTGTAGGGCTGGCTCAGAATCTTCCCGATAGTACGTTGGGTGACTTGGTGCCTCTCATCGCAGAGGCCTTAGCCATGGGCGTCAAATGCTGCTCAGACACTCCTCCAGAGGACTGCGAAAGAGATGTGGCGGACCTGTTCCAGAGCGCGGTGTGTTCCTCTGAGACCCTGGTGGAGAAGAACGATCTGAAGATGTGCTGTGAGAAGACTGCCGCTGAGAGGACACACTGCTTCGTGGACCACAAGGCCAAGATTCCTCGGGACCTGTCCCTCAAA…
fructose-bisphosphate aldolase A	XM_014192174	Salmo salar	Singleton	Selected Randomly	ATGCCTCACTCATTCCCATTCCTCTCTACGGAGCAGAAGAAGGAGCTCAGTGATATTGCTCAGAAGATCGTTGCTCCCGGCAAGGGAATCCTTGCTGCCGATGAGTCTACTGGCAGCGTCGCCAAGCGTTTCCAAAGCATCAACGCTGAGAACACTGAGGAGAACCGCCGTCTTTACCGCCAGCTCCTCTTCACGGCCGACCGCGTAGAGCCATGCATCGGTGGAGTCATCTTCTTCCATGAGACCCTGTACCAGAAAACAGACGACGGCAAGCTGTTCCCCCAGCTCATCAAGGAGAGGGACATGGTGGTGGGCATCAAGGTGGACAAAGGTGTTGTCCCCCTGGCCGGGACCAACGGAGAGACCACCACTCAGGGTCTGGATGGGCTGTACGAGCGG…
Asparagine-linked glycosylation protein 11	NM_001173924	Salmo salar	Singleton	Selected Randomly	ATGTCTGTCCATGATCAACTTGCTCAATGTTTGTGTGATCTAATCAGGTTGTTGTGGACGTTGCTTCTGCCATGTGTGTTTCTGTGCATGCTCCTGACCGCCACCCTGGTCGCGCTTGTCATGGGTGTGCGCGTGTGGCTGCAGGCAAACAGGAACGCACGTCGAGCGCGTGATGGGCGTCCCACAGTGGCCTTCTTTCACCCGTACTGCAACGCAGGAGGTGGTGGCGAGAGAGTGCTGTGGTGTGCCCTCAGAGCTTTGCAGAATAGGTACCAAGATGTCAACTTCATGGTGTACACGGGCGACCAGGGTGTGACGAACCAGCAGATTCTTGATGGCGCCCGGCGGCGCTTCAACATCCTTTTACCTCGACCCGTCCAGTTTGTCTTCCTCAAACAC…
asparagine-linked glycosylation 13 homolog	NM_001141119	Salmo salar	Singleton	Selected Randomly	ATGAAGAGGGTATTTGTAACTGTAGGAACAACAAGCTTTGATGACCTAATCGAACGCGTTACTTCCCCTGAAGCTGTTCAAGAGTTGAAAGCCCGCGGCTATCAACATTTGGTTCTGCAGGTTGGACAAGGCTCCATTCTCCCAGATTCAGACAGCTGTCACGAGCTCACGTTAGAGGCATTTCGATTCAAGGATTCCATTGCTGAAAATATCAAATGTGCCGACTTGGTTATCAGCCATGCTGGGGCAGGTAGTTGTCTGGAGACCCTTGGTGCAGACAAGCCACTGCTAGTGGTGGTCAATGACAAACTTATGGACAATCACCAGCTAGAGCTGGCCAGACAGCTACACCAAGACTCACACCTACTGTACTGCACCCCCAGCACTCTTAATGAGACC…
annexin A3	XM_014138666	Salmo salar	Singleton	Selected Randomly	ATGGCCAATGTTTGGGGTGACTTGGATCTCCTTTTGGATTCACCTTCCTCTTTGACATTAACGTCCACTGCCCGAGGAACCATTAAAGAGAAAGCAGGATTCAAAGCAGCAGAAGATGTAGTTGCTCTACGGAAGGCCATAGAGGGAATAGGTACCACTGAGAAGACTTTAGTTGAAGTTCTAACCGGGAGGAGCAACGCCCAGCGTCAGCTCATCTGTAAAGCGTACCAGGAAGCGGCCAACCGGACATTAGTGGATGACCTGAAGGGGGACACCCATGGGGACTTTGAGGACTTGCTGGTTGCTTTGGTCACCCCTCCTGCTCTTTTCGACTGTCATGAGGTCATCAGAGCCATCAAGGGTCCTGGGACAACTGAGGCGACTTTAACAGAGATATTT…
Anaphase-promoting complex subunit 7	NM_001146517	Salmo salar	Singleton	Selected Randomly	ATGAACGTCATAGATCATGTACGGGATATGGCCGCTGCGGGACTACACTCAAACGTTCGGATAATGAGTAGCTTACTGCTAACAATGAGCAATAACAATCCAGAGCTGTTCTCACCATCCCAGAAGTACCAGTTGCTGGTTTACCATGCAGATGCCATCTTCCATGACAAGGAGTACCGTAATGCTGCCTGCAAGTACAACATGGCACTGCAGCAGAAGAAAGTGCTCAGCAAAACGTCCAAAGTTCGCCCATCTACTGGGGGAACTGCATCCTCCATACAGTCACAGAGTTTGCCCTCAGAGATTGAGGTCAAGTATAAGATTGCAGAGTGCTACACCATCCTGAAGCTGGATAAGGATGCCATTGCAGTGCTTGATGGGATTCCATCTAGACAGAGA…
DNA-(apurinic or apyrimidinic site) lyase	NM_001141755	Salmo salar	Singleton	Selected Randomly	ATGTCGAAAAGAGCAAAGAAAAATGAGCAGGAGGCTGGAGATGGTGACCATGACAACGGCACAGCTCCCGCTGCCAAGAAAGGAAAGAAGGTCAAGGAACCAGAGGCCCCCATTCTGTACAGTGACCCTCCTGATAAGATGAACAGCAAAGATGGTCGTGCTGCTAACATGAAGATCACCTCCTGGAATGTGGATGGGCTCAGAGCTTGGGTCAAGAAGAAGGGCCTTGATTGGGTGCGTGACGAGGCCCCGGATGTGCTGTGCCTGCAGGAGACGAAGTGCGCTGAGAAGTCCCTTCCTGATGAAATCACCTCCATGCCCGAGTTCCCCCACAAGTACTGGGCTGGCTCCGATGAGAAGGAGGGCTATAGTGGGGTAGCTATGCTGTGCAAGACTGAG…
APAF1-interacting protein homolog	BT058570	Salmo salar	Singleton	Selected Randomly	ATGACATCTGTTTGTGATGCCACCAATGAAGACAAGGAAAATGGTTCAGAGTCGACGGAGTCTCAGGACAAGGAACATCCACGGGTTCTCATCCCAGAGTTGTGTCGTCTTTTCTACCAGCTCGGCTGGGTTACTGGGACAGGAGGAGGGCTAAGTTTGAGACGTGGAGATCAGATCTACATTGCCCCGTCTGGTGTGCAGAAGGAGAGACTACAGCCAGATGACATGTTTGTCTGTGATGTGGAGGAGAGAGACATCAGCTCCCCACCCCCCTGGAAGAAGCTGAAGAAGAGCCAGTGCACCCCTCTGTTTATGAATGCCTTCACTATGAGGGCGGCGCAGGCCGTCATCCACACCCACTCCAAGGCTGCCGTCATGGCAACTCTGTTTTATCCTGGC…
aquaporin-8	NM_001173915	Salmo salar	Singleton	Selected Randomly	ATGACAGAAGGGACAATGGAACTGGGTGACGTTGGGACATCCCTGATGGCATCAGACTCTAAGAAAGCACCGGTCAAGCCTCCCAACAAGTTTGAGCGCCTGGTCCAGCCGTGTCTGGCTGAGCTGGTGGGGACCATGTTCTTTGTGTTCATCGGCTGTGTGTCGGTCATAGAGAACGTGGAGGCAGCAGGGAGGCTGCAGCCAGCTCTGGTCCATGGTCTGGCCGTGGCAGTCATGGTGGCTTGCATGGCAGAGATCAGCGGCTCCCATTTTAACCCACCGTTTACCATTGCTATCTACCTGTGTGGAGGCATGAAGCTGAATATGGTGGGGCCCTACCTCATCAGTCAGCTCATAGGGGGTGTGCTAGGTGCTTCTATGTCAAAGCTGATGACCACA…
Actin-related protein 2/3 complex subunit 1B	NM_001173896	Salmo salar	Singleton	Selected Randomly	ATGGCTTACCACAGCTTCCTGCTCGAGCCAATCAGCTGCCACTCCTGGAACAAGGACCGGACTCAGATTGCTCTGTGCCCCAACAACCATGATGTCCACATCTATAAGAAGGATGGGACCAAGTGGACCAAGATACATGAACTGAAGGAGCACAACGGCCAGGTCACAGGTATAGACTGGGCTCCAGACAGTAACCGTATCGTGACCTGTGGGACGGATCGTAACGCGTATGTCTGGTCTCTGAAGGGGGAGGTGTGGAAGCCCACCCTGGTCATCCTCCGTATCAACCGGGCTGCTCGCTGTGTCAGCTGGTCTCCCCGGGAGAACAAGTTCGCTGTGGGCAGCGGATCACGCCTTATTTCCATCTGCTACTTCGAACAGGAGAATGACTGGTGGGTC…
ADP-ribosylation factor 1 like	NM_001173559	Salmo salar	Singleton	Selected Randomly	ATGGGGAATATGTTTGGAAGCCTGTTCAAGGGCCTTTTTGGCAAGAAGGAGATGAGGATTCTCATGGTTGGACTCGATGCTGCTGGAAAAACGACTATCCTGTACAAACTCAAACTAGGAGAGATTGTTACCACCATTCCAACAATTGGTTTTAATGTAGAAACGGTAGAATACAAGAACATCAGCTTCACAGTGTGGGACGTTGGCGGTCAAGACAAAATCAGGCCGCTGTGGCGCCACTACTTCCAGAACACTCAAGGGCTTATCTTTGTGGTGGACAGCAACGACCGGGAGCGAGTGAATGAGGCGAGGGAGGAGTTGCAGAGAATGCTCGCAGAGGACGAGCTGAGAGATGCGGTGCTGCTCGTTTTTGCAAACAAACAGGATCTTCCCAATGCA…
Arfaptin-1	NM_001173568	Salmo salar	Singleton	Selected Randomly	ATGTCCGAAGTTAGTGTTGAGGCTGAGTCCCCAGCCCAGGACCTGCAAATGGATTCTTCTAAGGAGGCTCAGAATACTGAGGACTTTCAAAGCGAGAGCGAGGAGGATGCTCACAGCTTTGATAGTACTGAATATGTACTGAACAATGATGAAGTGCCTCATGGTGACAGAGCTGAAAACGACAGTGATGTTCAAAATGACAACGATAATGCTGAGAACAGCGATGGCGCTCAAAATGATGTTCAGAGCGATAATGAGAATATGCAAAACAGTGTGAATGCTGAGCATGTTGATGATGTTCCAAGCACTAGTGGCAATGCACATGCCGACAATGCCGGTGCTAAAAGGGAAAATTGCCATACAGTGACTACTGATAATGATACACCAAAGAAAAATGAA…
Arginase-1	NM_001141316	Salmo salar	Singleton	Selected Randomly	ATGGTCATTATGAAAAGCTCGGGAGGATTACAACTCGCCTTCAGAATTTATAAGCGAAGTCATCACTCAGTTGGAATTATTGGAGCGCCTTTTTCAAAAGGACAACCGCGGGATGGTGTGGAGAAAGGACCAGACCTCATTCGCGCAGCCGGATTGGTGAAGAAGCTTAAAGCGCAAGGCTGTGCAGTCAAAGACTATGGCAACGTGACGTTTGAGGAGGTGGCCAACGATGAGCCAATAGGCAATGTGAAGAGACCCAGAGCGGTGGGCAGCGCCAACCAACGTCTGTCTGCTGCCGTCCACGCTGTGAAAAATGACGGACACACCTGTGTGATGCTGGGAGGAGGCCACAGTTTGGCAATAGGCTCGATCCAGGGGCATGCGGCAGCTAAGAAGGAC…
Rho guanine nucleotide exchange factor 4	NM_001173620	Salmo salar	Singleton	Selected Randomly	ATGCGGACCCAGCAGGGCTTTGAGGAACCCGTGCCCCTGCCCGGGGACAGCAGTGGCAGCACCAGCTCTGGACTTTCCCCTGGATCTCCTGGTTCGGACTCGGACAGCGGTACCCCCACCGAGGGAGGTGGAAGAGGAGTAGGAGGAGGGATGGGTGAAAAATGGGGAGCAGGAGGAGGAGGAGGGATGGGGAGCCTAGGAGGTACTCTCAGAGGGGTCCTCTCCCATTATTGGAGCCTGGAGAGCCTCCACTCCACCACTGCGGTGATAGTACCAGACGGGGGTGGAGAGAAGACCGGTCTGGGGCTGGGTGATGATCTAGGCAGTGACGAGGACCTGTATGAAGAGTTCCGCAGCTCCAGACATCACTTTGGACACCCAGGGGGAGGAGGGGAACAA…
ADP-ribosylation factor-like protein 4A	NM_001173771	Salmo salar	Singleton	Selected Randomly	ATGGGGAATGGATTATCAGACCAGATCTTCCCCAGCCTTCCTTCCTTCCAGGCCCTCCATATTGTCATCCTGGGTCTGGACTGCGCTGGGAAGACCACTGTCCTCTACCGCCTTCGCTTCAATGAGTTTGTGAACACGGTCCCCACTAAGGGATTCAACACAGAGAAGATCAAAGTATCCCTGAGCGCGGGCGGAAAGTCCTGGCGGAAAGCGGCGTTCCACTTCTGGGACGTGGGCGGTCAGGAGAAGCTCCGCCCCCTGTGGCGCTCGTACACGCGGTGTGCTGACGGCATTGTGTTCGTGGTGGATTCCGTCGACACCGAGCGCCTAGAGGAAGCCAAGACGGAGCTCCATAAGATCACGAGGTTAGCCGAGAACCAGGGGGTGCCTGTTCTAGTG…
actin-related protein 8	NM_001140158	Salmo salar	Singleton	Selected Randomly	ATGACACAAGCGGAGAGAGAGCAAGAAAACGGCAAAGAAAAGGAAAAGGAGCGAGAGAAGGAGAAAGAGAAAGAAAAGGAACAGCGTGGTATCAAAAGACCAATCGCGCCACCGGTTATCCCAGAGCCTCTTCAAGAACAAATTCAGAGCAACTTCATCGTTGTGTTACACCCTGGATCGAAAACGTTGAGAATTGGTAGAGCAACCGACACGCTTCCTGCGACTGTCCCACACGTCATAGCCCGCAGACATAAACAAACGTGCCAGACCCGTTATGAGGATGGATGGCTGGTGAGAGAAGGCCTGAATAAACCAGAGAGTAATGAACAGAGGCAGAATGGTCTCAAAATGGTTGACCAGGCGATCTGGTCAAAGAAGATGTCCAATGGCGTACGGAGG…
Arylsulfatase B precursor	NM_001173652	Salmo salar	Singleton	Selected Randomly	ATGTTTCCTGTAACATTGAGTTGTAGGATTGCCACTGCAATTATCTTGCTGTCATGCCCTCTGTTTTTAGAGGGTAAACAGCCGCCGCACATAGTATTCATTCTAGCTGACGACTTCGGCTGGAACGATGTTGGATACCACGGTTCAGAGATCAAGACGCCGAATCTGGACAAACTGTCGGCTAAAGGTGTCCGGCTGGAGAATTACTACGTTCAACCTTTATGTACACCTTCCAGGAACCAACTTATGACCGGAAGATATCAGATCCGCACAGGCATGCAGCACCAGATCATCTGGCCGTGCCAGCCCTACTGTGTTCCTCTGGATGAGAAGCTGCTGCCACAGCTGATGAGAGAGGCAGGCTATGCCACCCACATGGTGGGAAAGTGGCATCTGGGC…
Sodium/potassium-transporting ATPase subunit beta-1	NM_001252362	Salmo salar	Singleton	Selected Randomly	ATGTCGGCAAATAAAGATGGAGACGGTGGATGGAAGAGCTTTCTGTGGAATTCGGAAAAGAAGGAATTTCTAGGACGCACTGGTGGCAGTTGGTGTAAGTACATAAATCCGTAA
ATPase family AAA domain-containing protein 3	NM_001173680	Salmo salar	Singleton	Selected Randomly	ATGTTTATATCTGATTTGAGTTGTCCTTGGAGTGTCTCTAAATATAGTGTAATTTCCCCCCCACACCACCAGGTGGCAGGACTGACTCTGCTGGCTGTAGGTGTGTATTCTGCCCGGAACGCCACAGCTGTGGCGGGGCGCTACATTGAGGCCCGACTCGGGAAGCCCTCATTGGTCAGAGAGACTTCTCGCATCACTGTGGCGGAGGCAATCAAGCACCCGATCAAGATGTCAAAGCGCCTGACGAGTAAACCTCAGGATGCCCTGGAGGGAGTAGTGCTCAGTCCTAACCTAGAAGAACGTGTACGTGATATTGCCATAGCAACTAGGAACACGCGTCAGAACAAGGGGCTCTACAGGAACATCCTCATGTATGGCCCACCGGGTACTGGCAAGACC…
Cyclic AMP-dependent transcription factor ATF-5	NM_001173845	Salmo salar	Singleton	Selected Randomly	ATGGCGGTATCGATCCTTCGCAGGAAAATTCCTCTTGTTTGCACGGTCGACCTCATCATTCCCTCTTCCCAACAAGCTAATGACAGCCAATCCTGGGGAAGGAAGGGGGTGGAGTTATCGGAGAGACAGCACATAATTGGTGATGGTCAGACGGACTGGATGACGGAAAAAGTTGATTTGTCTTCGTTCCAGTCGACTACTGAATCCTCTTCTAGCTCATCTTCTCCGCCCTCACCGTTGGAACATGATGTCAAGGTGCCCTCTGACTTGGAGGTCATGACCTCTCTTTTGCAAGAGGAGCTTGCTCAGCTTGAGGATTACTTCCGGTCTGAATCGACTTCAACCAAATTGGACAAATCACCAAAATGTGACAAAGGCGCCCAAGCAATGGGGGCCCAT…
autophagy related 4 homolog A	NM_001141602	Salmo salar	Singleton	Selected Randomly	ATGGAGGCAGTATTAGCCAAGTATGAAAACCAGATAAATGTGTTTTCTGAATTCCTTGAAGACTTGCCTGACACCGATGAACCTGTATGGGTTTTAGGAGAGTGTTACAACGTTAAAACAGAAAAGACAGAACTCCTATCAGACGTTCACTCGCGGTTATGGTTCACCTACAGGAAAAAATTCTCTCCCATAGGCGGGACAGGGCCCTCTTCTGATACAGGCTGGGGATGCATGCTACGGTGTGGGCAGATGATTCTTGCACAGGCCCTGGTATGCTCACAGCTGGGACGAGCCTGGCGATTGGGTTGA
Autophagy protein 5	NM_001173812	Salmo salar	Singleton	Selected Randomly	ATGGCAGATGACAAGGACGTGCTGCGAGATGTTTGGTTTGGTCGGATTCCGACCTGCTTCACACTTTACCAGGATGAGATCACCGAGAGAGAGGCCGAACCCTTCTATCTCCTCCTGCCAAGGGTGAGCTACCTGACTCTGGTCACAGACAAGGTGAAAAAGCACTTCCTGAAGGTCATGAAGGCCGAAGACGTAGAGGAGATATGGTTTGATTTCGAAGGAACGCCACTCAAATGGCACTATCCAATCGGATTGCTGTTTGACCTGCATGCCTCCAACACTGCCCTGCCGTGGAGCATCACTGTGCACTTTAAGAATTTCCCAGAGCGTGACTTGCTCCACTGCCCCTCTAACTCTGTGATCGAGGCCCACTTCATGTCCAGCATCAAGGAGGCGGAT…
ATP synthase subunit gamma, mitochondrial	NM_001139678	Salmo salar	Singleton	Selected Randomly	ATGTTCGCCAGGACCAGCGCGTTGGTGTTCCTCCCACAATGTGGGCAGGTCAGGAACATGGCTACCTTGAAGGACATCACCATCCGTTTGAAGTCCATCAAGAACATCCAAAAGATCACCAAGTCCATGAAGATGGTGGCCGCTGCTAAGTATGCCCGCGCTGAGAGGCAGCTGAAGCCCGCCCGTGTCTATGGAAACGGCGCCGTGGCCCTGTACGAGAAGGCTGAGATCCATGCCCCGGAGGGAGTGGCCAACAAGCACCTCCTGATCGGTGTGTCGTCTGACCGTGGTCTCTGTGGCGCCGTCCATTCCAACGTGGCCAAGGCCATCAAGGCCAAGATTGCCACCCTCACCGGCGAGGGCAAGGAGGTGATGGTAGTCAATGTGGGGGACAAGCTG…
ATP synthase subunit b, mitochondrial	NM_001139691	Salmo salar	Singleton	Selected Randomly	ATGCTGTCTAGGATCGTTTTCGTTTCAGCCAATGCTGTAAAAAGCAGTGGTCCCCTCGGCGCTGGGCTGGTCCAGCTGTCCCACCTCCACACGTCCCCCAACAGCCAGGCCCCAGTCCCCGCTCTGCCAGAGAAGGGAGGCAAGACGCGCCACGGCATCATCCCTGAGGAGCTCTTCCAGCTCCTGTACCCCAAGACTGGAGTTACAGGGCCCTACGTGCTGGGTGCTGGGCTGCTCACGTACATCCTTTCCAAGGAGATCTACATCATCAACCACGAGACCTTCGCTGTTGCCTGCATGGGTACCGTCATCATCTACGGTGTCAGGAAGTTCGGCCCCGACGTTGCGGCTTTCGCTGACAAACTGAATGAGGAGAAAGTTCAGAAGGCTCAGGAAGTG…
ATP synthase F(0) complex subunit C3, mitochondrial	NM_014151209	Salmo salar	Singleton	Selected Randomly	ATGTACGCCTGTGCGAAGTTCGTCTCTACGCCTGCACTGGTCCGTGCTGGATCCAGGGCATTATACAGACCTCTCTCTGCGTCTGTGCTTTCCCGGCCGGATGTCAGAACAGGAGAGGTACCATTGCGGGGTTTCCAGACTAGTGCTATGAGCAGAGACATTGACACAGCAGCCAAGTTCATCGGCGCTGGAGCTGCCACAGTTGGAGTGGCTGGTTCTGGTGCTGGAATCGGGACTGTGTTCGGCAGCCTTATCATCGGATATGCAAGGAACCCTTCTCTAAAGCAGCAGCTTTTCTCCTATGCTATCCTGGGATTTGCCCTGTCTGAAGCCATGGGTCTGTTCTGCTTGATGGTTGCTTTCCTGATCCTGTTTGCCATGTAA
ATP synthase, H+ transporting, mitochondrial F0 complex, subunit c-2	NM_001139710	Salmo salar	Singleton	Selected Randomly	ATGTACGCCTGCGCAAAGTTCGTCTCCACGCCGGCTCTGGTCCGCGCTGGCTCCCGGACTCTTTACAGACCCTTGTCCGCCTGTATGATGTCCAGGCCCGAGGTCAACACAGAGAACAATGTAGCCCTCATGTCACAGAGCCCCTTCACCCAAGTAGCACTGAGAGGCTTCCAGACCAGTGCTGTGAGCAGGGACATCGATACAGCCGCTAAGTTCATTGGTGCTGGAGCAGCCACGGTCGGAGTGGCTGGATCCGGTGCTGGAATTGGAACAGTGTTTGGCAGTCTCATTATTGGATATGCCAGGAACCCATCTCTGAAGCAGCAGCTGTTCTCCTATGCTATCCTGGGATTCGCCCTGTCTGAAGCCATGGGTCTTTTCTGTTTGATGGTTGCCTTC…
Axin-2	XM_014172050	Salmo salar	Singleton	Selected Randomly	ATGAGCAGAGCGCTTACAGACCATATCAGCAGTAGCTTCCGAGAAGATGCTCCCCGTCCCCCGGTGCCGGGGGAGGAGGGAGAGGCGTCATGCCATACTCCCAGTAAACATGCCAAAATGAGAGCCCAAAATAAGGCTAAAGCTGTCACCGTCGCGTCTCCCGGCTCCACGCCGAGGAGGAACGAGGATGGACTCGGTGAACCTGAGGGTAGCGCGTCGCCGGATTCACCGCTCGCCCGGTGGACCAAGTCGTTGCATTTTCTCCTGGGTGACCAAGACGGTGCTCACCTGTTCAGGACCTTTCTGGAGCGGGAGAAATGCGTGGACACTTTGGACTTTTGGTTCGCCTGCAACGGGTTTAGGCAAATGGACCTCAGTGATACCAAAACGCTACGAGTT…
Beta-1,3-glucosyltransferase precursor	NM_001173800.1	Salmo salar	Singleton	Selected Randomly	ATGCAGGCCTTTGCCGTTGCTGCCCTCTCCATCTGGCTGTGTCTGGGTGCCACCGCCCTGGCAGAGTCCCACGGCCCACAGCCCTGCACATCACCTAATATGACTGGGGTCCTGACTGTGCTGGCCCTTACAGGAGGTGAAATCAAGGCAACTGGACATTACAGCTACGACTCTACGGACAAGAAGATACGTTTCACTGAAAGTGAGATGCACCTCAACAAGACTGAACATCTGGAGGACTACCTGATGCTATTTGAAGAGGGGGTCTTCTATGACATTGACATGAAGAACCAGTCCTGTAAGAAGATGTCTCTGCACTCTCATGCTCACGCTCTTGACCTCCCCACTGGTGCAGCCCATCAGGTTGAGCTGTTTTTGGGGAGTGACACAGTTCAGGAG…
beta-1,4 N-acetylgalactosaminyltransferase 1	XM_014166997	Salmo salar	Singleton	Selected Randomly	ATGCGTTCCTTAAGGAAAACAGTGTTGTTGGCCATTGTGGCGTCGGTGCTGTTGGTGGTGGCCCTCCTCCATTCCTGGCCCACCCGGGCCTACACCACCGTGGATGTCTGGCAGAGACCAGGGCCTGCAGTAGAGAGGCACCTGGAGGAGAGGTTCCCAGAACCAGACCACAGATCTGCCAACATCCCCTATCGCGTGAAGGAGAGTGTTGCAGGTCTGTTGGCACGTAACGGGTGTGTGTGTGAAGGTGAGACTGGGGGCATGAACCTGCCCTTTGCCCAGCTGCTGTTCCCCCGGGTGTCGGCACACCCCATGCACACTGCATTTGAGGCCTCTGAGCTGGACGAGATGAAGAAACGAAGGGCCAAGGAGTACCAGGGCTTCCAGATGAGGTCTCAG…
Barrier-to-autointegration factor B	NM_001141880	Salmo salar	Singleton	Selected Randomly	ATGTCTGGAAACAAGAACGGATACTCCACCACCTCTCAGAAGCACCGTAACTTTGTCTCTGAGCCGATGGGGAACCGGTCTGTGAGGGACGTACCTGGGATCGGACCTGTACAGGGCCGCAGGCTAGAGGAGAAGGGCATTAACAGGCAAGTGCACTACATAGGAATACGGTGCCATTACCAGGTAGGTACACTGCATAAGAATACGGTGCCATTACCAGGTAGGTGCACTGCATAG
Spliceosome RNA helicase DDX39B	NM_001173819	Salmo salar	Singleton	Selected Randomly	ATGGACGAGGGCAGTGTGAGGAAGAGGAAGGACATGTTTAATGGAGGCCCCGCCCCCGGCCCAACCTCCAATATGTCTGCCTCCCACTCCAAGCCTGCTGAGGAGGACGTGAAGGCTACCGTGCTACAGAAGGAGGTGGGCCTTTTGAGTGGTATCTGTCTGATCGTAGGAACAATGATCGGCTCCGGCATCTTCATCTCCCCTAAGGCAGTGCTGCTGGAAACGGGAGCCGTAGGACCATGTCTGTGTGTCTGGGCCGCCTGCGGGGTGCTGGCTACACTGGGGGCGCTGTGCTACGCGGAGCTGGGCACCATGATCACTAAGTCTGGAGGGGAATACCCGTACTTAATGGAAGCCTTTGGGTCAGTGATTGCCTACCTCTACTCATGGAGCACCATC…
Bardet-Biedl syndrome 7 protein	NM_001173636	Salmo salar	Singleton	Selected Randomly	ATGGAGATAAACCTCAACCGAATTGATTATCTACAGGTTGGTGTGATATCTCAGAAAACCATGAGGCTCCTCCCTGCCTTGGGACGCAAAGCAACCCAGAAGGTTGCTGTTGCTGATCATGATGGTGTGATAACTTGTTTTGGGATGAAAAAAGGAGAAGCTGTGCCTGTGTTCAAGACTTTGCCAGGGCAGAAGATAACAAGGCTGGACCTTGGTGGGGCTCTTGGAACCCCACAGGAGAAGATCTTTGTGTGTGCTGGCTCGGAAGTGAAGGGATACACCAAGAAAGGCAAACAGTTCCTGTCCTTTGAGGCCAACCTTACAGAAAGCATCAATGCCATGCACGTTTCAGGAGCAGACCTTTTTGTGTGTGCGAGTTACATCTACAACCACTACTGT…
pre-mRNA-splicing factor SPF27	NM_001141220	Salmo salar	Singleton	Selected Randomly	ATGTCTGGAACTTCATCAGTAGCTGGTGACGTATTTGTAGATGCCCTACCGTATTTTGACCAGGGTTATGATGCAGCTGGCGTCAGAGAGGCGGCTGCAGCCTTGGTAGAAGAGGAGACTCGCAGATACAGACCGACAAAGAACTATCTCAGTTATATACCCACACCTGATTTCACTACCTTTGAAACTGAAATCATGAGGAATGAGTTTGAGAGGCTAGCAGCCCGGCAGCCTCTGGAACTTCTCAGCATGAAGAGATATGAGCTTCCAGCTCCATCGTCGGGGCAGAAGAATGACATCACTGCATGGCAGGACTGTGTGAACAACTCCATGGCTCAGCTGGAGCATCAGGCAGTGCGCATTGAGAACCTGGAACTCATGGCACACTATGGCACCAAC…
BI-1 Testis-enhanced gene transcript protein	BT125139	Salmo salar	Singleton	Selected Randomly	ATGAACGTGTTTGACCGCAGCATCAAATTGGATGTTCTCCTCAAGTTCTCCCAAATTTCCCAATCTACCCAGTTACACCTGAAGAATGTCTACTCCAGTTTGGCAGTTTGCATGTTCGTGGCTGCAGCAGGCTCCTACGTCCATGTTGTCACACGGCTCTTTCAGGGTGGTTTGCTGACTCTTCTGGGTTCCCTGGGCATGGTGGTTTGGTTGTCCATGACACCACACAGCCCAGAGACCGAGAAGAAGAGACTGGCTATCCTTGCAGGGTTTGCTTTCTTCACAGGTGTTGGTCTTGGACCAGCAATGGACTTTGTCATCATCATTAACCCAAGCATCATTGTGACAGCCTTCCTTGGAACCTCAATCATCTTTGTCTGCTTCACTCTCAGTGCCCTG…
baculoviral IAP repeat-containing protein 5.1-A-like	XM_014147076	Salmo salar	Singleton	Selected Randomly	ATGGCTAGTCTAAACGATTTTAGTGCGAGGTTTTACTCCTACAACAAGATGTACAGTTATGAAATGCGACTCCAGAGCTTTGCCGATTGGCCTTTTCGTGAGGAATGTCAATGCACACCTGAAATGATGGCGACGGCAGGGTTCGTCCACTGCCCCAGTGTGAACGAGCCTGATGTGGCCTGCTGCTTCTTCTGTCTCAGAGAGCTGGAGGGCTGGGAGCCTGAGGACAACCCcTGGTCTGAGCATATCAAACGGTCTCCTAACTGTGGCTTCCTGGCCATGAAGAAAGACTTTGGGGAGCTGACTGTGGCTGAGTTCTATCACCTGGAGCAGGAGAGACTGCGTATCTACATTAGGAAGACTATCCATTTGAAGATCGCCAATTTTCGAGATGAGGTG…
polycomb complex protein BMI-1-A	XM_014181628	Salmo salar	Singleton	Selected Randomly	ATGACGATGCATCGAACGACCAGAATTAAGATAACGGAGCTGAACCCCCACCTCATGTGTGTGCTGTGTGGTGGATACTTTATCGATGCCACCACCATTATAGAATGTCTTCATTCATTCTGCAAGATGTGCATTGTACGCTATCTGGAGACCAGCAAGTATTGCCCCATCTGTGATGTGCCAGTGCACAAAACCAAACCTCTGCTTAATATAAGGTCTGACAAAACCCTACAAGACATTGTCTACAAGCTGGTCCCTGGTCTCTTCAAAAATGAGATGAAGAGGAGGAGAGACTTTTACGCAGCGCACCCTTCTGTAGATGCGACGACAAGGTCTAATGAGGATAGAGGGGAGGTGGCGGACGAGGACAAGAGAATCATCACAGACGATGAAATCATC…
Bone morphogenetic protein 1	NM_001173597	Salmo salar	Singleton	Selected Randomly	ATGACTTTTATGCCGAGCTATTTGTTACTGCTATCAGGTCTCCGCGTTTTACTTACGGTTGATTTGGATGTGGAAACAAGTAACTTCATTGACCTAAGCGCCCCAGAAGTAATCGACTACAAAGATCCCTGCAAAGCTGCTGCCTTCCTGGGAGACATTGCTTTGGATGAGGAAGACCTGCGTATGTTTAAGGTGGACCGCATTCTGGATGTTATTCAGAGGTCCATCCAGACCTTCAACGACACAGATGCAGTGAATGGTTCGTTGTCCAGTGAGAGCAGTAGGAATGACATGTCTCCAGACAGCCATGGGCAGGGCTTTCGCAGGAGGAGGGCTGCCACCTCCAGACCAGAGCGGGTGTGGCCAGATGGGGTCATTCCATATGTAATCAGTGGGAAT…
Bone morphogenetic protein 2 precursor	NM_001173834	Salmo salar	Singleton	Selected Randomly	ATGGTCGCCGTGTTTCGTTCTCTCATGGTACTGCTGCTGGCTCAGGTGTTGCTGGGAGGCGCTGCGGGACTAATCCCCGAGGTTGGCCGGAGGAAGTACAGTGAGTCCGAGAAGCAGAGCCCGGAGCAGTCGGATAACTTTCTCAACGAGTTCGAGCTGCGGCTCCTCAATATGTTCGGACTTAAGCGGAGGCCGAACCCGAGCAGACAGGCTGTGGTGCCTCAGTACATGGTGGACCTGTACCGTATGCATTCGTTGAACGGAGACCACAGCACTAAACGGCCCCGGAGCATGGGGAGGCACGCAGAGAGAGCCGCCAGCAAGGCCAACACGATTAGAAGCTTTCACCATGAAGAGTCCATGGAGGCTCTGGCCAGTCTGAAGGGCAGGACAACCCAG…
bone morphogenetic protein 4 precursor	NM_001139844	Salmo salar	Singleton	Selected Randomly	ATGATTCCTGGTAATCGAATGCTGATGGTCATTTTATTATGCCAAGTCCTGCTGGGAGAGAGCAACCATGCTAGTCTGATACCTGAGGAAGGGAAGAAGAAAGCCCCGGGCCTGCAGAGTCGGACGGCTGGTCAGAGCCATGAACTGCTGCGGGACTTTGAGGCCACGCTGCTGCACATGTTTGGGCTGCAGAGGCGACCGCGGCCCAGCCGCTCGGCCACCGTGCCACGCTACCTACTGGACCTCTACCGACTGCAGTCGGGTGAGGCCGAGGAGGCCGGTGCCCATGACGCCGCCTTTGAGTACCCCGAGAGGTCGGCTAGCCGCGCCAACACCGTGAGGGGCTTCCACCACGAAGAGCACATGGAGCGGGTTCATCTGGGCGATCTTCAGACGAAG…
ribosome biogenesis protein block of proliferation 1	NM_001173911	Salmo salar	Singleton	Selected Randomly	ATGCGTACGGTGAATCTTGAATCACAGAAAAACGGCACCATGAGTAAAGCTAAAGAAAAGAGTGTGAAGAAAAGAGTTATTGAAGAGGACGATGACCAGCTTCCTATATTTGACAAAGATGTCACTGAGAAGAAGGCTGGGGAGGAGGAAGATGCAGACCTCTCAGATAGCGAGGAGAGCATGTTCTCTGGACTGGAAGATTCTGGGAGTGACAGCCACGATGAAGAAGAGGATGCTGAAGAAGGGGATGATGAAGAAGATGATGATGATGCTGTCATTCTTGATGAGATTCTGACGACGAGTAGTGGTGAAACAGCTACAGAACTGCCTGCAACAGATAAGAATACACCTACGCAGCCAGACGAAAAAACTGCATCAAAGCAGAAGAGGAAGAAAGGT…
lys-63-specific deubiquitinase BRCC36	NM_001140884	Salmo salar	Singleton	Selected Randomly	ATGGCAGTAAGCGCAGTTCACCTCGAATCAGATGCCTTTTTGGTTTGCATGAATCATGCATTAAGTACCGAGAAGGAGGAAGTAATGGGACTCTGCATCGGAGAGGTGGACACCAACCGCATCGTCCACATTCATTCTGTTATTATTCTCCGGCGCTCAGACAAGAGGAAGGATCGCGTGGAAATCTCGCCTGAGCAGCTATCTTCAGCGGCTACCGAAGCTGAGAGGTTGGCTGAAATGACTGGACGGCCGATGCGTGTAGTTGGTTGGTACCACTCTCACCCCCACATCACTGTGTGGCCATCACATGTGGATGTAAGAACACAGGCCATGTACCAAATGATGGACCAGGGCTTTGTTGGGCTGATATTCTCCTGTTTCATTGAGGATAAGAACACA…
BRI3-binding protein precursor	NM_001173833	Salmo salar	Singleton	Selected Randomly	ATGAAGGGAATGAAACCGCACCTCATTCTATTGCTGCTCTTCGCATCTTTGCTTTGTGCAGAGACGGCCAGAAGCCGGAAAGATTCCACCAACCAGAATAGTTTCAGAAGGGCGGCTAACGGATTCTACCAAATGTTAAGCAATATTTTTGGAGAGGACAACATCAGAGGTCTTTACAAGTTCTTCTCCAAGACGACAGAACGCTTTGTCCATGGTGTCGACTCTTTCCTGGACACTATTTGGAAGATATGGACAGATCTGTTGGATGTGATGGGAATTGATGCCTCCAACCTGAGCCACTACTTCAGCCCAACGTCTTTGACAAACTCCCCGGCTCGTGCCCTGCTCCTAGTGGCTGCTGTGTTGGTGGCTTACTGGTTCCTCTCCCTGTTTCTGGGG…
Butyrophilin 2 - A2	NM_001141433	Salmo salar	Singleton	Selected Randomly	ATGGCAGAGTCCAGAGTTCATACTCAGTTTAAACTCACCTCAGGAGACAAGGTGAAGGCTGATGTTGGTGAAGAGGTCACCCTCCCCTGTCACCTCTCACCTGACACCAGTGCTGTTACCACGACGATCAGGTGGTTTAAAGAGACAGAGTGTATTTACCTGTATCAGAATGGCCAGGTGACAGAGAGGAGTGGCTATGAGGGCAGAGTGAGTCTGATCACCCAGGAGCTGGAGAGAGGCAACGTGTCTCTGAGGCTGAGAGACTACAGGAGGTCAGATAGAGGAGTCTACATATGTCAGGTCATCCATGGAGAACAGAAGGAGGAGGCTGCAGTGGGTTTATGGGATAGAGAAGTACGGGGATTAGAACAACTACGGGCATTAGGATGGGGATCAGTT…
Transcription factor BTF3	NM_001141109	Salmo salar	Singleton	Selected Randomly	ATGAAAGAAATAATAATGAACCAAGAAAAACTTGCCAAACTTCAGGCACAAGTCCGCATTGGCGGCAAGGGCACTGCTCGCAGAAAGAAGAAGGTCGTGCACAGAACCGCAACAGCTGATGACAAGAAACTTCAGTTCTCCCTAAAGAAACTAGGCGTCAACAACATCTCTGGTATCGAAGAGGTGAACATGTTTACGAACCAGGGGACGGTGATCCATTTCAACAACCCCAAAGTGCAGGCCTCCCTGGCAGCCAACACCTTCACAATCACTGGCCACGCCGAGACCAAGCAGCTGACAGAGATGCTGCCCAGCATCCTCAACCAGCTGGGAGCAGACAGCCTGACAAGCCTCCGGAGACTGGCTGAGGCTCTACCCAAACAGGCTGGAGATGGAAAG…
bystin	NM_001140320	Salmo salar	Singleton	Selected Randomly	ATGCCGAAAGTGAAGAAGCCCAAAGGAGGAGGTGGGGAGAAAAGTGGCGACGGAATGGTTGCGCTTGCTGACCAGATTCTTCAAGGGGATATGGTTCGAGTACATGGCCGAGTGAAGACCAGGGATCAACGGGGAGAAGATGAAGACGAGTACGTGGACGAACGCCTATCAAGGAAGATCCTGGAGCAGGCACGAATCCAACAAGAAGAACTACAGACAGAATATGGTTTGGCACCAGAGGTCAAGAAAAAGCAAGCCACTTTTTTAGGGCCAGATTCTCAGGATGCAGACTCTGATGAGGAGTGGCCGGCACTGGGTGAAGCCGGGGCCGGTGAGGAGGAAGAGGCAAACTGTGGGACAGAAGTGGTGGTGGACCCAGAGGATGAGAAAGCTATGCAG…
complement component 1, q subcomponent, B chain	NM_001173900	Salmo salar	Singleton	Selected Randomly	ATGGCCACCTGGTGGTCGAGGTGGGGTACTGCTGTTGTGACGGCGGGCAGCATCCTGGCCTCCCTTGTAACCTCTGTTGCCATGGAGCCCAGCTGTAACGCAAACCTTGGTTACCCCGGGTTACCTGGGATACCAGGAGCTCACGGCGCCAACGGTAAAGACGGACCAAAGGGCGAGAAGGGAGACCCAGGTGAGTCTGGTCTGGGATGGAAGCGTCTGAAGGGGGAGCCAGGTGAATCAGGTCCTCCAGGACGGTCAGGTCTTCAAGGGAACCCCGGTCAGCTTGGACCCAGAGGACCCGCTGGCCCCCCTGGGGAGAAAGGTAGTCCCTCTGGGGTCGATTCCTCCCTCACCTCCTTCTTCTCCTACAAGAGGAACACCATTCAGCTGCCTCCCAAG…
CD209 antigen-like protein D	NM_001141046	Salmo salar	Singleton	Selected Randomly	ATGGCCGACTATGTCAATAAACAGGTTATTGAATTAAACAAGGTTATTGGAGAAAACGAGAACAGAGCAACGAGGAGAGTAAAGACTGAGACCCATCTCTCAGATGGAAGAACAAGACTCTACAAGCTGGCTGCTGTGTGTTTTGGGATGATGTGTATTCTACAAGTCATTCTCAACATCTCCCTAAAGCTAGCTTTCTGTACCGGAAGAGTGGTGGAAGAGAGGGACATGGCGGTCCCAACGAGGACTGTGTTGGGGTGTGCTGAAGGATGGAGTCTGTCGGGATCCAGCTGTTACTTCCTGTCTACTGAGAGGAAAATCTGGGAGGAGAGCAGACAGGACTGTCTGGAGAGAGGAGCAGACCTGGTGGTCGTAAACAGCAGAAATGAACAGAAATTC…
CDKN2AIP N-terminal-like protein	NM_001141388	Salmo salar	Singleton	Selected Randomly	ATGGCCGAGGTGGAAATCGAGGAATTCATTGAACAAAACAGGCATTTGGCCACGCTTGTAGATACATATCGTGGCATCTCAGAGAGTGAAAAACACTGGAAGGCCAGGAGGGAATTCCTATTCAGAAATATAAACGACTATGAGGACCCACACATTGACCAGCTGCTAGCATTGTCCATGGTATGGGCCAACAACGTGTTTCTTGGCTGTCGATACAGTCCAGACCTCCTGGAGAAAATGAAGGAAATGGCTGAAGGAATTGTGGTAGAGGATGCCCCTGTTTTCAAAACCAGAGATGAGATAATGAAAAACCAGAAACGATGA
glycosylated lysosomal membrane protein	NM_001173837	Salmo salar	Singleton	Selected Randomly	ATGTACACAATCCACTTTTATGTCTTATTTGTGCTTTTAACGGTTCGATGTTCTTCTAGTTTTATCGGCAATGGTGAGAACTACCGACGGAATTTATCCCTGGAGCTTAACCCTGGTCTAAACTCCTCGCTGATGCCGCTACCCCCTGGTGTTGGCTTGCTCCATGTGCGGGCGCTGGGCAAGAACAACACACTGCACTACCTCCTCTGCAGCCAGGGGGCGCCAGCATTACTACTGGTGCACACAAACTCCACTTCATCCAAGGTGAAGGTAGACTGGCCTGCCTTCTTGGTACAAAATACCACAGGCAGCCTGAAATTGACTCCGGAGAGCAGTGTTCTGTACAGCAACACACTCGTCTTTACCAGGCTGTGGGAGTACGACGATGTCAACGACACA…
chromatin modification-related protein MEAF6	NM_001141292	Salmo salar	Singleton	Selected Randomly	ATGGCAATGCATGCAAAAGCGACACCACCACAGATTCCCGACACTCGTCGGGAACTCTCGGAGCTGGTCAAGAGGAAACAAGAACTTGCGGAGACGTTGGTGAACTTGGAGAGACAGATCTATGCATTTGAGGGCAGCTACTTGGAAGATACCCAGATGTATGGGAACATCATCAGAGGATGGGACAGATATCTCACCAACCAAAAAAATTCCAACAGCAAGACGGACAGAAGAAACCGAAAGTTCAAGGAGGCAGAGCGTCTGTTCAGCAAGTCCTCCGTCACTTCTGTAGCAGCTGTCTGTGCACTCGGTGGGATACCAGATCACATGAATGAAAAGCAGAGCGACACGTCCCCAGACCTCCAGAACCAGGAGAATGAGCCCAGTCAGGAGGACACA…
Voltage-dependent L-type calcium channel subunit beta-2	NM_001173925	Salmo salar	Singleton	Selected Randomly	ATGGTCCATAATAACTTGCAAAAGACGCACTCACTTTTGGACAGACATATGGATTCGCTCGAAAACCCTGGACTACAATCACATGGAAAAGGAGCACGGAGGAAAGGCAGATTCAAAGGATCAGATGGAAGCACCTCTTCAGATACAACAACCAACAGCTTTGTGCGACAGGGTTCGGCGGACTCCTACACCAGCCGTCCATCAGACTCCGATGTGTCCTTGGAGGAGGATAAGGAGGCCGTGCGACGAGAGGCAGAGCGGCAGGCTCAGGCACAGCTGGAGAAGGCCAAGACTAAACCGGTTGCGTTTGCTGTCCGCACAAATGTCAACTACTGCGCCACCAACGATGACGACGTCCCCGTGCCGGGCATGGCCATCTCCTTTGAGGCTAAAGACTTC…
Calcium-binding and coiled-coil domain-containing protein 2	NM_001141911	Salmo salar	Singleton	Selected Randomly	ATGGAGAGCTTCGAAACTGCAGCCAACATGGGATTGTCAACAAACTTTTCCCAGGTTGTGTTTCAGGAAATCCCAAACTCATATGTGTCAAATGTTGCCTTGACTTGCTGCTACACTCTGACAGCAGCCATCCAACCGAATCCCAGAGACTGGGTGGGGATATTCAAGGTGGGCTGGAGCACCACAAAGGATTATCACACATTTGTGTGGGTAGAACCATCATTGGATCTGATAGGACTGGAGCCAGTCAGAAAACAAGTGCTTTTTACTGCATACTACTTGCCGAAGGATGATGCAGCGTTCTATCAGTTCTGCTATATCGATAGCAATGACCAAGTGAGAGGAGCCAGCACCCCCTTCTGCTTTAAAACCCCAGGGGAACAAAGCACAGACTGCAGC…
calcipressin-1-like	XM_014152163	Salmo salar	Singleton	Selected Randomly	ATGCAGAAATCAGAGAAGAGCGATGGTGCTGAGGCAACGGTCgacGTGCAGTTTACCGACCtaCCCAACGCCCTTATCGCATGCAAAGTAACTGAAGATGTTTtCAATGACCAAACTCTGAAGGCCAGTTTTGAGTCTCTGTTCCGCTCCTTCGACCCGGACGTGAACTTCCAGTTCTTTAAGAGTTTCCGGCGTGTGAGAATCAACTTCAGCGATGCACTGGCTGCCGCTGAGGCGCGGCTCCGACTGCACAAGAGCGACTTCAACGGCAAAGAGATGCGCCtcTACTTCGCACAGTCCGTCCTCATAGGCAGTCCCCGCCTGGAGCCCCCTAAACCtGACAAACAGTTCCTGATCTCCCCCCcAGcTTCGCCACCagTGGGGTGGCAGCAGGCCCCa…
calcium/calmodulin-dependent protein kinase type II delta 1	XM_014143335	Salmo salar	Singleton	Selected Randomly	ATGGCTGCGACAACCTGTACACGATTCACGGACGATTTTCAGCTATACGAAGAGCTGGGAAAGGGAGCATTTTCAGTGGTGCGCAGATGTGTCAAGCTGTGTACTGGACAGGAATATGCTGCCAAAATAATCAACACCAAAAAGCTATCTGCAAGAGACCACCAGAAGCTAGAGAGAGAGGCCCGTATCTGTCGCCTGCTCAAGCACTCCAACATCGTCCGTCTCCATGACAGTATATCAGAGGAAGGATTCCACTACCTCCTGTTTGACTTGGTGACTGGAGGGGAGTTGTTTGAGGACATCGTAGCCAGAGAGTACTACAGTGAGGCTGACGCCAGCTTTCTCTCTCTCTTGCTTGCTTGTGCTTTCTCGTTCACACTTGGGTCGTTCCATGTTATT…
calcium/calmodulin-dependent protein kinase type II delta chain	XM_014206582	Salmo salar	Singleton	Selected Randomly	AAACACCCCTGGATCTGTCAACGGTCCACTGTGGCGTCCATGATGCACAGACAGGAGACGGTGGAGTGCCTGAGGAAGTTCAACGCCAGGAGGAAACTCAAGGGGGCTATCCTCACCACCATGCTGGCCACACGCAACTTCTCAGCCAAGAGCCTGCTCAACAAGAAAGCTGACGGTGTCAAGATCAACAACAAGACCAATGTAGTCACCAGCCCCAAAGAGCCCCCCACTCTGGAGTCCAGCGAGAGTGCTAACACCACCATGGAAGATGAGGATGTGAAAGCTCGTAAGCAGGAGATCATCAAAGTGACTGAGCAGCTGATTGAGGCCATCAACAATGGAGACTTTGAAGCCTACACGAAGATCTGTGATCCTGGCCTGACATCCTTTGAACCAGAG…
Calcium/calmodulin-dependent protein kinase kinase 2	NM_001140056	Salmo salar	Singleton	Selected Randomly	ATGATGGAATCGACCATAACTAAACTTATTTGTGCTAATCATGGATCAATGAACGTCGATGAATTAGATGCGAATTTTTACAGTGACTTGCAAGTCTCGGTGCGGGATGTAATTACGAATAGAGCGACATTTTGTTTTGTTGTTTTTAACGGAAAGCAAAGGGTGGTAGCCAAGACTGGACTTCGACTGTGCAAATCCAACAATTGCCAGGGATGCCGAAATTTACATTTTTGTAAACGATTCATGCTTGGGGATTGCCCATTCAGTCGGAGAAGAGGAGGATGTCGCTTCAACCATGACATGACCTCGGGGGAGAACAGCAGAATCCTGAAAGAACACGGACTGGAGGAACTGAGCAAATCTGAGCTGTGTACCCTGCTGCTTCAGAATGATGGCTTC…
coiled-coil domain-containing protein 124	XM_014149226	Salmo salar	Singleton	Selected Randomly	ATGCCGAAGAAGTTCCAGGGCGAGAACTCCAAGGCGATGACTGCCAAGGCCCGCAAGGCAGAGGCCAAAGCTGTGGAAGACTCCCGCAAGAAGAAGGAGCTGGAGGATGCTTTATGGCAGGAGAACGATAAACATGTCCTGAAGAAAGAACAGAGGAAGGATGACAAGGAGAAGAAGCGCCTTGAGGCCCTGGAGAGAAAGAAAGAGAACCAGCGGCTCTTGGATGAGGAGGCTGCAAAGATTAAGGGCAAGGCCAAGGAGGCGGCTGCTGTGGCGGCGTGCAAAGTGACCCGGGCCCAGATTGAGGAGACGCTGCGTATTGAGCAGGCGCTACAACAGCAGGAGCAACCCAAAGAGAAAGAGAAGAGTCAACTGGAGTCGCCCCTGGAGGAGAATGTG…
Coiled-coil domain-containing protein 16	NM_001141181	Salmo salar	Singleton	Selected Randomly	ATGCCTCCAAAGAATAAGCAGAAGAAAGTGATTCATCAAGATGAACTGCGTCGGTTAATGAGAGAGAAACAAAAGCAAACGATAGATAAGAAGCGTGTCGAATCCCCTTATGCCAAGTACAACAGTCTCGATCATCTTAGCTGCGTACTCTGCAACGAGCGGGTAAAGAATGAAATATTGTGGCAGACTCACGTTCTTGGAAAACAACATAAGGAGAAAGTTGCCGAGCTCAAGGGGTCTAAACAAAGTTCAACAGGTCAAGGACCCCAGCCCCCGCTGAAAAGGAAAGCATTGGATTCTGAAGACACGAATGGGAAAAAGTCTAAACCAGTGGCAGGTAACGAGCAGGCATCTACGTCGTCAGGGCTGCCTGATGTTTTCTTTGCGAAACCTGCCCCG…
coiled-coil domain-containing protein 92	XM_014160076	Salmo salar	Singleton	Selected Randomly	ATGGCATCCCCCATTGGTACCCTAGAGAATAATCTGCACAGCGCCCAGAAGAACCTGCTCTTCCTCCAGCAGGACCATGCCAAGACACTGAAAGGTCTACATGCAGAGATCCGCAGACTACAACAGCACTGTACAGACTTGACATATGAGCTGACAGTGAGAAGTTCAGATCCAACAGACAGCAGTGAGGCGCGCTGCAGGGAGCTACACAGTAAGTGTGAGGAGCTTGAGGCTCAGCTAAAAGTGAAGGAGGAGGAGAACACTGAGCTGCTGAGGGACCTGGAGCAGAAGAATGCCATGATCTCTGTCCTAGAGAACACCATCAAGGAAAGGGAGAAGAAGTACCTGGAGGAGCTGAAGATGAAGAGCCACAAGCTGGCTGTCCTGTCTGGAGAGCTG…
Coiled-coil domain-containing protein 98	NM_001139965	Salmo salar	Singleton	Selected Randomly	ATGGAGGACTCAAACTCTTATATTCGCGTCTCTGGATTTGTTCTTGGTTCATTGATGTTTCAGCACTTGAACAGTGACTCTGATGTGGAAGGTCTCATTCTCGGGGAGACCAAAGCTGAAGAGCGAAGCAACATCACTGACTCTCAAATCGACAACATACAGTTTGAGCATACAATAAACATTCAGAAACACATATCATGTCGCAAGCTCAATAGCTTCTATAATAGAATAGGGGAGGTGAACCGGGATGAAATAAGGCACATTTTATCCAACTATAAGGAGGAGAATGTGATTGGTTGGTATAAACAGCGGAGAAACACAGATCAACAAATTACCTTCAGAGAGCAAGTAGTCCACGAGAACCTGAAGAGGGCACTCTCCAATCATGAGCTGATCTTT…
cholecystokinin-like	XM_014201210	Salmo salar	Singleton	Selected Randomly	ATGAATGCAGGCATCTGTGTATGTGTACTGCTGGCTGCGTTCTCTGGCAGCAGTTTGGGGCGCCCGTCGCACTCGCAGGATGAGGACAAGCCTGAGCCTCCCCAGCTCGACAGCGTTATGTCTCCCCAACACACACGCCACACCCGCTCAGCGCCCTCCAGTGGCCAGCTCACCCCCTTCTCCAAACCGGCAGAGGACGAGGCAGAGGACCCCCGCACCAGTCTGCGCGAACTACTGGCAAGATTGATATCCAGGAAAGGATCATTCCAGAGGAGCTCGTCCCTGAGCAGCAGAGCCAGCGGTCCGGGTCCCAGCCACAAGATAAAGGACAGAGACTATCTGGGCTGGATGGACTTCGGACGCCGCAGTGCAGAGGAGTACGAGGAGTACTCCTCATAG
Cholecystokinins precursor	BT057810	Salmo salar	Singleton	Selected Randomly	ATGACGGCGGGGTTGTGTGTGTGTGTTCTGTTGGTGGTCCTGTCCACTAGCTGTTTGGGACGACCCCAGTCCTCTCCCCCCCTCCAAGAGGGCGGCCCTGCCATGCCCCCTTCCTCTGAAGCACGTCTTGAAGCCTACGCCCACTTCCTCTCCAAGCCACGCCTCAGACAGACACGCTCCGCCCCTTTGGACAATACCGTCCCATATACGGCAGAAGAAGATGGAGACTCCAGAGCCAACCTCAGTGAACTGTTGGCTAGACTCATCTCTTCACGGAAAGGTTCTATCCGTAAGAACTCAACAGTGAACAGCAGAGCTAGCGGTCTCAGTGCTAACCACCGGATAAAAGACCGAGACTACAACGGGTGGATGGACTTCGGCCGCCGCAGTGCAGAAGAG…
C-C motif chemokine 21	XM_014141164	Salmo salar	Singleton	Selected Randomly	ATGCGGTTCAACGTAATGTTCATTCTAATCCTAGCCTGTCTATGCGTCACGCTGGCCCAAGGTTCATATGAAGACTGCTGTCTGAAGTACGTGCGGAGGGTGACGAAGACTGCTGTGAGGATGGTGACGAGTTACAGGAGGCAGGAGACGGATGGGGGCTGCAACATCCACGCTATAGTGTTCACCATGAAGAGAGGCAGGTTGTTCTGTGCTGACCCCAGAGAGAAATGGGTGAATGAACTGATGCTGAAGGTTGAAACCAAGAAGAGTAAAAAGCAGATGAAGGTGCTAAAGAAGCTGAAAGGCTAG
C-C motif chemokine 8	XR_001321366	Salmo salar	Singleton	Selected Randomly	ATGAAGACTACCTGCTTGGCTCTTGGGTTATTGCTGCTGACAGTAACCCAGTCCTATGCTATCCCTCTTGGACTGGAGTCCTCACCTGACAGCTGCTGTTTCAGCTTCTCCAAAATGAGAGTACCCATCAAGAAGATCGACTCCGTTCAGAAGACTCACAGTGGATGCCCCCAACCAGCATTTGTGGTCAAAACTGTTGAGGGCAGAGGGATTTGCTACCAGTCGAGTGTGCTGTGGGTACAGAAAGCCTTCAACCGGGTCAAGCAGCCAGCAGCTGTGGCCACAAGTAGTGGCATTGAGGGTTCCAGTCATCCTTGA
cyclin-H	XM_014160038	Salmo salar	Singleton	Selected Randomly	ATGTTTCACATTAGCTCACAGAAAAAGTACTGGACATTCGACAATGAAGAAAGTCTGGAACAACTGAGATGTGAAGCCAACCAGAAATATCGCAACAAAATGCTTGCCAGTGGGAAGCCTGGGGTTAGTGACGCCGTGTTCCTGGAGGCTCACGAGGAGATTGTCCTTTTCAGACACTATGAGAAGAGACTCCTTGACTTCTGTAATGCTTTCAAGCCTGTGATGCCCAAGTCTGTTGTGGGCACAGCTATCATGTATTTCCGGAGATTTTACCTGAACAACTCACTGATGGAATACCACCCCAGAACAATCATGCTGATCTGTGCCTACCTGTCCTGTAAAGTGGATGAGTTTAATGTGTCCAGCACCCAGTTTGTGGGGAATCTTGTGCAGGAGAGT…
cyclin-Y	NM_001173699	Salmo salar	Singleton	Selected Randomly	ATGGGGAACACCACCTCCTGCTGCGTATCGTCGAGCCCCAAGATCCGGAGAAATGCCCATTCGAGGCTAGAACCCTACCGCCCCGAAGCGGAGCTGAGTAGAGAGGATACGGGCTGCAACCTACAACACATCAGCGACAGAGAGAATATGGACGATCTGAACATGGAGTACAACCCTTCAGACCATCCCAGAGCCAGCACCATATTCCTCAGCAAATCCCAGACAGATGTGAGAGAAAAACGGAAGAGCATCTACATCAATCATTTAACACACATTTCGGAGAACAAGCACCATGCTGCTCCAGTCAGACGGAAGTACAGCTCCTGTTCCACCATTTTCCTAGATGACAGCACCGTCAGTCAGCCTAACCTCAAATACACCATCAAGTGTGTAGCCCTG…
Cell cycle progression protein 1	NM_001173565	Salmo salar	Singleton	Selected Randomly	ATGTCAGAGAGCTCAAGTGACACAGAGTCCTCCTGTGGGTGGACTATCATAAGTAATGAAGGTTCAGATATTGAGGCCCTGGGGCCAGAGAACGGCTTGGAATGTGGACCTGATCTCCCAGAGAGCGCATTGCTGGAGCCAGAGCTGCTGCAGGACCAACCCACCTCTCTCTCTGCTGAGTGCACAGAGGAGAGGGCTGAGTCATCTCTTGATGCCACTCTGAAAGAAGAAACCTTAGATGAGACATTGTCTGCTTCTGAGGCTGGAGGTGAGGTGGCCGGGGACGAGCAAGTGACTCTGTGTTCCTCCAGTGACCACTCTGACATTGTGACTCTGGGGGACACTAGGGAGACTGAGCTTGGGCCTTGGGATGAGCAGACGGTGGAGGAGGAAGAGGGA…
C-C chemokine receptor type 3	NM_001173762	Salmo salar	Singleton	Selected Randomly	ATGGCGGAGTACAAAGACTTCTTGGATTTGTTCAGCGATGAAAATGACATGGATTATAACTACACAGACCCCATCTATGTTGTGGATAAAGTGGTGAATTTTTGTGTCACAGCTGATGTGAACAGATTTGGAGCCAAGTTCACCCCAATATTGTACACCATCAATTTCCTTTTGAGCTTCTTTGGGAATGGGCTGGTTCTGTGCATTATTTACAAATATGAGAAGCTCACTTGTGTCACCAACATCTTCCTCCTCAACCTGGTCATCTCTGACCTGCTGTTCGCCTCCAGTTTGCCCTTCTGGGCCTTGTACTACTTCTATGGGTGGATCTTTGGCCCGGTCATGTGCAAGCTAGTGGGTAGCGTGTACTTCATAGGATTCTACAGCTCCATCCTCTTC…
CD027 protein	NM_001141591	Salmo salar	Singleton	Selected Randomly	ATGACAGGGCGCGGAAAACGAAAAACTAAATCTACTCCCCAGGAGTCGGATTGTGCCGACGGGGAGTTGAGGAAGAAAGCCCGGTCAGAGGCGCCGACAGAAGGACCGAGGACGACGACTGAGGTTCCTGCCAGACTGAGGGAGGAGGTGGAGAGACTCTATAAACTGAAGATGCCCGAAGACTTTTATCTCTTCTGGGACTTCTGCTCTTCGCTCAGCCCCGACAACCCCCGGGACGCGCTGAAGGAAACTCTGGGTTTGAGGTTGGTTGGCCCGTTCGACATCCTGGCGGAGGCCCACCGTAGCTCAGCCGACCCTCAGCCCAACTACCACCTTCACTGGAGGTACTTCTACGACCCTCCGGAGTACCAGACCGTACTACAAGGGAACGCAGCCGAC…
hsp90 co-chaperone Cdc37-like 1	NM_001173841	Salmo salar	Singleton	Selected Randomly	ATGGAGAGGTTCGGGACAATAAACTTCCCCATGTTAGCAGACGAAGAAGAGAGCTGCAGTGCCTCTGCTGTACCAAGTAACGGTAGCTTTTACAGCACATCACTGCAGGGTGGTTTTGTTGAAGAGTGCATGGCGTCTGCATCAGAAGACAGTATGGCGTCCCTGTGCCAGAGCCAGCAGCAGTGTGTGAAGGCCTCCATCGTGTCCAGCTGGCAGCTGGTGGAGGCTCAGGACCAGCTGTGTGGGCTGGAGCTGCACGGCTCCGAGAGTGTTGAGCAGGAGCATGCCCGCGCCATTGCCAGCCAATCAGAGCTCTCCCAGACGGAACAAGAGTGGCGCCGGAAGGAGAGCATGCTGGGAGGCAGCAGAAGCCCTGTGCTCAGTGCTGACAGCAGCCAG…
T-cell surface glycoprotein CD3 zeta chain	BT047259	Salmo salar	Singleton	Selected Randomly	ATGGACCCTCGGAAGTGGACGGGAGGCCTGCTGGTCCTGTCTACTGCACTACCCTATGTCGAGGCGATGACCCCACTGTACGACCCTAAACTCTGCTACATTCTGGATGGCTTCCTCCTGCTCTACGGTCTCGTCATCACTGGACTGTTGCTCAGAGAGAAATTCTTCAAGGGCAAGATATTGGAGGATGATGATATCTACACTGATCTGAAACCTACGGACGGAGGTGGTTATGGGCGAATAAACAGGGATCCAGAGAGTGCTGCAACGGCACGCGATAATCGCCGGAATAATGACGACACTTACACGTCCCTTAAAAAACCAACAGACGACACGTACAGGGAGATCGCTGTGAAGGACAAGCAGCGCCGCAGGAACAAGAACGACCAGGTGTACCAG…
CD40 ligand	NM_001146535	Salmo salar	Singleton	Selected Randomly	ATGATCAACATGTACCAGACCAACCTGCCTCCACCACCGATCCCCCCCCGGCTAGGCTCCGTCAAGTCAGCACCAGGACCGGGCCACAACAAACCTCTCCTTGGGTTCCTCATTGGTATGATAGTGCTCCAAATGCTGCTACTACTGGGGGGATTCGCCTACCTGTACCACAAGGAAAACAAGTATGACAAGGACTTTGAACACAAGTACCTGGATGACATGATCGTCCTGAGGAGACTTGGGGAGTGTGAGAAAGACAGTCAGTCAGTGCTGGACTGTGAGAAGCTTGTGGAGAAATACAAAAACATAATGGAAAAGGTCTCACAAGTTGAAGGAAAAGCTGTCAAACTCACTGGGGGTGTGCCCACGTATGGAGCCATGGCACGCATGATAGTCAAG…
CD82 antigen	NM_001140991	Salmo salar	Singleton	Selected Randomly	ATGGGGAAGGGATGCATCACAGCAACCAAGTACTTCCTGTTCCTGTTCAACCCCATCTTCTTCATCTTTGGAGCGTTGATCATGAGCTTTGGACTGTGGGTCCTTCTGGATAACCAGAGCTTCATCGCTGTTCTACAGGAGTCCTCCACCACTCTGAAAGTGGCGTCCTATATTCTGATCACCGTGGGTTCTCTCTCCATGGTTATGGGCTTCCTGGGCTGTATAGGAGCCATCTACGGGATACGCTGCCTGCTGGGCCTGTACTTCACTTGCCTCCTGCTCATCCTCATCGCCCAGGTTACGGCTGGCGTACTCATCTACTTCCAGAGAGACAGGCTGCAGCAGGAGATGTCCACCATCGTCAAGGGGATGCTGGTCAACTACACGGGTCAGAACAGG…
CD9 antigen	XM_014193134	Salmo salar	Singleton	Selected Randomly	ATGGCATTGGACGGATGTGGCCAGCTGTGCAAGTGTATCCTCCTCCTTTTCAACATCATTTTTGCCCTGGTGGGTTTTGTGATGTTCGGGTTGGGCTTGTGGCTGAGATTCAGCTCTGAGACCAGAGGACTTTTCAACATAGACCTCAACACGCAACAGTTTGTCAGCGTTGTGTCAGTGTTAATTGTGTTAGGAGCAGTGATGTTGCTCGTGGCTGTTTTCGGAGACTATGGAGCGTGCAATGAGAATAAGACTGCATTGGAAGTGTCTTCCTGCCTGCTGTCTTTCCTGACTGTATTAGTGATTGGAGCCGGTGGGGGAGCCTACGTGATGAGCGATGAGGTTGGGAAGCAGGTGGCAATATTCTATACGACTGTGTACGCTCAGTATCTGGACAAA…
CD99 antigen	NM_001252354	Salmo salar	Singleton	Selected Randomly	ATGCCCTTTCCAGATCCCAAACCTGGCCGTCCTGCTCCCGCACCAGTAGATCCCAAAAAACCAGCTGATGATGGGATGGGTTTTGACCTGTCTGATGCCTTGGGTCCAGATCCTGTACCGGGTAAACCAGCTGTTGTTCCACCTAAAGATGGAGGCACCGGTGGCGGGTCCTTCGGAGACAAAGACCTGTTTGATGTGAGCGATAACGGTGACTACAAGCCTGATCCCGGCAAGGGAGGTGGAGGAGGAGGAGGAGGTGGTGCTCCTGCAGATCAACCTCAAGATGTAGAAGCTGGATCTGGTCAGATCGCTGGCGTAGTGAGTGCAATAGGAGTGGCCCTCCTTGGTGCTGCCTCCAGCTACTTTGCCTACCAGAAGAAGAAACTGTGTTTCAAGATT…
cell division cycle 2	XM_014154830	Salmo salar	Singleton	Selected Randomly	ATGGAAGATTACGTGAAAATAGAGAAAATCGGAGAGGGTACCTATGGGGTTGTGTACAAAGGCAGACACAAGTCGACAGGCCAGGTGGTGGCAATGAAGAAGATCCGTCTGGAGAGTGAGGAGGAGGGAGTGCCAAGCACGGCTGTTAGAGAGATCTCTCTTCTCAAAGAGCTAGCGCACCCTAATGTTGTACAGCTTCTAGATGTGCTGATGCAGGAGTCCAGACTGTACCTCATCTTTGAGTTCCTGTCCATGGACCTGAAGAAATACCTAGACTCTATCCCCTCGGGCCAGTACATGGACCCCATGCTTGTGAAGAGCTATCTGTACCAGATCTTGGAAGGCATCCTGTTCTGCCACTGTAGAAGGGTCCTCCACAGAGACCTGAAACCCCAGAAC…
cell division cycle 5-like protein	NM_001173931	Salmo salar	Singleton	Selected Randomly	ATGCCGCGTATCATGATCAAGGGTGGTGTATGGCGAAACACTGAGGATGAGATACTGAAGGCAGCAGTGATGAAATATGGGAAGAACCAGTGGTCTCGTATTGCCTCCCTGCTGCACCGCAAGTCTGCCAAACAGTGCAAGGCCCGTTGGTATGAGTGGCTGGATCCCAGCATTAAGAAAACCGAGTGGTCCAGAGAAGAAGAGGAGAAGCTGCTCCATCTGGCCAAGCTGATGCCAACCCAGTGGAGGACCATTGCTCCTATCATAGGACGCACCGCTGCCCAGTGTCTGGAGCACTACGAGTTTCTACTAGACAAAGCAGCCCAGAGGGACAATGAGGAGGATACAGCTGATGATCCCAGGAAACTGAAGCCTGGAGAGATCGACCCCAACCCTGAA…
Epithelial cadherin precursor	BT058864	Salmo salar	Singleton	Selected Randomly	ATGGGGGCATTTTGGTTCGTGGAGTTGGGCGTATTAATATTATTTCTCCAGGCTTTCAAACCAGGGTCGTCGGAGTCAACATGTCTACCAGGTTTCAATTCAGAAATATACATTTTCAAAGTGGAAAGAAATCACTTACAAAGTGGCCGGAGACTAGGAAAAGTGGTTTTTGATGACTGCACCAGCCGCACCAGCTTTCTCTTTCACTCCGAGGATTCACACTTCAAAGTAGATGGCGACGGGACGCTGAAACTGGAGAGGGGGCTGACTCTGCATAATGGACATAAGGAGGTCTATGTCTCTACCCAGTCCAAGGGCAAGAAGATCACGGTTCCAGTCAGAGTGCTGCATGAGGCCAGACATGGCCACCACCACAATCACCATGAGATGACCACCCAG…
CDK5 regulatory subunit-associated protein 1-like 1	NM_001173677	Salmo salar	Singleton	Selected Randomly	ATGTCTTCTACTTGTGACTCCCTGATCGATGACATTGAGGACATGGTGTCAGCTGACGACCCGACTCCACAGGAGAGGCAGTATGCCAGGAAGAGCATCATCCCCAGAGCCAGGAAGAGAAACACCCAGCAGACTACAGAGGTGCTGCATGCAGACAGCGTGATCCCTGGCATGCAGAAGATATGGATGAGAACTTGGGGCTGCTCCCACAACAACTCAGACGGGGAATACATGGCTGGACAGCTGGCAGCGAGCGGATACAAGATGACAGAGGACCCAGCAGAGGCTGATCTGTGGCTGCTCAACAGCTGCACTGTGAAAAACCCGGCCGAAGATCACTTCAGAAACTCCATCAAGAAGGCCCAGGAGCAGGATAAGAAGGTGGTGGTGGCTGGATGT…
cysteine dioxygenase type 1	NM_001141521	Salmo salar	Singleton	Selected Randomly	ATGGAGAAAACCGAAGTGATGAAACCAAAAAGTCTTGATGACCTGATCAAATTGCTGCATAAACTCTTTGAAAGTGACAAAATCAATGTGGAGGAGGTGCAACAAATAATGGAGGCATATGACAGCAATCTACAAGAGTGGAAGCAATTTGCGATGTTTGACCCGACCAGGTATACAAGGAACCTGGTGGATGAAGGGAACGGAAAGTTCAACCTCATTTTACTCTGTTGGGGAGAGGGTCAGGGCAGCAGTATCCATGACCACACAGACTCCCACTGTTTCATGAAGATGCTGCAAGGCCAACTGAAGGAGACGTTGTTTGAATGGCCCAATAACAAAACACAGGATGTTGGTGACATGGTTCAGAAATCTCAGAGAATTCTGAAAGAAAACCAGTGT…
Centaurin-beta-5	NM_001173659	Salmo salar	Singleton	Selected Randomly	ATGCTGGATAATTTGAAACGTTTGAAAATGAAGATATTTGGAAGGTTGGACCACACTCTGGACTTCTCCTATGACGACTCCAAGGTGGAGTTGTTCAACGTGGACGCTCCCAATGGCGTGGTGATGGAGGGGTACCTGTTCAAGAGGGCCAGCAATGCTTTCAAGACCTGGAACAGGCGGTGGTTTTCCATCCAGAACAGTCAGCTGGTCTATCAGAAGAAGCTGAAGGATTCCCTGACGGTGGTGGTGGAGGACCTCAGGCTTTGCTCTGTCAAGCCCTGTGAGGACATCGAGAGGAGGTTCTGCTTCGAGGTTGTCTCCCCCACCAAGAGCTGTATGCTCCAGGCGGAGTCAGAGAAGCTTCGGCTAGCCTGGATCCAAGCAGTGCAGGCCAGCATT…
transmembrane protein 243	NM_001141321	Salmo salar	Singleton	Selected Randomly	ATGGATGACTTCACTCCCAATGATTTCACCTCCAGAACATATGGCACCAGCGGGCATGACAACAGACTGCTGTTTGGAGAAACCTCTGCACGGGACAGAGCCATCAACCTGGCGTTTGGAGGACTGACATCCCTGCTGGTTGTCGTAACGGTGATCAGTTCATTCGTGTTCCCCTCGTTGCCTCCCTGGCCACTCAACATCTTCTTGGCTTTCTGTATCCTGCTGACCTGCGGCTCGGCCATGGTGCTGATTGTCTGGTACCGGCAGGGGGACTTGGATCCCAAGTTCAGGAAGTTAATCTACTACATGCTGGCCTCCATCATGCTGCTGTGTCTCTGTGCTAACCTGTACTTCCACGATGTGGGCAGAGGGACGTGA
CG024 protein	NM_001141211	Salmo salar	Singleton	Selected Randomly	ATGTCATACCTTACTTACACGATTTTACTTGCACTGTTCCATCAACAAATTGCGTCAAAAGCGGTTCCTGCCACCGCTGAAAATAATGGAACAAGTGTTTCAAACACATCTGTGTCCGACTACTTTATGTATTTCGCTTATGGCAGTAATCTGTTGAAGGAAAGACTGCAGCTGAAGAATCCATCCGCGGTTTTTGTTACAACGGGCAATTTGAAGGATCATGTGATTAAATTTGGATACTGGAAGAAAGAGTTCAACAACAACAACTCTTGGCATGGTGGTGTTGCAACTATAGAAGAGTCCAAGGGAGATGTGGTCTGGGGAGTGGTCTGGAAGATGGACAAGGACAACCTCATCAGTTTAGACAAGCAGGAAGGAGTGGGAATAGGATTCTACAGT…
Chondroitin beta-1,4-N-acetylgalactosaminyltransferase 2	NM_001173790	Salmo salar	Singleton	Selected Randomly	ATGCCCAGGCGAAGCTTTCCGCTGCAGGGACGGATGCGCTGGCTGTTCCTGGGGCTCGTCCTGCTGCTGGTCCTCTTCCTTTTTGCTTACTTGCTGGAGTGCACTCCCCCAGCTGACGTCAGCCTGGTCCTGCCTGGCTTGGGAGGGGAGTCCTATGGGAAGGAGTACTACCAGGCCCTGCTGCAAGAGCAAGAGGAGCACCACCTCAGCCGTGCCGCCAGCCTCAAGAGGCAGATCGCCCAGCTCAAGCAGGAGCTCCAGCAGATGAGTGAGAAGCTCAAGGTCCTGCAGGACAGGAAGGAAGGCGTCGGGGTCCAGGGACTGGCTGAGACCAAGGACCAGGTGCCTGGGGATCTCCTCGAGTTCCTCCACTCCCAGATCGACAAAGCCGAGGTGAAC…
Coiled-coil-helix-coiled-coil-helix domain-containing protein 8	XM_014198328	Salmo salar	Singleton	Selected Randomly	ATGGCCTCCCCTTCCCCCCACGACCGGAGTGGTCGCCCCAGCGAGGACCAGGACGAGGAGGACCCAGTAGAGCAGATGATCAGCAGGACAGGATGTGGGGAGCTGCACTACGCAGTCCAGGAGTGCATGGCCGAGCACCAGGACTGGAGGAAGTGCCAGAGCCAGGTCCAGACCTTCAAAGACTGCATGATGACCTTCCAGAAAAGCCGGAAGGAACAGCTGATGAAGCAGAGGCCGTCTACAGAATCGACTTAG
chitinase domain-containing protein 1	NM_001139805	Salmo salar	Singleton	Selected Randomly	ATGAGAGTAGAAACAACGTTAATCATTGTTTTACACACCACACTGGTTATCCTGTTGGTCAGCTATGTCAGTGCTACACTGTCCAGGACTGATGCCAAGAAGAAGGACTCCAAAACACAGGAGCCAGAGACGTCCCAGGCAGAGCGGTCGGTGCTGGAGCGAGGTCTGGTTGTTACTGACCCTCAGTGGAAGGACATCGTAAAAGAGGAGAGGAGATACTGCCAACAGACTATGACTAAACACAGGTTCCAAGGGCCTGTACTGGGCTACATAACTCCTTGGAACTCGCATGGTTACGATGTTGCCAAGGTGTTTGGTTCCAAGCTGACCTCTGTGTCTCCGGTGTGGCTTCAGCTGAGACGGAGAGGACCAGAGAGCTTCCATATCACTGGTCTACAC…
Calcineurin B homologous protein 2	NM_001141122	Salmo salar	Singleton	Selected Randomly	ATGGTCACCCCTGCACACATTGTTCGACTTTATGACCGCTTCGAAGCATTGGACAAGGAGAAGACAGGCCATCTCCGCCCACAGGATTTTGGAGCCATTAATAGGTTGGCGATGAACCCCATCGGGGATCGGATCATTGGGGCTTTCTTCTCTCCAGGACAGGAAACGGTGGACTTCCACTCCTTTGTGAGGATCCTGGCCCACTTCCGGCCTGCGGACGAAAAACGTCCCAAAGATCCCAGTATGCCTGAACCTGTCAACAGTAGGACCAGTAAACTCAAGTTTGCTTTCCAACTATATGACCAGGACAAGGATGGCAAAATCTCCAGAGCAGAGCTTCTACAGGTGCTGCGGTCCATGCTGGAGATGCAGGTGACGGAGGAGCAGCTAGAGAGCATT…
Carbohydrate sulfotransferase 1	NM_001173753	Salmo salar	Singleton	Selected Randomly	ATGCAATGTTCCTGGAAGGCAGTGATCCTGCTGGCCTTGGCCTCCATTGCCATCCAGTACACCGCCATCCGGACTCTCACCTCCAAGCCCTTCCAGCTCTGCCCCGTGCCAAGCCCCCAGAACTGTGGCCTCCTGGGAGGCCCCGAGACAGAGTCCCCCATGGAGGGGCGGGCCGGCTGCGACGACTACCCCTACTTCAGCTTCAACACCTCCCGTAAGACCCACATCATGGTGCTGGCTACAACGCGCAGCGGCTCCTCCTTCGTGGGCCAGCTGCTCAACCAGCATGCTGACATCTTCTACCTATTTGAGCCCCTCTACCATGTCCAGACCACGCTGATCCCTCGGCTATCTCACAGCCGCAACGCAGCCGACCGCAGGGTGATGCTGGGTGCCAGT…
CI150 protein	NM_001173746	Salmo salar	Singleton	Selected Randomly	ATGGAAGAGGACAACGTGTTATCCGATTTTAAGGATATTGAGAAAAAGTTGGGTCGCAATGTTCCTGAAAGTCTCATTCGTTCCCTAGCGGGAGGACATCATCATCACGACAAACATGAGGATAGAAAACCGGCGACACCGAAGAACCGCTCAAACTCTGCTGACTTAAAACGACTGGAGAGCAAGATATTATTTTTGAAACAGGAAATGGCCCACCTCCGTGCAATCGATGTCAAGCTGATGCAGCAGCTGATGTCAATCAACGAGGGCATCGAATCCCTCAAATGGGTGATGGAGGACAAGGGGGGCATAGCCAGTCGTGAAAGCAGCCTGACTGGCAGCCTGTACAGCTTAACGGACAGCGAGGACGACACCTCTCCACGCGGCAGCTTCACCAGT…
Cold-inducible RNA-binding protein	BT057316	Salmo salar	Singleton	Selected Randomly	ATGTCCGACGAAGGAAAACTTTTCGTCGGTGGCCTGAGCTTCGACACCACAGAGCAATCTCTTGCGGAAGCTTTCTCCAAGTACGGAAACATCGCTAAATGTGATGTCATCATGGACAGAGAAACAGGAAGGCCCCGTGGATTCGGCTTTGTGAAGTACGACAATGCCGAGGATGCTAAGGATGCAATGGAGGGAATGAACGGTCAGTCTCTTGACGGCAGAACCATCCGTGTGAATGAGGCAGGCCAGGGTGGCGGTCGCGGCGGCGGAGGAGGCGGTGGATTCAGAGGTTCCCGAGGCGGCGGTGGATATGGTGGTGGCGGTGGATATGGTGGCGGCGGTGGCCGTAGCTATGGTGGTGAAGACCGGGGTTACGGGGGTGGTGGCGGATACAGGAGC…
CKLF-like MARVEL transmembrane domain-containing protein 7	NM_001141549	Salmo salar	Singleton	Selected Randomly	ATGTCTCATACTGTTGTTACTACCACCACCACGACGACATCGTCTTCAGGCGAAGGGTTCTTGAACTTGGGCTATACTCGCTCTGTACAAGGATTACTGAAAATCGCCCAAGTGGTAGCCCTCCTCATTGCGTTCCTGTGTGTACACTGTGCACGAGGTTCGACTGATTTCTCAGCCTTTCGGTACTTTGAGGTGGTGACGCTATGGTTCCTCATAGCCTTCCTCATCTTCTACCTCATGTACGTGTTCAGACTGCAGAGTAAGATCCCCTGTATCAACTGGACAATGACGGAGTTACTGCATTATGGCGTTGGGACCATCCTGGTCTTCATTGCCTCTATTGTTGCAGCTGTTAAGAGTGGAGGTGTGTCTGAACTAGAAGCTGGTTCGGCATTTGGC…
Cyclin-dependent kinases regulatory subunit 1	NM_001141438	Salmo salar	Singleton	Selected Randomly	ATGTCTCAGAAGCAGATATATTACTCTGACAAATATGACGATGAGAAATTCGAGTATAGGCACGTGATGCTGCCCAAGGACATTGCCAAGCGTGTGCCCAAGACCCATCTGATGTCAGGGACTGAGTGGAGGAACCTGGGCGTCCAGCAGAGTCAAGGCTGGATACACTACATGATCCATCAACCAGAGCCCCACATCTTGCTTTTCCGTCGTCCACTGCCCGCAGCCTGA
CL024 protein	NM_001141382	Salmo salar	Singleton	Selected Randomly	ATGCACAGGACAGCACATTTCAAGGTTCCTGACCACCAGCAGGTGAAAACCATACACGTCCCCAAGTCCATGATGACTGCACCATTTCTACAGCATCCAACCCTCACAACTGGACAGAAACGATATCTCTACAGTATTGCAAATGTTTACAGCACCGAGCACATGAGACGACTGATGAAGCAACACTATCTCAATGTGCTGCACCGGTGTATTAAATCAGGTCATAGCTCTTTGGATGGAACCAAACATACTACTGGAGACCCACTGCTTAAAGATCGGCTCACGTTCAAGATGGACAATCAGAGAGATTCTGGATCTAGGATCAAGCCATATGGACAGAGGAAGGGCACCACAGTGCACTCTAAAGTTATCCTCCCAAAGATTACCAACAGTCCTAGT…
CL026 protein	NM_001173885	Salmo salar	Singleton	Selected Randomly	ATGATGTGCTCACCGACACTTTCAGCAGAGCAGCAAAGAGAGTTGGCAAGAAATCTTACATATTTTCTGTCGACATACAAACACATCTCCGATTCCTTCATAATTGAATTCTTCAGTGAGGATCTATGGGCTACATTGCCTACCAGATGGCAACAGATCCTCTGTGACCTGTCACCCCCACAAATAGCTGACCTCCTATTGGACAGATTGAATGTGAATAGAAGCTACTCTTGTGTATGGCCTCTTTCACTATTGGCTTTCCGGGCCACCGCGCATGCCCTGACGTTCCCCAGGACACCCCAGGGCAAGCGGGGACATGAAGTGGGCATGCTGAAGCCAGAGGAGTTCTTGGAGAACAAGAGTCAGAGCTCACTGCTGGGACACATATTTAGGAAACAT…
CL031 protein	NM_001140937	Salmo salar	Singleton	Selected Randomly	ATGGCCAAAAGTCTGCGAAGCAAATGGAAGCGCAAGATGCGTGCTGTGAAGAGAGCGAAGAACGCCCCTAAGGAACTGGCTCGGCTGAAGCTAGCCTTGGCCCACGGTGGCACAGGAGAGATCTCCATGAATGACATTCAGGACATAGCTACAGTGGTGCCAGCTGGCAAGATAAAGGAGAAGAAAGTAGATGTAGACATGGAGGGAGAGGAAGTCGATGATGGAAAGATGGACATGGACAGCAAGCGCAGTAAGGCGACCCAATTGGACGAGCACGGACAGTACCCAACATGGATGAGCCAACGACAGGCCAAGAAACTGAAAGGCAAACGCATGACTAAGAAATCGGGAGGAAAGGCCAACAAAAAAAGAAGGGCATTGCCTGGTAGCCTGGAGAAA…
Chloride channel protein 3	NM_001173586	Salmo salar	Singleton	Selected Randomly	ATGGATGATATCTCAACCGAGGCCGACCCCTATCTACCCTACGACGGGGGAGGGGATACCATCGCCCTGCAGGAGCTGCCTAAAAGAGGATCGAACTACGTCATGTCTAACGGGGGCGGGGTGATGAGTAGCACCACCCACCTGCTGGACTTCCTGGAGGAGCCCATCCCGGGCGTCGGCACCTATGATGACTTCCACACCATCGACTGGGTCCGGGAGAAATGCAAGGACCGGGAACGCCACCGCAAGATCAATGCTAAGAAGAAGGAATCAGCTTGGGAGTTTACCAAAAGCCTGTATGATGCCTGGTCTGGGTGGCTGGTGGTGACGCTGACAGGGCTGGCCTCAGGTGCTCTGGCTGGTCTAATCGACATCGCTGCTGATTGGCTGAACGACATC…
chloride intracellular channel 5	NM_001141833	Salmo salar	Singleton	Selected Randomly	ATGACTGACACGTCTGCAGCTGAAGAGGAGAAGGACCCTGATATTGAACTTTTTGTCAAGGCAGGGAGTGATGGGGAGAGTATAGGTAACTGTCCGTTCTCTCAGCGTCTCTTCATGATCCTCTGGCTAAAAGGAGTCGTCTTCAACGTCACTACAGTCGACCTGAAGAGAAAGCCAGCTGACCTCCATAACCTTGCTCCAGGCACACACCCACCCTTCCTGACCTTCGAAGGAGAGGTGAAGACGGACATCAATAAGATAGAAGAATACCTAGAGGACATGCTGGCTCCACCCAGGTACCCTAAACTGGCAGCTAAGAACCGGGAGTCCAATACGGCAGGAAACGACATCTTCGCCAAGTTCTCAGCCTACATCAAAAACATCAGGCCAGAGAACAAC…
Collagen alpha-1XIII chain	NM_001173621	Salmo salar	Singleton	Selected Randomly	ATGGAAGAAGATCAAAAGTGGGGAGTTGCTGGTAGAAGTGTAGGCAGGACTTGCAGTGAGCACCCTTGCAAAAAACGCTTTTGGAGGAATTGGAAAGATTTGTCTGGTATAACTGTCGGCATCGTATTCTCTGTATTGTCTCTTGGATTTTGCGTTCTCGTTTACCTGAGAACCTCGGAGCTTCAGTCCAGGATCCTAAACTTGGAACAACAGAGAGATACGCAGCTCTCCGCGTGGATCTCACTCGAGCAGGTGGAACCAGTTATCTTTAGCCGAATAGATCAGATTCTGGAAGAGAAATTGGCGGCTCGACTTCCCAAAACACGAGAGGCCAGAGAAGCACCCCATAGCTGCGTTTGTCCACCAGGACCTCCTGGTCCACCCGGACGATCAGGCTTT…
component of oligomeric golgi complex 6	NM_001173877	Salmo salar	Singleton	Selected Randomly	ATGTCAGAGAATAAAGTCGAAATGTCAACTGAAACCGCTTTAATTCAAAACAGTGGCAATGTGCCTTCTCAGCAGAATAACCCACTGTCTAGGAAACTCAATAAAATCCTAGAGACCAGGCTAGATAATGACAAGGAGATGTTGGAGGCGCTGAAGGCTCTGTCTGTGTTCTTCACAGAGAACAGTCTTCGGACCCGTCGGAACCTGCGGGGGGACATCGAGAGACGGAGCCTGAACATCAACGAAGAGTTTGCCAGGATATTTAAAGATGTCAAAGAGGAGCTTGAGAGTGTGCACGAGGACGTCCAGGCCATGAGCACCTGTTGTGAAGAGATGACTAACAGATTGAAGGCAGCCAAGGATCAGACCCAGGACTTGATAGTGAAGACCAACAAGCTG…
High affinity copper uptake protein 1	NM_001173944	Salmo salar	Singleton	Selected Randomly	ATGGACCACATGGACCACACGCACCATGATCACAGCAAAATGGCTGGCAGCATGGCTCCTCCCATGGTCACAGGCTCCCACGAAGATCATCTAGGTGGAGGAGGGGGCCATATGATGAAAATGACCTTCTACTTTGGCTACACAAACGTGGAGCTGCTGTTTGCCAGCCTTGTCATCAACACACCTGGAGAGATGGTGGCGGCCTGCTTTGGTTGTTTCCTGCTGGCTGTGCTCTACGAGGGGCTGAAGATCGGCAGGGAGTTCCTGCTGAGGAGGAACCAGGTTAACGTGCGTTACAACTCCATGCCTGTCCCGGGGGCAGACGGCACCATGGTCATGGAGACCCACAAGACTGTAGGCCAGCGGATGCTGAGTATGGCACACTTGCTGCAGACGGTG…
Coronin-1A	NM_001140819	Salmo salar	Singleton	Selected Randomly	ATGTCCAGGAAGGTAGTCAGGGCCAGTAAGTTCCGTCATGTCTTCGGCCAGGGAGTGAAGGCTGACCAGTGCTACGATGACATCCGCATCTCCCAGATGACCTGGGACAGCAACTTCTGCTCTGTCAACCCCAAGTTCGTGGCCATGATTGTGGATGCCAGCGGAGGAGGGGCCTTCCTAGTGCTGCCTCTGAACAAGACGGGTCGTATTGACATGTCCCAGCCCACAGTCTGTGGACACACAGGCCCAGTGCTGGATATTGAGTTCTGTCCCCACAATGACAACATCATTGCCAGTGGTTCAGAGGACTGCAGTGTCATGATTTGGGAGATCCCGGAGGGTGGCCTGGTCACGCCCCTGAAGGACCCCGTGGTGAAGCTGGAGGGGCACTCCAAACGC…
Coronin-1C	NM_001173750	Salmo salar	Singleton	Selected Randomly	ATGTTCAGGCGAGTGGTGCGAGCGAGTAAGTTCCGTCATGTCTTTGGCCAGGCGGTGAAGAACGACCAGTGCTATGACGACATCCGCGTCTCCCGGGTCACATGGGACAGCTCCTTCTGTGCCGTCAACCCCAAATTTGTCGCCATCATCATCGAGGCCAGTGGGGGCGGAGCCTTCCTCGTCCTCCCTCTGCTTAAGACGGGTCGCATAGACAAGGCCTACCCAACAGTATGTGGTCATACGGGACCTGTCCTGGACATTGACTGGTGCCCTCACAATGACCATGTGATCGCCAGCGGCTCCGAGGACTGCACGGTCATGGTGTGGCAGATCCCAGAGAATGGGCTGGTCACCCCGCTGGCTGAGCCTGTGGTGGTGTTGGAGGGACACTCCAAGAGG…
LisH domain-containing protein C16orf63 homolog	NM_001141564	Salmo salar	Singleton	Selected Randomly	ATGGCGACCATAACGGAACTGAAATGCGCTCTGAGAGAGAGCCTGGAGTCTCGAGGTGTGTTGGGTCAGCTGAAGGCTCGGATCAGAGCTGAGGTGTTCAATGCGCTCGATGATCAGAGCGAGCCGCGTCCTGCGCTGTCGCACGACAACCTTCTAATCAACGAGCTCATCCGCGAGTACCTGGAATTCAACAAGTATCGATACACAGCGTCAGTGTTGACAGCAGAATCAGGTCAACCTGAGGTACCACTTGACAGACAGTTCATGGCGAATGAGCTGAAAGTGGTGGAGGACCCCAGTTCCAGATCTGTGCCTCTACTTTACGGCTTGCTATCCCACTTCCTAAGCAGCAGTGGAGACAGTGGAGGGAAGCTGTTTCTCAGGGGCTCAGCACCTGCT…
Cleavage and polyadenylation specificity factor subunit 7	NM_001173698	Salmo salar	Singleton	Selected Randomly	ATGGCGGCTAAAGCGGCCGATGGTGGTGGTGCAACTGACCTCATAGACATCTACGACGAGAAGTTCAGTCAAAACCACGGGGAGGATGGAGATTTTGCAACAACGGCAGAGGCAAGTGATCTTTATGATGATGTGCTCACTGGCTCTGTGAGCCGGGAAAGGAAATTCTCAGAGGACGCTATGCCTCTCAGCAAGGACCAGCCGACGAAAGAGGAGAGCAAACCAGCAATACTGTACACTTACAGTGGAGTGTGGAACAAGAGACTGGCTGTATATGTGGGCAACTTCTCCTGGTGGACCTCCGACAAAGACCTTATTAACGTGGCGCGCACCTTGGGTGTGAAGGACATTGTGGAGATCAAATTTGCTGAGAACAGAGCTAATGGCCAGTCCAGGGGA…
CQ039 protein	NM_001173827.1	Salmo salar	Singleton	Selected Randomly	ATGCCTGTCCCCGCTGGATACCTCCGTAACACCCCCATGGCCTTCACATCCTCGGCCTCGCTTATCCCGGCTCCCCCGATCAACACCCACCAGCCCGGGGTTGTCGCCTCACTTCTGTACAGCGGCTCCAAGTTCCGAGGACACCAGAAGAGCAAAGGCAACTCCTACGATGTCGAGGTTGTTTTGCAGCATGTGACCATGGAAGCCTCATACTTGTGTGGGTACTTGAAGATCAAAGGGTTAACAGAGGAGTACCCCACTCTGACTACGTTCTTTGCTGGGGAGATCATCAGCAGGAAGCGTCCATTTCTAACCAGGAAGTGGGATGCAGATGAGGATGTGGATCGCAAGCACTGGGGCAAATTCCAAGCCTTCTACCAGTATGCAAAAACATTCAAC…
Cyclic AMP-responsive element-binding protein 3-like protein 2	NM_001173779	Salmo salar	Singleton	Selected Randomly	ATGGAAATATTGGACAGTACTGAGTCCTTTTTACACTGGGATAGGAATCTCAGTGAGCTGTCGGAGCCTGGAGAAAACGAACATGTCTTATACAGCACACACTTCACAGACCTCCTGGATGACTTTACCCAGGATGCTTTGCTGGGCCAGCTGCTGAGCGACCCCTTCCTGTCCGGCCGGGAAGTAGAGACCATGGACGAGGGGGAGGATTTTACCCCGTCCTCCCCGCTGCCTCCCCACATCCAGGCGGAGCACTCCTACTCCCTGTGTGGGGACTCCCGGCCCCAGTCGCCCGTCTCACATCTGCCTGGGGAGCAGGGGAGTGATGCAGAATCAGATGGTGAGGATTGGCCCGTGGAGCAGGAGGAACAGATGGAGGTGTTGCTGTGTGACCCTCCA…
beta-crystallin A1-2	XM_014162684	Salmo salar	Singleton	Selected Randomly	ATGGCGCTGACTACTCCTAACCCAGTGGGACCATGGAAGATCACGGTCTACGACCAGGAGAACTTCCAGGGAAAGCGTATGGAGTTCACTGCTTCCTGCCAGAACATCATGGAGTGTGGTGTGGACAACATCCGCTCCCTGAAGGTCGAGTGTGGAGCCTGGGTAGGGTACGAGCACTCCAGCTTCTCTGGGCAGCAGTTTGTGTTGGAGCGTGGAGAGTACCCTCGCTGGGAGTCCTGGAGCGGCAGCAACGCCTACCACATCGAAAGGTTGATGTCCTTCCGCCCAGTCTGCTCTGCTAACCATAAGGAGTCCAAGATTGTGGTGTTCGAAAGGGAGAACTTCATTGGCAAGCAGTGGGAGATGAACGATGACTACCCCTCCCTGCAGGCCATGGGC…
cAMP-responsive element modulator	NM_001173566	Salmo salar	Singleton	Selected Randomly	ATGACCATGGACACAGCGGTTGCGTCATCACAGCAGGATGGAAGTGTTGATTACTCTCTCTCTGATGAAGAACCAAGTCAGAGCGACTCCAACTCACCGACTGCTGTACATACTCAGGTTTCCGGAACAGGAGACTCCGCTGGCATGACAGTGGTGCAGTTACCTGTTGAGCAGACAGTTCAGGTCCAGGCTGTCATCCAGGCTCCTCAGGCCTCTGTCATCCAGTCACCACAGATGCAGACTGTACAGATTACCTCTATAGCTGGGCTTGAAGGTGGGGAGTCGGCAGTCACAGACACACAGAAAAGAAGAGAGATTCTCTCAAGACGCCCATCTTATCGAAAAATCCTCAATGAACTATCATCGGATTCCTCCTCAATTCCGAGAATTGAGGAGGAG…
corticotropin-releasing factor-binding protein	NM_001173799	Salmo salar	Singleton	Selected Randomly	ATGGAGGGGACTTTCCGAGAGCAGCTGTTCTTTGTTGTGTTATGTCTGTCAGTTCTCAAGGGAGACGCCAGGTACATGGAGGAAAATGAGATCACTCCAGAAGGATTATTTTCACTTCTTAATTCAGAACTCAAAAGAGAAATACCAGAGGAATTAATTTACAGCCGACCCCTCCGATGTCTGGACATGGTGGCAGCAGAGGGTCAGTTCACCTTTACAGCAGACCGGCCTCATCTCAGCTGTGCTGCTTTCTTCATCGCTGAGCCCAACCAGGTCATCAATGTGGAGTATGATAGCGTTGACATCGACTGCAGAGGTGGAGACTTCATCAAGGTGTTTGATGGCTGGGTGATGAAGGGAGAGAAGTTCCCTAGTTCCCAGGATCACGCCCTGCCGCTG…
Cysteine-rich protein 1	BT047506	Salmo salar	Singleton	Selected Randomly	ATGCCCAAGTGCCCAAAATGCACGAAGGAAGTTTACTTCGCGGAGAGGGTGACATCACTGGGGAAGGACTGGCACAGGCCCTGTCTGAAGTGTGAGAAGTGCAGCAAGACGCTGTCAGCCGGATCACACGCAGAGCACGATGGCAAGCCTTATTGTAACAACCCCTGCTACTCTGCACTATTCGGGCCTAAAGGTTTTGGACGCGGAGGAGCTGAAAGCCACACATTCACCAAGTAG
Cysteine-rich secretory protein LCCL domain-containing 2	NM_001173596	Salmo salar	Singleton	Selected Randomly	ATGACTGCTGCCATGCCCTGCTGGCTCTCAGCCCTCACCCTCGCCCTCCTGGTCCTCTCTGCCAGGAAAGGAGCTGCCCTCTTCCTGCCCGACTCAAATGAGCTGAGGCAGCTACTGAGCCGGTACCAGGATGACCAGAACAGCACCGATAACACAGCGGGTAGTAGGACCCGACGGGCCATCCAGTGGACAGACCGTGGGGAGATTCTACAACTGCACAACAAACTGAGGGGACAAGTCTACCCCACCGCATCCAACATGGAGTACATGGTCTGGGATGATGAGCTGGAGAGGTCAGCCACTCACTGGGCAGAGGCATGCCAGTGGGAACATGGACCTAAGGACCTGCTCATGTCCATCGGTCAGAACCTCGCTGTTCACTGGGGCAGGTACCGCTCC…
cytokine receptor-like factor 3	NM_001173930	Salmo salar	Singleton	Selected Randomly	ATGTCTATAGAGGCTGAGGCGTTGCTGCAGGAGGCTAAGGAGAGTATAGAAGCAGCTCAGAATTACAGGAGCGAACTACAACAACGCCTACATGGACTCAGCCAAGCACGCAAACAGGTACGAGGCAGCTCGTCTCAGGCCAGGGAGGGGTTGAAGCGTCATTTCTCAGAGCTCCAGACGGCTGTGGCCCGCCTCCTGACGGAGCGTCTGAGCGTGCTCCTTAGCGAGGTGGACGTCATCGAGCAGGACAGCGTACGGCCGCTGGACGACTGCCAGAAACTCATAGAACACGGAGTCAACACCGCAGACGAGCTGCTCCGAGAGGGTGAGGTAGCTATCCGCTGTGGTCTGGGGGAGAAGGAGGACAAGCTGGGGAGTTTCACCAAGAAGGCCCTTCAG…
cardiolipin synthase	NM_001173887	Salmo salar	Singleton	Selected Randomly	ATGTTCTTCTTGTCGGTTTCTAAAAATAACTTGGCGGTGTGTGCGCGAGGGCACGTAGCGCACTGTGCGAGAAGTGTGTGTTGGGCAATTCCTGCGTCATGGCGGCAGCAGACAGGTGTGTGTGTGAGGGTAGAACTGAAGTTGCTGCAGAGACTTAAAAACAGCGTCTCCTCTGTCGCCCAGTGGTCCAGCTACACACAATATCACACACCCCCCCCACAGGACACGCACATCCCCAGCCCAACGACCCCTGAGGTTAGCGGCCATGCGCTAAAGGGTCCCAACGAAAGCGTCACCCGATCTTGTCGCCGCAGAGGTCACGAGAGGACGCAGGGTAACGACAGCCGCTTTAGGTTTTACCCTACGGATCACTCGTCTAACTCTCATGTTCTCCTGGGG…
Cisplatin resistance-associated overexpressed protein	NM_001173971	Salmo salar	Singleton	Selected Randomly	ATGCTTTCCGCAGCCCAGTTACTCGATGAGTTGATGGGTCGAGACAGAAACTTGGCCCCCGACGAGAAACGATGCAACGTACGCTGGGACCACGAGACCACCTGTAAGTACTATCTCTGTGGATTCTGCCCTGCAGAATTATTCACAAACACCCGGTCTGACTTGGGTCCCTGTGAAAAAATCCACGATGAAAACCTTAGGAAAATGTATGAGAAGAGCTCCCGGTTCATGAAGGAGGGCTATGAGAGGGACTTCCTACGCTACCTGCAGTCTCTCCTGGCCGAGGTGGAGAGGAGGATCCGCAGGGGCCACGCCCGTCTGGCCCTGTCGCAGGCCCAGCAGGCCGCAGGACAGGGGCCTGGTGGTCCTGTGGGGAAGAACGAGGAGAAAGCTACAGTC…
UPF0139 membrane protein C19orf56 homolog	NM_001140789	Salmo salar	Singleton	Selected Randomly	ATGTCCGCAAACAATATGTCAGGCCCACAAAGGGTAAACAAAATTATCCGATACAAGCCCCCCAGCACGGAAGCAAACCCCACCCTGGAAGACCCGACTCCAGACTACATGAACCTACTCGGCATGATCTTCAGCATGTGTGGCCTGATGCTGAAGTTAAAGTGGCGTGCGTGGATAGCAGTGTACTGCTCCTTCATCAGCTTCGCTAACTCCCGCAGCTCAGAAGACACTAAACAGATGATGAGCAGCTTCATGCTGTCCATCTCAGCCGTGGTGATGTCATACCTCCAGAACCCCCAGCCCATGTCGCCACCGTGGTAA
SMG9_SALSA	NM_001139861	Salmo salar	Singleton	Selected Randomly	ATGTCAGAATCTGGCCACAGTCAACCTGGCATGTACGGACAGGGAAGGAGGAGAAGGCGACGCCGAGACAGGGATGTGGGTCCCCCGGGGCAAAACCTCTCTGGTCCCAGTCGAGATCGGGAATATGTCCCCAGAGAACGCAGGGATGGCAGTGAGGAGCCTCCAGGACCACTCCTTCAGAAGACCCCCATCATCCTGGCCAAACCCCCTGGAGAACGGTCCAAGCCTTCCCAGAGTGTACCCATCGGTGGAGGCCAGGCCCTGGAGAAGCCCATCATGCTCATCAAGTCCAGGGAGGACGGGGGGAAACCAGGGACCCCTCCTGAGGTGGCTTCTCCATGTTCTGGGGCCTCAAAGCTAGAGAGGGAGGGCCAGCGCCCTACTCAACCTGTCTACCAG…
Cold shock domain-containing protein E1	NM_001173622	Salmo salar	Singleton	Selected Randomly	ATGCATTTACACAATCCCACTCATAAAGTCACATCTGCTCTCGTTCAATGTTCAGAGCTGTATTTTGTCAGATTTTTCTTTTTTTCAATAATGTCTTGTTCTGCTCAGATGAGTTTTGACCCTGGCATGCTCCACAACAACGGGCACACGGCTTTTGCCAATGGCACGGCGGCGGGCATCAGGGAGACAGGAGTGGTGGAGAAGCTGCTCACCTCCTACGGGTTCATCCAGTGCTCGGAGCGGCAGGCGCGCCTCTTCTTTCACTGCTCCCAGTACAACGGCAACCTGCAGGAGCTCAAGATAGGAGATGATGTGGAGTTTGAAGTGTCCTCAGACAGGCGCACTGGCAAGCCCATAGCAGTGAAGCTGCTTAAGATCAAACCAGAGGTGCTTCCAGAG…
COP9 signalosome complex subunit 4	NM_001173855	Salmo salar	Singleton	Selected Randomly	ATGGCGGCTGGAGTGAGACAGGAGCTTGCACAACTTATGAATTCAAGCGGATCTCACAAAGATCTCGCTGGAAAATATCGACAGATTCTGGAGAAGGCCATCCAATTCACAGATGCAGAACAATTGGAATCATTAAAAGCATTCGTCGAAGCAATGGTCAATGAGAACGTCAGCTTAGTGATCTCTAGACAGCTGCTGACAGACTTCTGCACAAACATACCCAGTCTTCCTGATAGCACAGCCAAGTCAGTTTACCACTTCACACTAGAGAAGATACAGCCCAGGGTCATCTCATTTGAAGAACAGGTGGCCTCCATCAGACAGCACCTATCCACCATCTATGAGAAGGAGGAGGACTGGAGAAATGCTGCTCAGGTTCTAGTGGGCATTCCTCTGGAG…
COP9 signalosome complex subunit 6	NM_001141023	Salmo salar	Singleton	Selected Randomly	ATGGCGACGAGCAATGGTGGTGGAATGGAAGTGGATGGGGCTGCCAGCCCCAGTGTTATGGCGTCTGGGGTCACCGGCAGTGTCTCTGTTGCCCTGCATCCTCTAGTCATCCTCAACATCTCAGACCACTGGATTCGCATCCGCTCCCAGGAGGGGCGGCCCATGCAGGTGATTGGCGCACTGATCGGGAAGCAGGAGGGTAGAAACATTGAGGTGATGAACTCCTTTGAGCTGCTTCATCAATTGGTAGATGACCGAGCACACATTGACAAGGAGTACTACTACACCAAGGAGGAGCAATTCAAACAGGTTTTCAAGGACATGGAATTCCTTGGCTGGTATACCACAGGCAGTCCTTGTGACCAATCAGACATCCACATTCACAAGCAGGTGTGTGAG…
COP9 signalosome complex subunit 7a	NM_001140817	Salmo salar	Singleton	Selected Randomly	ATGGAGGTAGAGCAGCTCCTCTCTCTCTCAGGCCCGGCGTTGGCCCAGGCCATAAGTTCTCTGCTGGAGACACCAGGCCTCTACGTTTTCTCAGACATCCTTGAGCTGCCCAACGTCAGAGAGCTGGAGACAGGTCCGCACGCTCCAGTGTATCAGCTGCTCAACCTCTTCGCCTATGGAACCTACTGTGACTATAAAGAGAGGGCAGCCTCTCTCCCAGAGTTGACCCCAGCCCAGAGGAACAAACTCCGTCACCTCTCCATCATCAGTCTGGCATCCAATCTCAAGTGCCTGCCCTACTCCCTGCTCCTGCAGCAGCTGGAGCTGAAGAACGTGCGGGAGCTGGAGGACCTGCTGATTGAGGCGGTCTACTGTGACATCATTCAGGGCAAGCTGGAC…
cleavage stimulation factor subunit 3	NM_001173648	Salmo salar	Singleton	Selected Randomly	ATGTCCACGGAAGCAACCGCCGACCAGGCAGCTGAGTATATCCCAGAGAAGGTTAAGAAAGCAGAGAAGAAGTTGGAAGAAAACCCATATGACCTTGACGCATGGAGCATTCTGATTCGAGAAGCACAGAACCAACCAATAGACAAAGCAAGGAAGACGTATGAACGACTTGTGGCCCAGTTCCCAAGCTCGGGCAGATTCTGGAAACTATTCATTGAAGCGGAGATCAAGGCAAAAAACTATGACAAGGTAGAAAAGTTGTTTCAGAGATGTCTGATGAAAGTGCTGCACATCGACCTGTGGAAATGCTACCTTTCATACGTCCGAGAGACCAAAGGAAAGCTACCCAGCTACAAAGAGAAGATGGCGCAGGCGTATGACTTTGCGCTGGATAAAATC…
CT077 protein	NM_001141455	Salmo salar	Singleton	Selected Randomly	ATGTCATCATTTTCTGAGTCTGCGTTGGAGAAGAAGCTTTCGGAGCTCAGCAACTCTCAGCAGAGCGTTCAGACGCTGTCTCTGTGGATCATTCATCATCGCAAACACTCGTCGCTCATCGTCAAAGTATGGCACAGAGAACTGAAGAAAGGTGAGAGAACTTATGAATGTTGCCACCTCGACAATATTGTCTACCACAGCTAG
C-terminal-binding protein 1	NM_001173805	Salmo salar	Singleton	Selected Randomly	ATGGGAAGCTCGCATTTGCTGAACAAAGGCTTGCCTTTAGGCATCCGGCCCCCAATTATGAACGGGCCCATGCACCCCCGGCCCCTGGTGGCCCTGCTGGACGGGCGTGACTGCACCATAGAGATGCCCATCCTGAAAGACGTGGCCACTGTGGCCTTCTGTGATGCCCAGTCCACCCAGGAGATCCATGAGAAGGTACTGAACGAGGCTGTAGGAGCTCTGGTGTATCACACCATCACACTAATGAGGGAGGACCTTGACAAATTCAAGGCACTGCGGATCATTGTTCGCATAGGCAGCGGCTTCGACAACATCGATATCAAGTCAGCTGGAGATTTAGGGATAGCAGTGTGTAACATGCCAGCAGCATCGGTGGAGGAGACAGCGGACTCCACACTG…
C-terminal-binding protein 2	XM_014136495	Salmo salar	Singleton	Selected Randomly	ATGGCTCTCATGGATAAGCACAAAGTCAAGCGCCAGAGGCTGGACCGCATTTGTGAAGGCATTCGCCCCCCTATTCTGAATGGGCCGATGCACCCGCGGCCCCTGGTGGCTCTGTTGGATGGGCGTGACTGCACCGTGGAGATGCCTGTCCTGAAGGACGTGGCCACAGTGGCCTTCTGTGATGCCCAGTCCACCCAGGAGATCCACGAGAAGGTGCTGAATGAGGCAGTGGGCGCCCTGATGTACCACACCATCAGCCTTTCGCGGGACGACCTGGACAAGTTCAAGGGCCTGCGGATCATTGTGCGAATCGGCAGTGGCTTTGACAACGTAGACATCAAGGCTGCGGCTGAACTAGGTATAGCTGTGTGTAATGTGCCTGCGACATCAGTGGAAGAG…
catenin beta-1	NM_001173938	Salmo salar	Singleton	Selected Randomly	ATGGCTTCCCAGTCTGATCTGATGGAGCTGGACATGGCCATGGAGCCTGACCGAAAGGCTGCAGTGAGCCACTGGCAGCAGCAGTCATACCTGGACTCTGGTATCCACTCAGGGGCTACCACCACCGCCCCCTCCCTGAGTGGGAAGGGCAACCCAGAGGAGGAGGATGTGGATAACCAGGTGCTGTACGAGTGGGAGCAGGGCTTCTCTCAGTCCTTCACACAAGACCAAGTGTCAGACATTGATGGGCAGTATGCCATGACCAGAGCCCAGAGGGTGCGTGCGGCCATGTTTCCAGAGACCCTGGACGAGGGCATGCAGCTCCCCTCCACCCAGTTTGATGGGGCCCACCCAACCAACGTGCAGCGGCTGGCTGAGCCCTCTCAGATGCTGAAGCAT…
catenin alpha-1	XM_014198531	Salmo salar	Singleton	Selected Randomly	ATGGCCGACTCGTCCTGTACCCGCGACGACCGGCGCGAGCGCATCGTGGCCGAGTGCAACTCTGTCCGTCAGGCTCTGCAGGACCTGCTGTCCGAGTACATGGGCAATGCTGGCAAGAAGGACAAGAGTGATGCTCTGAACACTGCCATCGACAGGATGACCAAGAAGACTAGGGACCTTCGCAGACAGCTGCGTAAGGCGGTCATGGATCANGTTTCTGACTCGTTCCTGGAGACCAACGTTCCTCTGCTGGTTTTGATCGAAGCAGCAAAGAACGGGAACGAGAAGGAGGTGAAGGAATACGCCCAAGTGTTCCGCGAGCACGCCAACAAGCTCATCGAGGTGGCCAACCTGGCCTGCTCCATCTCTAATAATGAGGAGGGAGTCAAGCTGGTCCGT…
Catenin alpha-2	XM_014208971	Salmo salar	Singleton	Selected Randomly	ATGACCACCGCTACGTCCCCCATCCTGTTGAAGTGGGACCCCAAGAGTCTGGAGATCCGCACCCTGACCGTGGAGCGGCTGCTGGAGCCCCTGGTCACACAGGTGACCACCCTGGTGAACACCAGCAACAAAGGGCCCAGCAGTAAGAAGAAGGGACGCTCCAAGAAGGCCCACGTGCTGGCCCTGTCCGTGGAGCAGGCCACGCAGAACTTCCTGGAGAAGGGCGAGCAGATCGCCAAGAACAGCCACGATCTCAAGGAGGAGCTCATCCTCGCCGTGGAGGACGTCCGCAAGCAAGGCGATTCAATGCGCGTGGCCTCCCAGGAGTTTGCTGACGACCCTTGCTCCTCAGTGAAGCGAGGCACCATGGTGAGGGCTGCCCGCGCCCTGCTCTCCGCC…
alpha-catulin-like	XM_014142797	Salmo salar	Singleton	Selected Randomly	ATGGCTTCATCTCCTTGCAGCAGTGTTAACTTTGATTCCGGACTGGAAATCAAAACTCGGTCGGTGGAACAAACACTTATCCCATTGGTCTCGCAGATCACCACCCTGATCAATCACAAAGACAAACCAAAGAAGTCTGAGCGGACGCAGCAGGCCATACAGAGGGTGGGCCAGGCTGTTAGTGTTGCTGTGGGTCGCTTCGTTGCCGTGGGCGAGGCCATTGCTGTGGAGAACGAGGAGCTGAAGGAGGAGATGGGCATGGCCTGCTTCGAGGCCCGCAGAGCAGGGGATGCCATAGCCCAGCTGACAGACGTTGGGACTGCGGTGACTCCCCCTGTGGACGGACGCACAACAGTGTTCAGTGACCGGACAGGCATGGTGAAGGCCGCCCGCATGCTC…
beta-catenin-interacting protein 1	NM_001139923	Salmo salar	Singleton	Selected Randomly	ATGAACCGTGAGGAGGCCCCAGGGAAGTCTCCTGAAGAGATGTACGTCCAGCAAAAGGTGCGGGTCCTGCTCATGCTGAAGAAGATGGGATCAAATCTGACGCCGAGTGAGGAGGCGTTTCTACGGAATTACGCAGGCGTGGTCAACGCTCAGATGAGTCAGCTACCACAGCACAACATAGACCAGGGTGCGGAGGATGTGGTGATGGCTTTTTCACGACAAGAAACCGAAGACCGGCGGCAGTGA
Beta-catenin-like protein 1	NM_001140567	Salmo salar	Singleton	Selected Randomly	ATGGATGTAGGCGAGCTACTGAATTATCAGCCTGACAGGGGGGCAAAACGTCTACGGGCTGGTGAAGATGATGATGATGACCCCAGAAACAAAAAGGCCGGCAGAGAACTGGCCAGACACCTGGAGGGAGATGACAGTGAAGACCCGAGTGGTGATAGGAAGAGAATACTGGAGAAACTCATGGATGATGATGAGGACGCAGATGACCAAGAGGGTGAACCGGTGGATGAGAGTTCAGTGAAGAAAATGATCTTAACCTTTGAAAAAAGGTCCTACAAGAACCAAGAGCTGAGGATAAAGTTCCCAGACACCCCAGGGAGGTTCATGGAAACAGAGCTGGATTTGAATGACATCATCCAGGAGATGCATGTCATAGCCACCATGCCTGATCTCTACCAC…
RNA polymerase-associated protein CTR9	NM_001173654	Salmo salar	Singleton	Selected Randomly	ATGTCTCGGGGTTCAATTGAAATCCCCTTAAGGGACACCGATGAGGTTATTGAGCTTGATTTCGACCAGTTGCCAGAAGGAGATGAGGTCATCAGTATCCTGAAACAGGAGCATACACAGTTGCACATATGGATTGCTCTTGCTCTGGAGTATTACAAACAGACGAAGACGGAGGACTTTGTCAAGCTGCTGGAGGCGGCCCGTATCGATGGGAACCTGGACTACAGAGACCATGAGAAGGACCAGATGACCTGTCTGGACACCCTGGCAGCCTACTATGTCCAGCAGGCACGTAAAGAGAAGAACAAAGATGCCAAGAAGGAGCTCATCACTCAGGCCACCCTGCTCTACACCATGGCAGACAAGATCATCATGTACGACCAGAACCACTTGTTGGGA…
CU059 protein	NM_001141288	Salmo salar	Singleton	Selected Randomly	ATGGTGCAGCTGCACGTGAAACGTGGTGACGAGAGCCAGTTCCTGTTCAGCACGTCAGTCGACGTCCCGTTAGAAACCCTGACCCAGCAGGTCACAGCCATCTATAACACCAGGCTCAAAGTAGACAGGATATGCTCAGAGTTCCCAGAGCTGATGGACCACGGGGTGACGCTGCCCCCCAACATGCAGGGTCTGACGGATGAACAGATTGTTGACCTGAAGCTAAAGGACGAGTGGGAGGAGAGGTGTGTCCCCAGCGGAGGACCTGAATTCAACAAGGATGAGATCGGAAGGAGGAACGGACACGCTCCTAACCAGAAGATGAAGGAGGTGTTGAGGAATACCATGGAGGAGGCCAAGGCAGTGATCTCTAAGAAACAGGCGGTGGCTGGTGTGTGT…
G1/S-specific cyclin-D1	XM_014175183	Salmo salar	Singleton	Selected Randomly	ATGGAGCACCAGCTGCTGTGCTGTGAAGTGGAAACCATCAGAAGAGCTTACCAAGACGCCAACTTACTAAATGACCGAGTTCTACAGACAATGCTCAAAGCAGAGGAAAATTATCTCCCGTCTCCGAATTACTTCAAGTGTGTCCAGAAAGAAATAATACCTAAAATGAGGAAAATTGTGGCTACATGGATGTTAGAGGTCTGCGAGGAACAGAAATGCGAGGAGGAGGTTTTTCCCCTGGCTATGAACTACTTGGATAGATTTTTGTCTGTGGAGCCCACAAATAAAACCAGATTACAACTCCTGGGAGCTACTTGTATGTTTTTGGCCTCAAAGATGAAGGAAACGGTCCCTTTAACTGCAGAGAAGTTGTGCATTTACACCGACAACTCCATCCGG…
Cytohesin-2	NM_001173751	Salmo salar	Singleton	Selected Randomly	ATGACCGATTGCCAAATGGTTTCTTCAGATTTCACTGCAGATGAGAGGTTGGAGATCGAGAGCATGAAGATGCATAAGAAAGACCTGCTAGAGGACATCCAGAAGCTAAAGATGGAGATTGACAAAGTCATGGCAGAAGTTCAAGACTTTGAGTCTACAGAGGAGAACAAAGTCCTTGAGAAAGGAAAGCAGTTCTCAAGCGGGAAGAAGAAATTCAACATGGACCCTAAAAAGGGTATAAACTACCTGGTAGAGAACAAGCTTCTGGAGAGGAGCCCTCAGCCAATAGCAGAGTTCCTTTACAAGGAGGAGGGGCTCAATAAGACTGCCATTGGAGACTACCTGGGAGAGAGAGAAGACCTCCACCTCCAGACACTGAAAGCCTTTGTGGACCTCCAT…
Dapper homolog 3	XM_014136969	Salmo salar	Singleton	Selected Randomly	ATGGAGCGGCCGGGAGGCTCCAAGAAGCCAGGAAGACGGGCCTGCAGGTCCCAGTCAGAGAACAGTCTCAATGGGCAGAGAGGGGTCCCTGAACGCAAGTACAACACGGTGGAGAGAGACGGGGGAGGTCAGGGAGCAGCCGCGGGAGCCAGTCCAAGGGGAAGAGGCCCAGCCGGCAGCGCCGGCTACCGCCGCTGGCGCTCCACCCTGGATCTCAGCCAGGACGAAGCCGAGCTGCCTCCACAGCCAACCCCAATCGCCCCCAGCCGACCATCGCTCCAGGCGCATCCGCAAACCCAGGCCCCCACCTTACACCTACTGTCCAACCCCCTGCCCCATCATCATCCCCACCACCCCCATCTGGAGTACCTGGACCGGGATCGTACGTACCTGTGTCGG…
dolichyl-diphosphooligosaccharide--protein glycosyltransferase subunit DAD1	XM_014169281	Salmo salar	Singleton	Selected Randomly	ATGTCCAACTCGGTAATTTCAGTGATTTCTCGATTCCTGGAAGAATACACGACCAAAACATCGAATAAATTGAAAGTGGTCGACGCGTACCTTTTCTACATCTTGCTAACCGGTGCATTGCAGTTTCTGTACTGCTTGCTGGTTGGCACCTTCCCATTCAACAGCTTCTTGGCCGGGTTCATATCATGTGTTGGCGCCTTCATCCTGGGAGTCTGCCTGCGTATCCAGATTAATCCAGATAACAAAGGAGACTTCCTGTCCATCTCCCAGGAGAGGGCCTTTGCAGATTTCTTGTTAGCCCACACTGTCTTGCACCTTGTGGTCATTAATTTCATTGGTTGA
Dual specificity protein kinase CLK4	NM_001140055	Salmo salar	Singleton	Selected Randomly	ATGCGACAGGCAAAGCGAATTCGTTCCCCAGGCGTTTGGCTCAGTGAGTTCAGCTGGGTGGAGAGTCGAAAGCGCCAGAAACGAGATGATTCGAATAGCAGTGTAAGGGAGAATAAATCTCGAAGACGTCAACAACCCCTCAAAACACATGAAGGGCACTACCTGGAGACCCACAGCCTGAACCAGCAGAGGATAGAGTCTAAGGACAGGAGGGCCAGAGAAGCCAGCCTGGAGATGGGCTACGGCGAGGACAACAGGGCCGCCGCCACCAGGGACAGAGACCGCGAGAGGGAGAAGGACAAGGAGTGGCACCACTACAGCAAGTCATCCGGGCGGAGTGGCAAGAGTGGCCGCAGTAGCCGCCGAGGGCGGCGACGCAGCCCTTCTCATCAACGCTCC…
lariat debranching enzyme	XM_014165419	Salmo salar	Singleton	Selected Randomly	ATGAAAATAGCTGTGGAAGGGTGTTGCCATGGAGAGCTGGATAAGATCTATGAGACGATTGGCTACCTGGAGCAGAAGGAGGGGGTGAAGGTAGACCTGCTGCTGTGTTGTGGAGACTTCCAGGCTGTGAGGAACGAGGGGGACATGAAGTGCATGGCTGTGCCGCAAAAGTACAGGCAGATGCAGACCTTCTACAAGTACTACTCTGGAGAGAAGAAAGCTCCGGTCCTGACTATCTTCATCGGTGGAAATCATGAGGCCTCCAACCATCTCCAGGAGCTGCCCTATGGGGGCTGGGTGGCTCCCAACATCTACTACATGGGTTATGCTGGCGTTGTGCGCTACAAAGGAGTAAGGATAGGTGGCTTGTCTGGAATCTTCAAAGGGCATGATTACAGG…
deoxycytidine kinase	NM_001141189	Salmo salar	Singleton	Selected Randomly	ATGTCGCCCACGCCGCCGAAGAGAGCAGGTCCTAGTCTCTTAAACGACAATATGGACAAGACAAAACGAATTTCAATAGAAGGCAACATTGCGGCGGGCAAATCTACATTCGTGCGCCTTCTGGAAGAGCAGAGCAAAGACTGGGAAGTAGTGCCCGAACCCATCGCCAGGTGGTGCAATGTACAAACACAACACAGCGAGTTTGAGGAGCTGACCGTGTCCCAGAAGAATGGTGGTAACGTGCTGCAGATGATGTATGAGAAGCCAGAGAGATGGGCCTACACCTTCCAGACCTACGCTTTCATGAGTAGGGTCCGCGCCCAGATGAAATCCACCAATGGGAAGCTCAGAGAGGCAGAGAACCCCGTGCAGTTCTTCGAGCGCTCCGTCTACAGTGAC…
DCN1-like protein 5	NM_001141067	Salmo salar	Singleton	Selected Randomly	ATGCCTGTGAAGAAAAAGAGGAAGTCTTCAGGGTCAGATGACCCGGGACTCAGGAAGTGTAAAATCACCTGTTTCTGCAGACCCCAGGCTCCAGGCCGGTTGATCAGCCCAGAGGACCAGTTCTCCAATAAGAAATGTCTGGCATGGTTCTACGAGTACACAGGTCCAGATGAGGTGTTGGGTCCAGAGGGGATGGAGAAGTTCTGTGAAGACATTGGAGTGGAACCAGAAAACATAATCATGTTAGTTATAGCCTGGAAACTAGAAGCGCCAAATATGGGATTTTTCACTAAGGAGGAGTGGCTTAAGGGAATGACTCTACTACAGTGTGACTGCATAGAGAGGTTACAGGGGAAACTGGACTACCTGCGCAATCATCTCAACGACACGATCATCTTT…
Dickkopf-related protein 3-like	XM_014175296	Salmo salar	Singleton	Selected Randomly	ATGTTGTATTTCTCTCTTCTAACCCTGGGCCTAACGTTTATCCATGGCATCCTCCTTCCTGAATCTGCCAGGCCCGTGGATTTGGACATCAACCAGATCCTTGGGGATAATTTGGCACAAGGACACACGACATTAAACGACATGTTTGAGGAGGTAGAGCAACTGATGGAGGACACGCATAATAAACTGGATGACTCGGTGCACCAGATGGACAATCAGAGTGCCAAGTCCAGCTTGCATCCCAATAACCTTCCCTCAAATTATCACAACGATAGCACTTCTGAGAGTGTGGTTGAAAACCAATCCATTCACACCATAGAGACAGTACACAAGGAGACAGACAACAGAACAGAAGAGACCCACATCACCAGAACGGTTATCCAGTCCAGTGGCAAGGAA…
DNA-binding death effector domain-containing protein 2	NM_001173651	Salmo salar	Singleton	Selected Randomly	ATGGCAACCATGCGTCGACCAAGGTACTCTCTCCGAGACTCTCTGTACTGGGATGAGACTGAGTGCCTGACGTACTATGGGATGCTCTCTCTACACGAGATGTTTGAAGTTGTCGGTTCTCAACTGACCGAGACAGACGTTGAGGTGCTGTCATTCCTCTTGGATGAGACCTATCCGGCTGGAGGGCACCCCTTGGACCCAGCTGGCTGGACCAGCGAGCCCAGTGAGGAGGACCCTGAGGCCAGTAAAGGAGTCTCCCCCAGCCCAGTGCTCCTGCAGGCCTGGCGGCGGTTACAGCCCAAGGGTCCTGCCTTGGCCTGCCCTACCGCTGCCCGCCACAAGCCCAAGAGTGGGCTAGAACTGCTGCTGGAGCTGGAGAGACGTGGGTACCTCAGTGAG…
Differentially expressed in FDCP 8 homolog	NM_001173570	Salmo salar	Singleton	Selected Randomly	ATGGAATATCATGAGAGACCTGCTTCTTTTCGCCAAGCCCGCCTCAACCCCTTTGACCGGGGGGAGGAGGAGGAGGGCGGCCCCCCAGGGGGTAAAATCCCCCCTCAAGATGAGCTGAGACCTGAGCTCTTCTCCTCTGAGAGCCGAAGCCAGAGTTTGGTCCGAGCCATGGACCTGGGACTGGCAGAGGACCACTTCTCTCGACCTGTCGACTCGTTTGTAGCATTGGACATTGAGCAGCTGAAGATGGCCATAGAGGAGTGTAAGAGATTAATCCTGGAGCTGCCTGAGCATTCAGAGAGACAGAAGGACACTGTGGTCAAACTCATCCACCTACGGCTCAAACTACAGGAGCTCAAGGACCCTGAAGAGGATGAGCCAAACCTGAGGGTGCTATTG…
density-regulated protein	XM_014124532	Salmo salar	Singleton	Selected Randomly	ATGGCTACTACTGAGAATGCAGAGACGTGTTCACCAGAAAACAAAGGAGGCCATCATGGGAGTGCTGACCCAGACACAAAGTGCCCAAAGAAAGTCCAGTATTGTGGTGTGTGCTCCTTGCCAACAGAGTACTGTGAGTACATGCCTGAGCCATCCAAATGCAGGCAGTGGCTGGAGAAGAACTTCCCAGATGTGTTTGCCAGGATGAGTGTAGGTCCGGTAGGAAATGCTTCCAAGCAGGACACTGGCGGTGTAGAGGTGCCCCCTGTTGGAGAGGAGGATGAAAAGAAGAAGCAGAAGAGAGGTGGCAGAGGACAGATCAAACAGAAAAAGAAGACTGTCCCTCAGAAAATAACGATAGCTAAAATCCCGCGCGCCAAGAAGAAATATGTCACCCGA…
paired box protein 7	AJ783952	Salmo salar	Singleton	Selected Randomly	ATGGCTACTTTACCAGGAACAGTGCCTCGAATGATGCGCCCTGCGCCAGGCCAGAACTACCCCCGCACCGGATTCCCTTTGGAAGGACAATATGCAGGACCTGAATATGTTTATTGTGGAACAGTATCAACCCCCCTGGGCCAAGGTCGGGTGAACCAGCTCGGTGGAGTGTTCATCAACGGGAGGCCGCTGCCAAATCATATCCGACACAAGATAGTAGAGATGGCCCACCACGGCATCCGACCCTGCGTAATCTCGCGACAGCTACGAGTTTCCCATGGTTGCGTCTCCAAAATCCTCTGTCGGTACCAGGAGACCGGTTCGATTCGTCCCGGGGCTATAGGAGGCAGCAAGCCCAGGCAGGTAGCAACTCCGGACGTGGAGAAGCGGATTGAAGAG…
GTP-binding protein Di-Ras2	NM_001173657	Salmo salar	Singleton	Selected Randomly	ATGCCGGAGCAGAGCAACGACTATCGCGTGGTGGTGTTCGGCGCCGGAGGTGTGGGGAAGAGCTCCCTGGTTCTCCGCTTCGTCAAGGGGACCTTCCGTGACAGCTACATCCCCACCGTGGAGGACACATACAGACAGGTGATTAGCTGCGACAAGAGCATCTGCACACTCCAGATCACAGACACCACAGGCAGCCACCAGTTCCCCGCCATGCAGCGTCTGTCCATCTCCAAGGGCCACGCCTTCATCCTGGTCTACTCTGTCACCAGCCGTCAGTCTCTGGAGGAGCTCAAGCCCATCTACGAGCAGGTGTGTCAGATCAAGGGCGAAGTGGAGACGTGTCCCATCATGCTGGTGGGCAACAAGTGCGACGAGACGTCGGCGCGCGAGGTGGAGACC…
dnaJ homolog subfamily C member 16	XM_014146787	Salmo salar	Singleton	Selected Randomly	ATGGCAAGAAGAACAAGGATGTGTTTGACATTTCCTGGTATAGTGGTTGTTTGTCTGCTTCTTCTGGTTGGCTTAGTGGAGACAGCCAATAAAGTAGACCCATACAATATTCTTGGAGTGACCAAAAGTGCAAGCCAAACTGAAATCAAGAAAGTGTACAAGCGCTTAGCTAGGGAATGGCATCCTGATAAAAACAAAAATGAAGGCGCTGAAGATATGTTCATCAAGATTACCAAATCTTATGAGATCTTATCCAACGAGGAGAAAAGGGCCAACTATGACCGGTATGGACAGACTGATGACACCCAGCCGTATGGTCATGGTCACTACGGTCATGGTCACGACCAATTCTACTTCGATGAGTCCTTCTTCCACTTCCCCTTCAGCAACAAGGGCAGC…
Dickkopf-related protein 1	NM_001141456	Salmo salar	Singleton	Selected Randomly	ATGAGGAGTGCGGTGACCATGGTTTCTGCTTGGAGTCCCGAGGTGCCTGTCTCCCATGCAAGAAGCGCAGGAAGCGCTGTATCCGGGACGCTGTGTGCTGCCCTGGCAACCAGTGCAGTAATGGCCTGTGTTTGCCCAGCAATCCTGAGATCATTCAGCACATCGGAATGCCAATCTTCAATACACATGAGGAGAACTCTACAGTGGAACTGCACTCCAAATTGCCCACACAAGATCTTTCACAACCCCTCAAAAGGTCTGGTAGGTGAGAACTGCCTGAGGTCTTCGGATTGCACAGAGGGACTTTGCTGTGCACGCCATTTTTGGTCCAAGATCTGCAAGCCAGTGGTGAAAGACGGTCAGGTCTGCACAAAGCACCAAAGGAAAGGCACACATGGT…
HLA class II histocompatibility antigen, DM beta chain	NM_001173936	Salmo salar	Singleton	Selected Randomly	ATGGAAGAAGATTTGGATGAGGGTCAGACTCAGAAAGGATGCCTGGAGTGCTGCATCAAATGCCTGGGTGGCATCCCATACCCGTCGCTCATCGCTACCATCCTGCTGTACGCTGGGGTGGCACTGTTCTGCGGCTGCGGTCACGAGGCCCTCTCCGGGACCGTCACCATCCTACAGAACTACTTTGAGGTGGTCCGGGGACCCGTGGATTCCTTGGACGTGTTCACCATGATTGACATAATCAAGTACGTGATCTATGGCATCGCCTCAGCGTTCTTTGTCTACGGCATTCTGTTGATGGTGGAGGGCTTCTTTACCAGCGGAGCCATTAAGGACCTGTATGGAGACTTTAAGATCACCACCTGTGGACGTTGCGTCAGTGCTTGGTTTATCATGCTG…
dynein light chain 1, axonemal	NM_001141282	Salmo salar	Singleton	Selected Randomly	ATGGCAAAACCAACAACCATAAAAGAAGCCCTTGTGAAATGGGAGGAGAAGGCAGGAGAGAAGGTGGGGGAGGCGAAAGCAGTCAAGCTGTATGGTCAGATTCCTCCTATTGAGAAGATGGATGCTTCTCTCTCCACCCTCATCAACTGCGAGAAATTGTCCCTGTCTACAAACTGCATTGAGAAAATTGCCAACTTGAATGGCCTCAAAAACCTACGGATATTATCACTAGGGCGGAACAACATCAAAAATCTAAACGGACTGGAGGCTGTTGGTGACACGCTAGAGGAACTGTGGATTTCCTACAACCTGATAGAGAAGCTCAAAGGAATTCATGTTATGAAGAAGCTCAAGGTCCTCTACATGTCTAACAACCTGGTCAAGGATTGGGCTGAGTTC…
dynein light chain 4, axonemal	XM_014192427	Salmo salar	Singleton	Selected Randomly	ATGGCAGAGACGACAGAGAGCAAGAAGGAGGAGGCTGATTACAAGAGGCTCCACAGCTTCCCACTCATCAGGCACACAGACATGCCAGAGGAGATGAGAGTGGAAACGATGGAATTGTGTGTCACAGCCTGTGAGAAGTTTGCCACCAACAATGAGAATGCGGCGAAGATGATCAAGGAGTCGATGGATAAAAAGTTTGGCAGCTCGTGGCACGTGGTGATCGGGGAGGGCTTTGGCTTCGAGGTGACACACGAGGTCAAGAACCTGCTCTACATGTTCTTTGGAGGCAGCCTGGCCGTGTGTGTGTGGAAGTGCGCTTAG
dynamin-1-like protein	NM_001173563	Salmo salar	Singleton	Selected Randomly	ATGGAGACTCTAATTCCCATCATCAACCGGCTCCAGGAAGTCTTCCTGACAGTGGGGGCAGAGATCATCCAGCTGCCTCAGATAGTGGTGGTTGGCTCGCAGAGCAGCGGCAAGAGTTCTGTGTTGGAGAGCCTGGTTGGAAGGGATTTTCTGCCTCGGGGATCAGGCATAGTCACACGGCGACCCCTAGTGTTGCAGCTGGTGAATGTGCCCCCATTGGCAGAGAGGAGACTGCAAGAAAATGGAAATGGGGTAAAACAAAATGCAAACAGCTACCCAGGGATCAAGGCTGATGAATGGGGCACGTTCCTTCATAGCAAGAACCAGATTTTCACAGATTTCTTGGAGATTCGCAAGGAGATTGAAGAAGAGACTGAGCGTAGCTCAGGAGGCAACAAG…
DNA polymerase delta catalytic subunit	NM_001173681	Salmo salar	Singleton	Selected Randomly	ATGGATGCTAAAAGGCGGAATAGCGGTCCGCCGAGGGGCGGGGCGTCCCAGGCCAAGCGTGGTAAAACTGCTGGGGATTGGGAAGACAGCCCGTCGATCTTCGAGGAGGAACTCGCCCTGTTCGAAGAAGCCGATATGGAGGCGGAGGAGAGGGAAGGACAGGCAGGGCATGACGTCATCCCTGTTGGTGAGCTGTTCTCTGCTGACCTCAACCCCCGATGGCGTCGGCCGCAGGCCGCCCCTCTTAACCCGGACTCTGACACCCTGGTCTTCCAACAGATCGACCTCGATTACTATTTAGGGGCTGCTGTGGCTGGCATGCCAGGTCAGTCTCAGGGGAATGTACCAATAATCCGCATGTTCGGGGTGACTGACAGCGGGAACAGTGTGTGCTGCCAC…
DNA-directed DNA polymerase epsilon 4	NM_001140920	Salmo salar	Singleton	Selected Randomly	ATGGCGGAAAATGTTGCACTCTCTGTCGCCCCCTTGGGACCCACAGAGTCGGACCCAGAGCGATGTGAAGGGGAGGAAGAGGTACGGAGGAACGAGGCTGGAGAGAACAAACAAACTGGGCCTGTTGCAGGAGCTACCCAGAACCGTCTCGCGAAGTTACCGCTATCCCGCATCAAGGCATTGATGAAAGCCGACCCAGACGTGTCCCTCGCCAGTCAAGAGTCTGTGTTTATCATAGCTAAAGCCACAGAACTCTTTGTTGAGATGATCGCCAAAGATGCCCTGGTGTATGCCCAGCATGGAAAGAGGAAAACTTTGCAGAGGAAAGATTTAGACAATGCAATCGAGGCCATAGATGAGTTTGCTTTTCTGGAAGGTACTCTAGATGTCTAG
Dihydropyrimidinase	NM_001173939	Salmo salar	Singleton	Selected Randomly	ATGTTAAACCAAAGCAGGATTCTTATAAAAGGAGGGAAAATTGTGAACGAGGATTGTTCCATTATCAGCGATGTCTACGTTGAAAACGGAAGAATTAAAGAAGTCGGATTAAACCTCCAAATCCCGGCTGGAGTTACCGTTATAGATGCCACCGATAAACTGGTGATACCAGGTGGTATCGATACCCATACCCACATGGAGTTGGCATTTATGGGCACCAAAGCAGTAGATGATTTCCATATTGGAACTAAGGCTGCCCTGGCAGGAGGGACCACCATGATCCTAGACTTTGTGATCCCCCAGAGAGGCACTTCCCTGCTGGAGGCCTATGATAGGTGGAGGGACACGGCTGACGCCAAGGTCTGCTGCGACTACTCCCTCCATGTGGCAGTCACATGG…
Dopamine D4a receptor	XM_014186702	Salmo salar	Singleton	Selected Randomly	TTGGCTGTTGCGGACCTACTCTTGGCAGTGCTGGTGCTGCCACTGTTCGTGTTCGCAGAGTTCCAGGGTGGTGTGTGGTCCCTGAACATGATGCTGTGTGACGGTCTGATGTCCATGGATGTGATGCTGTGCACAGCCTCCATCTTCAACCTCTGTGCCATCAGCGTTGACAGGTTCATTGCTGTGTCAATCCCTCTGAACTACAACAGGAAGCACGTTGACCAGCGTCAGATCATCCTGCTGTCAGGCACCTGGCTCATAGCCCTGGCCGTGGCTTCCCCAGTCATGTTGGGTATCAACAACATCCCACACCGGGACCCCGCCGAGTGTAAACTGGAAGATGACAACTACGTGGTTTACTCCTCTGTCTGTTCCTTCTTCATCCCCTGTCCCATCATG…
Serine/threonine-protein phosphatase dullard-A	NM_001173807	Salmo salar	Singleton	Selected Randomly	ATGCTGAAGACCAGACAGTGTCTACTTGGCATCCGCACTTTCCTAGGTGTAACGTCCAGAATATGGGGCTTCTTCTTGTACATTCTCAGGAAGCACCTACGCACGGTTATCCAGTACCAGACAGTGCGGTATGACACTTTACCCCTGTCCCCCATCTCCAGAAACAGACTCAATGCAGTAAAGAGGAAGATTCTGGTACTGGATCTAGATGAGACGCTGATCCACTCTCACCACGACGGGGTCCTCAGACCCACAGTGAGACCCGGCACACCACCAGACTTCATCCTCAAGGTAGTCATTGACAAGCACCCTGTCAGATTCTTTGTACATAAAAGGCCGCACGTCGACTTCTTTTTAGAAGTGGTCAGCCAGTGGTATGAGCTGGTAGTGTTCACGGCC…
dual specificity protein phosphatase 23	XM_014211473	Salmo salar	Singleton	Selected Randomly	ATGGCCTGTAGTCCACCCCCCAATTTCTCCTGGGTTGAACCTACAAAGTTGGCAGGACTGGCTTTCCCTCGAATGACTGCCCACTACCAATACCTTCTGGACAATGGCATTCAACACCTGGTCTGCTTGTGTGAGAGAAAACCTCCCAACTATGATACCGTCCCAGGAGTGAAACTACACCACATCAATATAATAGACTTCACCCCACCAACTCCAGAACAAATTCAGAGGTTTCTGTCTATTGTGGAGGAATCGAACGCTAAAGGCGAGGGTGTAGCTGTTCACTGTATGCATGGCCATGGGAGGACAGGGACCATGTTGGCCTGCTATCTGGTGAAGACCAGGAAAATCTCAGGCATCGACGCCATTAATGAGATCAGAAGACTACGTCACGGCTCC…
Segment polarity protein dishevelled homolog DVL-3	NM_001140662	Salmo salar	Singleton	Selected Randomly	ATGGGGGATACCAAAATTATATATCATTTGGACGACCAGGAAACTCCGTACCTGGTCAAGCTGCCCATCGCTGCCGACAGGGTTACTCTTGCAGACTTCAAAAATGTCCTCAATAAACCCAACTATACATTTTTCTTCAAATCCATGGACGATGATTTCGGGACAGTGGGGTGGACTGTCGGCTCTCAAACCTTCGTGAGGAGGACACTGTAG
interferon-induced, double-stranded RNA-activated protein kinase	NM_001141332	Salmo salar	Singleton	Selected Randomly	ATGGATTCCACAAATTATATCTCCAAACTGTTTGAGTATGCTCAGAGACAAGGTCAGATCTCTGACATCAAGTTTGAGGAGGTTGGTACAGATGGACCGGATCATCTGAAAACCTTCACTCTGAGGGTGGTGATTAAAGGCCATGCCTATCCTAACGGGGTTGGAAAGACCAAGAAAGAGGCCAAACGGAATGCTGCTAAACATGCTCTGATTGGCATGATGGAGACGACAGAGCAGAAGGATGCATCTGTTTCATGTCCTCCGTCACCGGCTCCGTCTCCAGCCCCTCCTGTCCGAGCAGTTATCTCCCAGCCCAAGTACGTGTCCTGGCTGAATGAACACAGCCAGAAGAACAAGCTGTCTCTAAAGGCTTTGGAAGGAGCACGTGTTGGACCCAAT…
2-induced gene 5 protein homolog	NM_001173884	Salmo salar	Singleton	Selected Randomly	ATGAACTTCATCAGACCCTACAATGCCCTTGGCACGACCATAGGTCAGTGGTGCAGACAGGTGGGACAGATGGGGGGACGGAGCAGAGCTCTGGCTGAGCTGGGGGGACAGAGGAGGATGTGCAGTAAACCTCAGACAGGAAACCCAGAACCTCCGCCTGCAGCACCTGCAGTCCCAGCACATGATCCTCGTCCAGCCTTTAAACTCCCCGGCTACAGACCCTCTCCCATGGACCGGAGGATCCTGGTCTGGTCTGGACGCTTCAAGACCCCTGACCAGATCCCAGAGCAAGTGTCGTTTGAGATGCTAGATGCAGCCAGGAACAGGGTGAGAGTGAAAGCGTGTTACGGGATGATGATTGCAACCATTGCAGCCTGCCTGTTAACTGTCATCATGGGG…
G-protein coupled receptor 183	NM_001140225	Salmo salar	Singleton	Selected Randomly	ATGCAGGTGATGAGGACCTTCAACCAGCCTCCAACCTCCAGCCATCCAACCCCCACCCTTAACGACTCAGACACCTGCATTACCCTGTACAACCACCGGGGGTACGCCCGAGTCCTCATGCCCCTCTTCTACTGCATTGTCTTCTTCGTGGGGCTGCTGGGCAACGCCCTGGCCTTCCACATCATCCGCCCCAACGTGAAGAAGATTAACTCCACCACGCTCTACTCTGCCAACCTGGTCATCTCCGACATCCTGTTCACACTGTCACTACCGTTACGGATAATCTACTACGCCCTGGGCTTCCACTGGCCCCTGGGGGAGACCCTGTGTAAGATCGTGGGGCTGATCTTCTACATCAATACTTACGCCGGGGTCAACTTCATGACCTGCCTCAGTGTG…
enoyl-CoA hydratase, mitochondrial precursor	NM_001139656	Salmo salar	Singleton	Selected Randomly	ATGGCCTTGTTCTGCAGAACCGCAGCACTGCTATTGAAGCCAGGAGCTCTCTCCTCCACTCTCTCTGTCGCTCGTCAGTACAGTGCAGGTGGTCAGTATGAGTACATCCTGGTGGAGAAGCGTGGAGAGAATCAGGATGTGGGCTACATCCAGTTGAACCGCCCCAAGGCTCTGAACGCTCTGTGTGACGGGCTGATGCTGGAGTTGGGAAAAGCGCTGGATGCATTCGAGGCTGACGGAACAGTGGGCGCCATCGTCCTTACTGGCAGCGACAGGGCTTTCGCAGCTGGGGCTGACATTAAGGAGATGCAGAATCGTACCTTCCAGGAGTGTTATGCCGGGAACTTCCTAGCTCACTGGAACAGAGTCTCTACCATTAGGAAACCAGTCATCGCTGCT…
Extracellular matrix protein 1	NM_001173661	Salmo salar	Singleton	Selected Randomly	ATGGGTTGGTCTTGGGCTCGGGCTCTAGCCTGCTGGTGTGCATTAGTGCTGGTGTCCACGGCATCTGAAGATAAGCCTGACATGTTACAGCGAGAGGCCTCCTTTGACCTAGAGGAGCTCCTGCAAGGGGCGAGTCAGCTGGAGCCTGATATGACCCAGAGGGAGGTGGAGTTTGGGGGACTCTGGGAACCCATAGAGTTTCCTGACATGGAGCAGAGAGAGGTCACCCATGAACATATGAAGCCTTACCTGCTCAAAGTCCTCAAGGAGAGAGCGGGCTCCAGGGCAGCTGACATAGACATGACCCAGAGGGAGATCACCCTGCACCTGGACACAGACTTTACACCTGGAGTTCGGCCAATGGCTGGGCCTCGCTCGTTTGGGGATTCCCACCCCAGT…
ER degradation-enhancing alpha-mannosidase-like 1	NM_001173921	Salmo salar	Singleton	Selected Randomly	ATGCAATGGAAGTCGATACTGGTTGGTCTCGTCGTACACAGACTGACTTTCAGTTGTCTACTATGGCTAGCATTTGGACTGGGACCTAGCTGGGGGTTCAACTTCCCCCTAAATTTGAACAAATTACAACTTTTCAATGAGGATGATGGGACATCCTCAAGTGACAATTCATGGTCACAACGAATACACGGCCATGGAGACGCACAAAGCAGGACCTCTTGTGCCAAACTTGGTGAAGAAAATTCACCAAAGAAGTCGTCTTACCTTAGCCTCTTTGAAGGGGACAGGGATGAGTATGACAGGAGATATAGCTCCTTCCCGGACACACTCAAGTTAAAGATGAAAGGCATGGCCAAAGACATGTTCTTCTTTGGATATGACAACTACATGAAATATGCC…
EF-hand calcium-binding domain-containing protein 1	NM_001140971	Salmo salar	Singleton	Selected Randomly	ATGGCTGAAATGTCTGCTATGAATAGAAAATTGATTCAGAATCTCGCTGAAACTCTTTCTAAACAAGTCAAACACTTCAACAAAACAGAAGCAGAGTGTCTGATCCGACTGTTCAATGGTCTCCTGGGGGATCAGAGTGACAGGAGGGTAGGGAATGGCCTGGACAGAGGAAAATTCAGGAATATTCTACACAACACCTTTGGAATGACTGATGATATGATCATGGATAGAGTCTTTCGTGCATTCGACAAAGACAACGACAGCTACGTCAGTGTGAAAGAGTGGATCGAGGGACTGTCAATCTTTCTCCGTGGGACATTGGATGAAAAAATTAAGTACTGCTTCGATGTGTATGACTTGAATGGAGATGGGTACATTTCCCGGGAAGAGATGTTCCAC…
EF-hand domain-containing protein D2	NM_001173903	Salmo salar	Singleton	Selected Randomly	ATGGCCACAGACGAGCTGTCGTCAAAGCTCAGCCGTCGGCTGCAGATAGAAGACGGTGCCGAGGAACCGGTGGCCGTTGATGAGGGTGGTCAGGGACATGAAAACGGAGCGGGTGAGGAGAAGGCAGCCACGGCGAACGCAGACTCTGAGTTGGGCGCTAAACTCATGCGGCGGGGGGAGTTGAACGACGGAGTGGGTGAACACCATCAGCCGAGCATGAAGGTCTTCAACCCCTACACTGAGTTCAAGGAATTCTCCAGGAAACAAATCAAAGATATGGAGAGAATGTTCAAACAGTACGACGCGGGGAAGGATGGCTTTATAGACCTGATGGAGCTGAAGCTAATGATGGAGAAGCTGGGGGCACCACAGACCCACCTGGGCCTGAAGAACATGATC…
Translation initiation factor eIF-2B subunit gamma	NM_001173820	Salmo salar	Singleton	Selected Randomly	ATGGAGCTGCAGGCGGTATTGATGGCTGCTGGTGGCGGGTCTCGTATGATGGACCTAACCTACAACACCCCCAAACCTCTGCTACCTGTAGGAAACAAGCCCCTCATCTGGTACCCCCTCAACCTGCTGGAGAGAGTGGGGTTTGAAGAGGTAATTGTTATCACAACCAAAGAGGTGCAGAAGATGATCAGCACAGACCCCAAGGTGAAGCTGGATGTGAAGATGAAGTTAGACTTGGTGTGTATCCAGGAGGATGCTGACATGGGCACCGCCGACGCCCTCAGACACATCCAGCAGAAAGTCAAGACGGACATCTTGGTGGTGAGCTGTGACCTGATAACGGACGCTGCCCTCCACGAGGTGGTCGACCTGTTCCGGGCCCACAACGCTACCCTCTCC…
eukaryotic translation initiation factor 3	NM_001141695	Salmo salar	Singleton	Selected Randomly	ATGGCGGAGTACGACCTCACCACCAAAATTGCCCATTTTTTGGACCGACATCTCGTCTTTCCTTTGCTGGAATTCCTTTCTGTCAAAGAGATCTACAATGAGAAAGAACTGCTTCATGGAAAATTGGATCTCCTTAGCGAGACCAACATGGTGGACTTCGCCATGGATGTTCACAAAAACCTCTTCCCTGAGAAAGAGATCCCCGCCACCTTAAGGGAGAAGAGGATCACTGTGGTGGGTCAGCTGAAGCAGCTGCAGGGTGAGACAGAACCCATTGTGAAGATGTTTGAGGACCCAGAGACCACCAAACAGATGCAGTCAACCAGGGATGGACAGGCCCTTTTTAACTATCTGGCGGAGAAACACAGCTTCCGTCAGGAGTACCTGGACACTCTGTAC…
eukaryotic translation initiation factor 3 subunit M	NM_001139700	Salmo salar	Singleton	Selected Randomly	ATGAGTGTCCCAGCATTTATCGACATAACCGAAGAGGACCAGGCCTCAGAGCTCAGGGCCTACATCAAAGCCAAAGGAGCAGAGATCTCAGAGGAAAACTCAGAAGGCGGTCTCCATGTGGACCTGGCTCAAATCATCGAGGCCTGTGACGTCTGCCTCAAGGACGACGATAAAGAAGTGGAGAGTGTGATGAACAGCATAGTGTCACTGCTACTCATCCTGGAGGCGGAGAAACAGGAGACCCTGATCGAGAGTCTGTGTGAGAAGCTGGTCAAGTCCCGAGAGGGAGAGAGGCCTTCCCTCAGGATGCAGCTGCTGAGTAACCTGTTCCATGGTATGGATGAGACGGCCCCAGTGAGGTACACAGTCTACTGCAGCCTCATCAAGGTAGCAACCACC…
eukaryotic translation initiation factor 3, subunit E	NM_001141695	Salmo salar	Singleton	Selected Randomly	ATGGCGGAGTACGACCTCACCACCAAAATTGCCCATTTTTTGGACCGACATCTCGTCTTTCCTTTGCTGGAATTCCTTTCTGTCAAAGAGATCTACAATGAGAAAGAACTGCTTCATGGAAAATTGGATCTCCTTAGCGAGACCAACATGGTGGACTTCGCCATGGATGTTCACAAAAACCTCTTCCCTGAGAAAGAGATCCCCGCCACCTTAAGGGAGAAGAGGATCACTGTGGTGGGTCAGCTGAAGCAGCTGCAGGGTGAGACAGAACCCATTGTGAAGATGTTTGAGGACCCAGAGACCACCAAACAGATGCAGTCAACCAGGGATGGACAGGCCCTTTTTAACTATCTGGCGGAGAAACACAGCTTCCGTCAGGAGTACCTGGACACTCTGTAC…
RNA polymerase II elongation factor ELL2	NM_001141407	Salmo salar	Singleton	Selected Randomly	ATGGCAGCGCTGAGACAGGAGCATCGGTATGGGCTCTCCTGTGCAAAAATCAACAAAAACGTTCCAAATAAAACTCTGTATCACGTCAAGCTAACTGATACCGCCATTCGAACGCTTGAAGCCTATCAAAATCTTAAGGGATCCTTACCAAATCAGCCAGCAATTTGCTTCAAGGGGAGCCAGGGGGCAGTGTCAGAGGAAGGACCTAAAAATTGTCAAAGACTCAAGCCTCCCAAGTCATAG
elongation factor B polypeptide 2	XM_014193896	Salmo salar	Singleton	Selected Randomly	ATGGATGTGTTTCTGATGATCCGGCGTCACAAGACGACCATCTTCACTGATGCCAAAGAGTCCACTACGGTCTACGAGCTGAAGCGCATAGTGGAGGGTATCCTAAAGAGGGCACCGGAGGAACAGAGGCTGTACAAGGATGACATGTTGCTGGAGGATAGTAAGACTCTTGGAGACTGTGGCTTCACAAATCAGACAGCCAGACCTCAGGCCCCAGGGACTGTTGGATTAGCTTTCCGTCTCGGTGATGATGCATTTGAGCAGCTGAGGGTTGAGCCCTTCTCCAGCCCCCCAGAGCTTCCTGACGTCATGAAGCCTCAGGACTCTGGCAGCACAGCCAATGAGCAGGCAGTGCAGTGA
EGF, latrophilin and seven transmembrane domain-containing protein 1	XM_014168617	Salmo salar	Singleton	Selected Randomly	ATGGAGTCTTTGCTCAAGTCCCAGATGAAACTTGTACTTTTAGCAGCATGGCTTTCCAGTGTTATAGACCCATGCAGATTTTATGACATTTGTGATAAATGCCATCGACTTGCCTCGTGTAAATCCCTGAATGGATCCAATAACGCCTGTTACTGCAACCGTGGATATACTGGCGATGGAACCAACTTTTGTAATGATGACAACGAATGCCAAAATGTCACTAATATCTGTGGAAACAACAGCAACTGTACCAATACAGAGGGCAGCTACTACTGCATCTGTGCCTCAGGATATACTTCAACCGGGCGGAATGAATTTCAACCAAATGACGGGACAGAATGCACTGATGTTGATGAATGCAAGAACAACCAAATCTGTGGACCATTCGCACATTGTACA…
epithelial membrane protein 2	NM_001141058	Salmo salar	Singleton	Selected Randomly	ATGTTGGTGGTATTAACCTTCATCCTCCTCTTCCACGTCATCTCAGCCATCCTCCTCTTCATCAGCACCATCAACAATGCATGGTGGGTGGCGTCTGCTCCAGGAGGCGACGTGATTTACACTGATCTGTGGTACTCCTGTAACGTAACATGTGTCCCTGTCAAGAACAGCGCTTCCACTGACGCAGTCTATCTACAGGCTGTCCAGGCCACTATGATCCTGTCTACAATCCTCTGCTGCGTGGGCTTCTTTGTGTTCATCCTTCAGCTCTTCAGACTGAAACAAGGAGAGAGATTCGTCTTTACAGCCATCATCCAGCTATTGGCTAGCCTGTGCGTGATGATGGGAGCGTCCATCTACACGGCGGAGAGAGAAGGTTTTACGGAGGAGTCTCTGAGG…
enolase-phosphatase E1	NM_001140080	Salmo salar	Singleton	Selected Randomly	ATGGCTACGGTTTCAATCCCTGCAAACACTACCGCACTTTTGCTGGATATTGAAGGAACCACGACACCAATAACGTTTGTAAAGGACATTTTATTCCCATACATCAAAGATCATCTTGAAGAACATCTGTCTGCGCATTGGGAAGAAGATGAATGCAAACAAGATGTGCATCTCCTGAAGAAACAGGTTGAGGAGGACCTGCGTCTGAACCGAGCATGTGCGCAGCACGCCCTGGACCAGTCTGGGCACACGGACGAGGAGAAAGCCATCAGGGAGGTGGTGGACAACGTGCTGTGGCAGATGGCTTCGGACAGGAAGACCACGGCCCTGAAACAGCTGCAGGGACACATGTGGAGGGCGGCCTATGCTGCTGGGAGAATCAAAGGCGAGGTGTACCAG…
ecto-NOX disulfide-thiol exchanger 1	NM_001173581	Salmo salar	Singleton	Selected Randomly	ATGGCCAGCGCAGACGGTATAGGGAGCCTGAGGAGCCTGAGGAGCCTGGGACCGGAGCAGCACCTCAGTGCCCATGACCATGTGGTGAATGACCACGGAGCCTGGGCCACCGCCATGAACAACCTGGGCATCGTACCCATGGGCCTCGGCAGGCAGCAGCTGGTCTCAGATTCTATCTGTATCCAGGGTTTTGATCCAGGGCTGGGTCTCCTAGCTCCCATCAACCCCATGATGGCAGGTATAAGCCTGGTCCCCCCTCCCCCTGGTCCCCCCATCATCAAGGAGATCATCCACTGCCAGAGCTGCACCCTGTTCCCCCAGAACCCCAACCTGCCTCCTCCGTCAACACGGGAGCGGCCCCCAGGGTGTAAGACGGTGTTTGTCGGGGGTCTGCCGGAG…
Epigen	NM_001141145	Salmo salar	Singleton	Selected Randomly	ATGTCAGGACCGAAACAGACAGTAATGGCCTTCTCCACCGCTCTGGTTGCAATACTGCTCATCCTCTCCACAGTGACTCAGTCAGCAGAATCTTCAGACAACCTTCAACCAACACAATGGACACTCAGCCTGGACCTATCAGAGCCCACGAACACTATACTACCTGTAAATGGTAGTGATGTGGAGGAGCCTCGTGTTCTGAGGATGTCAAGACCCTGTAAAGACGAAGACGCTGACTACTGCCTGAACGGACAGTGCATGTACCCACCTGACAGCAGTACCCCTGCCTGCACGTGTGACCCGTCCTATAGTGGCCCTCGCTGTGGTCTGTTGACCCACCAGGCGACGCTGTGCAAGTTTTCCCCAACAGAGGAGGTGATTGGCATCTGTGTGGGCGTG…
Epsin-1	NM_001173696	Salmo salar	Singleton	Selected Randomly	ATGTCGACCTCATCGCTACGGCGACAAGTGAAGAACATTGTCCACAACTTCTCAGAGGCCGAGATCAAGGTGCGGGAAGCAACGTCCAATGACCCATGGGGCCCCAGCAGCTCTCTGATGTCAGAGATAGCAGACCTGACCTACAACGTAGTGGCCTTCTCTGAGATCATGAGCATGGTGTGGAAACGACTCAACGACCACGGCAAGAACTGGAGACACGTCTACAAGGCTATGACTCTCATGGAGTACCTCATAAAGACGGGTTCAGAGCGCGTTGCTCAGCAGTGCAGAGAGAACATCTACGCTGTCCAGACTCTCAAGGACTTCCAGTTCATCGACAGAGACGGCAAGGACCAGGGGGTGAATGTGCGGGAGAAGGCCAAACAGCTGGTAACACTG…
Clathrin interactor 1 (epn4)	NM_001173695	Salmo salar	Singleton	Selected Randomly	ATGCTAAATATGTGGAAAGTCAGGGAAATGGTGGATAAAGCCACTAACGTGGTGATGAACTACTCTGAGATCGAGTCCAAGGTGCGAGAGGTCACCAACGATGACCCCTGGGGTCCCTCTGGACAGCTCATGGGAGAGATCGCCAAATCCACCTTCATGTACGAGCAGTTCCCTGAGGTCATGAACATGCTGTGGACCAGAATGCTAAAGGACAATAAGAAGAACTGGAGAAGAGTTTACAAGGCCTTACTACTATTGGCATACCTCATCAGGAACGGATCGGAGCGAGTTGTCACCAGCGCGAGGGAACACATCTACGACCTTCGCTCCTTAGAAAACTACCATTTTGTTGATGAGAATGGGAAGGACCAGGGCATCAACGTGCGTCAGAAGGTGAAG…
GTP-binding protein era homolog	BT059676	Salmo salar	Singleton	Selected Randomly	ATGGCTTTCCGTGTGAGTATCTCGACTTTCGGGAAATCTTTACGTGTTCGGAGAGTTGCTAACGTGTCTGCGCCACTGGCAAATGCGTCACCGTTTCTCCGAACGGGATGGGCTGCCCGTCCTCCAGGGACCAATAATGGACACGGTTTTCGCTTCACTCCTGCCTGTTTTATTACATCGGATGCGTTTTTGAGCAGACTGGCGAAAGGCAAAGCGGAGACAGATGACACTCATTATCACCATCCAGCCTCAGTTCTGCCCGACAGCGCTGAACAATTATCATTGCTGGTGAAGGATCCAGATCAACCAGAGAACTCAAAGGTTTTAAGAGTGGCCATCATTGGTGCCCCAAATGCTGGGAAGTCCACACTGTCCAACCAACTGCTTGGCAGAAAGGTG…
erlin-2	XM_014161607	Salmo salar	Singleton	Selected Randomly	ATGGCACAGTTGGGTGCCATAGCCTCAATAATCTGTGCAATTGGAGGTGCAGCTCTCTTCTCTTCTGTGCACAAGATTGAGGAGGGACACACTGGAGTTTACTACAGAGGAGGAGCTCTCCTGACCACCACCAGTAGCCCTGGCTTCCACCTCATGATGCCTTTCATCACTAATTTCAAGTCTGTGCAGACCACTCTACAGACAGATGAAGTGAAGAATGTACCGTGTGGAACAGGTGGTGGAGTGATGATTTACTTTGACCGGATAGAAGTGGTGAACTACCTCGTACCCTCAGCAGTGTATGATATAGTGAAGAACTTCACAGCGGATTACGACAAGGCCCTAATATTCAATAAGGTTCACCATGAGCTCAACCAGTTCTGCAGCGTCCATTCTCTT…
Exosome complex exonuclease RRP41	NM_001140832	Salmo salar	Singleton	Selected Randomly	ATGGCCGGCCTGGAATTATTGTCAGATCAAGGATATCGTCTTGATGGAAGAAAAGCTGCTGAACTGCGGAAAGTACAAGCTCGTATGGGTGTATTTGCCCAAGCTGACGGGTCTGCGTACATAGAACAGGGAAATACCAAAGCGCTGGCAGTTGTGTATGGTCCTCATGAAGTGCGAGGCTCCCGCAGCAAGACCCTCCATGACCGTGCTGTCATCAACTGCCAATACAGCATGGCGACCTTCAGTACAGCGGAGAGGAAGAGAAGACCCCATGGGGATCGCAAGTCCACAGAGATGAGCCTTCACCTCAAGCAGACTTTCGAGGCAGCGGTGTTGACTAATCTGTACCCACGCTCTCAAATAGACATTTATGTCAAGATCTTGCAGTCAGATGGAGGG…
Exosome complex exonuclease MTR3	NM_001141201	Salmo salar	Singleton	Selected Randomly	ATGCCGACTGATACAAAAAGGGTACGTGGCCCAGAAGTGTCTCAAAGTCCATCTCTCTTTCTGTGTAAAACCGCGGCAAAGAAGTCCACCGCTTCCAACGACGCCAGAGTAGATGGCAGGCAGCGTGGTCAAGTGGATGTCCGTTCAGTGTTTGTCCGATGTGGGCTGATAAGTCAAGCCAAAGGTTCAGCTTACATTGAAGCTGGGAACACGAAGCTGATCTGCTGTGTGTATGGACCCAGAGAGACTGAGCGCAAGGATGAGACCGATATGAAATCCGGAAGACTGATTACTGACATGAGATTTGCCCCATTCTCTTGTCGAGAGAGAGGCTCGTGGATTCAAGGTAGTGATGAAAAGGATCTGTCACTGATGCTATTGGAGAGCCTGAGGCCAGGA…
exostosin-like 2	NM_001173745	Salmo salar	Singleton	Selected Randomly	ATGAGAGTTCTTATCCGTGGCTGCAAAGGTCTTCGGCGGTCTTATCTCGTTGCTCCCATACTACTCCTTCTCCTGGTTGGTGCTGCTTTGACTGCCCTCCTCCCTTCCATCGAGGACCGGGGCCATGTCGAGGCCATGGGAGCCCTTCGCCATAGAGCCATCGCCGGCAGCAATGCCAACGCCATTCCCGGGCGCCAAACGGAAGAGGAGGACGCCACCGCATTTACCATAGTCATACAGACGTATAACCGCACCGACGTCCTGCTGAAACTGCTCAACCATTACCAGGCGGTGCCACACCTGCGGCGGGTCATCATCGTGTGGAACAACATTGGGGAGCGGACCCCCCAAGAGCTCTGGGACGCCCTGGGGCCCCATCCCATCCCCGTGGTGTTCAAA…
fam100a	NM_001140786	Salmo salar	Singleton	Selected Randomly	ATGGATGATCTAAAGCACCAAGTTATGATAAATCAGTTCGTCCTGACTGCTGGATGCGCGGCAGACCAAGCGAAACAGCTTCTACAAGCGGCACATTGGCAGTTCGAGACTGCATTAAGTGCCTTTTTTCAAGAAACCAATATTCCATACAGTCACCATCATCAAATGATGCACACTCCAGCCAACACACCAGCAACACCTCCCAACTTCCCAGACGCACTGGCCATGTTCTCCCGCCTCAAGGCCTCAGAGAGCTTCAATGCCAGCAGTCCCATAGCCTCCATGGCGACCTCTCCTCCTCAGGTCAACTGGGCCATGGGCCCCTCTGCCCCAGGTCAGACCCAGCAGGGCCTGTGGACTTCTGGGCAGATCCCCTCTCAGGTGCCTCCCCCTGGGTGG…
filamin-interacting protein FAM101B	NM_001173893	Salmo salar	Singleton	Selected Randomly	ATGGTGGGCAGACTAAACTTGCTGAATGTATGTGACGACGAGCCATTGGACATGAGTTGCAAAACCGAGCGGGGACTTGACAGCCCGGACTCCGGACTACCCCCCAGCCCCAGTCCGAGCCACTGGCTGCTGCCTGATTGCGGGGATAAAGGTGCCATAAGCCCGGTGTCTGAAGACGAGAGGACAGGGTCATCCTTGGTTCCAATTTTATCGATTGGATCTGTTCCTCAGCTGCACACGTTGTCCTACGGGGAGGGCATAGAACTTGATCCACTACCGTCCAAGGAAATACGATACACATCATCTGTCCACTATGATTCAGAGCGTCACTTTATCCACGACGTGGCCATGCAGCCCAGAGGCCTGGGTCTGGAGAACTGCAGCCAGACGGTCCTGGCT…
Abhydrolase domain-containing protein FAM108B1	NM_001173759	Salmo salar	Singleton	Selected Randomly	ATGAACCACCTGTCCCTGAGTGAGCTGTGCTGCCTGTTCTGCTGCCCTCCATGCCCCAGCAAGATCACCTCCAAGCTGGCCTTCCTGCCCCCGGAGCCCACCTACACCCTCATGTGTGATGAGAGCGGTAGCCGCTGGACCCTGCACCTGTCTGAGCGCGCAGACTGGCAATACTCAGCGCGTGAGAAGGACGCCATCGAGTGCTTCATGACGCGCACTTCACGCGGGAACCGCATCGCGTGCATGTTTGTGCGCTGCTCACCCAACGCCCGCTTCACACTCCTCTTCTCACACGGCAACGCGGTGGACCTGGGCCAGATGAGCAGCTTCTACATCGGCCTGGGCTCGCGCATCAACTGCAACGTCTTCTCCTACGACTACTCTGGCTACGGGGCCAGC…
Coagulation factor XIII A chain	NM_001173645	Salmo salar	Singleton	Selected Randomly	ATGTCTGACTCAGAGCCCGCCGCCAAGCCACAACCCCAGGTGTCTCACCGCGGACGCAGTGCCGCCCCCATCGCCAGCTCCAATGCAGATGGGGAGGAGGTGCCTGAGTTTGAGCCCTTTGGCCTGATGCCCCGAGGACCCCCTCCACTCAGGGAGTTCTTGGACATCTGGGACGTGAACATGCTGCGGAAGCCAGACGAGGTCAATAAGCGGCAACACACCACCCACCTGTACGCCAACGACCACCTCATCGTTCGCAGGGGACAGGAGTTCCAGCTGAAGGTGACCTTTGACCGTCCCTACAAGCCCTCCGACGACCAGTTCGCTGTGGAGTTCGTCATCGGGGGCAGTCCCCAGTTCAGTAAGGGCACCTACATCCCTGTGTCTGTGGCCAGTGAC…
Factor VIII intron 22 protein	BT058611	Salmo salar	Singleton	Selected Randomly	ATGGCAGCGGAGGGGGACTTTCTGATGAGATATCGTGCTGTATCAAATAAATTGAAAAAACGTTTTCTTCGGAAACCCAATGTAGCAGAAGCAAGTGAGCAGTTTGGTCAGTTGGCTAAAGAGCTGAAGCAGCAAGACTGCCTTCAGTATGCAGCCTTCTGTGACCTTGCAATGGCAAGGTGTGAGCAGACTCTTTTCAATGCACCTGGGGAGGCCCTGGCCCTGACCGATGCTGCCCGGCTCTTCCTGCTCTCTGAGAAGGAGAACAGAGCACTACAAGCCCCAGGCTTCGACGAGCACCTGCAGGCCGCACTCAACTGCTACAGCTTCGCCATCAAGGTTTACATTGAGATGAACCAGCCTGTCATGGCCGCCAGTCTATCTCTGGAACTTGGCAAT…
Coagulation factor X precursor	NM_001173786	Salmo salar	Singleton	Selected Randomly	ATGTCGACCTCATCGCTACGGCGACAAGTGAAGAACATTGTCCACAACTTCTCAGAGGCCGAGATCAAGGTGCGGGAAGCAACGTCCAATGACCCATGGGGCCCCAGCAGCTCTCTGATGTCAGAGATAGCAGACCTGACCTACAACGTAGTGGCCTTCTCTGAGATCATGAGCATGGTGTGGAAACGACTCAACGACCACGGCAAGAACTGGAGACACGTCTACAAGGCTATGACTCTCATGGAGTACCTCATAAAGACGGGTTCAGAGCGCGTTGCTCAGCAGTGCAGAGAGAACATCTACGCTGTCCAGACTCTCAAGGACTTCCAGTTCATCGACAGAGACGGCAAGGACCAGGGGGTGAATGTGCGGGAGAAGGCCAAACAGCTGGTAACACTG…
FAM29A	NM_001173683	Salmo salar	Singleton	Selected Randomly	ATGTCGACTCTTCAGAGAACGAACGGCAAATATCTGTGGTGGTCTCTTGTGGGTCTTGGATTTCAACCCGAAGTCGCAGCATCATCAGGAGCCAGCAAAGCCAATGTCAAACACATCATTCTTGGACCCAATATGTTTGACAAACCAAACAAGGACGCATTCTACATAGTTACCCATTTCCTGTTAGAAAAACTCAACCCTGCACGCTTCCACGATGCATACAGACATTGCTGGCCGGTGTTGGACCACAAAGCAGATGCGGAATTCCGTAAGATGACCTGTGCTTGGCTGCGAGATCTAATGGATGAGCAGGGGAGCACAGTTCCCAAAGTGGTGGCGTCACTATTCCTCTCGCCTGGTGGACCCAAGTTCGTCAACCTTATGCTCCATCTAGCCAAT…
FAM55C	NM_001173775	Salmo salar	Singleton	Selected Randomly	ATGGGAAGACTGCTTCAGCTACTGATATTGGCTTTGATTCTATTGATCTGCATTTATGTTTTATTTGTATGTCAATTCAACCAATGCCTACTGAATGTGTCACCATCCAATCATCTCAAACACAACCACACTAGCTTCACAAGTCATAGTGGAATCACCAACAGGACATTTACACCAACCAATGACTCCTTAATAAGTAAAGAGGAATGGGAATCTCTGCTCACAGAGCTACAATGGTCACTACCGCCTGCTTTCCTCTTTTCCACAGATGAGGCCACAAACCCCACTAAGTGCTCATTCTCTGTTGTCAACCCCAATTCAAACCACACAGTTGGAGGGTTTATAGATGTGATTTTGATAGCTAGAGATACTAAAAACAGGATCAAAACCTATGGAGGG…
FAM60A	NM_001141427	Salmo salar	Singleton	Selected Randomly	ATGTTTGGTTTTCACAAGTCGAAAATATATCGCAGCCATGAAGGATGTTGCATTTGCAAAACCAAGTCCTCCAGTTCACGCTTTACTGACAGCAGCAGATATGAAGAAACCTTCAGGCTATGTTTTGGGTTGTCAGAGGATCGTGTGGGAGACATCTGCAATGCCTGTGTGCTGTTAGTAAAAAGATGGAAAAAACTGCCAAAGGGCTCTAAGAAGAACTGGAACCATGTTGTGGATGCAAGAGCTGGGCCTGGCTTCAAGCTAACCAAACCCAAGAAGATGAAGAACAGTGATGGGAAGAAGAAAAACAAACTGAAGAGGCTTCACAAATTCAAAAGACAAAACTCTGATGCCCACAGCACGACCTCAAGCATGTCTCCATCCCAGTCCCCCAGCTAC…
fatty acid-binding protein 7	NM_001256957	Salmo salar	Singleton	Selected Randomly	ATGGTTGATGCCTTCTGTGCCACCTGGAAACTGGTCGACAGTGAAAACTTCGATGACTACATGAAAGCACTTGGTGTTGGTTTTGCAACAAGGCAGGTCGGAAATGTGACCAAACCAACCGTTATCATCTCAAAAGAGGGGGACAAAGTGGTCGTAAAAACCCAGAGTACTTTCAAGAACACAGAAATATCCTTCAAACTGGGGGAGGAGTTTGACGAGGCCACTGCAGATGACAGAAACTGTAAAGTAAGTGCTACAATGTGGGATTTATGGTCAAAATTGAGGATATATGCACTGGACCCTACTTAG
Fas apoptotic inhibitory molecule 2	NM_001141360	Salmo salar	Singleton	Selected Randomly	ATGGCTTTCCGTGTGAGTATCTCGACTTTCGGGAAATCTTTACGTGTTCGGAGAGTTGCTAACGTGTCTGCGCCACTGGCAAATGCGTCACCGTTTCTCCGAACGGGATGGGCTGCCCGTCCTCCAGGGACCAATAATGGACACGGTTTTCGCTTCACTCCTGCCTGTTTTATTACATCGGATGCGTTTTTGAGCAGACTGGCGAAAGGCAAAGCGGAGACAGATGACACTCATTATCACCATCCAGCCTCAGTTCTGCCCGACAGCGCTGAACAATTATCATTGCTGGTGAAGGATCCAGATCAACCAGAGAACTCAAAGGTTTTAAGAGTGGCCATCATTGGTGCCCCAAATGCTGGGAAGTCCACACTGTCCAACCAACTGCTTGGCAGAAAGGTG…
Ubiquitin-like protein FUBI	BT058594	Salmo salar	Singleton	Selected Randomly	ATGAACCACCTGTCCCTGAGTGAGCTGTGCTGCCTGTTCTGCTGCCCTCCATGCCCCAGCAAGATCACCTCCAAGCTGGCCTTCCTGCCCCCGGAGCCCACCTACACCCTCATGTGTGATGAGAGCGGTAGCCGCTGGACCCTGCACCTGTCTGAGCGCGCAGACTGGCAATACTCAGCGCGTGAGAAGGACGCCATCGAGTGCTTCATGACGCGCACTTCACGCGGGAACCGCATCGCGTGCATGTTTGTGCGCTGCTCACCCAACGCCCGCTTCACACTCCTCTTCTCACACGGCAACGCGGTGGACCTGGGCCAGATGAGCAGCTTCTACATCGGCCTGGGCTCGCGCATCAACTGCAACGTCTTCTCCTACGACTACTCTGGCTACGGGGCCAGC…
F-box protein 32	NM_001185027	Salmo salar	Singleton	Selected Randomly	ATGCCTTTTCTAGGACAGGATTGGCGATCCCCCGGTCAGAGCTGGGTTAAAACTGAAGAGGGATGGAAAAACTTTTCTTCAGACGACAAAAACAGCAATGACTCAGACGTGAGCTATTGCAAAACAGAGGACGAGTGCTTCCAGGAGAATCTGCTGCTGGCTATTACATACGACATGGCAGCTAAGAAGAGAAGGAAAGACTTCATGAACAACAACGCAAAGATTCCTTATTTCCACAAAGAGAAATGGATTTACGTCCACAAAGGAAGCACTAAAGAGCGTCATGGTTACTGCACTCTGGGAGAAGCCTTCAACCGGCTGGACTTCTGCAGCGCCATCAAGGACAACAGGAGGTTCAACTACGTCGTCCGGCTGCTGGAGCTCATTGCCAAGTCCCAG…
four and a half LIM domains protein 3	NM_001173851	Salmo salar	Singleton	Selected Randomly	ATGAGTGACCGTTTTGACTGTGGCGAGTGCAAGGAGTCCCTGTACGGACGCAAATACATCCAGGTGGAGGACGTTCCCCACTGCATCCCCTGCTATGACCGCCTGTATGCCAACACATGTCAGGAGTGCAAGGAGCTCATCGCACACAATGCACGGGAGCTGTTCTACGAGGACAGACATTACCATGAACACTGTTTCCGTTGTTTCCGCTGCGACCGCTCCCTGGCAGACGAGCCCTTCACCAGCCAGGAGGAGGCGCTGCTGTGCAACGACTGTTACTGCAATGAGTTCTCCTCCAAGTGTGTGGCCTGCGACAAGACCGTCATGCCAGGCTCAAAGAAGTTGGAGTATGAGGGCTCTGCATGGCACGAGAACTGCTTTGTGTGCCATGGCTGTGAG…
FK506-binding protein 1B	NM_001141565	Salmo salar	Singleton	Selected Randomly	ATGGGAGTAGAAATCGAGACCATAACCCCGGGTGATGGACAGACATTTCCCAAAAAAGGACAGACATGCGTTGTGCATTATGTCGGTTCACTGACTGATGGAACCAAGTTTGACTCCTCCCGGGACAGAGGCAAGCCTTTCAAGTTCAAGATTGGCAAGCAGGAGGTGATCCGTGGCTGGGAGGAGGGGGTTGGCCAGATGAGTGTGGGCCAGAGGGCAACTCTGACCTGCACGCCGGACTTTGCCTATGGCAGCAAAGGGCACCCTGGTATCATCCCACCCAACTCTACCCTCATCTTCGACGTGGAGCTGATGGGCCTGGAGTGA
fragile X mental retardation 1	NM_001140999	Salmo salar	Singleton	Selected Randomly	ATGACTTTAACCTTGCCAAAGCAGCACGGTGTGCGACTTACCTACCTGAGATGGGACAATGACAGTGTCAAATGCCACCTCTCTGTGTCCCAGTGGACCAAACACTGGCAAGCCACACGGTCCATGCCAAATATTACTCCTCAGCTCTGGCAAGCCACATGGGCCATGCTAAATAATACTCCTCAGTTCTGGCAAGCCACACAGGCCATGCCAAATAATACTCCTCAGTTCTGGCAAGCCACACGGGCCATGCTAAATAATACTCCTCAGTTCTGGCAGGCAACATGGTCCATGCCAAATAATACTTCTCAGTTCTGGCAAGCCACACGGGCCATGCTAAATAATACTCCTCAGCTCTGGCAAGCCACACGGTCCATGCCAAATAATACTCCTCAGTTC…
Fos-related antigen 2	XM_014195898	Salmo salar	Singleton	Selected Randomly	ATGTACCAGGACTACTCCGTGAACTACGACACCTCGTCCCGCGGCAGCAGCACTTCTCCGGCCCGGCCAGAGTCATTCACGAGCGGCAGCAGCACGATCGGCAGTCCAATCTCTACCTCAAGCTACCAGAAATACCGGGCCGACATGCCTGGCTCTAGCAGTGCCTTCATCCCCACGATAAACGCCATAACGACCAGCCAGGACCTGCAGTGGATGGTGCAGCCCACAGTGATCACCTCCATGTCCAACCCTTACTCACGCTCCCACCCCTACAGCCACCACCTCTCCAACAGCCCCGGGCTCCTGGGTCACACTGCCCTCGCCCGCCCGGGTGTCATACGCTCTGTCGGGGACACCCGCGTACGACGAAGGAGAGATGAGCAGCTTACCCCTGAGGAA…
Ferritin heavy chain	BT058503	Salmo salar	Singleton	Selected Randomly	ATGACTTCTCAGGTGAGACAGAACTTCCATCAGGACTGTGAGGCTGCCATCAACCGGCAGATCAACCTGGAGCTGTACGCTTCCTATGTCTACCTGTCCATGGCGTATTACTTTGATCGTGATGACCAGGCCCTGCACAACTTTGCCAAGTTTTTCAAGAACCAGTCCCACGAAGAGCGTGAGCATGCTGAGAAGCTGTTGACAGTTCAGAACCAGAGGGGAGGGAGAATCTTCCTGCAGGACGTCAAGAAACCAGAGAAGGATGAGTGGGGTAGTGGTGTGGAGGCCCTTGAGAGTGCCCTGCAGCTGGAGAAGATTGTGAACCAGTCCCTGCTGGACCTGCACAAGGTCTGCTCTGAACACAACGACCCACACCTGTGTGACTTCATTGAGACCCAC…
ferric-chelate reductase 1 precursor	NM_001173810	Salmo salar	Singleton	Selected Randomly	ATGCCGGGTCCACATCTCCTGTTAGTGGTGGTGGTGGCTGTGTGTTTAATAGAGACAGCCTCTGGCTTCGCCAATGGGAAAGTGTCTCAGGCGTGCGGAGATATGATACCACAGCATGGCCATGACTCCAGCTCTAAACCTGCTCCTTATAACATCACCGTGGACAATCCCACATTCAGCCCTGGTGACCATATCACAGTGACTTTGCTGGTTGTTCCCACGTCTGGGAGCATCTCCTTCAAAGGTTTCCTGATTGAAGCGAGGGATGCTGAGAACCCGGACGGTCCTGCTGTTGGATCATTCAGCCTCCTCAACCCTTCTGAGTCACAGCTCCTACATTGTGGCCACACACAGGGATCTGCAGTAAGCCACACCAGCAAATCCAAGAAGACAGAGATA…
serine/arginine-rich splicing factor 11-like	XM_014191082	Salmo salar	Singleton	Selected Randomly	ATGAATTGTACCACGAACGTAGTGCAGGTGACGAACGTGTCGCCAAGCACAACATCCGAGCAGATGCGAATGCTGTTCGGGTTTCTTGGAACCATTGAAGAACTCAAATTGTTTCCACCAGATGAATCGCCTCTGCCAGTGACGTCGCGTGTGTGTTTTGTGAAGTTCCAAGAGTCCGAGTCCGTGGGGGTGTCTCAACATCTGACCAACACAGTCTTCGTGGACAGGGCGCTGATCGTCGTCCCTTTTGCCGAAGGCGTTATCCCGGAGGAGGCTAAAGCTTTGTCACTGCTGGCGCCAGCAAATGCTGTTGCAGGGATTCTGCCCGGGGGAGGTCTCCTTCCAACACCAAACCCCATGTCTAATCCACAGATGGGTGGCAATCCTTTCGGCGGTCCC…
Glutamate decarboxylase-like protein 1	NM_001173933	Salmo salar	Singleton	Selected Randomly	ATGGCGCCGACGAATGAAAGACATATGAACGATACCTCTAGTAAGGCCTCAGAGAGCCCTGCGGAGCCCAAGGGGAAGAGGCCCCCAGTGCTTGTGGACGGGGTGACTCTGAACGGCCCCACGCTGGACATCCGGGAAGCAGAGAGCTTCCTCAGAGAAGCCATGCCCATCATCATGGAGGAGGCCGTCTGGAAGGCTACTGACGTCAAGGAGAAGGTGTGTGAGTGGCGCTCTCCGGAGCAGCTGAAGGACCTATTAGACCTAGAGCTGAGGGAAGGAGGCGAGGCACACCCCCAGATACTGCAGCGCTGTCGGGATGCCATCCGATACAGTGTCAAGACCGGACATCCTCTCTTCTTCAACCAGCTCTATGCAGGCATGGACCCTTATTCACTAGTG…
galactocerebrosidase precursor	NM_001140260	Salmo salar	Singleton	Selected Randomly	ATGATTTATAAATTATATTTTGCTATCGCCTTGTGTTTTAGTTTGTGTTTTGATCTCTGTATTGCCGAGAGCTACGTTTTGGATGATAAAGTTGGATTAGGAAGAACGTTTGACGGCATTGGTGGTTTGAGTGGTGGAGGGGCAACATCTCGTCTACTTGTCAATTATGCAGAACCCTACCGCAGCCAGATATTGGACTATCTCTTCAAGCCAAACTTTGGGGCTTCTCTACACATCCTGAAAGTGGAGATTGGAGGTGATGCCCAAACCACAGATGGAACGGAACCCTCTCACATGCACTATGAAAATGATGAGAACTTCTTCCGAGGGTATGAATGGTGGCTGATGAGAGAAGCCAAGAAGAGGAACCCCAACATCACTCTCATAGGCTTGCCATGG…
[truncated: 468 more rows]

## Sheet: Sheet1
Probe Name	Protein Product	Probe NCBI Accession	Probe species	Probe Status	Selection Status
143b2	14-3-3 protein beta/alpha-2	BT047923	Salmo salar	Singlton	Selected Randomly
[truncated: 1,292 more rows]
