# Supplementary material for: Lineage-specific rediploidization is a mechanism to explain time-lags between genome duplication and evolutionary diversification
Source: Genome Biol. 2017 Jun 14;18:111. doi: 10.1186/s13059-017-1241-z (PMC5470254; doi:10.1186/s13059-017-1241-z)
Supplement: Supplementary file 6 — Detailed RNAseq information. Full data associated with transcriptomic analysis of ohnologue expression responses accompanying the freshwater to saltwater transition in Atlantic salmon, including: (i) sample metadata, (ii) read and mapping statistics, (iii) gene/feature count statistics, and (iv) NCBI SRA accession numbers. (XLSX 18 kb) [file 13059_2017_1241_MOESM6_ESM.xlsx]

## Sheet: Sheet2
	Meta information			STAR mapping statistics											HTSeq gene counting				SRA accessions
Sample_name	Tissue	Enironment	Sex	Number of input reads	Average input read length [bp]	Uniquely mapped reads number	Uniquely mapped reads [%]	Number of reads mapped to multiple loci	Reads mapped to multiple loci [%]	Number of reads mapped to too many loci	Reads mapped to too many loci [%]	Reads unmapped: too many mismatches [%]	Reads unmapped: too short [%]	Reads unmapped: other [%]	feature_found	no_feature	ambiguous	alignment_not_unique	Experiment Accession	Study Accession	Sample Accession
female-brain-freshwater	brain	freshwater	female	3225051	438	2808309	87.08	89225	2.77	3148	0.1	2.01	5.34	2.71	2050830	739706	17773	241690	SRX2457512	SRP095919	SRS1890746
female-brain-saltwater	brain	saltwater	female	4056730	440	3225670	79.51	112229	2.77	4383	0.11	2.02	8.94	6.65	2323906	879565	22199	303703	SRX2457493	SRP095919	SRS1890727
female-gill-freshwater	gill	freshwater	female	3200702	444	2723802	85.1	175717	5.49	5892	0.18	1.61	5.02	2.6	2135995	550095	37712	544426	SRX2457515	SRP095919	SRS1890749
female-gill-saltwater	gill	saltwater	female	2852762	439	2402708	84.22	153318	5.37	5201	0.18	1.4	5.42	3.4	1866486	503491	32731	469898	SRX2457483	SRP095919	SRS1890717
female-gut-freshwater	gut	freshwater	female	2856208	412	2498441	87.47	113682	3.98	3803	0.13	1.14	4.33	2.95	1965446	507590	25405	316916	SRX2457484	SRP095919	SRS1890718
female-gut-saltwater	gut	saltwater	female	2378589	445	2059728	86.59	85795	3.61	2328	0.1	1.26	5.02	3.42	1647139	391729	20860	240560	SRX2457516	SRP095919	SRS1890750
female-kidney-freshwater	kidney	freshwater	female	3395309	449	2944863	86.73	114610	3.38	3742	0.11	2	5.44	2.35	2196179	646799	101885	317348	SRX2457485	SRP095919	SRS1890719
female-kidney-saltwater	kidney	saltwater	female	3465892	453	2988946	86.24	111524	3.22	3173	0.09	1.97	5.55	2.93	2238535	589658	160753	306002	SRX2457503	SRP095919	SRS1890737
female-liver-freshwater	liver	freshwater	female	4016301	434	3388365	84.37	269482	6.71	3008	0.07	1.43	4.65	2.77	2754441	586812	47112	811598	SRX2457498	SRP095919	SRS1890732
female-liver-saltwater	liver	saltwater	female	3359350	450	2818082	83.89	229090	6.82	2174	0.06	1.58	4.93	2.73	2305509	472206	40367	660857	SRX2457482	SRP095919	SRS1890716
female-nose-freshwater	olfactory pit	freshwater	female	3245709	424	2831717	87.24	136893	4.22	3940	0.12	1.36	4.49	2.57	2305930	496335	29452	391726	SRX2457489	SRP095919	SRS1890723
female-nose-saltwater	olfactory pit	saltwater	female	4794978	443	4083882	85.17	155725	3.25	5269	0.11	1.5	6.04	3.93	3226459	816610	40813	427824	SRX2457497	SRP095919	SRS1890731
female-pc-freshwater	pyloric caeca	freshwater	female	3155165	397	2735382	86.7	136713	4.33	5169	0.16	1.08	4.17	3.55	2139677	557323	38382	380549	SRX2457504	SRP095919	SRS1890738
female-pc-saltwater	pyloric caeca	saltwater	female	3818587	430	3248034	85.06	145418	3.81	4245	0.11	1.38	5.65	4	2602579	606071	39384	403410	SRX2457506	SRP095919	SRS1890740
female-skin-freshwater	skin	freshwater	female	3690822	453	3151695	85.39	146711	3.98	4611	0.12	2.24	5.63	2.64	2454403	662469	34823	443881	SRX2457508	SRP095919	SRS1890742
female-skin-saltwater	skin	saltwater	female	3730306	458	3210947	86.08	103996	2.79	2793	0.07	1.84	6.19	3.03	2578527	593972	38448	279409	SRX2457513	SRP095919	SRS1890747
female-spleen-freshwater	spleen	freshwater	female	3616611	449	3081775	85.21	127245	3.52	3224	0.09	1.83	5.68	3.67	2297013	420864	363898	355637	SRX2457505	SRP095919	SRS1890739
female-spleen-saltwater	spleen	saltwater	female	4136409	455	3502806	84.68	160224	3.87	4913	0.12	2.18	6.09	3.05	2637213	706299	159294	467257	SRX2457480	SRP095919	SRS1890714
male-brain-freshwater	brain	freshwater	male	3329088	446	2874873	86.36	91274	2.74	3241	0.1	2.17	5.66	2.97	2060764	796656	17453	248516	SRX2457494	SRP095919	SRS1890728
male-brain-saltwater	brain	saltwater	male	3942490	453	3226956	81.85	107425	2.72	4193	0.11	2.28	7.94	5.09	2308788	899476	18692	294936	SRX2457511	SRP095919	SRS1890745
male-gill-freshwater	gill	freshwater	male	2727486	440	2321526	85.12	150546	5.52	5031	0.18	1.35	4.81	3.02	1821562	465606	34358	468339	SRX2457488	SRP095919	SRS1890722
male-gill-saltwater	gill	saltwater	male	3179041	430	2690715	84.64	182679	5.75	6124	0.19	1.38	5.07	2.98	2074078	578592	38045	562770	SRX2457501	SRP095919	SRS1890735
male-gut-freshwater	gut	freshwater	male	2817650	449	2466988	87.55	99350	3.53	3172	0.11	1.29	4.61	2.91	1967772	475120	24096	277632	SRX2457499	SRP095919	SRS1890733
male-gut-saltwater	gut	saltwater	male	2661048	424	2322517	87.28	102332	3.85	3344	0.13	1	4.31	3.44	1846900	454095	21522	295283	SRX2457502	SRP095919	SRS1890736
male-kidney-freshwater	kidney	freshwater	male	3684600	448	3220665	87.41	118676	3.22	3613	0.1	1.79	5.03	2.45	2386664	725505	108496	325113	SRX2457486	SRP095919	SRS1890720
male-kidney-saltwater	kidney	saltwater	male	3570881	453	3023225	84.66	111931	3.13	3446	0.1	2.11	6.72	3.28	2251775	627426	144024	307543	SRX2457510	SRP095919	SRS1890744
male-liver-freshwater	liver	freshwater	male	3671094	439	3046154	82.98	275410	7.5	2385	0.06	1.45	4.91	3.1	2438099	561209	46846	818151	SRX2457481	SRP095919	SRS1890715
male-liver-saltwater	liver	saltwater	male	3715836	446	3059309	82.33	317412	8.54	2249	0.06	1.54	4.71	2.82	2531893	475942	51474	927950	SRX2457509	SRP095919	SRS1890743
male-nose-freshwater	olfactory pit	freshwater	male	2980951	429	2317721	77.75	118601	3.98	3231	0.11	1.32	8.1	8.74	1836757	455895	25069	344024	SRX2457518	SRP095919	SRS1890752
male-nose-saltwater	olfactory pit	saltwater	male	2998015	409	2374134	79.19	107653	3.59	4368	0.15	1.2	6.72	9.15	1796505	553357	24272	301394	SRX2457490	SRP095919	SRS1890724
male-pc-freshwater	pyloric caeca	freshwater	male	4146472	446	3569360	86.08	145406	3.51	5611	0.14	1.78	5.44	3.06	2833157	694322	41881	403465	SRX2457492	SRP095919	SRS1890726
male-pc-saltwater	pyloric caeca	saltwater	male	3159135	415	2738356	86.68	129065	4.09	3998	0.13	1.19	4.7	3.22	2192972	509035	36349	363258	SRX2457479	SRP095919	SRS1890713
male-skin-freshwater	skin	freshwater	male	3531926	468	2999393	84.92	123990	3.51	3423	0.1	1.93	6.03	3.51	2386485	583656	29252	365067	SRX2457514	SRP095919	SRS1890748
male-skin-saltwater	skin	saltwater	male	3374611	452	2786348	82.57	90877	2.69	2727	0.08	1.84	8.09	4.72	2240690	522454	23204	245089	SRX2457507	SRP095919	SRS1890741
male-spleen-freshwater	spleen	freshwater	male	3537238	458	3090813	87.38	124998	3.53	2670	0.08	1.84	4.84	2.33	2306068	492886	291859	347776	SRX2457496	SRP095919	SRS1890730
male-spleen-saltwater	spleen	saltwater	male	3872724	463	3311515	85.51	139839	3.61	4266	0.11	2.04	5.76	2.97	2499990	642040	169485	392882	SRX2457491	SRP095919	SRS1890725
